# Supplementary material for: Multitissue H3K27ac profiling of GTEx samples links epigenomic variation to disease
Source: Nat Genet. 2023 Sep 28;55(10):1665–76. doi: 10.1038/s41588-023-01509-5 (PMC10562256; doi:10.1038/s41588-023-01509-5)
Supplement: Supplementary file 4 — Sample metadata for this study. [file 41588_2023_1509_MOESM4_ESM.xlsx]

## Sheet: Sheet1
sample meta data for this study
sampleID	AliasCollaboratorParticipantID	Alias.Collaborator.Sample.ID	tissue	RSC	totalReads	isBad.byMismatch	top1	top2	top3	FragLen	FRiP	NSC	PeakNO	batch	SEX	AGE
SM-DP169	GTEX-132QS	GTEX-132QS-5001	Heart	1.26827	40061482	0	E095 Left Ventricle	E104 Right Atrium	E105 Right Ventricle	220	0.206108	1.08255	135984	Batch_combDup_6.13.2018	M	67
SM-DP16A	GTEX-13FH7	GTEX-13FH7-5007	Heart	1.20502	5503498	0	E095 Left Ventricle	E104 Right Atrium	E105 Right Ventricle	280	0.148798	1.30371	112122	Batch_12.20.2017	F	55
SM-DP16B	GTEX-14XAO	GTEX-14XAO-5004	Heart	0.883863	10434546	0	E095 Left Ventricle	E104 Right Atrium	E094 Gastric	250	0.111618	1.12503	125140	Batch_12.20.2017	F	67
SM-DP16C	GTEX-1J8Q3	GTEX-1J8Q3-5007	Heart	0.803467	9587152	0	E095 Left Ventricle	E104 Right Atrium	E078 Duodenum Smooth Muscle	285	0.118611	1.12105	110197	Batch_12.20.2017	M	69
SM-DP16D	GTEX-1IKOE	GTEX-1IKOE-5007	Heart	0.940779	12405468	0	E095 Left Ventricle	E104 Right Atrium	E105 Right Ventricle	265	0.149057	1.10717	157737	Batch_12.20.2017	F	34
SM-DP16F	GTEX-15SHV	GTEX-15SHV-5004	Heart	0.827336	12197244	0	E095 Left Ventricle	E104 Right Atrium	E094 Gastric	280	0.108597	1.10019	142704	Batch_12.20.2017	M	65
SM-DP16G	GTEX-15EOM	GTEX-15EOM-5007	Heart	1.32783	40110226	0	E095 Left Ventricle	E104 Right Atrium	E105 Right Ventricle	250	0.231913	1.09918	112238	Batch_combDup_6.13.2018	F	29
SM-DP16H	GTEX-1AX9J	GTEX-1AX9J-5007	Heart	1.1571	9638778	0	E095 Left Ventricle	E104 Right Atrium	E105 Right Ventricle	265	0.229505	1.20333	93116	Batch_12.20.2017	M	66
SM-DP16I	GTEX-12WSG	GTEX-12WSG-5001	Heart	0.666334	10101414	0	E095 Left Ventricle	E104 Right Atrium	E078 Duodenum Smooth Muscle	270	0.10223	1.09817	121307	Batch_2.10.2018	F	55
SM-DP16J	GTEX-1GL5R	GTEX-1GL5R-5001	Heart	1.19411	34055930	0	E095 Left Ventricle	E104 Right Atrium	E105 Right Ventricle	205	0.116151	1.03102	153473	Batch_combDup_6.13.2018	M	59
SM-DP16K	GTEX-1F5PK	GTEX-1F5PK-5001	Heart	0.62884	16184924	0	E078 Duodenum Smooth Muscle	E095 Left Ventricle	E047 Primary T CD8+ naive cells from peripheral blood	260	0.0766619	1.05726	120911	Batch_2.10.2018	M	54
SM-DP16M	GTEX-1IDJD	GTEX-1IDJD-5001	Heart	1.14765	11553262	0	E095 Left Ventricle	E104 Right Atrium	E105 Right Ventricle	255	0.264323	1.18408	116965	Batch_3.30.2018	M	36
SM-DP16O	GTEX-13PVR	GTEX-13PVR-5001	Heart	0.87557	5052480	0	E095 Left Ventricle	E104 Right Atrium	E094 Gastric	245	0.102597	1.31227	93608	Batch_2.10.2018	F	68
SM-DP16P	GTEX-1497J	GTEX-1497J-5007	Heart	0.886013	15898152	0	E095 Left Ventricle	E094 Gastric	E104 Right Atrium	255	0.100623	1.0887	130144	Batch_2.10.2018	M	63
SM-DP16Q	GTEX-1HSMQ	GTEX-1HSMQ-5001	Heart	0.799743	9057362	0	E095 Left Ventricle	E104 Right Atrium	E019 iPS-18 Cells	130	0.129912	1.13115	156895	Batch_2.10.2018	M	57
SM-DP16R	GTEX-1ICLY	GTEX-1ICLY-5010	Heart	0.922369	13667184	0	E095 Left Ventricle	E104 Right Atrium	E078 Duodenum Smooth Muscle	250	0.136931	1.09243	169313	Batch_2.10.2018	M	57
SM-DP16S	GTEX-1K2DU	GTEX-1K2DU-5001	Heart	0.927661	11884156	0	E095 Left Ventricle	E104 Right Atrium	E105 Right Ventricle	250	0.165984	1.11558	144361	Batch_2.10.2018	M	27
SM-DP16T	GTEX-13X6H	GTEX-13X6H-5001	Heart	1.27733	42525018	0	E095 Left Ventricle	E104 Right Atrium	E105 Right Ventricle	200	0.185068	1.08738	132602	Batch_combDup_6.13.2018	F	55
SM-DP16U	GTEX-14H4A	GTEX-14H4A-5001	Heart	0.816957	14655020	0	E095 Left Ventricle	E104 Right Atrium	E105 Right Ventricle	230	0.120199	1.08533	187433	Batch_2.10.2018	F	42
SM-DP16V	GTEX-1H3VY	GTEX-1H3VY-5007	Heart	0.976896	13497440	0	E095 Left Ventricle	E104 Right Atrium	E105 Right Ventricle	230	0.171584	1.12161	170534	Batch_2.10.2018	M	54
SM-DP16W	GTEX-1ICG6	GTEX-1ICG6-5001	Heart	0.941017	11163022	0	E095 Left Ventricle	E104 Right Atrium	E105 Right Ventricle	235	0.138463	1.13164	136417	Batch_2.10.2018	F	70
SM-DP16X	GTEX-13O21	GTEX-13O21-5028	Heart	0.755907	17254436	0	E094 Gastric	E095 Left Ventricle	E055 Foreskin Fibroblast Primary Cells skin01	135	0.0962295	1.06502	177811	Batch_2.10.2018	M	59
SM-DP16Y	GTEX-1B8KE	GTEX-1B8KE-5001	Heart	0.732275	10807378	0	E095 Left Ventricle	E104 Right Atrium	E094 Gastric	135	0.14362	1.09789	241314	Batch_2.10.2018	M	50
SM-DP16Z	GTEX-18D9B	GTEX-18D9B-5010	Heart	0.845889	11733154	0	E095 Left Ventricle	E104 Right Atrium	E105 Right Ventricle	260	0.16111	1.11773	143561	Batch_2.10.2018	M	63
SM-DP171	GTEX-15CHC	GTEX-15CHC-5004	Heart	0.724758	13240674	0	E095 Left Ventricle	E094 Gastric	E104 Right Atrium	165	0.165742	1.09172	311612	Batch_2.10.2018	F	67
SM-DP172	GTEX-1LC46	GTEX-1LC46-5001	Heart	1.26916	44189142	0	E095 Left Ventricle	E104 Right Atrium	E105 Right Ventricle	205	0.254543	1.12119	143620	Batch_combDup_6.13.2018	NA	NA
SM-DP173	GTEX-1AX8Y	GTEX-1AX8Y-5001	Heart	0.723775	12812116	0	E095 Left Ventricle	E078 Duodenum Smooth Muscle	E094 Gastric	255	0.106189	1.09074	156196	Batch_2.10.2018	NA	NA
SM-DP174	GTEX-1KXAM	GTEX-1KXAM-5013	Heart	1.32237	13603490	0	E095 Left Ventricle	E104 Right Atrium	E105 Right Ventricle	230	0.237784	1.14565	138837	Batch_combDup_6.13.2018	M	67
SM-DP175	GTEX-148VI	GTEX-148VI-5004	Heart	0.940426	11727488	0	E095 Left Ventricle	E104 Right Atrium	E105 Right Ventricle	120	0.179846	1.11586	226013	Batch_2.10.2018	F	61
SM-DP176	GTEX-14A6H	GTEX-14A6H-5004	Heart	0.760403	9808818	0	E095 Left Ventricle	E104 Right Atrium	E078 Duodenum Smooth Muscle	140	0.146934	1.12326	217019	Batch_2.10.2018	M	31
SM-DP177	GTEX-1AYD5	GTEX-1AYD5-5001	Heart	1.33844	5742520	0	E095 Left Ventricle	E104 Right Atrium	E105 Right Ventricle	255	0.333408	1.33883	91620	Batch_3.30.2018	M	58
SM-DP178	GTEX-1AYCT	GTEX-1AYCT-5001	Heart	0.785242	11804302	0	E095 Left Ventricle	E104 Right Atrium	E105 Right Ventricle	235	0.106783	1.10477	146512	Batch_2.10.2018	M	57
SM-DP179	GTEX-17KNJ	GTEX-17KNJ-5004	Heart	1.15108	5027152	0	E095 Left Ventricle	E104 Right Atrium	E105 Right Ventricle	205	0.349757	1.39805	235054	Batch_2.10.2018	M	59
SM-DP17A	GTEX-1IDJI	GTEX-1IDJI-5013	Heart	0.978893	9942754	0	E095 Left Ventricle	E104 Right Atrium	E105 Right Ventricle	240	0.173423	1.16326	101806	Batch_2.10.2018	F	51
SM-DP17B	GTEX-15RJ7	GTEX-15RJ7-5001	Heart	0.949076	10181782	0	E095 Left Ventricle	E104 Right Atrium	E105 Right Ventricle	200	0.231849	1.15623	234170	Batch_2.10.2018	M	49
SM-DP17C	GTEX-15CHR	GTEX-15CHR-5001	Heart	1.20674	36239552	0	E095 Left Ventricle	E104 Right Atrium	E094 Gastric	235	0.1009	1.02507	133307	Batch_combDup_6.13.2018	M	59
SM-DP17D	GTEX-1GF9U	GTEX-1GF9U-5001	Heart	0.807673	10999780	0	E095 Left Ventricle	E104 Right Atrium	E105 Right Ventricle	235	0.137648	1.1133	127738	Batch_2.10.2018	F	45
SM-DP17E	GTEX-1M5QR	GTEX-1M5QR-5007	Heart	0.790744	9929390	0	E095 Left Ventricle	E104 Right Atrium	E105 Right Ventricle	255	0.15578	1.13038	108767	Batch_2.10.2018	M	47
SM-DP17F	GTEX-1B932	GTEX-1B932-5013	Heart	0.905388	9549230	0	E095 Left Ventricle	E104 Right Atrium	E105 Right Ventricle	215	0.224698	1.15186	211922	Batch_2.10.2018	F	49
SM-DP17G	GTEX-1H11D	GTEX-1H11D-5010	Heart	0.876626	9936412	0	E095 Left Ventricle	E104 Right Atrium	E105 Right Ventricle	240	0.168266	1.1451	103174	Batch_2.10.2018	M	44
SM-DP17H	GTEX-1399R	GTEX-1399R-5010	Heart	0.731597	10144336	0	E094 Gastric	E095 Left Ventricle	E104 Right Atrium	145	0.152029	1.11252	233092	Batch_2.10.2018	M	38
SM-DP17I	GTEX-145MN	GTEX-145MN-5001	Heart	1.19031	8191928	0	E095 Left Ventricle	E104 Right Atrium	E105 Right Ventricle	250	0.259035	1.24814	156463	Batch_3.30.2018	M	34
SM-DP17J	GTEX-14E1K	GTEX-14E1K-5004	Heart	1.00041	9865400	0	E095 Left Ventricle	E104 Right Atrium	E105 Right Ventricle	230	0.142539	1.15359	99610	Batch_2.10.2018	M	55
SM-DP17K	GTEX-16NFA	GTEX-16NFA-5001	Heart	0.927468	10966948	0	E095 Left Ventricle	E104 Right Atrium	E105 Right Ventricle	225	0.139814	1.14624	124036	Batch_2.10.2018	NA	NA
SM-DP17L	GTEX-1HCUA	GTEX-1HCUA-5004	Heart	1.20219	34881410	0	E095 Left Ventricle	E104 Right Atrium	E105 Right Ventricle	210	0.188952	1.08194	143663	Batch_combDup_6.13.2018	F	55
SM-DP17M	GTEX-1IDJF	GTEX-1IDJF-5007	Heart	0.889027	5073590	0	E095 Left Ventricle	E012 hESC Derived CD56+ Ectoderm Cultured Cells	E104 Right Atrium	125	0.280887	1.29471	341869	Batch_2.10.2018	M	27
SM-DP17N	GTEX-13OVI	GTEX-13OVI-5001	Heart	0.818211	10664462	0	E104 Right Atrium	E095 Left Ventricle	E078 Duodenum Smooth Muscle	140	0.144935	1.11559	253109	Batch_2.10.2018	F	66
SM-DP17O	GTEX-13QBU	GTEX-13QBU-5001	Heart	0.895209	10651990	0	E095 Left Ventricle	E104 Right Atrium	E105 Right Ventricle	220	0.159843	1.14539	107990	Batch_2.10.2018	F	40
SM-DP17P	GTEX-146FR	GTEX-146FR-5007	Heart	0.918876	10150866	0	E095 Left Ventricle	E104 Right Atrium	E105 Right Ventricle	180	0.213736	1.15415	234094	Batch_2.10.2018	F	68
SM-DP17Q	GTEX-145LV	GTEX-145LV-5001	Heart	1.27984	41108320	0	E095 Left Ventricle	E104 Right Atrium	E105 Right Ventricle	225	0.246505	1.12041	127835	Batch_combDup_6.13.2018	M	53
SM-DP17R	GTEX-1HCU7	GTEX-1HCU7-5010	Heart	0.762363	10139470	0	E095 Left Ventricle	E104 Right Atrium	E078 Duodenum Smooth Muscle	155	0.178771	1.13877	231166	Batch_2.10.2018	M	53
SM-DP17S	GTEX-14PN3	GTEX-14PN3-5001	Heart	0.898537	6816524	0	E095 Left Ventricle	E104 Right Atrium	E019 iPS-18 Cells	120	0.316248	1.21888	432493	Batch_2.10.2018	F	65
SM-DP17T	GTEX-15EU6	GTEX-15EU6-5007	Heart	1.05949	9265972	0	E095 Left Ventricle	E104 Right Atrium	E105 Right Ventricle	205	0.271017	1.21735	176640	Batch_2.10.2018	M	54
SM-DP17U	GTEX-17F9E	GTEX-17F9E-5007	Heart	0.818287	10602226	0	E095 Left Ventricle	E104 Right Atrium	E105 Right Ventricle	240	0.150352	1.11792	118631	Batch_2.10.2018	M	57
SM-DP17V	GTEX-131XE	GTEX-131XE-5003	Heart	0.915156	11117914	0	E095 Left Ventricle	E104 Right Atrium	E078 Duodenum Smooth Muscle	230	0.15679	1.15216	126563	Batch_2.10.2018	M	50
SM-DP17W	GTEX-16XZY	GTEX-16XZY-5001	Heart	0.97372	10231036	0	E095 Left Ventricle	E104 Right Atrium	E105 Right Ventricle	220	0.176753	1.15686	103173	Batch_2.10.2018	M	70
SM-DP17X	GTEX-15DCE	GTEX-15DCE-5007	Heart	0.929184	10215364	0	E095 Left Ventricle	E104 Right Atrium	E105 Right Ventricle	250	0.176693	1.15814	110655	Batch_2.10.2018	M	21
SM-DP17Y	GTEX-1HSGN	GTEX-1HSGN-5007	Heart	0.963941	12486824	0	E095 Left Ventricle	E104 Right Atrium	E105 Right Ventricle	225	0.174293	1.12178	148876	Batch_2.10.2018	F	49
SM-DP17Z	GTEX-1CB4E	GTEX-1CB4E-5001	Heart	0.854341	11381492	0	E095 Left Ventricle	E104 Right Atrium	E105 Right Ventricle	235	0.148215	1.12004	133527	Batch_2.10.2018	M	64
SM-DP181	GTEX-1F75I	GTEX-1F75I-5013	Heart	0.930218	13697784	0	E095 Left Ventricle	E104 Right Atrium	E105 Right Ventricle	230	0.158944	1.10238	177623	Batch_2.10.2018	M	47
SM-DP182	GTEX-1LGOU	GTEX-1LGOU-5007	Heart	1.30159	22679870	0	E095 Left Ventricle	E104 Right Atrium	E105 Right Ventricle	230	0.221105	1.14072	104879	Batch_combDup_6.13.2018	F	25
SM-DP183	GTEX-18D9U	GTEX-18D9U-5010	Heart	1.11472	13431210	0	E095 Left Ventricle	E104 Right Atrium	E105 Right Ventricle	235	0.203048	1.13069	154578	Batch_1.26.2018	M	41
SM-DP184	GTEX-13OVG	GTEX-13OVG-5004	Heart	0.916887	13622350	0	E095 Left Ventricle	E104 Right Atrium	E105 Right Ventricle	245	0.179084	1.11502	164278	Batch_1.26.2018	M	62
SM-DP185	GTEX-1J8QM	GTEX-1J8QM-5004	Heart	0.843424	16710922	0	E095 Left Ventricle	E104 Right Atrium	E105 Right Ventricle	230	0.129544	1.07805	123809	Batch_1.26.2018	F	67
SM-DP186	GTEX-13FTW	GTEX-13FTW-5001	Heart	0.782032	14055666	0	E095 Left Ventricle	E104 Right Atrium	E105 Right Ventricle	235	0.145177	1.08706	179480	Batch_1.26.2018	M	44
SM-DP187	GTEX-14PJ4	GTEX-14PJ4-5004	Heart	0.712206	11649686	0	E095 Left Ventricle	E104 Right Atrium	E078 Duodenum Smooth Muscle	160	0.16575	1.1026	287183	Batch_1.26.2018	M	65
SM-DP188	GTEX-15RIE	GTEX-15RIE-5013	Heart	0.936319	13552658	0	E095 Left Ventricle	E104 Right Atrium	E105 Right Ventricle	255	0.169023	1.11946	92370	Batch_1.26.2018	M	61
SM-DP189	GTEX-1C2JI	GTEX-1C2JI-5001	Heart	0.957722	12882884	0	E095 Left Ventricle	E104 Right Atrium	E105 Right Ventricle	235	0.184079	1.13181	146594	Batch_1.26.2018	M	58
SM-DP18A	GTEX-15SDE	GTEX-15SDE-5013	Heart	0.940614	13012268	0	E095 Left Ventricle	E104 Right Atrium	E105 Right Ventricle	225	0.166457	1.11858	159572	Batch_1.26.2018	F	56
SM-DP18B	GTEX-1GN1W	GTEX-1GN1W-5001	Heart	1.04897	13409596	0	E095 Left Ventricle	E104 Right Atrium	E105 Right Ventricle	250	0.22416	1.13985	151554	Batch_1.26.2018	F	54
SM-DP18C	GTEX-1C64O	GTEX-1C64O-5007	Heart	0.97519	13405790	0	E095 Left Ventricle	E104 Right Atrium	E105 Right Ventricle	240	0.198991	1.13421	159245	Batch_1.26.2018	M	63
SM-DP18D	GTEX-1IDJU	GTEX-1IDJU-5004	Heart	0.74283	12242356	0	E095 Left Ventricle	E104 Right Atrium	E105 Right Ventricle	255	0.12882	1.09018	158313	Batch_1.26.2018	F	66
SM-DP18E	GTEX-1L5NE	GTEX-1L5NE-5001	Heart	0.980968	12599706	0	E095 Left Ventricle	E104 Right Atrium	E105 Right Ventricle	250	0.207118	1.14349	138291	Batch_1.26.2018	M	53
SM-DP18F	GTEX-14PHY	GTEX-14PHY-5001	Heart	0.882584	11518908	0	E095 Left Ventricle	E104 Right Atrium	E105 Right Ventricle	235	0.160156	1.13047	129837	Batch_1.26.2018	F	67
SM-DP18G	GTEX-12WSL	GTEX-12WSL-5001	Heart	1.04611	12923654	0	E095 Left Ventricle	E104 Right Atrium	E105 Right Ventricle	235	0.227679	1.16988	135950	Batch_1.26.2018	M	51
SM-DP18H	GTEX-13PL7	GTEX-13PL7-5016	Heart	1.07393	12452036	0	E095 Left Ventricle	E104 Right Atrium	E105 Right Ventricle	220	0.224619	1.18427	123968	Batch_1.26.2018	F	62
SM-DP18I	GTEX-1HFI7	GTEX-1HFI7-5004	Heart	1.22956	13425592	0	E095 Left Ventricle	E104 Right Atrium	E105 Right Ventricle	220	0.293774	1.27526	122168	Batch_1.26.2018	F	54
SM-DP18J	GTEX-1CB4I	GTEX-1CB4I-5016	Heart	0.793016	14803086	0	E095 Left Ventricle	E104 Right Atrium	E105 Right Ventricle	140	0.190783	1.08332	341508	Batch_2.10.2018	M	54
SM-DP18K	GTEX-12BJ1	GTEX-12BJ1-5001	Heart	0.970658	10094764	0	E095 Left Ventricle	E104 Right Atrium	E105 Right Ventricle	200	0.227807	1.16319	230897	Batch_2.10.2018	M	61
SM-DP18L	GTEX-11ZTT	GTEX-11ZTT-5001	Heart	0.960604	13032634	0	E095 Left Ventricle	E104 Right Atrium	E105 Right Ventricle	205	0.191882	1.12694	140254	Batch_2.10.2018	F	67
SM-DP18M	GTEX-1399S	GTEX-1399S-5001	Heart	0.809109	13568924	0	E095 Left Ventricle	E104 Right Atrium	E094 Gastric	135	0.172398	1.08142	327050	Batch_2.10.2018	F	33
SM-DP18N	GTEX-14C38	GTEX-14C38-5007	Heart	0.709669	11699356	0	E095 Left Ventricle	E104 Right Atrium	E078 Duodenum Smooth Muscle	275	0.134329	1.09432	141754	Batch_2.10.2018	M	50
SM-DP18O	GTEX-14PJ6	GTEX-14PJ6-5004	Heart	0.913435	14078176	0	E095 Left Ventricle	E104 Right Atrium	E105 Right Ventricle	120	0.198883	1.10616	281448	Batch_2.10.2018	F	69
SM-DP18P	GTEX-1AX9K	GTEX-1AX9K-5022	Heart	0.998099	11970730	0	E095 Left Ventricle	E104 Right Atrium	E105 Right Ventricle	215	0.220276	1.15659	118455	Batch_2.10.2018	M	52
SM-DP18Q	GTEX-13113	GTEX-13113-5001	Heart	0.967026	13754104	0	E095 Left Ventricle	E104 Right Atrium	E105 Right Ventricle	230	0.20114	1.12716	158793	Batch_2.10.2018	F	61
SM-DP18R	GTEX-131XF	GTEX-131XF-5001	Heart	0.888538	9553126	0	E095 Left Ventricle	E104 Right Atrium	E019 iPS-18 Cells	120	0.281458	1.15373	512000	Batch_2.10.2018	M	60
SM-DP18S	GTEX-1399U	GTEX-1399U-5001	Heart	1.02912	6267960	0	E095 Left Ventricle	E104 Right Atrium	E105 Right Ventricle	265	0.209724	1.26463	120384	Batch_2.10.2018	F	50
SM-DP18T	GTEX-13NZB	GTEX-13NZB-5004	Lung	0.977101	8047472	1	E078 Duodenum Smooth Muscle	E094 Gastric	E012 hESC Derived CD56+ Ectoderm Cultured Cells	235	0.136061	1.20316	175638	Batch_12.20.2017	M	35
SM-DP18U	GTEX-14PJ6	GTEX-14PJ6-5001	Lung	0.954352	9648686	1	E019 iPS-18 Cells	E078 Duodenum Smooth Muscle	E094 Gastric	255	0.0998301	1.13454	110031	Batch_12.20.2017	F	69
SM-DP18V	GTEX-1AYCT	GTEX-1AYCT-5004	Lung	0.912785	8378008	0	E096 Lung	E094 Gastric	E098 Pancreas	220	0.17328	1.17409	196340	Batch_2.10.2018	M	57
SM-DP18W	GTEX-N7MT	GTEX-N7MT-0011-R10a	Brain	0.865447	10273628	0	E072 Brain Inferior Temporal Lobe	E067 Brain Angular Gyrus	E071 Brain Hippocampus Middle	265	0.0969893	1.10447	118310	Batch_12.20.2017	F	68
SM-DP18X	GTEX-11WQC	GTEX-11WQC-0011-R10a	Brain	1.31341	8249882	0	E072 Brain Inferior Temporal Lobe	E067 Brain Angular Gyrus	E073 Brain_Dorsolateral_Prefrontal_Cortex	255	0.210707	1.20585	163976	Batch_12.20.2017	M	64
SM-DTCCK	GTEX-13NZB	GTEX-13NZB-5001	Heart	0.864009	10594102	0	E095 Left Ventricle	E104 Right Atrium	E105 Right Ventricle	220	0.151827	1.14974	105123	Batch_2.10.2018	M	35
SM-DTCCV	GTEX-1K9T9	GTEX-1K9T9-5010	Heart	0.82155	12594638	0	E095 Left Ventricle	E104 Right Atrium	E105 Right Ventricle	140	0.197346	1.09734	291663	Batch_2.10.2018	F	54
SM-DTCCW	GTEX-144GN	GTEX-144GN-5001	Heart	0.892556	12831686	0	E095 Left Ventricle	E104 Right Atrium	E105 Right Ventricle	250	0.184862	1.1176	153337	Batch_2.10.2018	M	51
SM-DTCCX	GTEX-16BQI	GTEX-16BQI-5007	Heart	0.952241	13140068	0	E095 Left Ventricle	E104 Right Atrium	E105 Right Ventricle	180	0.195254	1.14048	127760	Batch_2.10.2018	F	37
SM-DTCCY	GTEX-139YR	GTEX-139YR-5001	Heart	0.704214	10987114	0	E095 Left Ventricle	E104 Right Atrium	E094 Gastric	175	0.184032	1.10124	284320	Batch_3.8.2018	M	53
SM-DTCD1	GTEX-1IDJE	GTEX-1IDJE-5001	Heart	0.830884	12361558	0	E095 Left Ventricle	E104 Right Atrium	E105 Right Ventricle	135	0.192717	1.10999	250436	Batch_3.8.2018	F	53
SM-DTCD3	GTEX-13VXT	GTEX-13VXT-5007	Heart	0.855347	5413212	0	E095 Left Ventricle	E104 Right Atrium	E105 Right Ventricle	255	0.162722	1.27015	100424	Batch_3.8.2018	F	24
SM-DTCD6	GTEX-12WSK	GTEX-12WSK-5005	Heart	0.935384	11283740	0	E095 Left Ventricle	E104 Right Atrium	E105 Right Ventricle	120	0.176875	1.13116	193136	Batch_3.8.2018	F	41
SM-DTCD7	GTEX-1211K	GTEX-1211K-5001	Heart	0.905492	10894838	0	E095 Left Ventricle	E104 Right Atrium	E105 Right Ventricle	245	0.162844	1.13009	115330	Batch_3.8.2018	F	63
SM-DTCD8	GTEX-1AX8Z	GTEX-1AX8Z-5007	Heart	1.01277	6967454	0	E095 Left Ventricle	E104 Right Atrium	E105 Right Ventricle	215	0.219908	1.24068	128568	Batch_3.8.2018	M	60
SM-DTCD9	GTEX-1314G	GTEX-1314G-5001	Heart	0.62135	12667698	0	E095 Left Ventricle	E104 Right Atrium	E094 Gastric	255	0.106483	1.07222	160038	Batch_3.30.2018	M	33
SM-DTCDA	GTEX-13D11	GTEX-13D11-5007	Heart	0.889326	11201230	0	E095 Left Ventricle	E104 Right Atrium	E105 Right Ventricle	260	0.179178	1.12133	120943	Batch_3.30.2018	F	58
SM-DTCDB	GTEX-17GQL	GTEX-17GQL-5004	Heart	0.886906	11437024	0	E095 Left Ventricle	E104 Right Atrium	E105 Right Ventricle	255	0.173314	1.11101	117955	Batch_3.30.2018	M	66
SM-DTCDD	GTEX-1AX9K	GTEX-1AX9K-5010	Muscle	1.2353	14011626	0	E108 Skeletal Muscle Female	E100 Psoas Muscle	E090 Fetal Muscle Leg	195	0.239203	1.15917	132406	Batch_combDup_6.13.2018	M	52
SM-DTCDE	GTEX-1C2JI	GTEX-1C2JI-5013	Muscle	1.40894	7914180	0	E108 Skeletal Muscle Female	E100 Psoas Muscle	E090 Fetal Muscle Leg	260	0.316619	1.27949	102294	Batch_12.20.2017	M	58
SM-DTCDF	GTEX-1K9T9	GTEX-1K9T9-5004	Muscle	1.4725	9295328	0	E108 Skeletal Muscle Female	E100 Psoas Muscle	E090 Fetal Muscle Leg	260	0.246914	1.23859	78749	Batch_12.20.2017	F	54
SM-DTCDI	GTEX-14PN3	GTEX-14PN3-5013	Muscle	1.34108	10716104	0	E108 Skeletal Muscle Female	E100 Psoas Muscle	E095 Left Ventricle	255	0.258042	1.24406	86255	Batch_12.20.2017	F	65
SM-DTCDK	GTEX-13D11	GTEX-13D11-5019	Muscle	1.08292	8840670	0	E108 Skeletal Muscle Female	E100 Psoas Muscle	E090 Fetal Muscle Leg	245	0.193855	1.1704	187565	Batch_12.20.2017	F	58
SM-DTCDL	GTEX-13X6H	GTEX-13X6H-5016	Muscle	1.2349	26292984	0	E108 Skeletal Muscle Female	E100 Psoas Muscle	E095 Left Ventricle	200	0.223543	1.13117	101032	Batch_combDup_6.13.2018	F	55
SM-DTCDM	GTEX-15ETS	GTEX-15ETS-5004	Muscle	1.32335	7135926	0	E108 Skeletal Muscle Female	E100 Psoas Muscle	E095 Left Ventricle	255	0.251133	1.28982	110834	Batch_12.20.2017	F	45
SM-DTCDO	GTEX-1HSMQ	GTEX-1HSMQ-5010	Muscle	1.42304	7569476	0	E108 Skeletal Muscle Female	E100 Psoas Muscle	E123 K562 Leukemia Cells	245	0.246397	1.28338	126022	Batch_12.20.2017	M	57
SM-DTCDP	GTEX-17KNJ	GTEX-17KNJ-5019	Muscle	1.59626	5666094	0	E108 Skeletal Muscle Female	E100 Psoas Muscle	E090 Fetal Muscle Leg	245	0.287009	1.43606	78355	Batch_12.20.2017	M	59
SM-DTCDQ	GTEX-1C64O	GTEX-1C64O-5004	Muscle	1.4823	5082886	0	E108 Skeletal Muscle Female	E090 Fetal Muscle Leg	E100 Psoas Muscle	255	0.217322	1.46021	76655	Batch_12.20.2017	M	63
SM-DTCDR	GTEX-1IDJF	GTEX-1IDJF-5004	Muscle	1.44815	8808662	0	E108 Skeletal Muscle Female	E100 Psoas Muscle	E095 Left Ventricle	255	0.307893	1.36588	69750	Batch_12.20.2017	M	27
SM-DTCDT	GTEX-132QS	GTEX-132QS-5016	Muscle	1.35608	7723486	0	E108 Skeletal Muscle Female	E100 Psoas Muscle	E095 Left Ventricle	250	0.298521	1.3064	99608	Batch_12.20.2017	M	67
SM-DTCDU	GTEX-13FH7	GTEX-13FH7-5019	Muscle	1.32032	29893538	0	E108 Skeletal Muscle Female	E100 Psoas Muscle	E095 Left Ventricle	225	0.255419	1.18492	96971	Batch_combDup_6.13.2018	F	55
SM-DTCDV	GTEX-147F3	GTEX-147F3-5001	Muscle	1.76484	5600900	0	E108 Skeletal Muscle Female	E100 Psoas Muscle	E095 Left Ventricle	270	0.331283	1.42545	71561	Batch_12.20.2017	F	55
SM-DTCDZ	GTEX-1B932	GTEX-1B932-5004	Muscle	0.656866	11523828	0	E108 Skeletal Muscle Female	E094 Gastric	E078 Duodenum Smooth Muscle	145	0.13665	1.0838	252307	Batch_3.30.2018	F	49
SM-DTCE1	GTEX-1ICG6	GTEX-1ICG6-5019	Muscle	0.957508	8115524	0	E108 Skeletal Muscle Female	E100 Psoas Muscle	E090 Fetal Muscle Leg	260	0.174765	1.1852	166151	Batch_12.20.2017	F	70
SM-DTCE2	GTEX-1AX9J	GTEX-1AX9J-5001	Muscle	1.08506	8807668	0	E108 Skeletal Muscle Female	E100 Psoas Muscle	E090 Fetal Muscle Leg	270	0.153184	1.17492	84572	Batch_12.20.2017	M	66
SM-DTCE3	GTEX-1211K	GTEX-1211K-5019	Muscle	0.984991	8597036	0	E108 Skeletal Muscle Female	E090 Fetal Muscle Leg	E019 iPS-18 Cells	245	0.177234	1.17186	183892	Batch_12.20.2017	F	63
SM-DTCE4	GTEX-1399S	GTEX-1399S-5019	Muscle	1.01355	9922614	0	E108 Skeletal Muscle Female	E100 Psoas Muscle	E090 Fetal Muscle Leg	260	0.1291	1.14128	109804	Batch_12.20.2017	F	33
SM-DTCE5	GTEX-145LV	GTEX-145LV-5019	Muscle	1.2184	9105318	0	E108 Skeletal Muscle Female	E100 Psoas Muscle	E063 Adipose Nuclei	275	0.220872	1.21602	82229	Batch_12.20.2017	M	53
SM-DTCE6	GTEX-14DAR	GTEX-14DAR-5016	Muscle	0.979963	11800672	0	E108 Skeletal Muscle Female	E100 Psoas Muscle	E095 Left Ventricle	265	0.173232	1.13782	141734	Batch_12.20.2017	M	50
SM-DTCE7	GTEX-1IKOE	GTEX-1IKOE-5004	Muscle	1.23327	31195780	0	E108 Skeletal Muscle Female	E100 Psoas Muscle	E095 Left Ventricle	205	0.239096	1.14616	93698	Batch_combDup_6.13.2018	F	34
SM-DTCE8	GTEX-13PL7	GTEX-13PL7-5010	Muscle	0.99246	9680664	0	E108 Skeletal Muscle Female	E019 iPS-18 Cells	E100 Psoas Muscle	260	0.138747	1.17355	103810	Batch_12.20.2017	F	62
SM-DTCE9	GTEX-1LGOU	GTEX-1LGOU-5013	Muscle	0.952641	9341534	0	E108 Skeletal Muscle Female	E019 iPS-18 Cells	E100 Psoas Muscle	245	0.107868	1.13653	96137	Batch_2.10.2018	F	25
SM-DTCEB	GTEX-146FQ	GTEX-146FQ-5004	Muscle	0.861688	15462630	0	E108 Skeletal Muscle Female	E100 Psoas Muscle	E089 Fetal Muscle Trunk	250	0.122942	1.08283	112684	Batch_2.10.2018	M	37
SM-DTCEC	GTEX-15RIE	GTEX-15RIE-5019	Muscle	1.29878	27895728	0	E108 Skeletal Muscle Female	E100 Psoas Muscle	E094 Gastric	210	0.190759	1.09851	142821	Batch_combDup_6.13.2018	M	61
SM-DTCED	GTEX-1F75I	GTEX-1F75I-5004	Muscle	1.03599	9270690	0	E108 Skeletal Muscle Female	E094 Gastric	E100 Psoas Muscle	230	0.173558	1.15109	199627	Batch_2.10.2018	M	47
SM-DTCEE	GTEX-139YR	GTEX-139YR-5019	Muscle	0.97816	13915700	0	E108 Skeletal Muscle Female	E100 Psoas Muscle	E095 Left Ventricle	245	0.192012	1.12806	168169	Batch_2.10.2018	M	53
SM-DTCEF	GTEX-14E1K	GTEX-14E1K-5019	Muscle	1.29459	34063950	0	E108 Skeletal Muscle Female	E100 Psoas Muscle	E095 Left Ventricle	225	0.222182	1.11718	128423	Batch_combDup_6.13.2018	M	55
SM-DTCEG	GTEX-18A67	GTEX-18A67-5004	Muscle	1.20054	5625828	0	E108 Skeletal Muscle Female	E094 Gastric	E012 hESC Derived CD56+ Ectoderm Cultured Cells	210	0.127376	1.317	97659	Batch_2.10.2018	M	56
SM-DTCEJ	GTEX-17F9E	GTEX-17F9E-5001	Muscle	0.90681	10192896	0	E094 Gastric	E108 Skeletal Muscle Female	E098 Pancreas	240	0.105928	1.13197	118447	Batch_2.10.2018	M	57
SM-DTCEK	GTEX-1ICLY	GTEX-1ICLY-5004	Muscle	1.069	10404682	0	E108 Skeletal Muscle Female	E100 Psoas Muscle	E095 Left Ventricle	295	0.182867	1.14482	116130	Batch_2.10.2018	M	57
SM-DTCEL	GTEX-1AX8Z	GTEX-1AX8Z-5004	Muscle	1.10599	12707486	0	E108 Skeletal Muscle Female	E100 Psoas Muscle	E090 Fetal Muscle Leg	270	0.242342	1.16822	124403	Batch_3.30.2018	M	60
SM-DTCEM	GTEX-1497J	GTEX-1497J-5019	Muscle	1.1061	8339262	0	E108 Skeletal Muscle Female	E100 Psoas Muscle	E094 Gastric	235	0.196811	1.20921	183117	Batch_2.10.2018	M	63
SM-DTCEN	GTEX-14PK6	GTEX-14PK6-5019	Muscle	1.05237	9691692	0	E108 Skeletal Muscle Female	E100 Psoas Muscle	E094 Gastric	210	0.1855	1.15637	228813	Batch_2.10.2018	F	70
SM-DTCEO	GTEX-1AX8Y	GTEX-1AX8Y-5016	Muscle	1.14336	9798650	0	E094 Gastric	E012 hESC Derived CD56+ Ectoderm Cultured Cells	E108 Skeletal Muscle Female	190	0.157327	1.06895	244837	Batch_combDup_6.13.2018	NA	NA
SM-DTCEP	GTEX-1H11D	GTEX-1H11D-5004	Muscle	0.727046	31098552	0	E108 Skeletal Muscle Female	E094 Gastric	E098 Pancreas	140	0.0996701	1.03828	236695	Batch_12.20.2017	M	44
SM-DTCER	GTEX-1HCU7	GTEX-1HCU7-5004	Muscle	0.930088	9406072	0	E108 Skeletal Muscle Female	E019 iPS-18 Cells	E100 Psoas Muscle	260	0.124466	1.13902	102649	Batch_2.10.2018	M	53
SM-DTCES	GTEX-1I6K7	GTEX-1I6K7-5004	Muscle	0.953897	5884404	0	E108 Skeletal Muscle Female	E012 hESC Derived CD56+ Ectoderm Cultured Cells	E090 Fetal Muscle Leg	235	0.151905	1.28954	113403	Batch_2.10.2018	M	49
SM-DTCET	GTEX-1IDJE	GTEX-1IDJE-5016	Muscle	0.887626	9390912	0	E108 Skeletal Muscle Female	E100 Psoas Muscle	E094 Gastric	255	0.128546	1.14158	97108	Batch_2.10.2018	F	53
SM-DTCEU	GTEX-1L5NE	GTEX-1L5NE-5016	Muscle	0.88728	11311752	0	E108 Skeletal Muscle Female	E094 Gastric	E019 iPS-18 Cells	250	0.114829	1.11842	142344	Batch_2.10.2018	M	53
SM-DTCEW	GTEX-146FR	GTEX-146FR-5016	Muscle	1.10548	5987702	0	E108 Skeletal Muscle Female	E019 iPS-18 Cells	E012 hESC Derived CD56+ Ectoderm Cultured Cells	215	0.12468	1.31127	115510	Batch_2.10.2018	F	68
SM-DTCEX	GTEX-16XZY	GTEX-16XZY-5016	Muscle	1.29147	24468676	0	E108 Skeletal Muscle Female	E100 Psoas Muscle	E090 Fetal Muscle Leg	210	0.234966	1.15085	100606	Batch_combDup_6.13.2018	M	70
SM-DTCEY	GTEX-1JK1U	GTEX-1JK1U-5019	Muscle	1.34084	32784012	0	E108 Skeletal Muscle Female	E100 Psoas Muscle	E094 Gastric	220	0.15491	1.0605	132234	Batch_combDup_6.13.2018	M	64
SM-DTCF1	GTEX-13OVG	GTEX-13OVG-5019	Muscle	1.40275	31714434	0	E108 Skeletal Muscle Female	E100 Psoas Muscle	E095 Left Ventricle	215	0.242363	1.13072	104358	Batch_combDup_6.13.2018	M	62
SM-DTCF3	GTEX-14A6H	GTEX-14A6H-5019	Muscle	1.18632	7782414	0	E108 Skeletal Muscle Female	E100 Psoas Muscle	E090 Fetal Muscle Leg	200	0.270664	1.30245	124073	Batch_2.10.2018	M	31
SM-DTCF4	GTEX-1H3VY	GTEX-1H3VY-5004	Muscle	1.17638	5060358	0	E108 Skeletal Muscle Female	E090 Fetal Muscle Leg	E089 Fetal Muscle Trunk	180	0.375431	1.52208	209406	Batch_2.10.2018	M	54
SM-DTCF6	GTEX-13OVK	GTEX-13OVK-5019	Muscle	1.05517	7537530	0	E108 Skeletal Muscle Female	E100 Psoas Muscle	E090 Fetal Muscle Leg	200	0.2244	1.24249	128562	Batch_2.10.2018	M	40
SM-DTCF7	GTEX-1LC46	GTEX-1LC46-5019	Muscle	1.16067	7423680	0	E108 Skeletal Muscle Female	E100 Psoas Muscle	E090 Fetal Muscle Leg	205	0.238619	1.25037	113370	Batch_2.10.2018	NA	NA
SM-DTCF9	GTEX-131XE	GTEX-131XE-5013	Muscle	0.995608	10801384	0	E108 Skeletal Muscle Female	E100 Psoas Muscle	E090 Fetal Muscle Leg	215	0.151163	1.17331	111225	Batch_2.10.2018	M	50
SM-DTCFA	GTEX-14JG6	GTEX-14JG6-5013	Muscle	1.00512	9501646	0	E108 Skeletal Muscle Female	E100 Psoas Muscle	E095 Left Ventricle	180	0.23571	1.19274	174059	Batch_2.10.2018	F	35
SM-DTCKS	GTEX-1CB4I	GTEX-1CB4I-5004	Muscle	1.11048	12148478	0	E108 Skeletal Muscle Female	E100 Psoas Muscle	E095 Left Ventricle	245	0.232185	1.17286	107287	Batch_1.26.2018	M	54
SM-DTCKT	GTEX-13OVI	GTEX-13OVI-5007	Muscle	1.02253	9453766	0	E108 Skeletal Muscle Female	E019 iPS-18 Cells	E078 Duodenum Smooth Muscle	225	0.149885	1.16937	213188	Batch_1.26.2018	F	66
SM-DTCKU	GTEX-15SDE	GTEX-15SDE-5019	Muscle	0.770933	12901016	0	E108 Skeletal Muscle Female	E100 Psoas Muscle	E094 Gastric	245	0.116361	1.08727	169297	Batch_1.26.2018	F	56
SM-DTCKV	GTEX-1IDJD	GTEX-1IDJD-5010	Muscle	0.867717	12088218	0	E108 Skeletal Muscle Female	E100 Psoas Muscle	E094 Gastric	245	0.155175	1.11523	142769	Batch_1.26.2018	M	36
SM-DTCKW	GTEX-1M5QR	GTEX-1M5QR-5013	Muscle	1.23146	12183930	0	E108 Skeletal Muscle Female	E100 Psoas Muscle	E095 Left Ventricle	255	0.275848	1.18781	101379	Batch_3.30.2018	M	47
SM-DTCKX	GTEX-1MCC2	GTEX-1MCC2-5017	Muscle	1.13559	11788608	0	E108 Skeletal Muscle Female	E100 Psoas Muscle	E090 Fetal Muscle Leg	215	0.168068	1.16462	113593	Batch_1.26.2018	F	35
SM-DTCKY	GTEX-14PJ6	GTEX-14PJ6-5019	Muscle	0.989557	12868748	0	E108 Skeletal Muscle Female	E100 Psoas Muscle	E078 Duodenum Smooth Muscle	195	0.137588	1.11522	144225	Batch_1.26.2018	F	69
SM-DTCKZ	GTEX-16A39	GTEX-16A39-5016	Muscle	1.20709	12102378	0	E108 Skeletal Muscle Female	E100 Psoas Muscle	E090 Fetal Muscle Leg	235	0.241354	1.19034	116328	Batch_1.26.2018	F	31
SM-DTCL1	GTEX-15CHC	GTEX-15CHC-5019	Muscle	0.998395	10918592	0	E108 Skeletal Muscle Female	E100 Psoas Muscle	E094 Gastric	220	0.128723	1.13908	116419	Batch_1.26.2018	F	67
SM-DTCL2	GTEX-12WSG	GTEX-12WSG-5016	Muscle	1.26812	12535882	0	E108 Skeletal Muscle Female	E100 Psoas Muscle	E090 Fetal Muscle Leg	250	0.275477	1.2105	107186	Batch_3.30.2018	F	55
SM-DTCL3	GTEX-1J8Q3	GTEX-1J8Q3-5010	Muscle	1.12441	11269546	0	E108 Skeletal Muscle Female	E100 Psoas Muscle	E095 Left Ventricle	240	0.184493	1.18751	119410	Batch_1.26.2018	M	69
SM-DTCL4	GTEX-14C38	GTEX-14C38-5004	Muscle	0.725427	12736908	0	E094 Gastric	E098 Pancreas	E108 Skeletal Muscle Female	145	0.156332	1.09781	308680	Batch_1.26.2018	M	50
SM-DTCL5	GTEX-1GF9U	GTEX-1GF9U-5019	Muscle	1.20627	12017594	0	E108 Skeletal Muscle Female	E100 Psoas Muscle	E095 Left Ventricle	240	0.276595	1.2287	104232	Batch_1.26.2018	F	45
SM-DTCL6	GTEX-14PKU	GTEX-14PKU-5016	Muscle	0.645397	13887008	0	E108 Skeletal Muscle Female	E094 Gastric	E078 Duodenum Smooth Muscle	260	0.0664983	1.07396	94700	Batch_3.30.2018	F	44
SM-DTCL7	GTEX-17GQL	GTEX-17GQL-5025	Muscle	1.25964	12673914	0	E108 Skeletal Muscle Female	E100 Psoas Muscle	E090 Fetal Muscle Leg	225	0.264524	1.24852	103746	Batch_1.26.2018	M	66
SM-DTCL8	GTEX-18D9B	GTEX-18D9B-5001	Muscle	1.10537	11568638	0	E108 Skeletal Muscle Female	E090 Fetal Muscle Leg	E100 Psoas Muscle	225	0.182583	1.18134	124279	Batch_1.26.2018	M	63
SM-DTCL9	GTEX-1GMR3	GTEX-1GMR3-5019	Muscle	0.730009	10492856	0	E108 Skeletal Muscle Female	E078 Duodenum Smooth Muscle	E100 Psoas Muscle	140	0.154149	1.10658	221203	Batch_2.3.2018	M	40
SM-DTCLB	GTEX-13PVR	GTEX-13PVR-5016	Muscle	0.982635	9407548	0	E108 Skeletal Muscle Female	E100 Psoas Muscle	E090 Fetal Muscle Leg	255	0.14792	1.16142	92984	Batch_2.3.2018	F	68
SM-DTCLC	GTEX-15DCE	GTEX-15DCE-5004	Muscle	1.46082	14358096	0	E108 Skeletal Muscle Female	E100 Psoas Muscle	E095 Left Ventricle	260	0.351437	1.26304	81242	Batch_3.30.2018	M	21
SM-DTCLD	GTEX-15CHR	GTEX-15CHR-5019	Muscle	1.27743	8008872	0	E108 Skeletal Muscle Female	E100 Psoas Muscle	E089 Fetal Muscle Trunk	250	0.235795	1.24971	152656	Batch_3.30.2018	M	59
SM-DTCLE	GTEX-1LSNM	GTEX-1LSNM-5016	Muscle	0.834249	8600382	0	E108 Skeletal Muscle Female	E100 Psoas Muscle	E063 Adipose Nuclei	260	0.109249	1.1541	84143	Batch_2.3.2018	M	54
SM-DTCLF	GTEX-13FTX	GTEX-13FTX-5011	Muscle	1.31625	8453280	0	E108 Skeletal Muscle Female	E100 Psoas Muscle	E090 Fetal Muscle Leg	250	0.283537	1.2699	134021	Batch_2.3.2018	F	28
SM-DTCLG	GTEX-14PJN	GTEX-14PJN-5016	Muscle	0.881208	8866530	0	E108 Skeletal Muscle Female	E100 Psoas Muscle	E095 Left Ventricle	235	0.219043	1.16003	182548	Batch_2.3.2018	M	36
SM-DTCLH	GTEX-14XAO	GTEX-14XAO-5016	Muscle	0.855928	8774774	0	E108 Skeletal Muscle Female	E100 Psoas Muscle	E063 Adipose Nuclei	255	0.117128	1.14196	87232	Batch_2.3.2018	F	67
SM-DTCLI	GTEX-1IDJU	GTEX-1IDJU-5016	Muscle	1.20258	12990178	0	E108 Skeletal Muscle Female	E100 Psoas Muscle	E095 Left Ventricle	250	0.259821	1.18989	108349	Batch_3.30.2018	F	66
SM-DTCLJ	GTEX-1KXAM	GTEX-1KXAM-5019	Muscle	1.16527	5917222	0	E108 Skeletal Muscle Female	E100 Psoas Muscle	E090 Fetal Muscle Leg	230	0.203555	1.30108	95023	Batch_3.30.2018	M	67
SM-DTCLK	GTEX-139T6	GTEX-139T6-5016	Muscle	1.26015	8348674	0	E108 Skeletal Muscle Female	E100 Psoas Muscle	E095 Left Ventricle	255	0.31126	1.32083	127053	Batch_3.30.2018	M	50
SM-DTCLM	GTEX-1HCUA	GTEX-1HCUA-5016	Muscle	1.0097	8069362	0	E108 Skeletal Muscle Female	E100 Psoas Muscle	E095 Left Ventricle	285	0.184882	1.19701	68351	Batch_3.30.2018	F	55
SM-DTCLN	GTEX-15EU6	GTEX-15EU6-5004	Muscle	1.13897	8600036	0	E108 Skeletal Muscle Female	E100 Psoas Muscle	E095 Left Ventricle	250	0.260143	1.22948	154806	Batch_2.3.2018	M	54
SM-DTCLP	GTEX-14AS3	GTEX-14AS3-5016	Muscle	0.991829	10635448	0	E108 Skeletal Muscle Female	E100 Psoas Muscle	E090 Fetal Muscle Leg	225	0.164456	1.14305	95322	Batch_3.30.2018	F	48
SM-DTCLQ	GTEX-1HC8U	GTEX-1HC8U-5019	Muscle	1.03292	10341430	0	E108 Skeletal Muscle Female	E100 Psoas Muscle	E090 Fetal Muscle Leg	240	0.145383	1.14966	106906	Batch_2.3.2018	F	45
SM-DTCLR	GTEX-145MN	GTEX-145MN-5019	Muscle	1.03151	9879450	0	E108 Skeletal Muscle Female	E100 Psoas Muscle	E095 Left Ventricle	240	0.165156	1.17307	96665	Batch_2.3.2018	M	34
SM-DTCLS	GTEX-16NFA	GTEX-16NFA-5018	Muscle	1.13559	9167204	0	E108 Skeletal Muscle Female	E100 Psoas Muscle	E090 Fetal Muscle Leg	270	0.200339	1.19866	82974	Batch_3.30.2018	NA	NA
SM-DTCLT	GTEX-1AYD5	GTEX-1AYD5-5013	Muscle	1.1408	8812946	0	E108 Skeletal Muscle Female	E100 Psoas Muscle	E090 Fetal Muscle Leg	255	0.272635	1.28911	71680	Batch_3.30.2018	M	58
SM-DTCLU	GTEX-145LT	GTEX-145LT-5013	Muscle	1.39715	12637690	0	E108 Skeletal Muscle Female	E100 Psoas Muscle	E095 Left Ventricle	245	0.289921	1.19982	97161	Batch_3.30.2018	M	44
SM-DTCLV	GTEX-15SHV	GTEX-15SHV-5019	Muscle	1.03532	6091708	0	E108 Skeletal Muscle Female	E089 Fetal Muscle Trunk	E090 Fetal Muscle Leg	230	0.206058	1.28192	99470	Batch_3.30.2018	M	65
SM-DTCLW	GTEX-169BO	GTEX-169BO-5013	Muscle	1.07404	13500688	0	E108 Skeletal Muscle Female	E100 Psoas Muscle	E063 Adipose Nuclei	290	0.17017	1.12907	88410	Batch_3.30.2018	M	56
SM-DTCLX	GTEX-13NZB	GTEX-13NZB-5019	Muscle	1.24554	13091640	0	E108 Skeletal Muscle Female	E100 Psoas Muscle	E095 Left Ventricle	265	0.279299	1.21118	76213	Batch_3.30.2018	M	35
SM-DTCLY	GTEX-13O61	GTEX-13O61-5019	Muscle	1.2351	24614676	0	E108 Skeletal Muscle Female	E100 Psoas Muscle	E094 Gastric	235	0.113546	1.03504	142416	Batch_combDup_6.13.2018	M	68
SM-DTCM2	GTEX-15SB6	GTEX-15SB6-5016	Muscle	1.07811	7559174	0	E108 Skeletal Muscle Female	E100 Psoas Muscle	E090 Fetal Muscle Leg	180	0.275233	1.30455	107739	Batch_3.8.2018	F	52
SM-DTCM3	GTEX-1J8QM	GTEX-1J8QM-5019	Muscle	0.877848	45808792	0	E108 Skeletal Muscle Female	E100 Psoas Muscle	E094 Gastric	165	0.125958	1.05146	197091	Batch_3.8.2018	F	67
SM-DTCM4	GTEX-145ME	GTEX-145ME-5016	Muscle	1.01641	6570052	0	E108 Skeletal Muscle Female	E090 Fetal Muscle Leg	E089 Fetal Muscle Trunk	195	0.180859	1.23122	115570	Batch_3.8.2018	F	46
SM-DTCM6	GTEX-1B8KE	GTEX-1B8KE-5016	Muscle	0.836	9182768	0	E108 Skeletal Muscle Female	E094 Gastric	E019 iPS-18 Cells	130	0.14633	1.13448	183861	Batch_3.8.2018	M	50
SM-DTCM8	GTEX-131XG	GTEX-131XG-5016	Muscle	0.844231	13876760	0	E094 Gastric	E108 Skeletal Muscle Female	E098 Pancreas	135	0.184481	1.08379	384681	Batch_3.8.2018	F	55
SM-DTCM9	GTEX-13S86	GTEX-13S86-5019	Muscle	0.71897	11182730	0	E094 Gastric	E108 Skeletal Muscle Female	E098 Pancreas	155	0.161337	1.10835	287367	Batch_3.8.2018	M	44
SM-DTCMA	GTEX-14PJ4	GTEX-14PJ4-5019	Muscle	0.87667	10765222	0	E108 Skeletal Muscle Female	E100 Psoas Muscle	E094 Gastric	210	0.110058	1.12534	119724	Batch_3.8.2018	M	65
SM-DTCMB	GTEX-1F5PK	GTEX-1F5PK-5019	Muscle	0.802527	8393510	0	E108 Skeletal Muscle Female	E019 iPS-18 Cells	E012 hESC Derived CD56+ Ectoderm Cultured Cells	240	0.146565	1.13966	184383	Batch_3.8.2018	M	54
SM-DTCMC	GTEX-15RJ7	GTEX-15RJ7-5016	Muscle	1.09893	10076496	0	E108 Skeletal Muscle Female	E100 Psoas Muscle	E090 Fetal Muscle Leg	190	0.272274	1.23195	173652	Batch_3.8.2018	M	49
SM-DTCME	GTEX-15UF7	GTEX-15UF7-5013	Muscle	1.2127	7511176	0	E108 Skeletal Muscle Female	E100 Psoas Muscle	E090 Fetal Muscle Leg	230	0.294133	1.31121	114665	Batch_3.8.2018	M	48
SM-DTCMG	GTEX-144GM	GTEX-144GM-5016	Muscle	1.19099	7189216	0	E108 Skeletal Muscle Female	E100 Psoas Muscle	E090 Fetal Muscle Leg	195	0.22761	1.31188	116506	Batch_3.8.2018	M	22
SM-DTCMJ	GTEX-13QBU	GTEX-13QBU-5016	Muscle	1.03622	8408464	0	E108 Skeletal Muscle Female	E094 Gastric	E098 Pancreas	195	0.156607	1.18615	206281	Batch_3.8.2018	F	40
SM-DTCMQ	GTEX-12WSK	GTEX-12WSK-5015	Muscle	1.01	11201512	0	E108 Skeletal Muscle Female	E100 Psoas Muscle	E090 Fetal Muscle Leg	185	0.251258	1.17896	237594	Batch_3.8.2018	F	41
SM-DTCMR	GTEX-11XUK	GTEX-11XUK-5016	Muscle	1.18827	8298592	0	E108 Skeletal Muscle Female	E100 Psoas Muscle	E090 Fetal Muscle Leg	275	0.211021	1.23692	73231	Batch_3.30.2018	F	48
SM-DTCMS	GTEX-12BJ1	GTEX-12BJ1-5022	Muscle	1.19222	7601546	0	E108 Skeletal Muscle Female	E100 Psoas Muscle	E095 Left Ventricle	280	0.308721	1.28839	100512	Batch_3.30.2018	M	61
SM-DTCMT	GTEX-12WSL	GTEX-12WSL-5016	Muscle	1.2032	10110088	0	E108 Skeletal Muscle Female	E100 Psoas Muscle	E090 Fetal Muscle Leg	265	0.235317	1.184	91747	Batch_3.30.2018	M	51
SM-GOF8J	GTEX-13SLW	GTEX-13SLW-0011-R10a	Brain	1.09441	12995398	0	E072 Brain Inferior Temporal Lobe	E067 Brain Angular Gyrus	E073 Brain_Dorsolateral_Prefrontal_Cortex	215	0.17748	1.11719	144803	Batch_1.26.2018	M	70
SM-GOF8K	GTEX-14PN4	GTEX-14PN4-0011-R10a	Brain	0.983086	10004636	0	E072 Brain Inferior Temporal Lobe	E067 Brain Angular Gyrus	E069 Brain Cingulate Gyrus	175	0.167893	1.1381	262191	Batch_1.26.2018	M	56
SM-GOF8L	GTEX-14ABY	GTEX-14ABY-0011-R10a	Brain	0.847385	13534148	0	E071 Brain Hippocampus Middle	E074 Brain Substantia Nigra	E069 Brain Cingulate Gyrus	180	0.124063	1.08594	153493	Batch_1.26.2018	M	59
SM-GOF8M	GTEX-14PQA	GTEX-14PQA-0011-R10a	Brain	0.772377	13495174	0	E072 Brain Inferior Temporal Lobe	E067 Brain Angular Gyrus	E073 Brain_Dorsolateral_Prefrontal_Cortex	220	0.14059	1.07758	172361	Batch_1.26.2018	F	59
SM-GOF8N	GTEX-145MG	GTEX-145MG-0011-R10a	Brain	0.981821	11812786	0	E072 Brain Inferior Temporal Lobe	E067 Brain Angular Gyrus	E073 Brain_Dorsolateral_Prefrontal_Cortex	225	0.168507	1.12136	129309	Batch_1.26.2018	M	55
SM-GOF8O	GTEX-14C39	GTEX-14C39-0011-R10a	Brain	1.09734	11272266	0	E072 Brain Inferior Temporal Lobe	E067 Brain Angular Gyrus	E069 Brain Cingulate Gyrus	230	0.19766	1.1533	118640	Batch_1.26.2018	M	46
SM-GOF8P	GTEX-14A5H	GTEX-14A5H-0011-R10a	Brain	1.142	12070590	0	E071 Brain Hippocampus Middle	E069 Brain Cingulate Gyrus	E072 Brain Inferior Temporal Lobe	215	0.209444	1.13254	116786	Batch_1.26.2018	M	69
SM-GOF8Q	GTEX-14BIN	GTEX-14BIN-0011-R10a	Brain	1.07708	12216848	0	E072 Brain Inferior Temporal Lobe	E067 Brain Angular Gyrus	E069 Brain Cingulate Gyrus	210	0.181421	1.14648	129947	Batch_1.26.2018	F	56
SM-GOF8R	GTEX-14BIM	GTEX-14BIM-0011-R10a	Brain	0.639178	11191374	0	E072 Brain Inferior Temporal Lobe	E067 Brain Angular Gyrus	E069 Brain Cingulate Gyrus	250	0.103213	1.07283	136649	Batch_1.26.2018	F	64
SM-GOF8S	GTEX-14BIL	GTEX-14BIL-0011-R10a	Brain	1.13017	12192718	0	E072 Brain Inferior Temporal Lobe	E067 Brain Angular Gyrus	E073 Brain_Dorsolateral_Prefrontal_Cortex	225	0.234489	1.16061	130332	Batch_1.26.2018	M	54
SM-GOF8T	GTEX-14753	GTEX-14753-0011-R10a	Brain	0.904699	12429570	0	E072 Brain Inferior Temporal Lobe	E067 Brain Angular Gyrus	E073 Brain_Dorsolateral_Prefrontal_Cortex	150	0.21938	1.10749	242668	Batch_2.10.2018	M	67
SM-GOF8U	GTEX-1117F	GTEX-1117F-0011-R10a	Brain	0.896845	11892068	0	E072 Brain Inferior Temporal Lobe	E067 Brain Angular Gyrus	E069 Brain Cingulate Gyrus	235	0.153405	1.09643	139926	Batch_2.10.2018	F	66
SM-GOF8V	GTEX-117XS	GTEX-117XS-0011-R10a	Brain	0.964096	13138936	0	E072 Brain Inferior Temporal Lobe	E067 Brain Angular Gyrus	E073 Brain_Dorsolateral_Prefrontal_Cortex	170	0.158016	1.1119	139617	Batch_2.10.2018	M	64
SM-GOF8W	GTEX-11GSO	GTEX-11GSO-0011-R10a	Brain	1.1119	9577520	0	E072 Brain Inferior Temporal Lobe	E067 Brain Angular Gyrus	E069 Brain Cingulate Gyrus	210	0.225564	1.16695	186482	Batch_2.10.2018	M	61
SM-GOF8X	GTEX-11GS4	GTEX-11GS4-0011-R10a	Brain	0.911636	10745388	0	E072 Brain Inferior Temporal Lobe	E067 Brain Angular Gyrus	E073 Brain_Dorsolateral_Prefrontal_Cortex	185	0.209068	1.11738	231980	Batch_2.10.2018	M	61
SM-GOF8Z	GTEX-111FC	GTEX-111FC-0011-R10a	Brain	1.04691	8625956	0	E072 Brain Inferior Temporal Lobe	E067 Brain Angular Gyrus	E069 Brain Cingulate Gyrus	185	0.169086	1.14459	194019	Batch_2.10.2018	M	61
SM-GOF91	GTEX-ZDXO	GTEX-ZDXO-0011-R10a	Brain	0.958192	12255828	0	E072 Brain Inferior Temporal Lobe	E067 Brain Angular Gyrus	E069 Brain Cingulate Gyrus	210	0.166351	1.11472	132357	Batch_2.10.2018	M	60
SM-GOF92	GTEX-Y8DK	GTEX-Y8DK-0011-R10a	Brain	0.915022	11079296	0	E072 Brain Inferior Temporal Lobe	E067 Brain Angular Gyrus	E071 Brain Hippocampus Middle	175	0.202463	1.10936	248221	Batch_2.10.2018	M	62
SM-GOF93	GTEX-ZV68	GTEX-ZV68-0011-R10a	Brain	1.10198	10486380	0	E072 Brain Inferior Temporal Lobe	E067 Brain Angular Gyrus	E073 Brain_Dorsolateral_Prefrontal_Cortex	245	0.214841	1.16769	115238	Batch_2.10.2018	F	57
SM-GOF94	GTEX-PWO3	GTEX-PWO3-0011-R10a	Brain	0.899217	9638942	0	E067 Brain Angular Gyrus	E072 Brain Inferior Temporal Lobe	E069 Brain Cingulate Gyrus	220	0.160302	1.11998	223343	Batch_2.10.2018	F	69
SM-GOF95	GTEX-OXRO	GTEX-OXRO-0011-R10a	Brain	0.908621	12341300	0	E072 Brain Inferior Temporal Lobe	E067 Brain Angular Gyrus	E073 Brain_Dorsolateral_Prefrontal_Cortex	175	0.208332	1.10736	286971	Batch_2.10.2018	F	62
SM-GOF97	GTEX-NL4W	GTEX-NL4W-0011-R10a	Brain	0.827777	14096206	0	E067 Brain Angular Gyrus	E072 Brain Inferior Temporal Lobe	E069 Brain Cingulate Gyrus	145	0.189682	1.07713	340539	Batch_2.10.2018	M	53
SM-GOF99	GTEX-139TS	GTEX-139TS-0011-R10a	Brain	0.972982	10684988	0	E072 Brain Inferior Temporal Lobe	E067 Brain Angular Gyrus	E073 Brain_Dorsolateral_Prefrontal_Cortex	165	0.226489	1.14169	213824	Batch_2.10.2018	M	61
SM-GOF9E	GTEX-13FTW	GTEX-13FTW-5013	Muscle	1.54335	11528590	0	E108 Skeletal Muscle Female	E100 Psoas Muscle	E095 Left Ventricle	315	0.270084	1.20243	73300	Batch_3.30.2018	M	44
SM-GOF9F	GTEX-14PHY	GTEX-14PHY-5019	Muscle	1.62355	11906810	0	E108 Skeletal Muscle Female	E100 Psoas Muscle	E095 Left Ventricle	200	0.280013	1.17306	101914	Batch_3.30.2018	F	67
SM-GOF9H	GTEX-1211K	GTEX-1211K-5004	Lung	1.02779	14475774	1	E094 Gastric	E098 Pancreas	E055 Foreskin Fibroblast Primary Cells skin01	185	0.104701	1.07848	195755	Batch_2.10.2018	F	63
SM-GOF9I	GTEX-131XF	GTEX-131XF-5010	Lung	0.941113	10732120	0	E096 Lung	E094 Gastric	E078 Duodenum Smooth Muscle	210	0.126548	1.11236	106546	Batch_3.30.2018	M	60
SM-GOF9J	GTEX-13N11	GTEX-13N11-5028	Lung	1.08445	12631880	0	E096 Lung	E124 Monocytes-CD14+ RO01746 Primary Cells	E078 Duodenum Smooth Muscle	215	0.169614	1.09939	139716	Batch_3.30.2018	F	50
SM-GOF9L	GTEX-16NFA	GTEX-16NFA-5003	Lung	1.00472	11082596	0	E096 Lung	E078 Duodenum Smooth Muscle	E063 Adipose Nuclei	240	0.178589	1.13325	115132	Batch_3.30.2018	NA	NA
SM-GOF9N	GTEX-18D9U	GTEX-18D9U-5004	Lung	1.00145	9242430	0	E096 Lung	E124 Monocytes-CD14+ RO01746 Primary Cells	E063 Adipose Nuclei	240	0.223375	1.14442	188810	Batch_3.30.2018	M	41
SM-GOF9O	GTEX-1AYD5	GTEX-1AYD5-5010	Lung	0.879082	8090042	1	E108 Skeletal Muscle Female	E078 Duodenum Smooth Muscle	E019 iPS-18 Cells	205	0.180295	1.15641	183502	Batch_2.10.2018	M	58
SM-GOF9P	GTEX-1GMR3	GTEX-1GMR3-5001	Lung	1.05963	10967346	0	E096 Lung	E124 Monocytes-CD14+ RO01746 Primary Cells	E078 Duodenum Smooth Muscle	195	0.220322	1.12877	257419	Batch_3.30.2018	M	40
SM-GOF9R	GTEX-15EOM	GTEX-15EOM-5010	Lung	1.18526	7072438	0	E096 Lung	E098 Pancreas	E097 Ovary	210	0.166461	1.22788	142729	Batch_3.30.2018	F	29
SM-GOF9T	GTEX-14AS3	GTEX-14AS3-5007	Lung	0.902623	13415364	0	E096 Lung	E094 Gastric	E098 Pancreas	185	0.127577	1.08276	141993	Batch_3.30.2018	F	48
SM-GOF9U	GTEX-17KNJ	GTEX-17KNJ-5007	Lung	0.964315	15281126	1	E055 Foreskin Fibroblast Primary Cells skin01	E094 Gastric	E098 Pancreas	150	0.0860647	1.07289	170073	Batch_3.8.2018	M	59
SM-GOF9V	GTEX-1K2DU	GTEX-1K2DU-5004	Lung	0.827422	7249650	1	E019 iPS-18 Cells	E094 Gastric	E078 Duodenum Smooth Muscle	210	0.14235	1.15428	172066	Batch_3.8.2018	M	27
SM-GOF9X	GTEX-1J8QM	GTEX-1J8QM-5001	Lung	0.851029	10351156	1	E078 Duodenum Smooth Muscle	E019 iPS-18 Cells	E094 Gastric	195	0.149346	1.11062	251295	Batch_3.8.2018	F	67
SM-GOF9Z	GTEX-144GM	GTEX-144GM-5001	Lung	0.960908	57206740	1	E094 Gastric	E055 Foreskin Fibroblast Primary Cells skin01	E098 Pancreas	180	0.105134	1.05057	167591	Batch_3.8.2018	M	22
SM-GOFA1	GTEX-148VI	GTEX-148VI-5001	Lung	0.871511	8935480	1	E094 Gastric	E012 hESC Derived CD56+ Ectoderm Cultured Cells	E098 Pancreas	120	0.263094	1.13279	512000	Batch_3.8.2018	F	61
SM-GOFA3	GTEX-1L5NE	GTEX-1L5NE-5004	Lung	0.858184	10698284	1	E094 Gastric	E098 Pancreas	E012 hESC Derived CD56+ Ectoderm Cultured Cells	125	0.130181	1.10885	240764	Batch_3.8.2018	M	53
SM-GOFA9	GTEX-1IDJU	GTEX-1IDJU-5001	Lung	1.02106	10603198	1	E094 Gastric	E098 Pancreas	E012 hESC Derived CD56+ Ectoderm Cultured Cells	185	0.154888	1.14121	264598	Batch_3.8.2018	F	66
SM-GOFAA	GTEX-1LC46	GTEX-1LC46-5004	Lung	0.812324	9105722	0	E094 Gastric	E096 Lung	E098 Pancreas	205	0.173097	1.13452	229382	Batch_3.8.2018	NA	NA
SM-GOFAB	GTEX-169BO	GTEX-169BO-5001	Lung	0.894252	8575158	1	E094 Gastric	E055 Foreskin Fibroblast Primary Cells skin01	E098 Pancreas	175	0.141829	1.17254	210283	Batch_3.8.2018	M	56
SM-GOFAC	GTEX-1B932	GTEX-1B932-5007	Lung	0.944485	11389260	0	E096 Lung	E078 Duodenum Smooth Muscle	E094 Gastric	180	0.206667	1.12901	272957	Batch_3.8.2018	F	49
SM-GOFAF	GTEX-11XUK	GTEX-11XUK-5001	Lung	1.01845	9496716	1	E094 Gastric	E098 Pancreas	E055 Foreskin Fibroblast Primary Cells skin01	200	0.148418	1.1653	232396	Batch_3.8.2018	F	48
SM-GOFAG	GTEX-12WSN	GTEX-12WSN-5004	Lung	0.87914	8943096	1	E094 Gastric	E098 Pancreas	E055 Foreskin Fibroblast Primary Cells skin01	205	0.146511	1.15076	216149	Batch_3.8.2018	M	49
SM-GOFAI	GTEX-14A6H	GTEX-14A6H-5007	Lung	0.846898	8911822	1	E094 Gastric	E098 Pancreas	E055 Foreskin Fibroblast Primary Cells skin01	125	0.270487	1.13648	512000	Batch_3.8.2018	M	31
SM-GOFAJ	GTEX-15ETS	GTEX-15ETS-5013	Lung	0.837397	10768080	1	E094 Gastric	E098 Pancreas	E012 hESC Derived CD56+ Ectoderm Cultured Cells	125	0.140059	1.10916	237525	Batch_3.8.2018	F	45
SM-GOFAM	GTEX-1HCUA	GTEX-1HCUA-5001	Lung	0.859048	10807008	1	E094 Gastric	E098 Pancreas	E078 Duodenum Smooth Muscle	180	0.151723	1.12235	265945	Batch_3.8.2018	F	55
SM-GOFAP	GTEX-145MN	GTEX-145MN-5004	Lung	1.05869	10633428	0	E096 Lung	E094 Gastric	E078 Duodenum Smooth Muscle	200	0.216063	1.13577	224543	Batch_3.30.2018	M	34
SM-GOFAQ	GTEX-14BMU	GTEX-14BMU-5001	Lung	0.721311	14469360	0	E096 Lung	E094 Gastric	E078 Duodenum Smooth Muscle	155	0.0886911	1.06011	121511	Batch_3.30.2018	F	27
SM-GOFAR	GTEX-15SHV	GTEX-15SHV-5001	Lung	0.752079	13180092	0	E094 Gastric	E098 Pancreas	E096 Lung	140	0.152193	1.06534	304918	Batch_3.30.2018	M	65
SM-GOFAS	GTEX-15SB6	GTEX-15SB6-5001	Lung	1.17231	11572720	0	E096 Lung	E124 Monocytes-CD14+ RO01746 Primary Cells	E029 Primary monocytes from peripheral blood	250	0.216277	1.17596	120808	Batch_3.30.2018	F	52
SM-GOFAT	GTEX-1IKOE	GTEX-1IKOE-5010	Lung	0.959787	7487190	0	E096 Lung	E094 Gastric	E019 iPS-18 Cells	220	0.163386	1.19103	167527	Batch_3.30.2018	F	34
SM-GOFAU	GTEX-15FZZ	GTEX-15FZZ-5001	Lung	0.947604	12733734	0	E096 Lung	E124 Monocytes-CD14+ RO01746 Primary Cells	E029 Primary monocytes from peripheral blood	245	0.159598	1.10444	156776	Batch_3.30.2018	F	35
SM-GOFAV	GTEX-1GMR2	GTEX-1GMR2-5001	Lung	0.931221	9109364	0	E096 Lung	E094 Gastric	E078 Duodenum Smooth Muscle	270	0.124981	1.14131	99120	Batch_3.30.2018	M	59
SM-GOFAW	GTEX-13O61	GTEX-13O61-5004	Lung	1.10788	8573228	0	E096 Lung	E094 Gastric	E098 Pancreas	235	0.221216	1.20265	178908	Batch_3.30.2018	M	68
SM-GOFAX	GTEX-145LT	GTEX-145LT-5001	Lung	0.779539	10271782	0	E096 Lung	E078 Duodenum Smooth Muscle	E019 iPS-18 Cells	210	0.174887	1.09586	240913	Batch_3.30.2018	M	44
SM-GOFAY	GTEX-14E6E	GTEX-14E6E-5001	Lung	0.989003	11922864	0	E096 Lung	E078 Duodenum Smooth Muscle	E094 Gastric	220	0.176263	1.12664	121317	Batch_3.30.2018	M	31
SM-GOFAZ	GTEX-14JG6	GTEX-14JG6-5001	Lung	0.817142	10767358	0	E096 Lung	E078 Duodenum Smooth Muscle	E094 Gastric	240	0.133121	1.1036	116468	Batch_3.30.2018	F	35
SM-GOFB1	GTEX-17GQL	GTEX-17GQL-5007	Lung	1.25578	11331770	0	E096 Lung	E065 Aorta	E078 Duodenum Smooth Muscle	210	0.201274	1.17782	109460	Batch_3.30.2018	M	66
SM-GOFB2	GTEX-1JK1U	GTEX-1JK1U-5007	Lung	0.824198	11983954	0	E096 Lung	E094 Gastric	E078 Duodenum Smooth Muscle	235	0.144673	1.10018	136795	Batch_3.30.2018	M	64
SM-GOFB3	GTEX-12WSG	GTEX-12WSG-5005	Lung	0.796455	13591220	0	E096 Lung	E063 Adipose Nuclei	E078 Duodenum Smooth Muscle	235	0.151206	1.07242	161440	Batch_3.30.2018	F	55
SM-GOFB4	GTEX-13CZU	GTEX-13CZU-5001	Lung	0.844106	17443192	0	E096 Lung	E094 Gastric	E078 Duodenum Smooth Muscle	255	0.125598	1.06625	136423	Batch_3.30.2018	M	21
SM-GOFB5	GTEX-14PJ5	GTEX-14PJ5-5001	Lung	1.1283	13316692	0	E096 Lung	E078 Duodenum Smooth Muscle	E094 Gastric	215	0.177025	1.12973	146874	Batch_3.30.2018	F	60
SM-GOFB7	GTEX-16A39	GTEX-16A39-5001	Lung	1.07007	10115486	0	E096 Lung	E094 Gastric	E063 Adipose Nuclei	235	0.145866	1.14166	107198	Batch_3.30.2018	F	31
SM-GOFB8	GTEX-15UKP	GTEX-15UKP-5010	Lung	0.79417	7455004	0	E096 Lung	E078 Duodenum Smooth Muscle	E019 iPS-18 Cells	250	0.173652	1.16624	164760	Batch_3.30.2018	M	27
SM-GOFB9	GTEX-1H3VY	GTEX-1H3VY-5010	Lung	0.938717	7544618	1	E094 Gastric	E012 hESC Derived CD56+ Ectoderm Cultured Cells	E098 Pancreas	245	0.142846	1.18282	168849	Batch_3.30.2018	M	54
SM-GOFBA	GTEX-XMD1	GTEX-XMD1-0011-R10a	Brain	0.72753	9287846	0	E067 Brain Angular Gyrus	E072 Brain Inferior Temporal Lobe	E069 Brain Cingulate Gyrus	140	0.128219	1.10478	189801	Batch_3.8.2018	M	67
SM-GOFBB	GTEX-YJ89	GTEX-YJ89-0011-R10a	Brain	0.856196	9363546	0	E072 Brain Inferior Temporal Lobe	E067 Brain Angular Gyrus	E071 Brain Hippocampus Middle	150	0.183025	1.14211	185845	Batch_3.8.2018	M	60
SM-GOFBC	GTEX-WZTO	GTEX-WZTO-0011-R10a	Brain	0.850335	8649500	0	E071 Brain Hippocampus Middle	E067 Brain Angular Gyrus	E072 Brain Inferior Temporal Lobe	140	0.164326	1.14374	161802	Batch_3.8.2018	M	44
SM-GOFBD	GTEX-13X6I	GTEX-13X6I-0011-R10a	Brain	0.933113	6188812	0	E067 Brain Angular Gyrus	E072 Brain Inferior Temporal Lobe	E071 Brain Hippocampus Middle	170	0.296748	1.25394	332481	Batch_3.8.2018	M	65
SM-GOFBE	GTEX-14E6D	GTEX-14E6D-0011-R10a	Brain	0.903725	11380024	0	E072 Brain Inferior Temporal Lobe	E067 Brain Angular Gyrus	E069 Brain Cingulate Gyrus	130	0.204554	1.12403	221299	Batch_3.8.2018	M	53
SM-GOFBF	GTEX-P44H	GTEX-P44H-0011-R10a	Brain	0.790423	6401268	0	E067 Brain Angular Gyrus	E072 Brain Inferior Temporal Lobe	E069 Brain Cingulate Gyrus	140	0.300532	1.2095	425843	Batch_3.8.2018	M	43
SM-GOFBG	GTEX-ZZPT	GTEX-ZZPT-0011-R10a	Brain	0.710714	9375206	0	E067 Brain Angular Gyrus	E072 Brain Inferior Temporal Lobe	E069 Brain Cingulate Gyrus	140	0.12279	1.10367	174908	Batch_3.8.2018	M	53
SM-GOFBH	GTEX-14JIY	GTEX-14JIY-0011-R10a	Brain	0.897325	9322502	0	E067 Brain Angular Gyrus	E072 Brain Inferior Temporal Lobe	E069 Brain Cingulate Gyrus	125	0.288265	1.14063	512000	Batch_3.8.2018	M	63
SM-GOFBI	GTEX-12WSA	GTEX-12WSA-0011-R10a	Brain	0.921876	8942006	0	E071 Brain Hippocampus Middle	E067 Brain Angular Gyrus	E072 Brain Inferior Temporal Lobe	120	0.303444	1.13875	467349	Batch_3.8.2018	M	67
SM-GOFBJ	GTEX-1399T	GTEX-1399T-0011-R10b	Brain	0.864317	10816010	0	E067 Brain Angular Gyrus	E072 Brain Inferior Temporal Lobe	E071 Brain Hippocampus Middle	130	0.174887	1.1156	211494	Batch_3.8.2018	M	67
SM-GOFBK	GTEX-13G51	GTEX-13G51-0011-R10a	Brain	1.14221	11645172	0	E072 Brain Inferior Temporal Lobe	E067 Brain Angular Gyrus	E071 Brain Hippocampus Middle	205	0.202872	1.1574	119328	Batch_3.8.2018	M	69
SM-GOFBL	GTEX-WVLH	GTEX-WVLH-0011-R10a	Brain	0.869553	9026776	0	E067 Brain Angular Gyrus	E072 Brain Inferior Temporal Lobe	E071 Brain Hippocampus Middle	195	0.196897	1.15105	190654	Batch_3.8.2018	M	58
SM-GOFBM	GTEX-13IVO	GTEX-13IVO-0011-R10a	Brain	1.09516	11000802	0	E067 Brain Angular Gyrus	E072 Brain Inferior Temporal Lobe	E073 Brain_Dorsolateral_Prefrontal_Cortex	175	0.238303	1.16885	213094	Batch_3.8.2018	M	70
SM-GOFBN	GTEX-147GR	GTEX-147GR-0011-R10a	Brain	1.03441	9739346	0	E067 Brain Angular Gyrus	E072 Brain Inferior Temporal Lobe	E073 Brain_Dorsolateral_Prefrontal_Cortex	190	0.208142	1.14538	210705	Batch_3.8.2018	M	65
SM-GOFBO	GTEX-15G19	GTEX-15G19-0011-R10a	Brain	1.07301	11173952	0	E067 Brain Angular Gyrus	E072 Brain Inferior Temporal Lobe	E069 Brain Cingulate Gyrus	195	0.241506	1.15816	216039	Batch_3.8.2018	M	68
SM-GOFBP	GTEX-11ZUS	GTEX-11ZUS-0011-R10a	Brain	0.970316	10160724	0	E067 Brain Angular Gyrus	E072 Brain Inferior Temporal Lobe	E071 Brain Hippocampus Middle	115	0.300651	1.16251	512000	Batch_3.8.2018	M	37
SM-GOFBQ	GTEX-NPJ7	GTEX-NPJ7-0011-R10a	Brain	0.724793	15746192	0	E094 Gastric	E098 Pancreas	E067 Brain Angular Gyrus	160	0.102461	1.07032	196265	Batch_3.8.2018	F	68
SM-GOFBS	GTEX-147F4	GTEX-147F4-0011-R10a	Brain	1.04741	10366160	0	E067 Brain Angular Gyrus	E072 Brain Inferior Temporal Lobe	E073 Brain_Dorsolateral_Prefrontal_Cortex	175	0.246515	1.18092	202254	Batch_3.8.2018	M	50
SM-GOFBT	GTEX-QMR6	GTEX-QMR6-0011-R10a	Brain	0.806015	9193496	0	E067 Brain Angular Gyrus	E072 Brain Inferior Temporal Lobe	E069 Brain Cingulate Gyrus	140	0.151941	1.11955	177347	Batch_3.8.2018	M	59
SM-GOFBU	GTEX-11PRG	GTEX-11PRG-0011-R10a	Brain	0.88266	8519522	0	E067 Brain Angular Gyrus	E072 Brain Inferior Temporal Lobe	E071 Brain Hippocampus Middle	175	0.187079	1.14202	167863	Batch_3.8.2018	M	54
SM-GOFBV	GTEX-Z93S	GTEX-Z93S-0011-R10a	Brain	0.895062	10960624	0	E072 Brain Inferior Temporal Lobe	E067 Brain Angular Gyrus	E071 Brain Hippocampus Middle	125	0.176358	1.11674	211522	Batch_3.8.2018	M	52
SM-GOFBW	GTEX-13FLW	GTEX-13FLW-0011-R10b	Brain	0.928328	10015946	0	E071 Brain Hippocampus Middle	E072 Brain Inferior Temporal Lobe	E067 Brain Angular Gyrus	150	0.197369	1.14959	211492	Batch_3.8.2018	M	57
SM-GOFBX	GTEX-ZF28	GTEX-ZF28-0011-R10a	Brain	1.00081	9243290	0	E071 Brain Hippocampus Middle	E074 Brain Substantia Nigra	E072 Brain Inferior Temporal Lobe	165	0.200598	1.16425	186096	Batch_3.8.2018	M	69
SM-GOFBY	GTEX-17EVP	GTEX-17EVP-0011-R10a	Brain	0.936049	10040298	0	E072 Brain Inferior Temporal Lobe	E067 Brain Angular Gyrus	E069 Brain Cingulate Gyrus	115	0.282192	1.13486	512000	Batch_3.8.2018	M	44
SM-GOFBZ	GTEX-15UF6	GTEX-15UF6-0011-R10a	Brain	0.978828	7729172	0	E072 Brain Inferior Temporal Lobe	E067 Brain Angular Gyrus	E073 Brain_Dorsolateral_Prefrontal_Cortex	170	0.180105	1.19043	152030	Batch_3.8.2018	F	70
SM-GOFC1	GTEX-16NPV	GTEX-16NPV-0011-R10a	Brain	0.809972	11257394	0	E072 Brain Inferior Temporal Lobe	E067 Brain Angular Gyrus	E073 Brain_Dorsolateral_Prefrontal_Cortex	215	0.107516	1.09723	125631	Batch_3.8.2018	F	58
SM-GOFC2	GTEX-16XZZ	GTEX-16XZZ-0011-R10a	Brain	0.915653	11637688	0	E072 Brain Inferior Temporal Lobe	E067 Brain Angular Gyrus	E073 Brain_Dorsolateral_Prefrontal_Cortex	180	0.215873	1.11908	261129	Batch_3.8.2018	M	63
SM-GOFC3	GTEX-17EVQ	GTEX-17EVQ-0011-R10a	Brain	0.971075	12682384	0	E072 Brain Inferior Temporal Lobe	E067 Brain Angular Gyrus	E073 Brain_Dorsolateral_Prefrontal_Cortex	185	0.162661	1.12075	133282	Batch_3.8.2018	M	70
SM-GOFC5	GTEX-OXRN	GTEX-OXRN-0011-R10a	Brain	0.784339	11867360	0	E072 Brain Inferior Temporal Lobe	E067 Brain Angular Gyrus	E073 Brain_Dorsolateral_Prefrontal_Cortex	145	0.182631	1.08778	300061	Batch_3.8.2018	M	59
SM-GOFC6	GTEX-PVOW	GTEX-PVOW-0011-R10a	Brain	0.809995	9739780	0	E072 Brain Inferior Temporal Lobe	E094 Gastric	E067 Brain Angular Gyrus	140	0.147674	1.13508	221489	Batch_3.8.2018	M	40
SM-GOFC8	GTEX-16YQH	GTEX-16YQH-0011-R10a	Brain	0.849966	11878466	0	E067 Brain Angular Gyrus	E072 Brain Inferior Temporal Lobe	E073 Brain_Dorsolateral_Prefrontal_Cortex	145	0.197419	1.10953	267969	Batch_3.8.2018	M	30
SM-GOFC9	GTEX-16Z82	GTEX-16Z82-0011-R10a	Brain	0.94992	11208194	0	E072 Brain Inferior Temporal Lobe	E067 Brain Angular Gyrus	E069 Brain Cingulate Gyrus	195	0.231125	1.13348	241009	Batch_3.8.2018	M	66
SM-GOFCA	GTEX-16GPK	GTEX-16GPK-0011-R10a	Brain	0.959157	8788902	0	E072 Brain Inferior Temporal Lobe	E067 Brain Angular Gyrus	E073 Brain_Dorsolateral_Prefrontal_Cortex	165	0.1778	1.17579	184835	Batch_3.8.2018	M	69
SM-GOFCB	GTEX-ZAJG	GTEX-ZAJG-0011-R10a	Brain	0.749513	15598144	0	E072 Brain Inferior Temporal Lobe	E067 Brain Angular Gyrus	E069 Brain Cingulate Gyrus	160	0.110496	1.06688	191274	Batch_3.8.2018	F	58
SM-GOFCE	GTEX-13FHP	GTEX-13FHP-0011-R10a	Brain	0.872552	12983952	0	E072 Brain Inferior Temporal Lobe	E067 Brain Angular Gyrus	E069 Brain Cingulate Gyrus	145	0.19952	1.11701	347225	Batch_3.8.2018	M	56
SM-GOFCF	GTEX-13FHO	GTEX-13FHO-0011-R10a	Brain	0.792936	11880478	0	E071 Brain Hippocampus Middle	E072 Brain Inferior Temporal Lobe	E069 Brain Cingulate Gyrus	140	0.179651	1.0942	277056	Batch_3.8.2018	M	61
SM-GOFCH	GTEX-12ZZW	GTEX-12ZZW-0011-R10a	Brain	0.919069	7906250	0	E072 Brain Inferior Temporal Lobe	E067 Brain Angular Gyrus	E073 Brain_Dorsolateral_Prefrontal_Cortex	250	0.193031	1.15356	158852	Batch_3.8.2018	M	57
SM-GOFCI	GTEX-13O3O	GTEX-13O3O-0011-R10a	Brain	1.16899	7031644	0	E094 Gastric	E067 Brain Angular Gyrus	E072 Brain Inferior Temporal Lobe	210	0.135893	1.20909	162862	Batch_3.8.2018	F	68
SM-GOFCJ	GTEX-12ZZX	GTEX-12ZZX-0011-R10a	Brain	0.869862	8432514	0	E067 Brain Angular Gyrus	E072 Brain Inferior Temporal Lobe	E069 Brain Cingulate Gyrus	240	0.176452	1.13556	181154	Batch_3.8.2018	F	49
SM-GOFCK	GTEX-13OVH	GTEX-13OVH-0011-R10a	Brain	0.837721	7246626	0	E067 Brain Angular Gyrus	E072 Brain Inferior Temporal Lobe	E073 Brain_Dorsolateral_Prefrontal_Cortex	135	0.291973	1.16198	449766	Batch_3.8.2018	M	70
SM-GOFCL	GTEX-14E6C	GTEX-14E6C-0011-R10a	Brain	0.98546	10673396	0	E072 Brain Inferior Temporal Lobe	E067 Brain Angular Gyrus	E073 Brain_Dorsolateral_Prefrontal_Cortex	215	0.187433	1.13477	112781	Batch_3.8.2018	M	48
SM-GOFCM	GTEX-15EO6	GTEX-15EO6-0011-R10a	Brain	0.759598	9558200	0	E072 Brain Inferior Temporal Lobe	E067 Brain Angular Gyrus	E073 Brain_Dorsolateral_Prefrontal_Cortex	220	0.168505	1.10756	213893	Batch_3.8.2018	M	56
SM-GOFCN	GTEX-12WSE	GTEX-12WSE-0011-R10a	Brain	0.818632	7969724	0	E072 Brain Inferior Temporal Lobe	E067 Brain Angular Gyrus	E073 Brain_Dorsolateral_Prefrontal_Cortex	245	0.168247	1.12669	168016	Batch_3.8.2018	M	25
SM-GOFCO	GTEX-15CHQ	GTEX-15CHQ-0011-R10a	Brain	0.846946	7282436	0	E067 Brain Angular Gyrus	E072 Brain Inferior Temporal Lobe	E069 Brain Cingulate Gyrus	235	0.151711	1.14884	166379	Batch_3.8.2018	M	69
SM-GOFCP	GTEX-15DDE	GTEX-15DDE-0011-R10a	Brain	0.888191	8564160	0	E072 Brain Inferior Temporal Lobe	E067 Brain Angular Gyrus	E073 Brain_Dorsolateral_Prefrontal_Cortex	180	0.178397	1.13633	181940	Batch_3.8.2018	F	56
SM-GOFCQ	GTEX-14C5O	GTEX-14C5O-0011-R10a	Brain	0.796752	10777476	0	E067 Brain Angular Gyrus	E072 Brain Inferior Temporal Lobe	E012 hESC Derived CD56+ Ectoderm Cultured Cells	125	0.129201	1.09622	215382	Batch_3.8.2018	M	65
SM-GOFCR	GTEX-15DCD	GTEX-15DCD-0011-R10a	Brain	0.779609	8692924	0	E067 Brain Angular Gyrus	E072 Brain Inferior Temporal Lobe	E073 Brain_Dorsolateral_Prefrontal_Cortex	220	0.161965	1.12809	200424	Batch_3.8.2018	F	70
SM-GOFCS	GTEX-13X6J	GTEX-13X6J-0011-R10a	Brain	0.691463	9570360	0	E072 Brain Inferior Temporal Lobe	E067 Brain Angular Gyrus	E069 Brain Cingulate Gyrus	260	0.0896228	1.09021	104984	Batch_3.8.2018	M	56
SM-GOFCT	GTEX-13OW7	GTEX-13OW7-0011-R10a	Brain	0.794524	11641570	0	E072 Brain Inferior Temporal Lobe	E067 Brain Angular Gyrus	E069 Brain Cingulate Gyrus	220	0.125787	1.08661	134772	Batch_3.8.2018	M	53
SM-GOFCU	GTEX-145MH	GTEX-145MH-0011-R10a	Brain	0.782459	10576020	0	E074 Brain Substantia Nigra	E071 Brain Hippocampus Middle	E069 Brain Cingulate Gyrus	250	0.102121	1.11279	123762	Batch_3.8.2018	M	57
SM-GOFCV	GTEX-14BMV	GTEX-14BMV-0011-R10a	Brain	0.781521	12523268	0	E072 Brain Inferior Temporal Lobe	E067 Brain Angular Gyrus	E069 Brain Cingulate Gyrus	240	0.1376	1.07925	152190	Batch_3.8.2018	M	53
SM-GOFCW	GTEX-15SZO	GTEX-15SZO-0011-R10a	Brain	0.695839	14213974	0	E072 Brain Inferior Temporal Lobe	E067 Brain Angular Gyrus	E094 Gastric	145	0.164662	1.06249	343493	Batch_3.8.2018	M	56
SM-GOFCX	GTEX-15SHU	GTEX-15SHU-0011-R10a	Brain	0.865093	12778356	0	E072 Brain Inferior Temporal Lobe	E067 Brain Angular Gyrus	E073 Brain_Dorsolateral_Prefrontal_Cortex	185	0.117275	1.09096	144405	Batch_3.8.2018	F	42
SM-GOFCY	GTEX-14DAQ	GTEX-14DAQ-0011-R10a	Brain	0.767033	14813332	0	E072 Brain Inferior Temporal Lobe	E067 Brain Angular Gyrus	E073 Brain_Dorsolateral_Prefrontal_Cortex	140	0.182013	1.0659	389012	Batch_3.8.2018	F	63
SM-GOFCZ	GTEX-15ER7	GTEX-15ER7-0011-R10a	Brain	0.933108	10731754	0	E072 Brain Inferior Temporal Lobe	E067 Brain Angular Gyrus	E073 Brain_Dorsolateral_Prefrontal_Cortex	230	0.142927	1.12243	115464	Batch_3.8.2018	F	28
SM-GOFD1	GTEX-15DYW	GTEX-15DYW-0011-R10a	Brain	1.01137	7750834	0	E072 Brain Inferior Temporal Lobe	E067 Brain Angular Gyrus	E073 Brain_Dorsolateral_Prefrontal_Cortex	235	0.171643	1.18361	172570	Batch_3.8.2018	F	64
SM-GOFD2	GTEX-14ASI	GTEX-14ASI-0011-R10a	Brain	0.751033	18172970	0	E072 Brain Inferior Temporal Lobe	E094 Gastric	E055 Foreskin Fibroblast Primary Cells skin01	145	0.114793	1.05312	235730	Batch_3.8.2018	M	61
SM-GOFD3	GTEX-14PHW	GTEX-14PHW-0011-R10a	Brain	1.02503	11856246	0	E067 Brain Angular Gyrus	E072 Brain Inferior Temporal Lobe	E069 Brain Cingulate Gyrus	175	0.221295	1.12542	269598	Batch_3.8.2018	F	62
SM-GOFD4	GTEX-14PJO	GTEX-14PJO-0011-R10a	Brain	0.964097	9189438	0	E072 Brain Inferior Temporal Lobe	E067 Brain Angular Gyrus	E073 Brain_Dorsolateral_Prefrontal_Cortex	170	0.209175	1.14892	180752	Batch_3.8.2018	M	68
SM-GOFD5	GTEX-15D1Q	GTEX-15D1Q-0011-R10a	Brain	0.929377	7143880	0	E072 Brain Inferior Temporal Lobe	E067 Brain Angular Gyrus	E071 Brain Hippocampus Middle	215	0.166533	1.14831	149605	Batch_3.8.2018	M	47
SM-GOFD6	GTEX-14JG1	GTEX-14JG1-0011-R10a	Brain	0.976492	10994452	0	E072 Brain Inferior Temporal Lobe	E067 Brain Angular Gyrus	E069 Brain Cingulate Gyrus	200	0.207458	1.13228	236176	Batch_3.8.2018	M	48
SM-GOFD7	GTEX-14PJM	GTEX-14PJM-0011-R10a	Brain	1.12949	9250836	0	E072 Brain Inferior Temporal Lobe	E067 Brain Angular Gyrus	E073 Brain_Dorsolateral_Prefrontal_Cortex	180	0.226903	1.19574	173514	Batch_3.8.2018	F	59
SM-GOFD8	GTEX-14JFF	GTEX-14JFF-0011-R10a	Brain	1.05665	10641830	0	E072 Brain Inferior Temporal Lobe	E067 Brain Angular Gyrus	E073 Brain_Dorsolateral_Prefrontal_Cortex	175	0.206815	1.13121	244520	Batch_3.8.2018	M	67
SM-GOFDA	GTEX-14LLW	GTEX-14LLW-0011-R10a	Brain	0.784594	12911948	0	E072 Brain Inferior Temporal Lobe	E067 Brain Angular Gyrus	E073 Brain_Dorsolateral_Prefrontal_Cortex	145	0.17392	1.07218	336878	Batch_3.8.2018	F	70
SM-GOFDB	GTEX-14LZ3	GTEX-14LZ3-0011-R10a	Brain	0.790779	10599778	0	E067 Brain Angular Gyrus	E072 Brain Inferior Temporal Lobe	E073 Brain_Dorsolateral_Prefrontal_Cortex	220	0.0936144	1.09388	115008	Batch_3.8.2018	F	69
SM-GOFDC	GTEX-12WSF	GTEX-12WSF-0011-R10a	Brain	0.726272	9807506	0	E072 Brain Inferior Temporal Lobe	E067 Brain Angular Gyrus	E069 Brain Cingulate Gyrus	145	0.151577	1.10938	223989	Batch_3.8.2018	M	70
SM-GOFDD	GTEX-UTHO	GTEX-UTHO-0011-R10a	Brain	0.865826	9176216	0	E072 Brain Inferior Temporal Lobe	E067 Brain Angular Gyrus	E069 Brain Cingulate Gyrus	210	0.166429	1.11617	213271	Batch_3.8.2018	M	68
SM-GOFDE	GTEX-WWYW	GTEX-WWYW-0011-R10a	Brain	0.916582	9306044	0	E072 Brain Inferior Temporal Lobe	E067 Brain Angular Gyrus	E073 Brain_Dorsolateral_Prefrontal_Cortex	185	0.200813	1.13584	197195	Batch_3.8.2018	F	52
SM-GOFDG	GTEX-ZVZQ	GTEX-ZVZQ-0011-R10a	Brain	0.919273	10666992	0	E072 Brain Inferior Temporal Lobe	E067 Brain Angular Gyrus	E073 Brain_Dorsolateral_Prefrontal_Cortex	180	0.211652	1.12848	239097	Batch_3.8.2018	F	62
SM-GOFDH	GTEX-S7SE	GTEX-S7SE-0011-R10a	Brain	0.804323	10898602	0	E071 Brain Hippocampus Middle	E074 Brain Substantia Nigra	E069 Brain Cingulate Gyrus	255	0.129654	1.09318	124267	Batch_3.8.2018	M	58
SM-GOFDI	GTEX-11DXW	GTEX-11DXW-0011-R10a	Brain	1.0297	13441942	0	E072 Brain Inferior Temporal Lobe	E067 Brain Angular Gyrus	E073 Brain_Dorsolateral_Prefrontal_Cortex	180	0.174444	1.11354	149798	Batch_3.8.2018	M	43
SM-GOFDJ	GTEX-WHSE	GTEX-WHSE-0011-R10a	Brain	0.878428	10069474	0	E071 Brain Hippocampus Middle	E072 Brain Inferior Temporal Lobe	E067 Brain Angular Gyrus	120	0.165595	1.11621	173434	Batch_3.8.2018	M	20
SM-GOFDK	GTEX-12WSM	GTEX-12WSM-0011-R10a	Brain	0.8029	13705024	0	E072 Brain Inferior Temporal Lobe	E067 Brain Angular Gyrus	E069 Brain Cingulate Gyrus	240	0.138029	1.0689	175292	Batch_3.30.2018	M	63
SM-GOFDL	GTEX-12WSH	GTEX-12WSH-0011-R10a	Brain	1.08354	9409506	0	E072 Brain Inferior Temporal Lobe	E067 Brain Angular Gyrus	E071 Brain Hippocampus Middle	220	0.214877	1.14564	181685	Batch_3.30.2018	M	59
SM-GOFDM	GTEX-13FLV	GTEX-13FLV-0011-R10b	Brain	0.745731	14358120	0	E072 Brain Inferior Temporal Lobe	E067 Brain Angular Gyrus	E073 Brain_Dorsolateral_Prefrontal_Cortex	250	0.0819887	1.06355	98913	Batch_3.30.2018	M	50
SM-GOFDN	GTEX-11WQK	GTEX-11WQK-0011-R10a	Brain	0.795244	13732176	0	E072 Brain Inferior Temporal Lobe	E067 Brain Angular Gyrus	E069 Brain Cingulate Gyrus	255	0.0990852	1.06522	88277	Batch_3.30.2018	M	55
SM-GOFDO	GTEX-12ZZZ	GTEX-12ZZZ-0011-R10a	Brain	0.776743	15566746	0	E067 Brain Angular Gyrus	E072 Brain Inferior Temporal Lobe	E073 Brain_Dorsolateral_Prefrontal_Cortex	250	0.0855109	1.06287	119308	Batch_3.30.2018	M	64
SM-GOFDP	GTEX-13N2G	GTEX-13N2G-0011-R10a	Brain	0.782839	20227244	0	E072 Brain Inferior Temporal Lobe	E067 Brain Angular Gyrus	E073 Brain_Dorsolateral_Prefrontal_Cortex	135	0.11833	1.04732	213969	Batch_3.30.2018	M	60
SM-GOFDQ	GTEX-13JUV	GTEX-13JUV-0011-R10a	Brain	0.824096	14703932	0	E072 Brain Inferior Temporal Lobe	E067 Brain Angular Gyrus	E073 Brain_Dorsolateral_Prefrontal_Cortex	130	0.170414	1.07351	353049	Batch_3.30.2018	F	46
SM-GOFDR	GTEX-13SLX	GTEX-13SLX-0011-R10a	Brain	0.765127	19565918	0	E072 Brain Inferior Temporal Lobe	E067 Brain Angular Gyrus	E069 Brain Cingulate Gyrus	140	0.117108	1.04654	207384	Batch_3.30.2018	F	57
SM-GOFDS	GTEX-13O3Q	GTEX-13O3Q-0011-R10a	Brain	0.72802	13123194	0	E072 Brain Inferior Temporal Lobe	E078 Duodenum Smooth Muscle	E067 Brain Angular Gyrus	265	0.0615281	1.07543	85009	Batch_3.30.2018	M	53
SM-GOFDT	GTEX-13VXU	GTEX-13VXU-0011-R10a	Brain	0.745315	17342080	0	E072 Brain Inferior Temporal Lobe	E067 Brain Angular Gyrus	E069 Brain Cingulate Gyrus	135	0.0898491	1.0553	153545	Batch_3.30.2018	M	58
SM-GOFDU	GTEX-13FTZ	GTEX-13FTZ-0011-R10a	Brain	1.0655	13646876	0	E072 Brain Inferior Temporal Lobe	E067 Brain Angular Gyrus	E071 Brain Hippocampus Middle	235	0.191813	1.11756	148839	Batch_3.30.2018	M	67
SM-GOFDV	GTEX-13FXS	GTEX-13FXS-0011-R10a	Brain	0.870859	11707746	0	E072 Brain Inferior Temporal Lobe	E067 Brain Angular Gyrus	E069 Brain Cingulate Gyrus	235	0.128207	1.09089	138236	Batch_3.30.2018	M	59
SM-GOFDW	GTEX-148VJ	GTEX-148VJ-0011-R10a	Brain	0.936777	9132302	0	E072 Brain Inferior Temporal Lobe	E067 Brain Angular Gyrus	E069 Brain Cingulate Gyrus	260	0.148878	1.13033	92541	Batch_3.30.2018	M	70
SM-GOFDX	GTEX-13NYS	GTEX-13NYS-0011-R10a	Brain	0.898705	11831726	0	E072 Brain Inferior Temporal Lobe	E067 Brain Angular Gyrus	E069 Brain Cingulate Gyrus	245	0.153223	1.10014	133047	Batch_3.30.2018	M	63
SM-GOFDY	GTEX-13NZA	GTEX-13NZA-0011-R10a	Brain	0.923292	10142526	0	E072 Brain Inferior Temporal Lobe	E067 Brain Angular Gyrus	E069 Brain Cingulate Gyrus	245	0.160448	1.11464	104819	Batch_3.30.2018	M	64
SM-GOFDZ	GTEX-1477Z	GTEX-1477Z-0011-R10a	Brain	1.24116	117012828	0	E072 Brain Inferior Temporal Lobe	E067 Brain Angular Gyrus	E073 Brain_Dorsolateral_Prefrontal_Cortex	235	0.226427	1.07579	158099	Batch_3.30.2018	M	65
SM-GOFED	GTEX-1F5PK	GTEX-1F5PK-5004	Lung	0.881181	9283912	1	E094 Gastric	E098 Pancreas	E012 hESC Derived CD56+ Ectoderm Cultured Cells	195	0.146029	1.15044	223209	Batch_3.8.2018	M	54
SM-GOFEI	GTEX-14PK6	GTEX-14PK6-5001	Lung	0.813631	9345100	1	E019 iPS-18 Cells	E094 Gastric	E078 Duodenum Smooth Muscle	130	0.0914474	1.12176	154877	Batch_3.8.2018	F	70
SM-GOFEL	GTEX-14C38	GTEX-14C38-5010	Lung	0.726676	11215234	0	E094 Gastric	E098 Pancreas	E096 Lung	145	0.154104	1.09396	273565	Batch_3.8.2018	M	50
SM-GOFEP	GTEX-13QBU	GTEX-13QBU-5004	Lung	0.992161	8517462	0	E096 Lung	E094 Gastric	E019 iPS-18 Cells	210	0.173316	1.19254	207551	Batch_3.8.2018	F	40
SM-GOFEQ	GTEX-15F5U	GTEX-15F5U-5003	Lung	0.844614	10622330	0	E094 Gastric	E096 Lung	E098 Pancreas	220	0.0989005	1.12268	121081	Batch_3.8.2018	M	45
SM-GOFER	GTEX-1IDJI	GTEX-1IDJI-5007	Lung	0.808542	104890772	1	E055 Foreskin Fibroblast Primary Cells skin01	E094 Gastric	E056 Foreskin Fibroblast Primary Cells skin02	145	0.0803004	1.04062	168031	Batch_3.8.2018	F	51
SM-GOFES	GTEX-15CHC	GTEX-15CHC-5001	Lung	0.819754	11666376	1	E094 Gastric	E098 Pancreas	E055 Foreskin Fibroblast Primary Cells skin01	215	0.0941337	1.10142	140591	Batch_3.8.2018	F	67
SM-GOFEW	GTEX-1ICG6	GTEX-1ICG6-5004	Lung	0.830981	9904858	1	E094 Gastric	E098 Pancreas	E055 Foreskin Fibroblast Primary Cells skin01	195	0.15544	1.12386	254730	Batch_3.8.2018	F	70
SM-GOFEY	GTEX-1497J	GTEX-1497J-5001	Lung	0.806231	12647114	0	E096 Lung	E094 Gastric	E078 Duodenum Smooth Muscle	220	0.147406	1.10221	154096	Batch_3.8.2018	M	63
SM-GOFEZ	GTEX-15SDE	GTEX-15SDE-5001	Lung	0.84037	7726772	1	E094 Gastric	E055 Foreskin Fibroblast Primary Cells skin01	E076 Colon Smooth Muscle	145	0.265529	1.15722	488319	Batch_3.8.2018	F	56
SM-GOFF2	GTEX-145ME	GTEX-145ME-5001	Lung	0.820673	10391552	0	E094 Gastric	E078 Duodenum Smooth Muscle	E096 Lung	225	0.0972806	1.11	107680	Batch_3.8.2018	F	46
SM-GOFF3	GTEX-15RJ7	GTEX-15RJ7-5004	Lung	1.07136	6190370	1	E055 Foreskin Fibroblast Primary Cells skin01	E056 Foreskin Fibroblast Primary Cells skin02	E094 Gastric	200	0.111667	1.22503	125132	Batch_3.8.2018	M	49
SM-GOFF5	GTEX-1HSMQ	GTEX-1HSMQ-5004	Lung	0.863941	10271458	1	E094 Gastric	E078 Duodenum Smooth Muscle	E012 hESC Derived CD56+ Ectoderm Cultured Cells	180	0.153301	1.10563	260817	Batch_3.8.2018	M	57
SM-GOFF6	GTEX-1ICLY	GTEX-1ICLY-5007	Lung	0.835709	7877146	1	E113 Spleen	E012 hESC Derived CD56+ Ectoderm Cultured Cells	E094 Gastric	220	0.151566	1.14599	183440	Batch_3.8.2018	M	57
SM-GOFF7	GTEX-147F3	GTEX-147F3-5007	Lung	0.826786	13540792	1	E094 Gastric	E098 Pancreas	E055 Foreskin Fibroblast Primary Cells skin01	130	0.176121	1.08842	354222	Batch_3.8.2018	F	55
SM-GOFF8	GTEX-13111	GTEX-13111-5001	Lung	1.1793	6903228	0	E096 Lung	E094 Gastric	E098 Pancreas	190	0.129886	1.24081	145716	Batch_3.8.2018	M	51
SM-GOFF9	GTEX-1MCC2	GTEX-1MCC2-5004	Lung	0.848019	18156714	1	E094 Gastric	E098 Pancreas	E076 Colon Smooth Muscle	130	0.0961042	1.06128	187650	Batch_3.8.2018	F	35
SM-GOFFD	GTEX-11ZTT	GTEX-11ZTT-5002	Lung	0.800141	8772952	1	E094 Gastric	E019 iPS-18 Cells	E098 Pancreas	215	0.140939	1.13721	201026	Batch_3.8.2018	F	67
SM-GOFFH	GTEX-14ICK	GTEX-14ICK-5007	Lung	0.964561	11065212	0	E094 Gastric	E096 Lung	E078 Duodenum Smooth Muscle	210	0.135995	1.12995	116439	Batch_3.8.2018	M	43
SM-GOFFI	GTEX-1339X	GTEX-1339X-5003	Lung	0.950802	8931034	1	E094 Gastric	E055 Foreskin Fibroblast Primary Cells skin01	E012 hESC Derived CD56+ Ectoderm Cultured Cells	235	0.135649	1.15711	191723	Batch_3.8.2018	M	42
