# Supplementary material for: Multitissue H3K27ac profiling of GTEx samples links epigenomic variation to disease
Source: Nat Genet. 2023 Sep 28;55(10):1665–76. doi: 10.1038/s41588-023-01509-5 (PMC10562256; doi:10.1038/s41588-023-01509-5)
Supplement: Supplementary file 5 — Sex-biased ARE. [file 41588_2023_1509_MOESM5_ESM.xlsx]

## Sheet: Brain
sex-biased ARE
hg19
PeakID (cmd=annotatePeaks.pl /home/unix/leihou/hptmp/eGTEx-H3K27ac/b_varianceBySexAgeDis_withCovar/Brain.SEX.up.homer.txt hg19)	sex-biase direction	Chr	Start	End	Strand	Peak Score	Focus Ratio/Region Size	Annotation	Detailed Annotation	Distance to TSS	Nearest PromoterID	Entrez ID	Nearest Unigene	Nearest Refseq	Nearest Ensembl	Gene Name	Gene Alias	Gene Description	Gene Type
chrX:65233749-65234085	Female-biased	chrX	65233749	65234085	+	0	NA	Intergenic	Intergenic	-4795	NR_029637	407008		NR_029637	ENSG00000284567	MIR223	MIRN223|miRNA223|mir-223	microRNA 223	ncRNA
chrX:97108787-97110061	Female-biased	chrX	97108787	97110061	+	0	NA	Intergenic	Intergenic	-289890	NR_125391	10824	Hs.654372	NR_125391	ENSG00000236256	DIAPH2-AS1	EPAG	DIAPH2 antisense RNA 1	ncRNA
chr1:239646832-239647479	Female-biased	chr1	239646832	239647479	+	0	NA	intron (NM_001347716, intron 1 of 7)	intron (NM_001347716, intron 1 of 7)	97287	NM_001347716	1131	Hs.7138	NM_000740	ENSG00000133019	CHRM3	EGBRS|HM3|PBS	cholinergic receptor muscarinic 3	protein-coding
chr10:33245596-33245844	Female-biased	chr10	33245596	33245844	+	0	NA	intron (NM_002211, intron 1 of 15)	intron (NM_002211, intron 1 of 15)	1102	NM_133376	3688	Hs.643813	NM_002211	ENSG00000150093	ITGB1	CD29|FNRB|GPIIA|MDF2|MSK12|VLA-BETA|VLAB	integrin subunit beta 1	protein-coding
chrX:16934710-16935907	Female-biased	chrX	16934710	16935907	+	0	NA	Intergenic	LTR37B|LTR|ERV1	-29473	NM_004726	9185	Hs.186810	NM_004726	ENSG00000169891	REPS2	POB1	RALBP1 associated Eps domain containing 2	protein-coding
chrX:19668018-19668292	Female-biased	chrX	19668018	19668292	+	0	NA	intron (NM_031892, intron 6 of 17)	intron (NM_031892, intron 6 of 17)	20962	NM_001353897	30011	Hs.726365	NM_031892	ENSG00000147010	SH3KBP1	AGMX2|CD2BP3|CIN85|GIG10|HSB-1|HSB1|IMD61|MIG18	SH3 domain containing kinase binding protein 1	protein-coding
chr1:90206045-90207547	Female-biased	chr1	90206045	90207547	+	0	NA	Intergenic	MER21C|LTR|ERVL	-79795	NM_001134479	55144	Hs.482087	NM_018103	ENSG00000171492	LRRC8D	LRRC5	leucine rich repeat containing 8 VRAC subunit D	protein-coding
chr2:226505470-226505934	Female-biased	chr2	226505470	226505934	+	0	NA	intron (NM_001371273, intron 6 of 7)	intron (NM_001371273, intron 6 of 7)	240100	NM_020864	57624	Hs.224409	NM_020864	ENSG00000144460	NYAP2	KIAA1486	neuronal tyrosine-phosphorylated phosphoinositide-3-kinase adaptor 2	protein-coding
chrX:33127169-33128318	Female-biased	chrX	33127169	33128318	+	0	NA	intron (NM_000109, intron 1 of 78)	intron (NM_000109, intron 1 of 78)	18801	NM_004010	1756	Hs.495912	NM_000109	ENSG00000198947	DMD	BMD|CMD3B|DXS142|DXS164|DXS206|DXS230|DXS239|DXS268|DXS269|DXS270|DXS272|MRX85	dystrophin	protein-coding
chr10:18376591-18376873	Female-biased	chr10	18376591	18376873	+	0	NA	Intergenic	Intergenic	-52621	NM_201596	783	Hs.59093	NM_000724	ENSG00000165995	CACNB2	CACNLB2|CAVB2|MYSB	calcium voltage-gated channel auxiliary subunit beta 2	protein-coding
chrX:153029621-153030671	Female-biased	chrX	153029621	153030671	+	0	NA	intron (NM_001163257, intron 1 of 36)	intron (NM_001163257, intron 1 of 36)	442	NM_005393	5365	Hs.632833	NM_005393	ENSG00000198753	PLXNB3	PLEXB3|PLEXR|PLXN6	plexin B3	protein-coding
chrX:20379597-20380221	Female-biased	chrX	20379597	20380221	+	0	NA	Intergenic	Intergenic	-94882	NM_004586	6197	Hs.445387	NM_004586	ENSG00000177189	RPS6KA3	CLS|HU-3|ISPK-1|MAPKAPK1B|MRX19|RSK|RSK2|S6K-alpha3|p90-RSK2|pp90RSK2	ribosomal protein S6 kinase A3	protein-coding
chrX:115015126-115015504	Female-biased	chrX	115015126	115015504	+	0	NA	intron (NR_147172, intron 2 of 2)	intron (NR_147172, intron 2 of 2)	58018	NR_147173	106029310	Hs.571742	NR_147172		DANT1	-	DXZ4 associated non-coding transcript 1, proximal	ncRNA
chr1:31363972-31364542	Female-biased	chr1	31363972	31364542	+	0	NA	intron (NM_014654, intron 1 of 4)	intron (NM_014654, intron 1 of 4)	17348	NM_014654	9672	Hs.158287	NM_014654	ENSG00000162512	SDC3	SDCN|SYND3	syndecan 3	protein-coding
chr7:107949044-107949603	Female-biased	chr7	107949044	107949603	+	0	NA	intron (NM_001371168, intron 3 of 31)	intron (NM_001371168, intron 3 of 31)	19647	NM_001371176
chrX:44992984-44994908	Female-biased	chrX	44992984	44994908	+	0	NA	Intergenic	Intergenic	66175	NM_024689	79742	Hs.98321	NM_024689	ENSG00000147113	DIPK2B	4930578C19Rik|CXorf36|DIA1R|EPQL1862|PRO3743|bA435K1.1	divergent protein kinase domain 2B	protein-coding
chr14:94123912-94125069	Female-biased	chr14	94123912	94125069	+	0	NA	intron (NM_020818, intron 39 of 49)	intron (NM_020818, intron 39 of 49)	130341	NM_178013	145270	Hs.432401	NM_178004	ENSG00000175785	PRIMA1	PRIMA	proline rich membrane anchor 1	protein-coding
chr5:114514862-114516478	Female-biased	chr5	114514862	114516478	+	0	NA	intron (NM_001017398, intron 1 of 1)	CpG	321	NM_001017397	55521	Hs.519514	NM_018700	ENSG00000152503	TRIM36	ANPH|HAPRIN|RBCC728|RNF98	tripartite motif containing 36	protein-coding
chrX:14934971-14935524	Female-biased	chrX	14934971	14935524	+	0	NA	intron (NM_152581, intron 13 of 14)	MER20|DNA|hAT-Charlie	31834	NM_001177475	158747	Hs.744919	NM_152581	ENSG00000130150	MOSPD2	-	motile sperm domain containing 2	protein-coding
chrX:128963862-128966173	Female-biased	chrX	128963862	128966173	+	0	NA	intron (NM_001008222, intron 2 of 9)	intron (NM_001008222, intron 2 of 9)	12558	NM_001008222	51114	Hs.193566	NM_016032	ENSG00000188706	ZDHHC9	CGI89|CXorf11|DHHC9|MMSA1|MRXSZ|ZDHHC10|ZNF379|ZNF380	zinc finger DHHC-type containing 9	protein-coding
chrX:7143292-7143862	Female-biased	chrX	7143292	7143862	+	0	NA	intron (NM_000351, intron 1 of 9)	MER68|LTR|ERVL	6080	NM_000351	412	Hs.522578	NM_000351	ENSG00000101846	STS	ARSC|ARSC1|ASC|ES|SSDD|XLI	steroid sulfatase	protein-coding
chrX:130955777-130956902	Female-biased	chrX	130955777	130956902	+	0	NA	intron (NR_026975, intron 2 of 12)	intron (NR_026975, intron 2 of 12)	8332	NR_026975	286467	Hs.720385	NR_026975	ENSG00000213468	FIRRE	LINC01200	firre intergenic repeating RNA element	ncRNA
chrX:130896938-130897991	Female-biased	chrX	130896938	130897991	+	0	NA	intron (NR_026975, intron 7 of 12)	intron (NR_026975, intron 7 of 12)	67207	NR_026975	286467	Hs.720385	NR_026975	ENSG00000213468	FIRRE	LINC01200	firre intergenic repeating RNA element	ncRNA
chrX:15807631-15809589	Female-biased	chrX	15807631	15809589	+	0	NA	promoter-TSS (NM_005089)	promoter-TSS (NM_005089)	36	NM_005089	8233	Hs.171909	NM_005089	ENSG00000169249	ZRSR2	U2AF1-RS2|U2AF1L2|U2AF1RS2|URP|ZC3H22	zinc finger CCCH-type, RNA binding motif and serine/arginine rich 2	protein-coding
chr1:156514001-156514317	Female-biased	chr1	156514001	156514317	+	0	NA	intron (NM_178229, intron 20 of 37)	intron (NM_178229, intron 20 of 37)	28198	NM_178229	128239	Hs.591495	NM_178229	ENSG00000183856	IQGAP3	-	IQ motif containing GTPase activating protein 3	protein-coding
chrX:44732402-44734256	Female-biased	chrX	44732402	44734256	+	0	NA	intron (NM_001291417, intron 2 of 27)	intron (NM_001291417, intron 2 of 27)	908	NM_021140	7403	Hs.522616	NM_021140	ENSG00000147050	KDM6A	KABUK2|UTX|bA386N14.2	lysine demethylase 6A	protein-coding
chr10:83637545-83637933	Female-biased	chr10	83637545	83637933	+	0	NA	exon (NM_001165973, exon 1 of 11)	exon (NM_001165973, exon 1 of 11)	296	NR_163253	10718	Hs.125119	NM_001010848	ENSG00000185737	NRG3	HRG3|pro-NRG3	neuregulin 3	protein-coding
chrX:29086222-29086632	Female-biased	chrX	29086222	29086632	+	0	NA	intron (NM_014271, intron 2 of 10)	intron (NM_014271, intron 2 of 10)	480864	NM_014271	11141	Hs.658912	NM_014271	ENSG00000169306	IL1RAPL1	IL-1-RAPL-1|IL-1RAPL-1|IL1R8|IL1RAPL|IL1RAPL-1|MRX10|MRX21|MRX34|OPHN4|TIGIRR-2	interleukin 1 receptor accessory protein like 1	protein-coding
chr6:150084722-150085374	Female-biased	chr6	150084722	150085374	+	0	NA	intron (NM_001252051, intron 1 of 6)	L3|LINE|CR1	14171	NM_001360456	5110	Hs.279257	NM_005389	ENSG00000120265	PCMT1	PIMT	protein-L-isoaspartate (D-aspartate) O-methyltransferase	protein-coding
chr11:73177169-73177515	Female-biased	chr11	73177169	73177515	+	0	NA	intron (NM_015159, intron 2 of 7)	intron (NM_015159, intron 2 of 7)	89629	NM_032871	84957	Hs.533720	NM_032871	ENSG00000054967	RELT	AI3C|TNFRSF19L|TRLT	RELT TNF receptor	protein-coding
chr2:46264324-46264529	Female-biased	chr2	46264324	46264529	+	0	NA	intron (NM_005400, intron 10 of 14)	intron (NM_005400, intron 10 of 14)	-260120	NM_001430	2034	Hs.468410	NM_001430	ENSG00000116016	EPAS1	ECYT4|HIF2A|HLF|MOP2|PASD2|bHLHe73	endothelial PAS domain protein 1	protein-coding
chr17:79093133-79093439	Female-biased	chr17	79093133	79093439	+	0	NA	exon (NM_004920, exon 12 of 13)	exon (NM_004920, exon 12 of 13)	5887	NR_030394	724027		NR_030394	ENSG00000207736	MIR657	MIRN657|hsa-mir-657	microRNA 657	ncRNA
chr19:18578027-18578263	Female-biased	chr19	18578027	18578263	+	0	NA	intron (NM_006532, intron 2 of 11)	intron (NM_006532, intron 2 of 11)	-29202	NR_045574	51477	Hs.405873	NM_016368	ENSG00000105655	ISYNA1	INO1|INOS|IPS|IPS 1|IPS-1	inositol-3-phosphate synthase 1	protein-coding
chrX:56793665-56794204	Female-biased	chrX	56793665	56794204	+	0	NA	intron (NM_001348129, intron 2 of 2)	LTR12C|LTR|ERV1	-29917	NR_002308	442454	Hs.663220	NR_002308		UQCRBP1	-	ubiquinol-cytochrome c reductase binding protein pseudogene 1	pseudo
chrX:56790255-56792543	Female-biased	chrX	56790255	56792543	+	0	NA	intron (NM_001348129, intron 2 of 2)	intron (NM_001348129, intron 2 of 2)	-27382	NR_002308	442454	Hs.663220	NR_002308		UQCRBP1	-	ubiquinol-cytochrome c reductase binding protein pseudogene 1	pseudo
chr11:75180991-75181299	Female-biased	chr11	75180991	75181299	+	0	NA	intron (NM_030792, intron 3 of 16)	L2c|LINE|L2	-17773	NM_001351167	81544	Hs.503297	NM_030792	ENSG00000158555	GDPD5	GDE2|PP1665	glycerophosphodiester phosphodiesterase domain containing 5	protein-coding
chr4:83681998-83682551	Female-biased	chr4	83681998	83682551	+	0	NA	intron (NM_024906, intron 1 of 3)	intron (NM_024906, intron 1 of 3)	-7691	NR_030301	693160		NR_030301	ENSG00000207746	MIR575	MIRN575|hsa-mir-575	microRNA 575	ncRNA
chr22:28910144-28910709	Female-biased	chr22	28910144	28910709	+	0	NA	intron (NM_001145418, intron 2 of 22)	intron (NM_001145418, intron 2 of 22)	54569	NR_106713	102466081		NR_106713	ENSG00000276162	MIR5739	hsa-mir-5739	microRNA 5739	ncRNA
chrX:41328128-41328620	Female-biased	chrX	41328128	41328620	+	0	NA	intron (NM_022567, intron 1 of 1)	intron (NM_022567, intron 1 of 1)	21661	NM_022567	60506	Hs.302019	NM_022567	ENSG00000188937	NYX	CLRP|CSNB1|CSNB1A|CSNB4|NBM1	nyctalopin	protein-coding
chrX:5990141-5990372	Female-biased	chrX	5990141	5990372	+	0	NA	intron (NM_001282146, intron 2 of 5)	intron (NM_001282146, intron 2 of 5)	-154143	NR_136577	105373156	Hs.21107	NR_136577		LOC105373156	-	uncharacterized LOC105373156	ncRNA
chrX:115056582-115058309	Female-biased	chrX	115056582	115058309	+	0	NA	intron (NR_130730, intron 2 of 2)	intron (NR_130730, intron 2 of 2)	27999	NR_132337	642776	Hs.634316	NR_130730	ENSG00000235244	DANT2	-	DXZ4 associated non-coding transcript 2, distal	ncRNA
chrX:44877816-44878403	Female-biased	chrX	44877816	44878403	+	0	NA	intron (NM_001291421, intron 5 of 26)	intron (NM_001291421, intron 5 of 26)	145688	NM_021140	7403	Hs.522616	NM_021140	ENSG00000147050	KDM6A	KABUK2|UTX|bA386N14.2	lysine demethylase 6A	protein-coding
chrX:51502041-51502990	Female-biased	chrX	51502041	51502990	+	0	NA	Intergenic	Intergenic	15977	NM_018094	23708	Hs.59523	NM_018094	ENSG00000189369	GSPT2	ERF3B|GST2	G1 to S phase transition 2	protein-coding
chrX:130945996-130947388	Female-biased	chrX	130945996	130947388	+	0	NA	intron (NR_026975, intron 2 of 12)	intron (NR_026975, intron 2 of 12)	17979	NR_026975	286467	Hs.720385	NR_026975	ENSG00000213468	FIRRE	LINC01200	firre intergenic repeating RNA element	ncRNA
chrX:107825592-107827285	Female-biased	chrX	107825592	107827285	+	0	NA	intron (NM_033380, intron 17 of 50)	intron (NM_033380, intron 17 of 50)	143370	NM_033380	1287	Hs.369089	NM_000495	ENSG00000188153	COL4A5	ASLN|ATS|ATS1|CA54	collagen type IV alpha 5 chain	protein-coding
chr4:87518688-87518859	Female-biased	chr4	87518688	87518859	+	0	NA	intron (NM_080684, intron 1 of 44)	intron (NM_080684, intron 1 of 44)	3305	NM_080684	5783	Hs.436142	NM_006264	ENSG00000163629	PTPN13	FAP-1|PNP1|PTP-BAS|PTP-BL|PTP1E|PTPL1|PTPLE|hPTP1E	protein tyrosine phosphatase non-receptor type 13	protein-coding
chrX:130886584-130887568	Female-biased	chrX	130886584	130887568	+	0	NA	intron (NR_026975, intron 9 of 12)	intron (NR_026975, intron 9 of 12)	77595	NR_026975	286467	Hs.720385	NR_026975	ENSG00000213468	FIRRE	LINC01200	firre intergenic repeating RNA element	ncRNA
chrX:130880656-130881635	Female-biased	chrX	130880656	130881635	+	0	NA	intron (NR_026975, intron 10 of 12)	intron (NR_026975, intron 10 of 12)	83526	NR_026975	286467	Hs.720385	NR_026975	ENSG00000213468	FIRRE	LINC01200	firre intergenic repeating RNA element	ncRNA
chrX:109275841-109276363	Female-biased	chrX	109275841	109276363	+	0	NA	intron (NM_032227, intron 2 of 6)	intron (NM_032227, intron 2 of 6)	-22455	NR_030381	724022		NR_030381	ENSG00000208013	MIR652	MIRN652|hsa-mir-652	microRNA 652	ncRNA
chrX:135842878-135843555	Female-biased	chrX	135842878	135843555	+	0	NA	intron (NM_004840, intron 2 of 21)	intron (NM_004840, intron 2 of 21)	6758	NM_001306177	9459	Hs.522795	NM_004840	ENSG00000129675	ARHGEF6	COOL2|Cool-2|MRX46|PIXA|alpha-PIX|alphaPIX	Rac/Cdc42 guanine nucleotide exchange factor 6	protein-coding
chr2:242963033-242963304	Female-biased	chr2	242963033	242963304	+	0	NA	intron (NR_110220, intron 3 of 3)	MLT2B4|LTR|ERVL	19808	NR_149023	285097	Hs.653239	NR_149023	ENSG00000280119	LOC285097	-	uncharacterized FLJ38379	ncRNA
chrX:115014584-115015019	Female-biased	chrX	115014584	115015019	+	0	NA	intron (NR_147172, intron 2 of 2)	intron (NR_147172, intron 2 of 2)	57504	NR_147173	106029310	Hs.571742	NR_147172		DANT1	-	DXZ4 associated non-coding transcript 1, proximal	ncRNA
chr19:54494380-54494757	Female-biased	chr19	54494380	54494757	+	0	NA	promoter-TSS (NM_145814)	promoter-TSS (NM_145814)	165	NR_102308	59285	Hs.631560	NM_031897	ENSG00000130433	CACNG6	-	calcium voltage-gated channel auxiliary subunit gamma 6	protein-coding
chrX:45012747-45014111	Female-biased	chrX	45012747	45014111	+	0	NA	exon (NM_176819, exon 4 of 5)	exon (NM_176819, exon 4 of 5)	46692	NM_024689	79742	Hs.98321	NM_024689	ENSG00000147113	DIPK2B	4930578C19Rik|CXorf36|DIA1R|EPQL1862|PRO3743|bA435K1.1	divergent protein kinase domain 2B	protein-coding
chr13:50532708-50533249	Female-biased	chr13	50532708	50533249	+	0	NA	Intergenic	LTR40c|LTR|ERVL	-22341	NM_001127482	57213	Hs.44235	NM_020456	ENSG00000123178	SPRYD7	C13orf1|CLLD6	SPRY domain containing 7	protein-coding
chrX:53448694-53450280	Female-biased	chrX	53448694	53450280	+	0	NA	promoter-TSS (NM_001031745)	promoter-TSS (NM_001031745)	190	NM_006306	8243	Hs.211602	NM_006306	ENSG00000072501	SMC1A	CDLS2|DXS423E|SB1.8|SMC1|SMC1L1|SMC1alpha|SMCB	structural maintenance of chromosomes 1A	protein-coding
chr15:91746504-91746755	Female-biased	chr15	91746504	91746755	+	0	NA	intron (NM_001323040, intron 2 of 12)	intron (NM_001323040, intron 2 of 12)	101603	NM_001323040	9899	Hs.21754	NM_014848	ENSG00000185518	SV2B	HsT19680	synaptic vesicle glycoprotein 2B	protein-coding
chrX:128966303-128966891	Female-biased	chrX	128966303	128966891	+	0	NA	intron (NM_001008222, intron 2 of 9)	AluY|SINE|Alu	10978	NM_001008222	51114	Hs.193566	NM_016032	ENSG00000188706	ZDHHC9	CGI89|CXorf11|DHHC9|MMSA1|MRXSZ|ZDHHC10|ZNF379|ZNF380	zinc finger DHHC-type containing 9	protein-coding
chr2:152726043-152726412	Female-biased	chr2	152726043	152726412	+	0	NA	intron (NM_001330114, intron 7 of 12)	intron (NM_001330114, intron 7 of 12)	-41292	NM_001037174	26225	Hs.470233	NM_012097	ENSG00000162980	ARL5A	ARFLP5|ARL5	ADP ribosylation factor like GTPase 5A	protein-coding
chr1:66640627-66640819	Female-biased	chr1	66640627	66640819	+	0	NA	intron (NM_001037340, intron 1 of 14)	THE1D|LTR|ERVL-MaLR	-124322	NR_123718	101927139	Hs.127908	NR_123718	ENSG00000227466	LOC101927139	-	uncharacterized LOC101927139	ncRNA
chrX:130844366-130845114	Female-biased	chrX	130844366	130845114	+	0	NA	intron (NR_026975, intron 11 of 12)	intron (NR_026975, intron 11 of 12)	119931	NR_026975	286467	Hs.720385	NR_026975	ENSG00000213468	FIRRE	LINC01200	firre intergenic repeating RNA element	ncRNA
chrX:13394794-13395769	Female-biased	chrX	13394794	13395769	+	0	NA	Intergenic	Intergenic	41921	NR_045260	100133123	Hs.449499	NR_045260	ENSG00000226985	LINC01203	-	long intergenic non-protein coding RNA 1203	ncRNA
chr10:4714095-4714663	Female-biased	chr10	4714095	4714663	+	0	NA	intron (NR_024475, intron 1 of 3)	L1MB7|LINE|L1	5883	NR_024475	100216001	Hs.634869	NR_024475	ENSG00000231298	MANCR	LINC00704	mitotically associated long non coding RNA	ncRNA
chrX:52004361-52005918	Female-biased	chrX	52004361	52005918	+	0	NA	Intergenic	CpG	71421	NR_003711	100124541	Hs.709779	NR_003711	ENSG00000221475	SNORA11D	-	small nucleolar RNA, H/ACA box 11D	snoRNA
chr15:79201650-79201986	Female-biased	chr15	79201650	79201986	+	0	NA	Intergenic	Intergenic	35622	NM_004390	1512	Hs.148641	NM_004390	ENSG00000103811	CTSH	ACC-4|ACC-5|ACC4|ACC5|CPSB	cathepsin H	protein-coding
chr2:208751898-208752581	Female-biased	chr2	208751898	208752581	+	0	NA	intron (NM_001080475, intron 6 of 7)	intron (NM_001080475, intron 6 of 7)	-117609	NM_003468	7855	Hs.17631	NM_003468	ENSG00000163251	FZD5	C2orf31|HFZ5	frizzled class receptor 5	protein-coding
chr14:104134136-104134388	Female-biased	chr14	104134136	104134388	+	0	NA	intron (NM_182923, intron 5 of 14)	intron (NM_182923, intron 5 of 14)	38737	NM_005552	3831	Hs.20107	NM_005552	ENSG00000126214	KLC1	KLC|KNS2|KNS2A	kinesin light chain 1	protein-coding
chrX:7065923-7067452	Female-biased	chrX	7065923	7067452	+	0	NA	promoter-TSS (NM_001135565)	promoter-TSS (NM_001135565)	-493	NM_001135565	8226	Hs.185910	NM_012080	ENSG00000130021	PUDP	DXF68S1E|FAM16AX|GS1|HDHD1|HDHD1A	pseudouridine 5'-phosphatase	protein-coding
chrX:130912644-130913786	Female-biased	chrX	130912644	130913786	+	0	NA	intron (NR_026975, intron 6 of 12)	intron (NR_026975, intron 6 of 12)	51456	NR_026975	286467	Hs.720385	NR_026975	ENSG00000213468	FIRRE	LINC01200	firre intergenic repeating RNA element	ncRNA
chrX:3733088-3734703	Female-biased	chrX	3733088	3734703	+	0	NA	Intergenic	CpG	28040	NR_034031	389906	Hs.636199	NM_001045547		LOC389906	-	zinc finger protein 839 pseudogene	pseudo
chrX:76998254-76999543	Female-biased	chrX	76998254	76999543	+	0	NA	intron (NM_138270, intron 1 of 33)	L1M2|LINE|L1	42804	NM_138270	546	Hs.533526	NM_000489	ENSG00000085224	ATRX	JMS|MRX52|RAD54|RAD54L|XH2|XNP|ZNF-HX	ATRX chromatin remodeler	protein-coding
chrX:130950940-130951741	Female-biased	chrX	130950940	130951741	+	0	NA	intron (NR_026975, intron 2 of 12)	intron (NR_026975, intron 2 of 12)	13331	NR_026975	286467	Hs.720385	NR_026975	ENSG00000213468	FIRRE	LINC01200	firre intergenic repeating RNA element	ncRNA
chrX:117793833-117794988	Female-biased	chrX	117793833	117794988	+	0	NA	intron (NM_144658, intron 44 of 52)	intron (NM_144658, intron 44 of 52)	-67159	NM_001560	3597	Hs.496646	NM_001560	ENSG00000131724	IL13RA1	CD213A1|CT19|IL-13Ra|NR4	interleukin 13 receptor subunit alpha 1	protein-coding
chr1:150083279-150083976	Female-biased	chr1	150083279	150083976	+	0	NA	intron (NM_007259, intron 14 of 14)	intron (NM_007259, intron 14 of 14)	-37997	NM_001304724	51177	Hs.438824	NM_016274	ENSG00000023902	PLEKHO1	CKIP-1|CKIP1|JBP|OC120	pleckstrin homology domain containing O1	protein-coding
chrX:44910867-44911823	Female-biased	chrX	44910867	44911823	+	0	NA	intron (NM_001291417, intron 9 of 27)	intron (NM_001291417, intron 9 of 27)	148776	NM_024689	79742	Hs.98321	NM_024689	ENSG00000147113	DIPK2B	4930578C19Rik|CXorf36|DIA1R|EPQL1862|PRO3743|bA435K1.1	divergent protein kinase domain 2B	protein-coding
chr5:150011287-150011482	Female-biased	chr5	150011287	150011482	+	0	NA	intron (NM_001166209, intron 2 of 2)	intron (NM_001166209, intron 2 of 2)	-8838	NM_007286	11346	Hs.435228	NM_007286	ENSG00000171992	SYNPO	-	synaptopodin	protein-coding
chrX:56814527-56815969	Female-biased	chrX	56814527	56815969	+	0	NA	intron (NM_001348129, intron 2 of 2)	intron (NM_001348129, intron 2 of 2)	-51231	NR_002308	442454	Hs.663220	NR_002308		UQCRBP1	-	ubiquinol-cytochrome c reductase binding protein pseudogene 1	pseudo
chrX:38372221-38374133	Female-biased	chrX	38372221	38374133	+	0	NA	Intergenic	Intergenic	-47554	NM_004615	7102	Hs.441664	NM_004615	ENSG00000156298	TSPAN7	A15|CCG-B7|CD231|DXS1692E|MRX58|MXS1|TALLA-1|TM4SF2|TM4SF2b	tetraspanin 7	protein-coding
chrX:71237739-71238431	Female-biased	chrX	71237739	71238431	+	0	NA	intron (NM_001013627, intron 1 of 7)	MIRb|SINE|MIR	-26174	NR_002309	441502	Hs.449523	NR_002309		RPS26P11	RPS26L1|RPS26_22_1784|bA366E13.1	ribosomal protein S26 pseudogene 11	pseudo
chrX:10190326-10190919	Female-biased	chrX	10190326	10190919	+	0	NA	intron (NM_001256944, intron 10 of 10)	MER20|DNA|hAT-Charlie	65607	NM_001830	1183	Hs.495674	NM_001830	ENSG00000073464	CLCN4	CLC4|ClC-4|ClC-4A|MRX15|MRX49|MRXSRC	chloride voltage-gated channel 4	protein-coding
chrX:100512763-100513387	Female-biased	chrX	100512763	100513387	+	0	NA	intron (NM_001939, intron 21 of 23)	intron (NM_001939, intron 21 of 23)	33247	NM_001168474	54457	Hs.223806	NM_024885	ENSG00000102387	TAF7L	CT40|TAF2Q	TATA-box binding protein associated factor 7 like	protein-coding
chrX:12667400-12668145	Female-biased	chrX	12667400	12668145	+	0	NA	intron (NM_001368400, intron 3 of 15)	MIRb|SINE|MIR	-141702	NM_002765	5634	Hs.654581	NM_002765	ENSG00000101911	PRPS2	PRSII	phosphoribosyl pyrophosphate synthetase 2	protein-coding
chrX:71314512-71315666	Female-biased	chrX	71314512	71315666	+	0	NA	intron (NM_001013627, intron 1 of 7)	intron (NM_001013627, intron 1 of 7)	36676	NM_001024455	340526	Hs.512180	NM_001024455	ENSG00000242732	RTL5	6430402L03Rik|MAR5|MART5|RGAG4|SIRH8	retrotransposon Gag like 5	protein-coding
chr6:110937216-110937505	Female-biased	chr6	110937216	110937505	+	0	NA	intron (NM_001300960, intron 11 of 11)	LTR8A|LTR|ERV1	-139544	NM_033125	85413	Hs.520319	NM_033125	ENSG00000004809	SLC22A16	CT2|FLIPT2|HEL-S-18|OAT6|OCT6|OKB1|dJ261K5.1	solute carrier family 22 member 16	protein-coding
chrX:117999087-117999678	Female-biased	chrX	117999087	117999678	+	0	NA	intron (NR_110393, intron 6 of 6)	intron (NR_110393, intron 6 of 6)	25863	NR_110393	101928287	Hs.496647	NR_110393	ENSG00000203650	LINC01285	-	long intergenic non-protein coding RNA 1285	ncRNA
chrX:56808943-56810548	Female-biased	chrX	56808943	56810548	+	0	NA	intron (NM_001348129, intron 2 of 2)	intron (NM_001348129, intron 2 of 2)	-45728	NR_002308	442454	Hs.663220	NR_002308		UQCRBP1	-	ubiquinol-cytochrome c reductase binding protein pseudogene 1	pseudo
chr10:129711322-129711796	Female-biased	chr10	129711322	129711796	+	0	NA	intron (NM_001323356, intron 1 of 19)	MIRc|SINE|MIR	6192	NM_001316676	5791	Hs.127022	NM_006504	ENSG00000132334	PTPRE	HPTPE|PTPE|R-PTP-EPSILON	protein tyrosine phosphatase receptor type E	protein-coding
chr11:128027750-128028077	Female-biased	chr11	128027750	128028077	+	0	NA	Intergenic	Intergenic	-50748	NR_146647	105369564	Hs.591937	NR_146647	ENSG00000272575	LINC02098	-	long intergenic non-protein coding RNA 2098	ncRNA
chrX:95939396-95941395	Female-biased	chrX	95939396	95941395	+	0	NA	intron (NM_007309, intron 1 of 26)	intron (NM_007309, intron 1 of 26)	554	NM_006729	1730	Hs.226483	NM_006729	ENSG00000147202	DIAPH2	DIA|DIA2|DRF2|POF|POF2|POF2A	diaphanous related formin 2	protein-coding
chrX:10141211-10141861	Female-biased	chrX	10141211	10141861	+	0	NA	intron (NM_001256944, intron 2 of 10)	intron (NM_001256944, intron 2 of 10)	16521	NM_001830	1183	Hs.495674	NM_001830	ENSG00000073464	CLCN4	CLC4|ClC-4|ClC-4A|MRX15|MRX49|MRXSRC	chloride voltage-gated channel 4	protein-coding
chr13:40162102-40162339	Female-biased	chr13	40162102	40162339	+	0	NA	intron (NM_005780, intron 2 of 3)	LTR33A|LTR|ERVL	15110	NM_005780	10186	Hs.507798	NM_005780	ENSG00000183722	LHFPL6	LHFP	LHFPL tetraspan subfamily member 6	protein-coding
chrX:130862631-130864068	Female-biased	chrX	130862631	130864068	+	0	NA	intron (NR_026975, intron 10 of 12)	intron (NR_026975, intron 10 of 12)	101322	NR_026975	286467	Hs.720385	NR_026975	ENSG00000213468	FIRRE	LINC01200	firre intergenic repeating RNA element	ncRNA
chrX:21993724-21994121	Female-biased	chrX	21993724	21994121	+	0	NA	intron (NM_004595, intron 4 of 10)	intron (NM_004595, intron 4 of 10)	35095	NM_004595	6611	Hs.724874	NM_004595	ENSG00000102172	SMS	MRSR|SPMSY|SRS|SpS	spermine synthase	protein-coding
chrX:140315008-140315717	Female-biased	chrX	140315008	140315717	+	0	NA	Intergenic	L1MEe|LINE|L1	-44048	NM_012317	23641	Hs.45231	NM_012317	ENSG00000182195	LDOC1	BCUR1|Mar7|Mart7|RTL7|SIRH7	LDOC1 regulator of NFKB signaling	protein-coding
chrX:18613060-18613535	Female-biased	chrX	18613060	18613535	+	0	NA	intron (NM_003159, intron 9 of 20)	AluSx3|SINE|Alu	76926	NM_000330	6247	Hs.715725	NM_000330	ENSG00000102104	RS1	RS|XLRS1	retinoschisin 1	protein-coding
chrX:130917271-130917541	Female-biased	chrX	130917271	130917541	+	0	NA	intron (NR_026975, intron 6 of 12)	intron (NR_026975, intron 6 of 12)	47265	NR_026975	286467	Hs.720385	NR_026975	ENSG00000213468	FIRRE	LINC01200	firre intergenic repeating RNA element	ncRNA
chr17:62705375-62705832	Female-biased	chr17	62705375	62705832	+	0	NA	Intergenic	MER81|DNA|hAT-Blackjack	-47178	NM_022739	64750	Hs.515011	NM_022739	ENSG00000108854	SMURF2	-	SMAD specific E3 ubiquitin protein ligase 2	protein-coding
chrX:45045388-45047606	Female-biased	chrX	45045388	45047606	+	0	NA	intron (NM_024689, intron 2 of 2)	intron (NM_024689, intron 2 of 2)	13624	NM_024689	79742	Hs.98321	NM_024689	ENSG00000147113	DIPK2B	4930578C19Rik|CXorf36|DIA1R|EPQL1862|PRO3743|bA435K1.1	divergent protein kinase domain 2B	protein-coding
chrX:139847979-139848209	Female-biased	chrX	139847979	139848209	+	0	NA	intron (NR_104228, intron 3 of 3)	intron (NR_104228, intron 3 of 3)	18629	NM_004065	1038	Hs.446675	NM_004065	ENSG00000184258	CDR1	CDR|CDR34|CDR62A	cerebellar degeneration related protein 1	protein-coding
chr16:10249037-10249603	Female-biased	chr16	10249037	10249603	+	0	NA	intron (NM_000833, intron 3 of 13)	MIRc|SINE|MIR	26604	NM_001134408	2903	Hs.411472	NM_000833	ENSG00000183454	GRIN2A	EPND|FESD|GluN2A|LKS|NMDAR2A|NR2A	glutamate ionotropic receptor NMDA type subunit 2A	protein-coding
chrX:112003390-112005738	Female-biased	chrX	112003390	112005738	+	0	NA	Intergenic	Intergenic	19452	NR_036255	100423009		NR_036255	ENSG00000283775	MIR4329	-	microRNA 4329	ncRNA
chrX:109387822-109388524	Female-biased	chrX	109387822	109388524	+	0	NA	intron (NM_032227, intron 5 of 6)	intron (NM_032227, intron 5 of 6)	62827	NR_039774	100616491		NR_039774	ENSG00000265584	MIR3978	-	microRNA 3978	ncRNA
chrX:44731210-44732239	Female-biased	chrX	44731210	44732239	+	0	NA	promoter-TSS (NM_001291421)	promoter-TSS (NM_001291421)	-697	NR_111960	7403	Hs.522616	NM_021140	ENSG00000147050	KDM6A	KABUK2|UTX|bA386N14.2	lysine demethylase 6A	protein-coding
chrX:41564257-41565780	Female-biased	chrX	41564257	41565780	+	0	NA	intron (NM_003688, intron 5 of 26)	intron (NM_003688, intron 5 of 26)	16792	NM_001097579	2857	Hs.495989	NM_005300	ENSG00000171659	GPR34	LYPSR1	G protein-coupled receptor 34	protein-coding
chr11:26975836-26976107	Female-biased	chr11	26975836	26976107	+	0	NA	Intergenic	Intergenic	-39688	NM_203371	387758	Hs.712718	NM_203371	ENSG00000176971	FIBIN	-	fin bud initiation factor homolog	protein-coding
chrX:109681408-109684255	Female-biased	chrX	109681408	109684255	+	0	NA	intron (NM_001171689, intron 1 of 7)	intron (NM_001171689, intron 1 of 7)	630	NM_001171689	9949	Hs.656243	NM_015365	ENSG00000101935	AMMECR1	AMMERC1|MFHIEN	Alport syndrome, mental retardation, midface hypoplasia and elliptocytosis chromosomal region gene 1	protein-coding
chr1:244240252-244241695	Female-biased	chr1	244240252	244241695	+	0	NA	Intergenic	MIRb|SINE|MIR	24466	NM_006352	10472	Hs.69997	NM_006352	ENSG00000179456	ZBTB18	C2H2-171|MRD22|RP58|TAZ-1|ZNF238	zinc finger and BTB domain containing 18	protein-coding
chrX:56767428-56768858	Female-biased	chrX	56767428	56768858	+	0	NA	intron (NM_001348129, intron 2 of 2)	L1MA1|LINE|L1	-4126	NR_002308	442454	Hs.663220	NR_002308		UQCRBP1	-	ubiquinol-cytochrome c reductase binding protein pseudogene 1	pseudo
chr10:79742046-79742308	Female-biased	chr10	79742046	79742308	+	0	NA	intron (NM_007055, intron 27 of 30)	intron (NM_007055, intron 27 of 30)	47096	NM_007055	11128	Hs.436896	NM_007055	ENSG00000148606	POLR3A	ADDH|HLD7|RPC1|RPC155|WDRTS|hRPC155	RNA polymerase III subunit A	protein-coding
chrX:29731560-29732013	Female-biased	chrX	29731560	29732013	+	0	NA	intron (NM_014271, intron 6 of 10)	intron (NM_014271, intron 6 of 10)	139391	NR_049877	100847047		NR_049877	ENSG00000264090	MIR4666B	-	microRNA 4666b	ncRNA
chr7:44420692-44420922	Female-biased	chr7	44420692	44420922	+	0	NA	3' UTR (NM_015332, exon 6 of 6)	3' UTR (NM_015332, exon 6 of 6)	-55577	NM_172079	816	Hs.351887	NM_001220	ENSG00000058404	CAMK2B	CAM2|CAMK2|CAMKB|MRD54	calcium/calmodulin dependent protein kinase II beta	protein-coding
chrX:18458100-18458866	Female-biased	chrX	18458100	18458866	+	0	NA	intron (NM_003159, intron 1 of 20)	Tigger1|DNA|TcMar-Tigger	-1861	NM_001037343	6792	Hs.659851	NM_003159	ENSG00000008086	CDKL5	CFAP247|EIEE2|ISSX|STK9	cyclin dependent kinase like 5	protein-coding
chr7:80512704-80513051	Female-biased	chr7	80512704	80513051	+	0	NA	intron (NM_001350120, intron 2 of 17)	intron (NM_001350120, intron 2 of 17)	35490	NM_006379	10512	Hs.269109	NM_006379	ENSG00000075223	SEMA3C	SEMAE|SemE	semaphorin 3C	protein-coding
chrX:107824338-107825587	Female-biased	chrX	107824338	107825587	+	0	NA	intron (NM_033380, intron 16 of 50)	L1ME1|LINE|L1	141894	NM_033380	1287	Hs.369089	NM_000495	ENSG00000188153	COL4A5	ASLN|ATS|ATS1|CA54	collagen type IV alpha 5 chain	protein-coding
chrX:30594157-30596561	Female-biased	chrX	30594157	30596561	+	0	NA	intron (NM_025159, intron 1 of 2)	intron (NM_025159, intron 1 of 2)	524	NM_025159	80231	Hs.665009	NM_025159	ENSG00000120280	CXorf21	-	chromosome X open reading frame 21	protein-coding
chr14:69563402-69564125	Female-biased	chr14	69563402	69564125	+	0	NA	intron (NM_003861, intron 5 of 8)	intron (NM_003861, intron 5 of 8)	55553	NM_001284207	8816	Hs.509780	NM_003861	ENSG00000139990	DCAF5	BCRG2|BCRP2|D14S1461E|WDR22	DDB1 and CUL4 associated factor 5	protein-coding
chr7:108047728-108047959	Female-biased	chr7	108047728	108047959	+	0	NA	intron (NM_001371166, intron 1 of 28)	intron (NM_001371166, intron 1 of 28)	48998	NM_001193584	4897	Hs.21422	NM_005010	ENSG00000091129	NRCAM	-	neuronal cell adhesion molecule	protein-coding
chrX:9565303-9565630	Female-biased	chrX	9565303	9565630	+	0	NA	intron (NM_001139468, intron 3 of 17)	intron (NM_001139468, intron 3 of 17)	132368	NM_005647	6907	Hs.495656	NM_005647	ENSG00000101849	TBL1X	EBI|SMAP55|TBL1	transducin beta like 1 X-linked	protein-coding
chrX:130936619-130937479	Female-biased	chrX	130936619	130937479	+	0	NA	intron (NR_026975, intron 3 of 12)	intron (NR_026975, intron 3 of 12)	27622	NR_026975	286467	Hs.720385	NR_026975	ENSG00000213468	FIRRE	LINC01200	firre intergenic repeating RNA element	ncRNA
chrX:130875233-130875959	Female-biased	chrX	130875233	130875959	+	0	NA	intron (NR_026975, intron 10 of 12)	intron (NR_026975, intron 10 of 12)	89075	NR_026975	286467	Hs.720385	NR_026975	ENSG00000213468	FIRRE	LINC01200	firre intergenic repeating RNA element	ncRNA
chrX:23850550-23851100	Female-biased	chrX	23850550	23851100	+	0	NA	TTS (NR_026545)	TTS (NR_026545)	49550	NR_027783	6303	Hs.28491	NM_002970	ENSG00000130066	SAT1	DC21|KFSD|KFSDX|SAT|SSAT|SSAT-1	spermidine/spermine N1-acetyltransferase 1	protein-coding
chr14:55154432-55154758	Female-biased	chr14	55154432	55154758	+	0	NA	intron (NM_001161576, intron 1 of 10)	intron (NM_001161576, intron 1 of 10)	-66956	NM_001161577	23034	Hs.98259	NM_015589	ENSG00000020577	SAMD4A	SAMD4|SMAUG|SMAUG1|SMG|SMGA	sterile alpha motif domain containing 4A	protein-coding
chrX:52962972-52964996	Female-biased	chrX	52962972	52964996	+	0	NA	Intergenic	Intergenic	21969	NM_001099684	727866	Hs.6451	NM_001099684	ENSG00000179304	FAM156B	TMEM29B	family with sequence similarity 156 member B	protein-coding
chrX:153311494-153313035	Female-biased	chrX	153311494	153313035	+	0	NA	intron (NM_001369393, intron 1 of 3)	HAL1b|LINE|L1	-26824	NR_031757	100313781		NR_031757	ENSG00000284286	MIR718	hsa-mir-718	microRNA 718	ncRNA
chr2:17041870-17043855	Female-biased	chr2	17041870	17043855	+	0	NA	Intergenic	Intergenic	-195760	NM_030797	81553	Hs.467769	NM_030797	ENSG00000197872	FAM49A	-	family with sequence similarity 49 member A	protein-coding
chrX:24168574-24169323	Female-biased	chrX	24168574	24169323	+	0	NA	intron (NM_001178086, intron 1 of 5)	intron (NM_001178086, intron 1 of 5)	1102	NM_001178095	7543	Hs.336681	NM_003410	ENSG00000005889	ZFX	ZNF926	zinc finger protein X-linked	protein-coding
chr13:73047765-73048567	Female-biased	chr13	73047765	73048567	+	0	NA	Intergenic	LTR16A1|LTR|ERVL	253601	NM_001071775	440145	Hs.28465	NM_001071775	ENSG00000204899	MZT1	C13orf37|MOZART1	mitotic spindle organizing protein 1	protein-coding
chrX:130838093-130839113	Female-biased	chrX	130838093	130839113	+	0	NA	intron (NR_026975, intron 12 of 12)	intron (NR_026975, intron 12 of 12)	126068	NR_026975	286467	Hs.720385	NR_026975	ENSG00000213468	FIRRE	LINC01200	firre intergenic repeating RNA element	ncRNA
chrX:56828756-56831115	Female-biased	chrX	56828756	56831115	+	0	NA	intron (NM_001348129, intron 2 of 2)	intron (NM_001348129, intron 2 of 2)	-65918	NR_002308	442454	Hs.663220	NR_002308		UQCRBP1	-	ubiquinol-cytochrome c reductase binding protein pseudogene 1	pseudo
chrX:128840053-128841669	Female-biased	chrX	128840053	128841669	+	0	NA	Intergenic	Intergenic	-32094	NM_003399	7512	Hs.170499	NM_003399	ENSG00000122121	XPNPEP2	AEACEI|APP2	X-prolyl aminopeptidase 2	protein-coding
chr1:166820546-166820754	Female-biased	chr1	166820546	166820754	+	0	NA	intron (NM_001314014, intron 3 of 3)	intron (NM_001314014, intron 3 of 3)	11938	NM_017542	57645	Hs.432752	NM_017542	ENSG00000143157	POGK	BASS2|KRBOX2|LST003	pogo transposable element derived with KRAB domain	protein-coding
chr4:2807190-2807405	Female-biased	chr4	2807190	2807405	+	0	NA	intron (NM_001122681, intron 1 of 12)	intron (NM_001122681, intron 1 of 12)	-6721	NM_001145855	6452	Hs.167679	NM_003023	ENSG00000087266	SH3BP2	3BP-2|3BP2|CRBM|CRPM|RES4-23	SH3 domain binding protein 2	protein-coding
chrX:53253303-53255230	Female-biased	chrX	53253303	53255230	+	0	NA	non-coding (NR_148674, exon 1 of 26)	non-coding (NR_148674, exon 1 of 26)	123	NM_001282622	8242	Hs.631768	NM_004187	ENSG00000126012	KDM5C	DXS1272E|JARID1C|MRX13|MRXJ|MRXSCJ|MRXSJ|SMCX|XE169	lysine demethylase 5C	protein-coding
chrX:20159018-20160708	Female-biased	chrX	20159018	20160708	+	0	NA	promoter-TSS (NM_001412)	promoter-TSS (NM_001412)	93	NM_001412	1964	Hs.522590	NM_001412	ENSG00000173674	EIF1AX	EIF1A|EIF1AP1|EIF4C|eIF-1A|eIF-4C	eukaryotic translation initiation factor 1A X-linked	protein-coding
chr11:49207314-49207729	Female-biased	chr11	49207314	49207729	+	0	NA	intron (NM_001014986, intron 5 of 17)	intron (NM_001014986, intron 5 of 17)	22633	NM_001014986	2346	Hs.551896	NM_004476	ENSG00000086205	FOLH1	FGCP|FOLH|GCP2|GCPII|NAALAD1|NAALAdase|PSM|PSMA|mGCP	folate hydrolase 1	protein-coding
chrX:19746786-19747327	Female-biased	chrX	19746786	19747327	+	0	NA	intron (NM_031892, intron 3 of 17)	MIR3|SINE|MIR	-57939	NM_001184960	30011	Hs.726365	NM_031892	ENSG00000147010	SH3KBP1	AGMX2|CD2BP3|CIN85|GIG10|HSB-1|HSB1|IMD61|MIG18	SH3 domain containing kinase binding protein 1	protein-coding
chr10:81037677-81037911	Female-biased	chr10	81037677	81037911	+	0	NA	intron (NM_020338, intron 8 of 24)	intron (NM_020338, intron 8 of 24)	-69431	NM_005729	10105	Hs.381072	NM_005729	ENSG00000108179	PPIF	CYP3|CyP-M|Cyp-D|CypD	peptidylprolyl isomerase F	protein-coding
chr7:127348489-127348750	Female-biased	chr7	127348489	127348750	+	0	NA	intron (NM_014390, intron 9 of 23)	intron (NM_014390, intron 9 of 23)	56371	NM_014390	27044	Hs.122523	NM_014390	ENSG00000197157	SND1	TDRD11|Tudor-SN|p100	staphylococcal nuclease and tudor domain containing 1	protein-coding
chr10:30382462-30382826	Female-biased	chr10	30382462	30382826	+	0	NA	intron (NM_001350022, intron 1 of 4)	intron (NM_001350022, intron 1 of 4)	21779	NM_001350021	57608	Hs.533953	NM_020848	ENSG00000165757	JCAD	KIAA1462	junctional cadherin 5 associated	protein-coding
chrX:28685498-28686556	Female-biased	chrX	28685498	28686556	+	0	NA	intron (NM_014271, intron 1 of 10)	MLT1A0|LTR|ERVL-MaLR	80464	NM_014271	11141	Hs.658912	NM_014271	ENSG00000169306	IL1RAPL1	IL-1-RAPL-1|IL-1RAPL-1|IL1R8|IL1RAPL|IL1RAPL-1|MRX10|MRX21|MRX34|OPHN4|TIGIRR-2	interleukin 1 receptor accessory protein like 1	protein-coding
chrX:149169644-149170520	Female-biased	chrX	149169644	149170520	+	0	NA	intron (NR_027456, intron 9 of 11)	intron (NR_027456, intron 9 of 11)	63316	NR_027456	100272228	Hs.496916	NR_027456	ENSG00000235703	LINC00894	-	long intergenic non-protein coding RNA 894	ncRNA
chr17:17043720-17043966	Female-biased	chr17	17043720	17043966	+	0	NA	intron (NM_001364716, intron 7 of 23)	intron (NM_001364716, intron 7 of 23)	65804	NM_178836	201164	Hs.729079	NM_178836	ENSG00000179598	PLD6	ZUC	phospholipase D family member 6	protein-coding
chrX:115065391-115067336	Female-biased	chrX	115065391	115067336	+	0	NA	intron (NR_130730, intron 1 of 2)	intron (NR_130730, intron 1 of 2)	19081	NR_132337	642776	Hs.634316	NR_130730	ENSG00000235244	DANT2	-	DXZ4 associated non-coding transcript 2, distal	ncRNA
chrX:22318160-22319256	Female-biased	chrX	22318160	22319256	+	0	NA	intron (NR_073010, intron 5 of 11)	intron (NR_073010, intron 5 of 11)	27678	NM_152577	158506	Hs.132485	NM_152577	ENSG00000175809	CBLL2	CT138|HAKAIL|ZNF645	Cbl proto-oncogene like 2	protein-coding
chrX:45000436-45002780	Female-biased	chrX	45000436	45002780	+	0	NA	Intergenic	L1M5|LINE|L1	58513	NM_024689	79742	Hs.98321	NM_024689	ENSG00000147113	DIPK2B	4930578C19Rik|CXorf36|DIA1R|EPQL1862|PRO3743|bA435K1.1	divergent protein kinase domain 2B	protein-coding
chrX:15347447-15347785	Female-biased	chrX	15347447	15347785	+	0	NA	intron (NM_020473, intron 1 of 4)	Tigger13a|DNA|TcMar-Tigger	6060	NR_033835	5277	Hs.137154	NM_002641	ENSG00000165195	PIGA	GPI3|MCAHS2|PIG-A|PNH1	phosphatidylinositol glycan anchor biosynthesis class A	protein-coding
chrX:24497039-24498883	Female-biased	chrX	24497039	24498883	+	0	NA	intron (NM_001142386, intron 1 of 11)	intron (NM_001142386, intron 1 of 11)	14558	NM_001142386	5165	Hs.296031	NM_005391	ENSG00000067992	PDK3	CMTX6|GS1-358P8.4	pyruvate dehydrogenase kinase 3	protein-coding
chr11:125071117-125072680	Female-biased	chr11	125071117	125072680	+	0	NA	intron (NM_022062, intron 1 of 12)	intron (NM_022062, intron 1 of 12)	37251	NM_022062	63876	Hs.278564	NM_022062	ENSG00000165495	PKNOX2	PREP2	PBX/knotted 1 homeobox 2	protein-coding
chrX:130926144-130927941	Female-biased	chrX	130926144	130927941	+	0	NA	intron (NR_026975, intron 5 of 12)	intron (NR_026975, intron 5 of 12)	37629	NR_026975	286467	Hs.720385	NR_026975	ENSG00000213468	FIRRE	LINC01200	firre intergenic repeating RNA element	ncRNA
chrX:13717051-13717503	Female-biased	chrX	13717051	13717503	+	0	NA	intron (NM_001195328, intron 1 of 1)	intron (NM_001195328, intron 1 of 1)	10030	NM_004251	9367	Hs.495704	NM_004251	ENSG00000123595	RAB9A	RAB9	RAB9A, member RAS oncogene family	protein-coding
chr19:7923127-7923436	Female-biased	chr19	7923127	7923436	+	0	NA	intron (NM_001159944, intron 13 of 19)	intron (NM_001159944, intron 13 of 19)	15994	NM_001190467	80164	Hs.288540	NM_001080403	ENSG00000183248	PRR36	-	proline rich 36	protein-coding
chrX:43727411-43728851	Female-biased	chrX	43727411	43728851	+	0	NA	intron (NM_000898, intron 1 of 14)	(TG)n|Simple_repeat|Simple_repeat	13565	NM_000898	4129	Hs.654473	NM_000898	ENSG00000069535	MAOB	-	monoamine oxidase B	protein-coding
chrX:2242677-2244327	Female-biased	chrX	2242677	2244327	+	0	NA	intron (NM_145177, intron 3 of 6)	LTR9|LTR|ERV1	175078	NM_001171135	9189	Hs.131452	NM_004729	ENSG00000214717	ZBED1	ALTE|DREF|TRAMP|hDREF	zinc finger BED-type containing 1	protein-coding
chrX:950188-951421	Female-biased	chrX	950188	951421	+	0	NA	Intergenic	LTR9|LTR|ERV1	365725	NM_006883	6473	Hs.105932	NM_000451	ENSG00000185960	SHOX	GCFX|PHOG|SHOXY|SS	short stature homeobox	protein-coding
chrX:115008462-115011254	Female-biased	chrX	115008462	115011254	+	0	NA	intron (NR_147172, intron 2 of 2)	intron (NR_147172, intron 2 of 2)	52561	NR_147173	106029310	Hs.571742	NR_147172		DANT1	-	DXZ4 associated non-coding transcript 1, proximal	ncRNA
chrX:130876029-130876382	Female-biased	chrX	130876029	130876382	+	0	NA	intron (NR_026975, intron 10 of 12)	AluY|SINE|Alu	88466	NR_026975	286467	Hs.720385	NR_026975	ENSG00000213468	FIRRE	LINC01200	firre intergenic repeating RNA element	ncRNA
chrX:102413233-102413775	Female-biased	chrX	102413233	102413775	+	0	NA	Intergenic	Intergenic	-56516	NM_001127688	56271	Hs.184736	NM_001080425	ENSG00000102409	BEX4	BEXL1	brain expressed X-linked 4	protein-coding
chrX:24166484-24167940	Female-biased	chrX	24166484	24167940	+	0	NA	promoter-TSS (NM_003410)	promoter-TSS (NM_003410)	113	NM_001330327	7543	Hs.336681	NM_003410	ENSG00000005889	ZFX	ZNF926	zinc finger protein X-linked	protein-coding
chr8:96147513-96147915	Female-biased	chr8	96147513	96147915	+	0	NA	intron (NM_024613, intron 1 of 1)	AluJb|SINE|Alu	1701	NM_024613	79666	Hs.29724	NM_024613	ENSG00000175895	PLEKHF2	EAPF|PHAFIN2|ZFYVE18	pleckstrin homology and FYVE domain containing 2	protein-coding
chrX:130901914-130902407	Female-biased	chrX	130901914	130902407	+	0	NA	intron (NR_026975, intron 7 of 12)	intron (NR_026975, intron 7 of 12)	62511	NR_026975	286467	Hs.720385	NR_026975	ENSG00000213468	FIRRE	LINC01200	firre intergenic repeating RNA element	ncRNA
chrX:56819952-56821444	Female-biased	chrX	56819952	56821444	+	0	NA	intron (NM_001348129, intron 2 of 2)	intron (NM_001348129, intron 2 of 2)	-56681	NR_002308	442454	Hs.663220	NR_002308		UQCRBP1	-	ubiquinol-cytochrome c reductase binding protein pseudogene 1	pseudo
chrX:52949276-52951328	Female-biased	chrX	52949276	52951328	+	0	NA	Intergenic	CpG	22217	NM_001099684	727866	Hs.6451	NM_001099684	ENSG00000179304	FAM156B	TMEM29B	family with sequence similarity 156 member B	protein-coding
chrX:24583986-24584323	Female-biased	chrX	24583986	24584323	+	0	NA	intron (NM_001163265, intron 7 of 8)	L1ME4a|LINE|L1	81310	NM_004845	9468	Hs.660708	NM_004845	ENSG00000102230	PCYT1B	CCTB|CTB	phosphate cytidylyltransferase 1, choline, beta	protein-coding
chrX:73071139-73072527	Female-biased	chrX	73071139	73072527	+	0	NA	non-coding (NR_001564, exon 1 of 6)	non-coding (NR_001564, exon 1 of 6)	755	NR_001564	7503	Hs.529901	NR_001564	ENSG00000229807	XIST	DXS1089|DXS399E|LINC00001|NCRNA00001|SXI1|swd66	X inactive specific transcript	ncRNA
chrX:31151183-31151723	Female-biased	chrX	31151183	31151723	+	0	NA	intron (NM_000109, intron 77 of 78)	intron (NM_000109, intron 77 of 78)	-61295	NM_031894	53940	Hs.333125	NM_031894	ENSG00000132446	FTHL17	CT38	ferritin heavy chain like 17	protein-coding
chr9:136226199-136227239	Female-biased	chr9	136226199	136227239	+	0	NA	intron (NM_001278928, intron 3 of 5)	intron (NM_001278928, intron 3 of 5)	3293	NM_001278928	6835	Hs.159448	NM_017503	ENSG00000148291	SURF2	SURF-2	surfeit 2	protein-coding
chrX:15692286-15694323	Female-biased	chrX	15692286	15694323	+	0	NA	promoter-TSS (NR_160542)	promoter-TSS (NR_160542)	265	NR_026551	340591	Hs.732244	NR_026551	ENSG00000186312	CA5BP1	CA5BL|CA5BP|PRO2325	carbonic anhydrase 5B pseudogene 1	pseudo
chrX:107827485-107827985	Female-biased	chrX	107827485	107827985	+	0	NA	exon (NM_000495, exon 18 of 51)	exon (NM_000495, exon 18 of 51)	144667	NM_033380	1287	Hs.369089	NM_000495	ENSG00000188153	COL4A5	ASLN|ATS|ATS1|CA54	collagen type IV alpha 5 chain	protein-coding
chr16:70147048-70147307	Female-biased	chr16	70147048	70147307	+	0	NA	promoter-TSS (NM_017990)	promoter-TSS (NM_017990)	-352	NM_001322117	55066	Hs.744043	NM_017990	ENSG00000090857	PDPR	PDP3	pyruvate dehydrogenase phosphatase regulatory subunit	protein-coding
chrX:13915840-13917083	Female-biased	chrX	13915840	13917083	+	0	NA	intron (NM_001318729, intron 1 of 6)	MER20|DNA|hAT-Charlie	40296	NM_001001994	2824	Hs.495710	NM_005278	ENSG00000046653	GPM6B	M6B	glycoprotein M6B	protein-coding
chrX:41191931-41194744	Female-biased	chrX	41191931	41194744	+	0	NA	promoter-TSS (NM_001193417)	promoter-TSS (NM_001193417)	-78	NM_001193417	1654	Hs.728563	NM_001356	ENSG00000215301	DDX3X	CAP-Rf|DBX|DDX14|DDX3|HLP2|MRX102	DEAD-box helicase 3 X-linked	protein-coding
chr2:236888473-236889129	male-biased	chr2	236888473	236889129	+	0	NA	intron (NM_014914, intron 12 of 16)	intron (NM_014914, intron 12 of 16)	188228	NM_001485	2637	Hs.184945	NM_001485	ENSG00000168505	GBX2	-	gastrulation brain homeobox 2	protein-coding
chr15:33735900-33736188	male-biased	chr15	33735900	33736188	+	0	NA	intron (NM_001036, intron 1 of 103)	intron (NM_001036, intron 1 of 103)	132876	NM_001036	6263	Hs.709373	NM_001036	ENSG00000198838	RYR3	RYR-3	ryanodine receptor 3	protein-coding
chr20:47003388-47003772	male-biased	chr20	47003388	47003772	+	0	NA	Intergenic	Intergenic	14926	NR_026958	284749	Hs.299080	NR_026958	ENSG00000235621	LINC00494	-	long intergenic non-protein coding RNA 494	ncRNA
chr16:17605495-17606060	male-biased	chr16	17605495	17606060	+	0	NA	Intergenic	MLT1A|LTR|ERVL-MaLR	-40960	NM_022166	64131	Hs.22907	NM_022166	ENSG00000103489	XYLT1	DBQD2|PXYLT1|XT-I|XT1|XTI|XYLTI|xylT-I	xylosyltransferase 1	protein-coding
chr6:79715196-79715935	male-biased	chr6	79715196	79715935	+	0	NA	intron (NM_017934, intron 15 of 39)	intron (NM_017934, intron 15 of 39)	72406	NM_017934	55023	Hs.511817	NM_017934	ENSG00000146247	PHIP	BRWD2|DCAF14|DIDOD|WDR11|ndrp	pleckstrin homology domain interacting protein	protein-coding
chr9:14251056-14252330	male-biased	chr9	14251056	14252330	+	0	NA	intron (NR_161383, intron 1 of 7)	intron (NR_161383, intron 1 of 7)	48570	NM_001369479	4781	Hs.644095	NM_005596	ENSG00000147862	NFIB	CTF|HMGIC/NFIB|MACID|NF-I/B|NF1-B|NFI-B|NFI-RED|NFIB2|NFIB3	nuclear factor I B	protein-coding
chr11:9229282-9231621	male-biased	chr11	9229282	9231621	+	0	NA	intron (NM_001243254, intron 1 of 22)	intron (NM_001243254, intron 1 of 22)	56422	NR_145966	23258	Hs.501857	NM_015213	ENSG00000184014	DENND5A	EIEE49|RAB6IP1	DENN domain containing 5A	protein-coding
chrX:2402001-2404361	male-biased	chrX	2402001	2404361	+	0	NA	intron (NM_145177, intron 1 of 6)	intron (NM_145177, intron 1 of 6)	15399	NM_001171135	9189	Hs.131452	NM_004729	ENSG00000214717	ZBED1	ALTE|DREF|TRAMP|hDREF	zinc finger BED-type containing 1	protein-coding
chr5:112416618-112416813	male-biased	chr5	112416618	112416813	+	0	NA	intron (NM_001085377, intron 11 of 18)	L2a|LINE|L2	104220	NM_001242377	167227	Hs.443875	NM_152624	ENSG00000172795	DCP2	NUDT20	decapping mRNA 2	protein-coding
chr5:135006296-135006863	male-biased	chr5	135006296	135006863	+	0	NA	intron (NM_001349335, intron 3 of 10)	intron (NM_001349335, intron 3 of 10)	-16955	NR_027127	340074	Hs.434633	NR_027127	ENSG00000251045	SLC25A48-AS1	LINC01959	SLC25A48 antisense RNA 1	ncRNA
chr3:155381360-155381645	male-biased	chr3	155381360	155381645	+	0	NA	intron (NM_001349251, intron 2 of 22)	L2a|LINE|L2	12630	NM_001349250	23007	Hs.567423	NM_014996	ENSG00000114805	PLCH1	PLCL3	phospholipase C eta 1	protein-coding
chr5:43033903-43034830	male-biased	chr5	43033903	43034830	+	0	NA	intron (NR_104651, intron 2 of 2)	intron (NR_104651, intron 2 of 2)	6081	NM_001014279	389289	Hs.529385	NM_001014279	ENSG00000177721	ANXA2R	AX2R|AXIIR|C5orf39	annexin A2 receptor	protein-coding
chr11:83340539-83340962	male-biased	chr11	83340539	83340962	+	0	NA	intron (NM_001142699, intron 19 of 27)	intron (NM_001142699, intron 19 of 27)	52718	NM_001142702	1740	Hs.367656	NM_001364	ENSG00000150672	DLG2	PPP1R58|PSD-93|PSD93|chapsyn-110	discs large MAGUK scaffold protein 2	protein-coding
chr18:8997362-8997930	male-biased	chr18	8997362	8997930	+	0	NA	Intergenic	Intergenic	-105051	NM_021074	4729	Hs.464572	NM_021074	ENSG00000178127	NDUFV2	CI-24k|MC1DN7	NADH:ubiquinone oxidoreductase core subunit V2	protein-coding
chr1:120579196-120579578	male-biased	chr1	120579196	120579578	+	0	NA	intron (NM_024408, intron 1 of 33)	intron (NM_024408, intron 1 of 33)	32863	NR_157049	101929796		NR_157049	ENSG00000286106	NOTCH2NLR	NOTCH2NLD	notch 2 N-terminal like R	pseudo
chr1:67223392-67223953	male-biased	chr1	67223392	67223953	+	0	NA	intron (NM_152665, intron 2 of 4)	MER58B|DNA|hAT-Charlie	5530	NM_152665	200132	Hs.479226	NM_152665	ENSG00000152760	TCTEX1D1	-	Tctex1 domain containing 1	protein-coding
chr6:1617408-1617709	male-biased	chr6	1617408	1617709	+	0	NA	Intergenic	Intergenic	7408	NM_001453	2296	Hs.348883	NM_001453	ENSG00000054598	FOXC1	ARA|ASGD3|FKHL7|FREAC-3|FREAC3|IGDA|IHG1|IRID1|RIEG3	forkhead box C1	protein-coding
chr8:20122220-20122627	male-biased	chr8	20122220	20122627	+	0	NA	intron (NM_021020, intron 1 of 3)	intron (NM_021020, intron 1 of 3)	8623	NM_001362884	11178	Hs.521432	NM_021020	ENSG00000061337	LZTS1	F37|FEZ1	leucine zipper tumor suppressor 1	protein-coding
chr14:95591364-95591916	male-biased	chr14	95591364	95591916	+	0	NA	intron (NM_030621, intron 9 of 28)	intron (NM_030621, intron 9 of 28)	8200	NM_001195573	23405	Hs.87889	NM_030621	ENSG00000100697	DICER1	DCR1|Dicer|Dicer1e|GLOW|HERNA|K12H4.8-LIKE|MNG1|RMSE2	dicer 1, ribonuclease III	protein-coding
chr5:176881958-176882336	male-biased	chr5	176881958	176882336	+	0	NA	exon (NM_001174101, exon 2 of 3)	exon (NM_001174101, exon 2 of 3)	6821	NM_001174102	80758	Hs.534492	NM_030567	ENSG00000131188	PRR7	-	proline rich 7, synaptic	protein-coding
chr13:44959704-44959905	male-biased	chr13	44959704	44959905	+	0	NA	intron (NM_001010897, intron 2 of 2)	MIRb|SINE|MIR	11826	NR_144535	387923	Hs.377972	NM_001010897	ENSG00000151778	SERP2	C13orf21|bA269C23.1	stress associated endoplasmic reticulum protein family member 2	protein-coding

## Sheet: Heart
PeakID (cmd=annotatePeaks.pl /home/unix/leihou/hptmp/eGTEx-H3K27ac/b_varianceBySexAgeDis_withCovar/Heart.SEX.up.homer.txt hg19)	sex-biase direction	Chr	Start	End	Strand	Peak Score	Focus Ratio/Region Size	Annotation	Detailed Annotation	Distance to TSS	Nearest PromoterID	Entrez ID	Nearest Unigene	Nearest Refseq	Nearest Ensembl	Gene Name	Gene Alias	Gene Description	Gene Type
chr11:47535095-47535560	Female-biased	chr11	47535095	47535560	+	0	NA	intron (NM_001330272, intron 1 of 15)	intron (NM_001330272, intron 1 of 15)	10213	NM_001172639	10658	Hs.595333	NM_006560	ENSG00000149187	CELF1	BRUNOL2|CUG-BP|CUGBP|CUGBP1|EDEN-BP|NAB50|NAPOR|hNab50	CUGBP Elav-like family member 1	protein-coding
chr17:28803607-28805353	Female-biased	chr17	28803607	28805353	+	0	NA	promoter-TSS (NM_001007024)	promoter-TSS (NM_001007024)	54	NM_004871	9527	Hs.462680	NM_004871	ENSG00000108587	GOSR1	GOLIM2|GOS-28|GOS28|GOS28/P28|GS28|P28	golgi SNAP receptor complex member 1	protein-coding
chrX:37543170-37544912	Female-biased	chrX	37543170	37544912	+	0	NA	TTS (NM_001170331)	TTS (NM_001170331)	-1003	NM_021083	7504	Hs.78919	NM_021083	ENSG00000047597	XK	KX|NA|NAC|X1k|XKR1	X-linked Kx blood group	protein-coding
chr5:31929437-31930014	Female-biased	chr5	31929437	31930014	+	0	NA	intron (NM_178140, intron 2 of 24)	AluSx1|SINE|Alu	6540	NR_036241	100422874		NR_036241	ENSG00000266243	MIR4279	-	microRNA 4279	ncRNA
chr19:3989926-3990386	Female-biased	chr19	3989926	3990386	+	0	NA	Intergenic	AluSg|SINE|Alu	-4695	NM_001961	1938	Hs.515070	NM_001961	ENSG00000167658	EEF2	EEF-2|EF-2|EF2|SCA26	eukaryotic translation elongation factor 2	protein-coding
chr7:44882224-44882477	Female-biased	chr7	44882224	44882477	+	0	NA	intron (NM_201436, intron 1 of 3)	intron (NM_201436, intron 1 of 3)	5375	NM_201517	94239	Hs.488189	NM_012412	ENSG00000105968	H2AFV	H2A.Z-2|H2AV	H2A histone family member V	protein-coding
chrX:117489678-117490756	Female-biased	chrX	117489678	117490756	+	0	NA	intron (NM_001184966, intron 1 of 17)	intron (NM_001184966, intron 1 of 17)	10148	NM_019045	54521	Hs.98510	NM_019045	ENSG00000131725	WDR44	RAB11BP|RPH11|SYM-4	WD repeat domain 44	protein-coding
chr10:73495084-73497021	Female-biased	chr10	73495084	73497021	+	0	NA	intron (NM_022124, intron 32 of 67)	intron (NM_022124, intron 32 of 67)	1555	NM_001168390	414152	Hs.568788	NM_001164375	ENSG00000214688	C10orf105	-	chromosome 10 open reading frame 105	protein-coding
chrX:109280738-109281071	Female-biased	chrX	109280738	109281071	+	0	NA	intron (NM_032227, intron 2 of 6)	intron (NM_032227, intron 2 of 6)	-17653	NR_030381	724022		NR_030381	ENSG00000208013	MIR652	MIRN652|hsa-mir-652	microRNA 652	ncRNA
chr9:13437923-13438752	Female-biased	chr9	13437923	13438752	+	0	NA	Intergenic	Intergenic	-7009	NR_033863	401492	Hs.632651	NR_033863	ENSG00000270547	LINC01235	-	long intergenic non-protein coding RNA 1235	ncRNA
chrX:46766507-46768010	Female-biased	chrX	46766507	46768010	+	0	NA	Intergenic	MER68|LTR|ERVL	-4453	NM_001077445	9767	Hs.371977	NM_014735	ENSG00000102221	JADE3	JADE-3|PHF16	jade family PHD finger 3	protein-coding
chr10:69429274-69430345	Female-biased	chr10	69429274	69430345	+	0	NA	intron (NM_013266, intron 1 of 17)	intron (NM_013266, intron 1 of 17)	-4366	NM_001127384	29119	Hs.21375	NM_013266	ENSG00000183230	CTNNA3	ARVD13|VR22	catenin alpha 3	protein-coding
chr17:27994270-27996031	Female-biased	chr17	27994270	27996031	+	0	NA	intron (NM_001282129, intron 9 of 15)	intron (NM_001282129, intron 9 of 15)	-46709	NM_032854	84940	Hs.143046	NM_032854	ENSG00000167549	CORO6	-	coronin 6	protein-coding
chrX:31357129-31358630	Female-biased	chrX	31357129	31358630	+	0	NA	intron (NM_000109, intron 61 of 78)	AluSp|SINE|Alu	-72808	NM_004016	1756	Hs.495912	NM_000109	ENSG00000198947	DMD	BMD|CMD3B|DXS142|DXS164|DXS206|DXS230|DXS239|DXS268|DXS269|DXS270|DXS272|MRX85	dystrophin	protein-coding
chrX:11131415-11131671	Female-biased	chrX	11131415	11131671	+	0	NA	intron (NM_005333, intron 2 of 6)	MIRc|SINE|MIR	2091	NM_001171991	3052	Hs.211571	NM_005333	ENSG00000004961	HCCS	CCHL|LSDMCA1|MCOPS7|MLS	holocytochrome c synthase	protein-coding
chr12:40404739-40407562	Female-biased	chr12	40404739	40407562	+	0	NA	intron (NM_052885, intron 3 of 9)	intron (NM_052885, intron 3 of 9)	93733	NM_052885	114134	Hs.558595	NM_052885	ENSG00000151229	SLC2A13	HMIT	solute carrier family 2 member 13	protein-coding
chr9:103339858-103344354	Female-biased	chr9	103339858	103344354	+	0	NA	intron (NM_001018116, intron 1 of 1)	intron (NM_001018116, intron 1 of 1)	1745	NM_001018116	347273	Hs.99004	NM_001018116	ENSG00000170681	CAVIN4	MURC|cavin-4	caveolae associated protein 4	protein-coding
chr1:1814799-1816179	Female-biased	chr1	1814799	1816179	+	0	NA	intron (NM_001282538, intron 1 of 9)	AluSx|SINE|Alu	7037	NM_002074	2782	Hs.430425	NM_002074	ENSG00000078369	GNB1	MRD42	G protein subunit beta 1	protein-coding
chr15:100012468-100015326	Female-biased	chr15	100012468	100015326	+	0	NA	Intergenic	Intergenic	-91725	NM_001352617	4205	Hs.268675	NM_005587	ENSG00000068305	MEF2A	ADCAD1|RSRFC4|RSRFC9|mef2	myocyte enhancer factor 2A	protein-coding
chrX:79687172-79688068	Female-biased	chrX	79687172	79688068	+	0	NA	intron (NM_152630, intron 1 of 2)	LTR25-int|LTR|ERV1	11674	NM_152630	169966	Hs.367959	NM_152630	ENSG00000174016	TENT5D	CT1.26|CT112|FAM46D	terminal nucleotidyltransferase 5D	protein-coding
chrX:130926042-130928038	Female-biased	chrX	130926042	130928038	+	0	NA	intron (NR_026975, intron 5 of 12)	intron (NR_026975, intron 5 of 12)	37631	NR_026975	286467	Hs.720385	NR_026975	ENSG00000213468	FIRRE	LINC01200	firre intergenic repeating RNA element	ncRNA
chrX:8022950-8024127	Female-biased	chrX	8022950	8024127	+	0	NA	Intergenic	Intergenic	-71468	NR_030380	723779		NR_030380	ENSG00000207628	MIR651	MIRN651|hsa-mir-651|mir-651	microRNA 651	ncRNA
chr7:7726349-7729731	Female-biased	chr7	7726349	7729731	+	0	NA	intron (NM_002947, intron 2 of 7)	intron (NM_002947, intron 2 of 7)	30198	NM_002947	6119	Hs.487540	NM_002947	ENSG00000106399	RPA3	REPA3|RP-A p14	replication protein A3	protein-coding
chr2:86859705-86861026	Female-biased	chr2	86859705	86861026	+	0	NA	intron (NM_001198954, intron 2 of 7)	MER45C|DNA|hAT-Tip100	-9365	NM_001198951	7844	Hs.469199	NM_005667	ENSG00000239305	RNF103	HKF-1|KF-1|KF1|ZFP-103|ZFP103	ring finger protein 103	protein-coding
chr6:114194581-114195245	Female-biased	chr6	114194581	114195245	+	0	NA	promoter-TSS (NR_038863)	promoter-TSS (NR_038863)	-401	NR_038863	285758	Hs.359399	NR_038863	ENSG00000227502	LINC01268	ROCKI	long intergenic non-protein coding RNA 1268	ncRNA
chr17:37855553-37857904	Female-biased	chr17	37855553	37857904	+	0	NA	intron (NM_004448, intron 1 of 26)	CpG	497	NR_110535	2064	Hs.446352	NM_004448	ENSG00000141736	ERBB2	CD340|HER-2|HER-2/neu|HER2|MLN 19|NEU|NGL|TKR1	erb-b2 receptor tyrosine kinase 2	protein-coding
chrX:67922390-67923336	Female-biased	chrX	67922390	67923336	+	0	NA	intron (NM_001142504, intron 1 of 13)	AluJo|SINE|Alu	9382	NM_001142504	9754	Hs.95140	NM_014725	ENSG00000130052	STARD8	ARHGAP38|DLC3|STARTGAP3	StAR related lipid transfer domain containing 8	protein-coding
chr7:683738-685582	Female-biased	chr7	683738	685582	+	0	NA	intron (NM_001164762, intron 4 of 10)	intron (NM_001164762, intron 4 of 10)	41625	NR_110055	101926963	Hs.521338	NR_110054		LOC101926963	-	uncharacterized LOC101926963	ncRNA
chr10:331089-331549	Female-biased	chr10	331089	331549	+	0	NA	intron (NM_014974, intron 34 of 36)	intron (NM_014974, intron 34 of 36)	105385	NM_001202468	10771	Hs.292265	NM_006624	ENSG00000015171	ZMYND11	BRAM1|BS69|MRD30	zinc finger MYND-type containing 11	protein-coding
chr11:47929981-47930302	Female-biased	chr11	47929981	47930302	+	0	NA	Intergenic	Intergenic	-60045	NM_001318399	23279	Hs.643526	NM_015231	ENSG00000030066	NUP160	NPHS19	nucleoporin 160	protein-coding
chrX:38723023-38724175	Female-biased	chrX	38723023	38724175	+	0	NA	Intergenic	Intergenic	-60463	NR_046706	100874211	Hs.662789	NR_046706		MID1IP1-AS1	-	MID1IP1 antisense RNA 1	ncRNA
chr6:118864265-118865723	Female-biased	chr6	118864265	118865723	+	0	NA	intron (NM_001042475, intron 3 of 12)	intron (NM_001042475, intron 3 of 12)	-4465	NM_002667	5350	Hs.170839	NM_002667	ENSG00000198523	PLN	CMD1P|CMH18|PLB	phospholamban	protein-coding
chr9:112595671-112596274	Female-biased	chr9	112595671	112596274	+	0	NA	intron (NM_007203, intron 1 of 10)	MER20B|DNA|hAT-Charlie	53494	NM_007203	445815	Hs.591908	NM_007203	ENSG00000157654	PALM2-AKAP2	AKAP-2|AKAP-KL|AKAP2|AKAPKL|MISP2|PALM2|PRKA2	PALM2-AKAP2 fusion	protein-coding
chr13:23949868-23950641	Female-biased	chr13	23949868	23950641	+	0	NA	promoter-TSS (NM_001278055)	promoter-TSS (NM_001278055)	-607	NM_001278055	26278	Hs.159492	NM_014363	ENSG00000151835	SACS	ARSACS|DNAJC29|PPP1R138|SPAX6	sacsin molecular chaperone	protein-coding
chr4:123842-126229	Female-biased	chr4	123842	126229	+	0	NA	5' UTR (NM_001289930, exon 1 of 2)	5' UTR (NM_001289930, exon 1 of 2)	677	NM_001289930	255403	Hs.636638	NM_001039127	ENSG00000250312	ZNF718	-	zinc finger protein 718	protein-coding
chr12:54815327-54815590	Female-biased	chr12	54815327	54815590	+	0	NA	intron (NR_120488, intron 1 of 2)	MIR3|SINE|MIR	1889	NR_120488	102724050	Hs.670941	NR_120486	ENSG00000258137	LOC102724050	-	uncharacterized LOC102724050	ncRNA
chr1:205883090-205885525	Female-biased	chr1	205883090	205885525	+	0	NA	exon (NM_134325, exon 22 of 22)	exon (NM_134325, exon 22 of 22)	25159	NR_046098	284581		NR_046097		LOC284581	-	uncharacterized LOC284581	ncRNA
chr17:71227397-71229572	Female-biased	chr17	71227397	71229572	+	0	NA	promoter-TSS (NM_032837)	promoter-TSS (NM_032837)	49	NM_001289411	84923	Hs.741276	NM_032837	ENSG00000133193	FAM104A	-	family with sequence similarity 104 member A	protein-coding
chrX:71853089-71855225	Female-biased	chrX	71853089	71855225	+	0	NA	intron (NM_001172436, intron 16 of 29)	intron (NM_001172436, intron 16 of 29)	-54642	NR_110391	101928259	Hs.666679	NR_110391	ENSG00000231944	PHKA1-AS1	-	PHKA1 antisense RNA 1	ncRNA
chrX:66999402-67001825	Female-biased	chrX	66999402	67001825	+	0	NA	Intergenic	MIR3|SINE|MIR	236148	NM_001348063	367	Hs.76704	NM_000044	ENSG00000169083	AR	AIS|AR8|DHTR|HUMARA|HYSP1|KD|NR3C4|SBMA|SMAX1|TFM	androgen receptor	protein-coding
chr1:1489918-1490353	Female-biased	chr1	1489918	1490353	+	0	NA	intron (NM_014188, intron 2 of 4)	intron (NM_014188, intron 2 of 4)	-14131	NM_001114748	339453	Hs.668654	NM_001114748	ENSG00000205090	TMEM240	C1orf70|SCA21	transmembrane protein 240	protein-coding
chr20:16096487-16096957	Female-biased	chr20	16096487	16096957	+	0	NA	Intergenic	Intergenic	-130195	NR_130924	613266	Hs.309149	NR_130924		LOC613266	-	uncharacterized LOC613266	ncRNA
chrX:94186658-94188396	Female-biased	chrX	94186658	94188396	+	0	NA	Intergenic	L1MA1|LINE|L1	130698	NR_031667	100313772		NR_031667	ENSG00000221187	MIR548M	MIRN548M	microRNA 548m	ncRNA
chrX:24071697-24073781	Female-biased	chrX	24071697	24073781	+	0	NA	promoter-TSS (NM_001415)	promoter-TSS (NM_001415)	-334	NM_001415	1968	Hs.539684	NM_001415	ENSG00000130741	EIF2S3	EIF2|EIF2G|EIF2gamma|MEHMO|MRXSBRK|eIF-2gA	eukaryotic translation initiation factor 2 subunit gamma	protein-coding
chr13:99937767-99938988	Female-biased	chr13	99937767	99938988	+	0	NA	intron (NM_001144072, intron 4 of 8)	LTR67B|LTR|ERVL	21276	NM_004951	1880	Hs.784	NM_004951	ENSG00000169508	GPR183	EBI2|hEBI2	G protein-coupled receptor 183	protein-coding
chr3:134071932-134072182	Female-biased	chr3	134071932	134072182	+	0	NA	Intergenic	Intergenic	14647	NR_106885	102466744		NR_106885	ENSG00000277723	MIR6827	hsa-mir-6827	microRNA 6827	ncRNA
chrX:74815360-74817037	Female-biased	chrX	74815360	74817037	+	0	NA	Intergenic	Intergenic	-72861	NM_001146256	158866	Hs.253211	NM_144969	ENSG00000102383	ZDHHC15	DHHC15|MRX91	zinc finger DHHC-type containing 15	protein-coding
chrX:10046813-10047119	Female-biased	chrX	10046813	10047119	+	0	NA	intron (NM_015691, intron 4 of 22)	intron (NM_015691, intron 4 of 22)	63171	NM_015691	55841	Hs.527524	NM_015691	ENSG00000047644	WWC3	BM042	WWC family member 3	protein-coding
chrX:119580513-119580861	Female-biased	chrX	119580513	119580861	+	0	NA	intron (NM_001122606, intron 5 of 8)	intron (NM_001122606, intron 5 of 8)	22517	NM_002294	3920	Hs.496684	NM_002294	ENSG00000005893	LAMP2	CD107b|LAMP-2|LAMPB|LGP-96|LGP110	lysosomal associated membrane protein 2	protein-coding
chr12:122502984-122503664	Female-biased	chr12	122502984	122503664	+	0	NA	intron (NR_135044, intron 2 of 3)	intron (NR_135044, intron 2 of 3)	2128	NR_135044	100506691	Hs.536336	NR_135044	ENSG00000256546	LOC100506691	-	uncharacterized LOC100506691	ncRNA
chrX:52949343-52951215	Female-biased	chrX	52949343	52951215	+	0	NA	Intergenic	CpG	22194	NM_001099684	727866	Hs.6451	NM_001099684	ENSG00000179304	FAM156B	TMEM29B	family with sequence similarity 156 member B	protein-coding
chr13:60738024-60739689	Female-biased	chr13	60738024	60739689	+	0	NA	promoter-TSS (NM_001258367)	promoter-TSS (NM_001258367)	-737	NM_001258369	81624	Hs.283127	NM_030932	ENSG00000139734	DIAPH3	AN|AUNA1|DIA2|DRF3|NSDAN|diap3|mDia2	diaphanous related formin 3	protein-coding
chr8:23583741-23585236	Female-biased	chr8	23583741	23585236	+	0	NA	Intergenic	CpG	-20377	NM_001136271	137814	Hs.532654	NM_001136271	ENSG00000180053	NKX2-6	CSX2|CTHM|NKX2F|NKX4-2	NK2 homeobox 6	protein-coding
chr12:50719864-50720578	Female-biased	chr12	50719864	50720578	+	0	NA	TTS (NM_001145475)	TTS (NM_001145475)	-42918	NM_016357	51474	Hs.525419	NM_016357	ENSG00000050405	LIMA1	EPLIN|LDLCQ8|SREBP3	LIM domain and actin binding 1	protein-coding
chr20:61592714-61593382	Female-biased	chr20	61592714	61593382	+	0	NA	intron (NM_022082, intron 4 of 12)	MER53|DNA|hAT	8987	NM_001302643	63910	Hs.512686	NM_022082	ENSG00000101194	SLC17A9	C20orf59|POROK8|VNUT	solute carrier family 17 member 9	protein-coding
chr11:56892234-56892682	Female-biased	chr11	56892234	56892682	+	0	NA	Intergenic	Intergenic	-56969	NM_001005210	219527	Hs.199853	NM_001005210	ENSG00000183908	LRRC55	-	leucine rich repeat containing 55	protein-coding
chr5:67525163-67525484	Female-biased	chr5	67525163	67525484	+	0	NA	intron (NM_181523, intron 2 of 15)	intron (NM_181523, intron 2 of 15)	13739	NM_181523	5295	Hs.132225	NM_181504	ENSG00000145675	PIK3R1	AGM7|GRB1|IMD36|p85|p85-ALPHA	phosphoinositide-3-kinase regulatory subunit 1	protein-coding
chrX:154861680-154862774	Female-biased	chrX	154861680	154862774	+	0	NA	intron (NM_001304990, intron 1 of 2)	MLT1H|LTR|ERVL-MaLR	-19614	NM_001184797	55217	Hs.133321	NM_018196	ENSG00000185973	TMLHE	AUTSX6|BBOX2|TMLD|TMLH|TMLHED|XAP130	trimethyllysine hydroxylase, epsilon	protein-coding
chrX:139521138-139521723	Female-biased	chrX	139521138	139521723	+	0	NA	Intergenic	Intergenic	65795	NM_005634	6658	Hs.157429	NM_005634	ENSG00000134595	SOX3	GHDX|MRGH|PHP|PHPX|SOXB	SRY-box transcription factor 3	protein-coding
chr8:141821256-141822113	Female-biased	chr8	141821256	141822113	+	0	NA	intron (NR_148037, intron 11 of 34)	L1PA13|LINE|L1	-78932	NR_029892	442893		NR_029892	ENSG00000254324	MIR151A	MIR151|MIRN151|hsa-mir-151|hsa-mir-151a	microRNA 151a	ncRNA
chr17:4136186-4137825	Female-biased	chr17	4136186	4137825	+	0	NA	intron (NR_047571, intron 2 of 23)	L2c|LINE|L2	30137	NM_001257999	51479	Hs.696087	NM_016376	ENSG00000185722	ANKFY1	ANKHZN|BTBD23|ZFYVE14	ankyrin repeat and FYVE domain containing 1	protein-coding
chr1:203595309-203600252	Female-biased	chr1	203595309	203600252	+	0	NA	intron (NM_001365784, intron 1 of 20)	intron (NM_001365784, intron 1 of 20)	715	NM_001365784	493	Hs.343522	NM_001684	ENSG00000058668	ATP2B4	ATP2B2|MXRA1|PMCA4|PMCA4b|PMCA4x	ATPase plasma membrane Ca2+ transporting 4	protein-coding
chr5:145561351-145563002	Female-biased	chr5	145561351	145563002	+	0	NA	promoter-TSS (NM_020117)	promoter-TSS (NM_020117)	37	NM_020117	51520	Hs.432674	NM_016460	ENSG00000133706	LARS	HSPC192|ILFS1|LARS1|LEURS|LEUS|LFIS|LRS|PIG44|RNTLS|hr025Cl	leucyl-tRNA synthetase	protein-coding
chr13:50591340-50592766	Female-biased	chr13	50591340	50592766	+	0	NA	3' UTR (NM_213590, exon 2 of 2)	3' UTR (NM_213590, exon 2 of 2)	2473	NM_199464	283518	Hs.660161	NM_173605	ENSG00000198553	KCNRG	DLTET	potassium channel regulator	protein-coding
chrX:70520694-70523326	Female-biased	chrX	70520694	70523326	+	0	NA	TTS (NM_001145408)	TTS (NM_001145408)	410	NM_001303277	26548	Hs.109999	NM_012278	ENSG00000147166	ITGB1BP2	CHORDC3|ITGB1BP|MELUSIN|MSTP015	integrin subunit beta 1 binding protein 2	protein-coding
chr18:2893335-2895294	Female-biased	chr18	2893335	2895294	+	0	NA	intron (NM_032048, intron 4 of 7)	intron (NM_032048, intron 4 of 7)	47310	NM_032048	84034	Hs.532815	NM_032048	ENSG00000132205	EMILIN2	EMILIN-2|FOAP-10	elastin microfibril interfacer 2	protein-coding
chrX:16803778-16805687	Female-biased	chrX	16803778	16805687	+	0	NA	intron (NM_001168683, intron 1 of 7)	CpG	143	NM_018360	55787	Hs.555961	NM_018360	ENSG00000086712	TXLNG	CXorf15|ELRG|FIAT|LSR5|TXLNGX	taxilin gamma	protein-coding
chrX:50380366-50380782	Female-biased	chrX	50380366	50380782	+	0	NA	intron (NR_027121, intron 3 of 9)	intron (NR_027121, intron 3 of 9)	-166750	NM_001013742	139189	Hs.38132	NM_001013742	ENSG00000274588	DGKK	-	diacylglycerol kinase kappa	protein-coding
chr18:29862335-29862872	Female-biased	chr18	29862335	29862872	+	0	NA	intron (NM_001242409, intron 4 of 5)	FRAM|SINE|Alu	92601	NM_001308171	4225	Hs.194777	NM_005925	ENSG00000141434	MEP1B	-	meprin A subunit beta	protein-coding
chrX:49966738-49967308	Female-biased	chrX	49966738	49967308	+	0	NA	Intergenic	MER67B|LTR|ERV1	-1365	NM_003886	8852	Hs.97633	NM_003886	ENSG00000147081	AKAP4	AKAP 82|AKAP-4|AKAP82|CT99|FSC1|HI|PRKA4|hAKAP82|p82	A-kinase anchoring protein 4	protein-coding
chrX:67723674-67723922	Female-biased	chrX	67723674	67723922	+	0	NA	intron (NM_001195214, intron 1 of 5)	AluSz|SINE|Alu	4905	NM_173834	286451	Hs.82719	NM_173834	ENSG00000181704	YIPF6	FinGER6	Yip1 domain family member 6	protein-coding
chrX:38091061-38091653	Female-biased	chrX	38091061	38091653	+	0	NA	Intergenic	ERVL-E-int|LTR|ERVL	-11180	NM_001170750	8406	Hs.15154	NM_006307	ENSG00000101955	SRPX	DRS|ETX1|HEL-S-83p|SRPX1	sushi repeat containing protein X-linked	protein-coding
chr12:4396168-4397090	Female-biased	chr12	4396168	4397090	+	0	NA	intron (NM_001759, intron 3 of 4)	intron (NM_001759, intron 3 of 4)	-11279	NR_125790	103752584	Hs.577711	NR_125790	ENSG00000255920	CCND2-AS1	CCND2-AS2	CCND2 antisense RNA 1	ncRNA
chrX:104723555-104725522	Female-biased	chrX	104723555	104725522	+	0	NA	intron (NM_017416, intron 5 of 10)	intron (NM_017416, intron 5 of 10)	-259161	NM_001291277	56157	Hs.567543	NM_031274	ENSG00000268629	TEX13A	-	testis expressed 13A	protein-coding
chr16:7554802-7555066	Female-biased	chr16	7554802	7555066	+	0	NA	intron (NM_145891, intron 1 of 12)	intron (NM_145891, intron 1 of 12)	172088	NM_145893	54715	Hs.459842	NM_018723	ENSG00000078328	RBFOX1	2BP1|A2BP1|FOX-1|FOX1|HRNBP1	RNA binding fox-1 homolog 1	protein-coding
chr12:12685892-12688486	Female-biased	chr12	12685892	12688486	+	0	NA	intron (NM_030640, intron 1 of 6)	intron (NM_030640, intron 1 of 6)	28608	NM_030640	80824	Hs.536535	NM_030640	ENSG00000111266	DUSP16	MKP-7|MKP7	dual specificity phosphatase 16	protein-coding
chr6:154911332-154912315	Female-biased	chr6	154911332	154912315	+	0	NA	Intergenic	Intergenic	-80004	NM_001368117	154043	Hs.16064	NM_173515	ENSG00000153721	CNKSR3	CNK3|CNK3/IPCEF1|MAGI1	CNKSR family member 3	protein-coding
chr14:32895653-32898311	Female-biased	chr14	32895653	32898311	+	0	NA	intron (NM_004274, intron 1 of 13)	intron (NM_004274, intron 1 of 13)	98478	NM_004274	9472	Hs.509083	NM_004274	ENSG00000151320	AKAP6	ADAP100|ADAP6|AKAP100|PRKA6|mAKAP	A-kinase anchoring protein 6	protein-coding
chrX:19688037-19689898	Female-biased	chrX	19688037	19689898	+	0	NA	intron (NM_031892, intron 6 of 17)	intron (NM_031892, intron 6 of 17)	150	NM_001353897	30011	Hs.726365	NM_031892	ENSG00000147010	SH3KBP1	AGMX2|CD2BP3|CIN85|GIG10|HSB-1|HSB1|IMD61|MIG18	SH3 domain containing kinase binding protein 1	protein-coding
chrX:31331817-31334242	Female-biased	chrX	31331817	31334242	+	0	NA	intron (NM_000109, intron 62 of 78)	intron (NM_000109, intron 62 of 78)	-47958	NM_004016	1756	Hs.495912	NM_000109	ENSG00000198947	DMD	BMD|CMD3B|DXS142|DXS164|DXS206|DXS230|DXS239|DXS268|DXS269|DXS270|DXS272|MRX85	dystrophin	protein-coding
chr19:37996697-37998833	Female-biased	chr19	37996697	37998833	+	0	NA	promoter-TSS (NM_001013659)	promoter-TSS (NM_001013659)	-76	NM_001013659	390927	Hs.568010	NM_001013659	ENSG00000188227	ZNF793	-	zinc finger protein 793	protein-coding
chrX:45617506-45619352	Female-biased	chrX	45617506	45619352	+	0	NA	Intergenic	Intergenic	-11899	NR_029636	407007		NR_029636	ENSG00000207725	MIR222	MIRN222|miRNA222|mir-222	microRNA 222	ncRNA
chr2:184478504-184480767	Female-biased	chr2	184478504	184480767	+	0	NA	Intergenic	Intergenic	490464	NM_138285	129401	Hs.180591	NM_138285	ENSG00000163002	NUP35	MP-44|MP44|NP44|NUP53	nucleoporin 35	protein-coding
chr2:182852605-182854689	Female-biased	chr2	182852605	182854689	+	0	NA	intron (NM_001261424, intron 2 of 5)	intron (NM_001261424, intron 2 of 5)	3067	NM_001261425	151242	Hs.10941	NM_001080545	ENSG00000150722	PPP1R1C	IPP5	protein phosphatase 1 regulatory inhibitor subunit 1C	protein-coding
chrX:92927505-92929368	Female-biased	chrX	92927505	92929368	+	0	NA	promoter-TSS (NM_001171111)	promoter-TSS (NM_001171111)	141	NM_004538	4675	Hs.21365	NM_004538	ENSG00000186310	NAP1L3	MB20|NPL3	nucleosome assembly protein 1 like 3	protein-coding
chr14:24599475-24602414	Female-biased	chr14	24599475	24602414	+	0	NA	exon (NM_203402, exon 1 of 2)	exon (NM_203402, exon 1 of 2)	269	NM_203402	161247	Hs.128060	NM_203402	ENSG00000139914	FITM1	FIT1	fat storage inducing transmembrane protein 1	protein-coding
chr16:86964681-86966015	Female-biased	chr16	86964681	86966015	+	0	NA	Intergenic	CpG	-126042	NR_126008	440390	Hs.513789	NR_126008	ENSG00000232190	LINC02181	-	long intergenic non-protein coding RNA 2181	ncRNA
chrX:110595781-110596273	Female-biased	chrX	110595781	110596273	+	0	NA	intron (NM_178152, intron 3 of 6)	intron (NM_178152, intron 3 of 6)	58347	NM_000555	1641	Hs.34780	NM_000555	ENSG00000077279	DCX	DBCN|DC|LISX|SCLH|XLIS	doublecortin	protein-coding
chrX:7049796-7050446	Female-biased	chrX	7049796	7050446	+	0	NA	intron (NM_001135565, intron 1 of 4)	intron (NM_001135565, intron 1 of 4)	-15210	NM_001320750	412	Hs.522578	NM_000351	ENSG00000101846	STS	ARSC|ARSC1|ASC|ES|SSDD|XLI	steroid sulfatase	protein-coding
chr7:150058528-150059425	Female-biased	chr7	150058528	150059425	+	0	NA	Intergenic	L2a|LINE|L2	-6209	NM_001362746	29803	Hs.647086	NM_013400	ENSG00000214022	REPIN1	AP4|RIP60|ZNF464|Zfp464	replication initiator 1	protein-coding
chr13:37410741-37412415	Female-biased	chr13	37410741	37412415	+	0	NA	Intergenic	Intergenic	18239	NM_000538	5994	Hs.24422	NM_000538	ENSG00000133111	RFXAP	-	regulatory factor X associated protein	protein-coding
chr1:144964696-144965393	Female-biased	chr1	144964696	144965393	+	0	NA	intron (NM_001198834, intron 1 of 43)	intron (NM_001198834, intron 1 of 43)	29989	NM_001002810	9659	Hs.584841	NM_014644	ENSG00000178104	PDE4DIP	CMYA2|MMGL	phosphodiesterase 4D interacting protein	protein-coding
chrX:73163472-73165232	Female-biased	chrX	73163472	73165232	+	0	NA	intron (NR_024582, intron 1 of 4)	intron (NR_024582, intron 1 of 4)	193	NR_024582	554203	Hs.648316	NR_024582	ENSG00000225470	JPX	DCBALD06|ENOX|LINC00183|NCRNA00183	JPX transcript, XIST activator	ncRNA
chrX:15933936-15935156	Female-biased	chrX	15933936	15935156	+	0	NA	Intergenic	Intergenic	-61610	NM_001369007	8905	Hs.121592	NM_003916	ENSG00000182287	AP1S2	DC22|MRX59|MRXS21|MRXS5|MRXSF|PGS|SIGMA1B	adaptor related protein complex 1 subunit sigma 2	protein-coding
chr18:54115912-54116406	Female-biased	chr18	54115912	54116406	+	0	NA	Intergenic	Intergenic	189664	NM_004786	9352	Hs.114412	NM_004786	ENSG00000091164	TXNL1	HEL-S-114|TRP32|TXL-1|TXNL|Txl	thioredoxin like 1	protein-coding
chrX:96818014-96819486	Female-biased	chrX	96818014	96819486	+	0	NA	intron (NR_125391, intron 1 of 2)	CR1_Mam|LINE|CR1	784	NR_125391	10824	Hs.654372	NR_125391	ENSG00000236256	DIAPH2-AS1	EPAG	DIAPH2 antisense RNA 1	ncRNA
chr8:144360691-144361747	Female-biased	chr8	144360691	144361747	+	0	NA	Intergenic	CpG	2651	NR_120682	100507316	Hs.446671	NR_120682	ENSG00000253716	MINCR	LINC01604	MYC-induced long non-coding RNA	ncRNA
chrX:129401377-129403175	Female-biased	chrX	129401377	129403175	+	0	NA	intron (NM_017666, intron 1 of 18)	intron (NM_017666, intron 1 of 18)	597	NM_017666	55609	Hs.308418	NM_017666	ENSG00000056277	ZNF280C	SUHW3|ZNF633|ZPET	zinc finger protein 280C	protein-coding
chr12:88535156-88536882	Female-biased	chr12	88535156	88536882	+	0	NA	promoter-TSS (NM_001366583)	promoter-TSS (NM_001366583)	-26	NM_025114	80184	Hs.150444	NM_025114	ENSG00000198707	CEP290	3H11Ag|BBS14|CT87|JBTS5|LCA10|MKS4|NPHP6|POC3|SLSN6|rd16	centrosomal protein 290	protein-coding
chrX:33227776-33229731	Female-biased	chrX	33227776	33229731	+	0	NA	intron (NM_000109, intron 1 of 78)	intron (NM_000109, intron 1 of 78)	920	NM_004006	1756	Hs.495912	NM_000109	ENSG00000198947	DMD	BMD|CMD3B|DXS142|DXS164|DXS206|DXS230|DXS239|DXS268|DXS269|DXS270|DXS272|MRX85	dystrophin	protein-coding
chrX:12512085-12515277	Female-biased	chrX	12512085	12515277	+	0	NA	intron (NM_001368402, intron 2 of 17)	MER5A|DNA|hAT-Charlie	-3118	NM_001368400	9758	Hs.657507	NM_014728	ENSG00000169933	FRMPD4	MRX104|PDZD10|PDZK10	FERM and PDZ domain containing 4	protein-coding
chr9:17611242-17612473	Female-biased	chr9	17611242	17612473	+	0	NA	intron (NM_003026, intron 1 of 8)	intron (NM_003026, intron 1 of 8)	32793	NM_003026	6456	Hs.75149	NM_003026	ENSG00000107295	SH3GL2	CNSA2|EEN-B1|SH3D2A|SH3P4	SH3 domain containing GRB2 like 2, endophilin A1	protein-coding
chr6:46432934-46433311	Female-biased	chr6	46432934	46433311	+	0	NA	intron (NM_001251973, intron 1 of 4)	LTR33|LTR|ERVL	25938	NM_001251974	10231	Hs.440168	NM_005822	ENSG00000172348	RCAN2	CSP2|DSCR1L1|MCIP2|RCN2|ZAKI-4|ZAKI4	regulator of calcineurin 2	protein-coding
chr6:122724805-122725313	Female-biased	chr6	122724805	122725313	+	0	NA	intron (NM_001135564, intron 1 of 11)	intron (NM_001135564, intron 1 of 11)	4262	NM_004506	3298	Hs.158195	NM_004506	ENSG00000025156	HSF2	HSF 2|HSTF 2	heat shock transcription factor 2	protein-coding
chr6:34579459-34579944	Female-biased	chr6	34579459	34579944	+	0	NA	intron (NM_022758, intron 2 of 3)	intron (NM_022758, intron 2 of 3)	-55591	NM_001252294	25803	Hs.485158	NM_012391	ENSG00000124664	SPDEF	PDEF|bA375E1.3	SAM pointed domain containing ETS transcription factor	protein-coding
chr2:198745806-198746182	Female-biased	chr2	198745806	198746182	+	0	NA	intron (NM_006226, intron 1 of 5)	intron (NM_006226, intron 1 of 5)	76677	NM_006226	5334	Hs.153322	NM_006226	ENSG00000115896	PLCL1	PLCE|PLCL|PLDL1|PPP1R127|PRIP	phospholipase C like 1 (inactive)	protein-coding
chr22:30162449-30164550	Female-biased	chr22	30162449	30164550	+	0	NA	promoter-TSS (NM_001003692)	promoter-TSS (NM_001003692)	141	NM_001003684	29796	Hs.284292	NM_013387	ENSG00000184076	UQCR10	HSPC051|HSPC119|HSPC151|QCR9|UCCR7.2|UCRC	ubiquinol-cytochrome c reductase, complex III subunit X	protein-coding
chrX:44868272-44869087	Female-biased	chrX	44868272	44869087	+	0	NA	intron (NM_001291417, intron 4 of 27)	MER41B|LTR|ERV1	136258	NM_021140	7403	Hs.522616	NM_021140	ENSG00000147050	KDM6A	KABUK2|UTX|bA386N14.2	lysine demethylase 6A	protein-coding
chrX:53295146-53295571	Female-biased	chrX	53295146	53295571	+	0	NA	TTS (NM_001243197)	TTS (NM_001243197)	15408	NM_001243197	23096	Hs.496138	NM_015075	ENSG00000124313	IQSEC2	BRAG1|IQ-ArfGEF|MRX1|MRX18|MRX78	IQ motif and Sec7 domain 2	protein-coding
chr3:71067723-71068340	Female-biased	chr3	71067723	71068340	+	0	NA	intron (NR_146142, intron 11 of 19)	intron (NR_146142, intron 11 of 19)	46044	NM_001349344	27086	Hs.59368	NM_032682	ENSG00000114861	FOXP1	12CC4|HSPC215|MFH|QRF1|hFKH1B	forkhead box P1	protein-coding
chr11:16828362-16828781	Female-biased	chr11	16828362	16828781	+	0	NA	intron (NM_175058, intron 13 of 22)	intron (NM_175058, intron 13 of 22)	68377	NM_014267	10944	Hs.368226	NM_014267	ENSG00000110696	C11orf58	IMAGE145052|SMAP	chromosome 11 open reading frame 58	protein-coding
chrX:24189559-24190886	Female-biased	chrX	24189559	24190886	+	0	NA	intron (NM_001178085, intron 4 of 10)	intron (NM_001178085, intron 4 of 10)	22376	NM_001178095	7543	Hs.336681	NM_003410	ENSG00000005889	ZFX	ZNF926	zinc finger protein X-linked	protein-coding
chr4:47785756-47787892	Female-biased	chr4	47785756	47787892	+	0	NA	intron (NM_001278585, intron 2 of 19)	intron (NM_001278585, intron 2 of 19)	-46538	NR_125880	101927179	Hs.570822	NR_125880		LOC101927179	-	uncharacterized LOC101927179	ncRNA
chr7:18705349-18706097	Female-biased	chr7	18705349	18706097	+	0	NA	intron (NM_001321878, intron 13 of 13)	intron (NM_001321878, intron 13 of 13)	156830	NM_001204148	9734	Hs.196054	NM_014707	ENSG00000048052	HDAC9	HD7|HD7b|HD9|HDAC|HDAC7|HDAC7B|HDAC9B|HDAC9FL|HDRP|MITR	histone deacetylase 9	protein-coding
chr5:119777914-119779772	Female-biased	chr5	119777914	119779772	+	0	NA	Intergenic	Intergenic	-21130	NM_016644	51334	Hs.157461	NM_016644	ENSG00000184838	PRR16	DSC54|LARGEN	proline rich 16	protein-coding
chrX:44730983-44732272	Female-biased	chrX	44730983	44732272	+	0	NA	promoter-TSS (NM_001291421)	promoter-TSS (NM_001291421)	-794	NR_111960	7403	Hs.522616	NM_021140	ENSG00000147050	KDM6A	KABUK2|UTX|bA386N14.2	lysine demethylase 6A	protein-coding
chr8:42608731-42611293	Female-biased	chr8	42608731	42611293	+	0	NA	intron (NM_001199279, intron 4 of 4)	intron (NM_001199279, intron 4 of 4)	13917	NM_001199279	8973	Hs.103128	NM_004198	ENSG00000147434	CHRNA6	CHNRA6	cholinergic receptor nicotinic alpha 6 subunit	protein-coding
chr6:145644243-145646080	Female-biased	chr6	145644243	145646080	+	0	NA	Intergenic	Intergenic	362852	NM_001368132	7957	Hs.486696	NM_005670	ENSG00000112425	EPM2A	EPM2|MELF	EPM2A glucan phosphatase, laforin	protein-coding
chr5:155753461-155756752	Female-biased	chr5	155753461	155756752	+	0	NA	intron (NM_001128209, intron 1 of 7)	intron (NM_001128209, intron 1 of 7)	932	NM_001128209	6444	Hs.387207	NM_000337	ENSG00000170624	SGCD	35DAG|CMD1L|DAGD|LGMDR6|SG-delta|SGCDP|SGD	sarcoglycan delta	protein-coding
chr5:137136784-137140135	Female-biased	chr5	137136784	137140135	+	0	NA	intron (NR_002713, intron 1 of 1)	intron (NR_002713, intron 1 of 1)	1577	NR_002713	4888	Hs.643466	NR_002713	ENSG00000226306	NPY6R	NPY1RL|NPY6RP|PP2|Y2B	neuropeptide Y receptor Y6 (pseudogene)	pseudo
chrX:67891484-67893825	Female-biased	chrX	67891484	67893825	+	0	NA	intron (NM_014725, intron 2 of 13)	intron (NM_014725, intron 2 of 13)	-20827	NM_001142504	9754	Hs.95140	NM_014725	ENSG00000130052	STARD8	ARHGAP38|DLC3|STARTGAP3	StAR related lipid transfer domain containing 8	protein-coding
chrX:19973926-19975777	Female-biased	chrX	19973926	19975777	+	0	NA	intron (NM_198279, intron 3 of 10)	MARNA|DNA|TcMar-Mariner	13531	NM_001367774	256643	Hs.28896	NM_198279	ENSG00000173681	BCLAF3	CXorf23	BCLAF1 and THRAP3 family member 3	protein-coding
chrX:28630432-28632503	Female-biased	chrX	28630432	28632503	+	0	NA	intron (NM_014271, intron 1 of 10)	intron (NM_014271, intron 1 of 10)	25904	NM_014271	11141	Hs.658912	NM_014271	ENSG00000169306	IL1RAPL1	IL-1-RAPL-1|IL-1RAPL-1|IL1R8|IL1RAPL|IL1RAPL-1|MRX10|MRX21|MRX34|OPHN4|TIGIRR-2	interleukin 1 receptor accessory protein like 1	protein-coding
chrX:15935770-15936739	Female-biased	chrX	15935770	15936739	+	0	NA	Intergenic	LTR8A|LTR|ERV1	-63318	NM_001369007	8905	Hs.121592	NM_003916	ENSG00000182287	AP1S2	DC22|MRX59|MRXS21|MRXS5|MRXSF|PGS|SIGMA1B	adaptor related protein complex 1 subunit sigma 2	protein-coding
chrX:17057112-17057574	Female-biased	chrX	17057112	17057574	+	0	NA	intron (NM_001080975, intron 5 of 17)	intron (NM_001080975, intron 5 of 17)	92562	NM_001080975	9185	Hs.186810	NM_004726	ENSG00000169891	REPS2	POB1	RALBP1 associated Eps domain containing 2	protein-coding
chr6:39815759-39816081	Female-biased	chr6	39815759	39816081	+	0	NA	intron (NM_015345, intron 1 of 24)	intron (NM_015345, intron 1 of 24)	49236	NR_125831	100505635	Hs.668513	NR_125831	ENSG00000235033	LOC100505635	-	uncharacterized LOC100505635	ncRNA
chr6:141484841-141487425	Female-biased	chr6	141484841	141487425	+	0	NA	Intergenic	Intergenic	481182	NR_039675	100616180		NR_039675	ENSG00000264390	MIR4465	-	microRNA 4465	ncRNA
chr3:145207497-145209449	Female-biased	chr3	145207497	145209449	+	0	NA	Intergenic	LTR1D|LTR|ERV1	578499	NR_146297	109729161		NR_146297	ENSG00000240032	LNCSRLR	lncRNA-SRLR	lncRNA sorafenib resistance in renal cell carcinoma associated	ncRNA
chrX:33146253-33147053	Female-biased	chrX	33146253	33147053	+	0	NA	promoter-TSS (NM_004010)	promoter-TSS (NM_004010)	-108	NM_004009	1756	Hs.495912	NM_000109	ENSG00000198947	DMD	BMD|CMD3B|DXS142|DXS164|DXS206|DXS230|DXS239|DXS268|DXS269|DXS270|DXS272|MRX85	dystrophin	protein-coding
chrX:13242326-13243343	Female-biased	chrX	13242326	13243343	+	0	NA	Intergenic	Intergenic	78737	NR_146309	109729169	Hs.348675	NR_146309		LINC02154	-	long intergenic non-protein coding RNA 2154	ncRNA
chrX:94167735-94169662	Female-biased	chrX	94167735	94169662	+	0	NA	Intergenic	Intergenic	149527	NR_031667	100313772		NR_031667	ENSG00000221187	MIR548M	MIRN548M	microRNA 548m	ncRNA
chrX:109090722-109091610	Female-biased	chrX	109090722	109091610	+	0	NA	Intergenic	Intergenic	-22464	NR_039659	100616234		NR_039659	ENSG00000283468	MIR4454	-	microRNA 4454	ncRNA
chr17:27895727-27896716	Female-biased	chr17	27895727	27896716	+	0	NA	intron (NM_138349, intron 2 of 6)	intron (NM_138349, intron 2 of 6)	502	NM_001346079	90313	Hs.514050	NM_138349	ENSG00000167543	TP53I13	DSCP1	tumor protein p53 inducible protein 13	protein-coding
chr6:46578254-46579739	Female-biased	chr6	46578254	46579739	+	0	NA	intron (NM_001278739, intron 6 of 10)	intron (NM_001278739, intron 6 of 10)	41559	NM_016593	51302	Hs.387367	NM_016593	ENSG00000146233	CYP39A1	-	cytochrome P450 family 39 subfamily A member 1	protein-coding
chr4:121842306-121844827	Female-biased	chr4	121842306	121844827	+	0	NA	intron (NM_001300824, intron 1 of 13)	CpG	455	NM_018699	11107	Hs.666782	NM_018699	ENSG00000138738	PRDM5	BCS2|PFM2	PR/SET domain 5	protein-coding
chrX:39257980-39258902	Female-biased	chrX	39257980	39258902	+	0	NA	Intergenic	Intergenic	-7413	NR_110385	101927449	Hs.553988	NR_110385	ENSG00000236747	LINC01282	-	long intergenic non-protein coding RNA 1282	ncRNA
chrX:8372482-8373258	Female-biased	chrX	8372482	8373258	+	0	NA	Intergenic	Intergenic	-60001	NM_001001888	425054	Hs.279737	NM_001001888	ENSG00000205642	VCX3B	VCX-C|VCXC	variable charge X-linked 3B	protein-coding
chr15:64220367-64221294	Female-biased	chr15	64220367	64221294	+	0	NA	intron (NR_120344, intron 1 of 3)	MIR|SINE|MIR	357	NR_120344	101928988	Hs.673214	NR_120344	ENSG00000259351	LOC101928988	-	uncharacterized LOC101928988	ncRNA
chr12:95610543-95611274	Female-biased	chr12	95610543	95611274	+	0	NA	promoter-TSS (NM_017599)	promoter-TSS (NM_017599)	335	NM_018351	55785	Hs.506381	NM_018351	ENSG00000180263	FGD6	ZFYVE24	FYVE, RhoGEF and PH domain containing 6	protein-coding
chr2:99317384-99320440	Female-biased	chr2	99317384	99320440	+	0	NA	intron (NM_012214, intron 2 of 15)	L1M4b|LINE|L1	28683	NM_012214	11320	Hs.177576	NM_012214	ENSG00000071073	MGAT4A	GNT-IV|GNT-IVA|GnT-4a	alpha-1,3-mannosyl-glycoprotein 4-beta-N-acetylglucosaminyltransferase A	protein-coding
chr8:123884579-123885167	Female-biased	chr8	123884579	123885167	+	0	NA	intron (NM_014943, intron 2 of 3)	intron (NM_014943, intron 2 of 3)	90979	NM_001362797	22882	Hs.377090	NM_014943	ENSG00000178764	ZHX2	AFR1|RAF	zinc fingers and homeoboxes 2	protein-coding
chrX:130880132-130882023	Female-biased	chrX	130880132	130882023	+	0	NA	intron (NR_026975, intron 10 of 12)	intron (NR_026975, intron 10 of 12)	83594	NR_026975	286467	Hs.720385	NR_026975	ENSG00000213468	FIRRE	LINC01200	firre intergenic repeating RNA element	ncRNA
chr15:63126733-63128652	Female-biased	chr15	63126733	63128652	+	0	NA	intron (NM_015059, intron 52 of 55)	intron (NM_015059, intron 52 of 55)	11536	NR_029709	406965		NR_029709	ENSG00000211137	MIR190A	MIR190|MIRN190|hsa-mir-190a|miR-190|mir-190a	microRNA 190a	ncRNA
chrX:9978985-9979237	Female-biased	chrX	9978985	9979237	+	0	NA	Intergenic	Intergenic	-4684	NM_015691	55841	Hs.527524	NM_015691	ENSG00000047644	WWC3	BM042	WWC family member 3	protein-coding
chrX:6696844-6697582	Female-biased	chrX	6696844	6697582	+	0	NA	Intergenic	Intergenic	-244054	NM_016379	51481	Hs.170076	NM_016379	ENSG00000169059	VCX3A	VCX-8r|VCX-A|VCX3|VCX8R|VCXA	variable charge X-linked 3A	protein-coding
chr11:96494433-96495075	Female-biased	chr11	96494433	96495075	+	0	NA	Intergenic	L4|LINE|RTE	253165	NR_135097	105369443	Hs.599377	NR_135097	ENSG00000256684	LINC02737	-	long intergenic non-protein coding RNA 2737	ncRNA
chr5:108083255-108085320	Female-biased	chr5	108083255	108085320	+	0	NA	promoter-TSS (NM_001308038)	promoter-TSS (NM_001308038)	-362	NR_146155	2241	Hs.107418	NM_005246	ENSG00000151422	FER	PPP1R74|TYK3|p94-Fer	FER tyrosine kinase	protein-coding
chrX:130955848-130957280	Female-biased	chrX	130955848	130957280	+	0	NA	intron (NR_026975, intron 2 of 12)	intron (NR_026975, intron 2 of 12)	8107	NR_026975	286467	Hs.720385	NR_026975	ENSG00000213468	FIRRE	LINC01200	firre intergenic repeating RNA element	ncRNA
chrX:16534715-16536581	Female-biased	chrX	16534715	16536581	+	0	NA	Intergenic	L1M1|LINE|L1	109560	NR_039762	100616428		NR_039762	ENSG00000265144	MIR548AM	-	microRNA 548am	ncRNA
chrX:19621015-19622608	Female-biased	chrX	19621015	19622608	+	0	NA	intron (NM_031892, intron 9 of 17)	intron (NM_031892, intron 9 of 17)	67306	NM_001353897	30011	Hs.726365	NM_031892	ENSG00000147010	SH3KBP1	AGMX2|CD2BP3|CIN85|GIG10|HSB-1|HSB1|IMD61|MIG18	SH3 domain containing kinase binding protein 1	protein-coding
chr1:63953414-63955151	Female-biased	chr1	63953414	63955151	+	0	NA	intron (NM_001347145, intron 3 of 7)	intron (NM_001347145, intron 3 of 7)	34662	NM_001206739	23421	Hs.166539	NM_014288	ENSG00000142856	ITGB3BP	CENP-R|CENPR|HSU37139|NRIF3|TAP20	integrin subunit beta 3 binding protein	protein-coding
chr1:85358863-85359449	Female-biased	chr1	85358863	85359449	+	0	NA	promoter-TSS (NM_012152)	promoter-TSS (NM_012152)	-267	NM_012152	23566	Hs.527909	NM_012152	ENSG00000171517	LPAR3	EDG7|Edg-7|GPCR|HOFNH30|LP-A3|LPA3|RP4-678I3	lysophosphatidic acid receptor 3	protein-coding
chrX:10475747-10476264	Female-biased	chrX	10475747	10476264	+	0	NA	intron (NM_001193281, intron 2 of 2)	intron (NM_001193281, intron 2 of 2)	59638	NM_001193279	4281	Hs.27695	NM_000381	ENSG00000101871	MID1	BBBG1|FXY|GBBB1|MIDIN|OGS1|OS|OSX|RNF59|TRIM18|XPRF|ZNFXY	midline 1	protein-coding
chr20:53140444-53143129	Female-biased	chr20	53140444	53143129	+	0	NA	intron (NM_018431, intron 1 of 7)	intron (NM_018431, intron 1 of 7)	49654	NM_177959	55816	Hs.473133	NM_018431	ENSG00000101134	DOK5	C20orf180|IRS-6|IRS6	docking protein 5	protein-coding
chr5:131145628-131147551	Female-biased	chr5	131145628	131147551	+	0	NA	intron (NM_001303622, intron 12 of 12)	intron (NM_001303622, intron 12 of 12)	-13879	NM_001346113	96459	Hs.591273	NM_133372	ENSG00000217128	FNIP1	-	folliculin interacting protein 1	protein-coding
chr5:71220707-71222208	Female-biased	chr5	71220707	71222208	+	0	NA	Intergenic	Intergenic	-181845	NM_005909	4131	Hs.335079	NM_005909	ENSG00000131711	MAP1B	FUTSCH|MAP5|PPP1R102	microtubule associated protein 1B	protein-coding
chrX:70733964-70736080	Female-biased	chrX	70733964	70736080	+	0	NA	intron (NR_104396, intron 1 of 2)	L2c|LINE|L2	-17932	NM_181673	8473	Hs.405410	NM_003605	ENSG00000147162	OGT	HINCUT-1|HRNT1|MRX106|O-GLCNAC|OGT1	O-linked N-acetylglucosamine (GlcNAc) transferase	protein-coding
chr22:36309807-36312329	Female-biased	chr22	36309807	36312329	+	0	NA	intron (NM_001349990, intron 2 of 13)	intron (NM_001349990, intron 2 of 13)	46610	NM_001349992	23543	Hs.282998	NM_014309	ENSG00000100320	RBFOX2	FOX2|Fox-2|HNRBP2|HRNBP2|RBM9|RTA|dJ106I20.3|fxh	RNA binding fox-1 homolog 2	protein-coding
chrX:62932515-62934538	Female-biased	chrX	62932515	62934538	+	0	NA	intron (NM_001173479, intron 1 of 8)	intron (NM_001173479, intron 1 of 8)	41477	NM_001353927	23229	Hs.54697	NM_015185	ENSG00000131089	ARHGEF9	COLLYBISTIN|EIEE8|HPEM-2|PEM-2|PEM2	Cdc42 guanine nucleotide exchange factor 9	protein-coding
chr6:118831559-118832167	Female-biased	chr6	118831559	118832167	+	0	NA	intron (NM_001042475, intron 5 of 12)	L1MC4a|LINE|L1	9327	NR_002730	23629	Hs.648050	NR_002730		BRD7P3	BP75	bromodomain containing 7 pseudogene 3	pseudo
chrX:67724931-67725285	Female-biased	chrX	67724931	67725285	+	0	NA	intron (NM_001195214, intron 1 of 5)	AluSx1|SINE|Alu	6215	NM_173834	286451	Hs.82719	NM_173834	ENSG00000181704	YIPF6	FinGER6	Yip1 domain family member 6	protein-coding
chr1:219944997-219947147	Female-biased	chr1	219944997	219947147	+	0	NA	Intergenic	Intergenic	155921	NM_018713	55532	Hs.284450	NM_018713	ENSG00000196660	SLC30A10	HMDPC|HMNDYT1|ZNT10|ZNT8|ZRC1|ZnT-10	solute carrier family 30 member 10	protein-coding
chr4:174666277-174669680	Female-biased	chr4	174666277	174669680	+	0	NA	Intergenic	Intergenic	-150446	NR_146487	101928478		NR_146487	ENSG00000250708	LINC02269	-	long intergenic non-protein coding RNA 2269	ncRNA
chrX:57622165-57622821	Female-biased	chrX	57622165	57622821	+	0	NA	3' UTR (NM_007157, exon 1 of 1)	3' UTR (NM_007157, exon 1 of 1)	4224	NM_007157	158586	Hs.156257	NM_007157	ENSG00000198455	ZXDB	ZNF905|dJ83L6.1	zinc finger X-linked duplicated B	protein-coding
chr20:48607331-48607662	Female-biased	chr20	48607331	48607662	+	0	NA	Intergenic	AluSz6|SINE|Alu	7979	NM_005985	6615	Hs.48029	NM_005985	ENSG00000124216	SNAI1	SLUGH2|SNA|SNAH|SNAIL|SNAIL1|dJ710H13.1	snail family transcriptional repressor 1	protein-coding
chr7:129073340-129075422	Female-biased	chr7	129073340	129075422	+	0	NA	exon (NM_020704, exon 1 of 21)	exon (NM_020704, exon 1 of 21)	108	NM_020704	57464	Hs.489988	NM_020704	ENSG00000128578	STRIP2	FAM40B|FAR11B	striatin interacting protein 2	protein-coding
chr4:168038425-168038825	Female-biased	chr4	168038425	168038825	+	0	NA	intron (NM_016950, intron 2 of 11)	L1MCc|LINE|L1	116952	NM_001204353	50859	Hs.481133	NM_016950	ENSG00000196104	SPOCK3	HSAJ1454|TES-3|TICN3	SPARC (osteonectin), cwcv and kazal like domains proteoglycan 3	protein-coding
chrX:52004368-52005944	Female-biased	chrX	52004368	52005944	+	0	NA	Intergenic	CpG	71438	NR_003711	100124541	Hs.709779	NR_003711	ENSG00000221475	SNORA11D	-	small nucleolar RNA, H/ACA box 11D	snoRNA
chrX:74144280-74145136	Female-biased	chrX	74144280	74145136	+	0	NA	intron (NM_001008537, intron 1 of 3)	CpG	579	NM_001008537	340533	Hs.124128	NM_001008537	ENSG00000050030	NEXMIF	KIAA2022|KIDLIA|MRX98|XPN	neurite extension and migration factor	protein-coding
chrX:50389046-50389276	Female-biased	chrX	50389046	50389276	+	0	NA	intron (NR_027121, intron 2 of 9)	intron (NR_027121, intron 2 of 9)	167883	NR_027121	57477	Hs.420541	NM_020717	ENSG00000158352	SHROOM4	SHAP|shrm4	shroom family member 4	protein-coding
chr11:63684626-63688624	Female-biased	chr11	63684626	63688624	+	0	NA	Intergenic	Intergenic	-1989	NM_173587	283248	Hs.98788	NM_173587	ENSG00000167771	RCOR2	-	REST corepressor 2	protein-coding
chr4:72297668-72298370	Female-biased	chr4	72297668	72298370	+	0	NA	intron (NM_001098484, intron 7 of 25)	intron (NM_001098484, intron 7 of 25)	93249	NM_003759	8671	Hs.5462	NM_003759	ENSG00000080493	SLC4A4	HNBC1|KNBC|NBC1|NBC2|NBCe1-A|SLC4A5|hhNMC|kNBC1|pNBC	solute carrier family 4 member 4	protein-coding
chr10:88446705-88447041	Female-biased	chr10	88446705	88447041	+	0	NA	exon (NM_001080116, exon 5 of 8)	exon (NM_001080116, exon 5 of 8)	18552	NM_001080116	11155	Hs.657271	NM_007078	ENSG00000122367	LDB3	CMD1C|CMH24|CMPD3|CYPHER|LDB3Z1|LDB3Z4|LVNC3|MFM4|ORACLE|PDLIM6|ZASP	LIM domain binding 3	protein-coding
chrX:40608451-40609705	Female-biased	chrX	40608451	40609705	+	0	NA	Intergenic	MLT1F-int|LTR|ERVL-MaLR	-14284	NM_004229	9282	Hs.407604	NM_004229	ENSG00000180182	MED14	CRSP150|CRSP2|CSRP|CXorf4|DRIP150|EXLM1|RGR1|TRAP170	mediator complex subunit 14	protein-coding
chr7:21466943-21468555	Female-biased	chr7	21466943	21468555	+	0	NA	promoter-TSS (NM_001326542)	promoter-TSS (NM_001326542)	48	NM_001326542	6671	Hs.88013	NM_003112	ENSG00000105866	SP4	HF1B|SPR-1	Sp4 transcription factor	protein-coding
chr10:88647961-88650430	Female-biased	chr10	88647961	88650430	+	0	NA	intron (NM_004329, intron 3 of 12)	intron (NM_004329, intron 3 of 12)	-66321	NM_001330120	6623	Hs.349470	NM_003087	ENSG00000173267	SNCG	BCSG1|SR	synuclein gamma	protein-coding
chr3:44886589-44889065	Female-biased	chr3	44886589	44889065	+	0	NA	intron (NM_020242, intron 30 of 34)	intron (NM_020242, intron 30 of 34)	-15553	NR_030290	693149		NR_030290	ENSG00000284498	MIR564	MIRN564|hsa-mir-564	microRNA 564	ncRNA
chr22:29312651-29315158	Female-biased	chr22	29312651	29315158	+	0	NA	intron (NM_032173, intron 1 of 8)	intron (NM_032173, intron 1 of 8)	527	NM_032173	84133	Hs.604200	NM_032173	ENSG00000183579	ZNRF3	BK747E2.3|RNF203	zinc and ring finger 3	protein-coding
chr2:60665300-60667369	Female-biased	chr2	60665300	60667369	+	0	NA	Intergenic	Intergenic	-47824	NR_132992	106660609	Hs.565545	NR_132991	ENSG00000228590	MIR4432HG	-	MIR4432 host gene	ncRNA
chrX:153322455-153322999	Female-biased	chrX	153322455	153322999	+	0	NA	intron (NM_001369391, intron 4 of 6)	intron (NM_001369391, intron 4 of 6)	-37287	NR_031757	100313781		NR_031757	ENSG00000284286	MIR718	hsa-mir-718	microRNA 718	ncRNA
chrX:118149053-118149685	Female-biased	chrX	118149053	118149685	+	0	NA	intron (NM_001031855, intron 10 of 10)	MIR3|SINE|MIR	39074	NM_001289109	79836	Hs.144266	NM_024778	ENSG00000175556	LONRF3	RNF127	LON peptidase N-terminal domain and ring finger 3	protein-coding
chrX:2242865-2243811	Female-biased	chrX	2242865	2243811	+	0	NA	intron (NM_145177, intron 3 of 6)	LTR9|LTR|ERV1	175242	NM_001171135	9189	Hs.131452	NM_004729	ENSG00000214717	ZBED1	ALTE|DREF|TRAMP|hDREF	zinc finger BED-type containing 1	protein-coding
chr1:64297039-64297385	Female-biased	chr1	64297039	64297385	+	0	NA	intron (NM_005012, intron 1 of 8)	THE1D-int|LTR|ERVL-MaLR	57524	NM_001083592	4919	Hs.128753	NM_005012	ENSG00000185483	ROR1	NTRKR1|dJ537F10.1	receptor tyrosine kinase like orphan receptor 1	protein-coding
chrX:153166443-153167382	Female-biased	chrX	153166443	153167382	+	0	NA	Intergenic	(CA)n|Simple_repeat|Simple_repeat	-1167	NR_027419	554	Hs.567240	NM_000054	ENSG00000126895	AVPR2	ADHR|DI1|DIR|DIR3|NDI|V2R	arginine vasopressin receptor 2	protein-coding
chr22:31488462-31490567	Female-biased	chr22	31488462	31490567	+	0	NA	intron (NM_006932, intron 11 of 19)	intron (NM_006932, intron 11 of 19)	8532	NM_001207018	6525	Hs.149098	NM_006932	ENSG00000183963	SMTN	-	smoothelin	protein-coding
chr6:53524922-53525244	Female-biased	chr6	53524922	53525244	+	0	NA	intron (NM_001003760, intron 1 of 2)	L1M5|LINE|L1	5471	NM_001003760	401265	Hs.131064	NM_001003760	ENSG00000124743	KLHL31	BKLHD6|KBTBD1|KLHL|bA345L23.2	kelch like family member 31	protein-coding
chrX:138962353-138964858	Female-biased	chrX	138962353	138964858	+	0	NA	intron (NM_001353812, intron 1 of 29)	intron (NM_001353812, intron 1 of 29)	42785	NR_030230	574508		NR_030230	ENSG00000207633	MIR505	MIRN505|hsa-mir-505|mir-505	microRNA 505	ncRNA
chr2:161077137-161079634	Female-biased	chr2	161077137	161079634	+	0	NA	Intergenic	Intergenic	-21561	NM_001282354	3694	Hs.470399	NM_000888	ENSG00000115221	ITGB6	AI1H	integrin subunit beta 6	protein-coding
chrX:66938071-66939017	Female-biased	chrX	66938071	66939017	+	0	NA	intron (NM_001011645, intron 6 of 8)	AluSx1|SINE|Alu	174079	NM_001348063	367	Hs.76704	NM_000044	ENSG00000169083	AR	AIS|AR8|DHTR|HUMARA|HYSP1|KD|NR3C4|SBMA|SMAX1|TFM	androgen receptor	protein-coding
chr17:8197967-8199707	Female-biased	chr17	8197967	8199707	+	0	NA	promoter-TSS (NM_001320870)	promoter-TSS (NM_001320870)	-119	NM_001320871	399512	Hs.118918	NM_201520	ENSG00000125434	SLC25A35	-	solute carrier family 25 member 35	protein-coding
chrX:15755497-15757527	Female-biased	chrX	15755497	15757527	+	0	NA	intron (NM_007220, intron 1 of 7)	CpG	119	NM_007220	11238	Hs.653287	NM_007220	ENSG00000169239	CA5B	CA-VB|CAVB	carbonic anhydrase 5B	protein-coding
chr1:219843619-219845584	Female-biased	chr1	219843619	219845584	+	0	NA	Intergenic	Intergenic	-58114	NM_001355457	643136	Hs.647764	NM_001085394	ENSG00000215817	ZC3H11B	ZC3HDC11B	zinc finger CCCH-type containing 11B	protein-coding
chr3:18464642-18467794	Female-biased	chr3	18464642	18467794	+	0	NA	5' UTR (NM_001195470, exon 1 of 12)	5' UTR (NM_001195470, exon 1 of 12)	613	NM_002971	6304	Hs.517717	NM_002971	ENSG00000182568	SATB1	-	SATB homeobox 1	protein-coding
chrX:109168940-109172146	Female-biased	chrX	109168940	109172146	+	0	NA	Intergenic	Intergenic	56913	NR_039659	100616234		NR_039659	ENSG00000283468	MIR4454	-	microRNA 4454	ncRNA
chrX:62966373-62968340	Female-biased	chrX	62966373	62968340	+	0	NA	intron (NM_001369036, intron 1 of 10)	intron (NM_001369036, intron 1 of 10)	7647	NM_001353927	23229	Hs.54697	NM_015185	ENSG00000131089	ARHGEF9	COLLYBISTIN|EIEE8|HPEM-2|PEM-2|PEM2	Cdc42 guanine nucleotide exchange factor 9	protein-coding
chrX:15623486-15625804	Female-biased	chrX	15623486	15625804	+	0	NA	intron (NR_126564, intron 1 of 1)	intron (NR_126564, intron 1 of 1)	3641	NR_126564	104798195	Hs.131674	NR_126564	ENSG00000225833	GS1-594A7.3	-	uncharacterized LOC104798195	ncRNA
chrX:84498520-84499147	Female-biased	chrX	84498520	84499147	+	0	NA	promoter-TSS (NM_021998)	promoter-TSS (NM_021998)	-48	NM_001367857	340562	Hs.640783	NM_001012980	ENSG00000184788	SATL1	-	spermidine/spermine N1-acetyl transferase like 1	protein-coding
chrX:67917817-67917969	Female-biased	chrX	67917817	67917969	+	0	NA	intron (NM_001142504, intron 1 of 13)	intron (NM_001142504, intron 1 of 13)	4412	NM_001142504	9754	Hs.95140	NM_014725	ENSG00000130052	STARD8	ARHGAP38|DLC3|STARTGAP3	StAR related lipid transfer domain containing 8	protein-coding
chrX:18116572-18117479	Female-biased	chrX	18116572	18117479	+	0	NA	intron (NR_133641, intron 1 of 4)	intron (NR_133641, intron 1 of 4)	5739	NR_133641	105373144		NR_133641	ENSG00000225882	LINC01456	-	long intergenic non-protein coding RNA 1456	ncRNA
chr1:211803027-211807096	Female-biased	chr1	211803027	211807096	+	0	NA	Intergenic	Intergenic	-8089	NR_131925	105748977	Hs.553186	NR_131925		LINC01693	-	long intergenic non-protein coding RNA 1693	ncRNA
chrX:20242815-20243350	Female-biased	chrX	20242815	20243350	+	0	NA	intron (NM_004586, intron 2 of 21)	intron (NM_004586, intron 2 of 21)	41945	NM_004586	6197	Hs.445387	NM_004586	ENSG00000177189	RPS6KA3	CLS|HU-3|ISPK-1|MAPKAPK1B|MRX19|RSK|RSK2|S6K-alpha3|p90-RSK2|pp90RSK2	ribosomal protein S6 kinase A3	protein-coding
chr15:47900055-47900478	Female-biased	chr15	47900055	47900478	+	0	NA	intron (NM_001198999, intron 4 of 19)	intron (NM_001198999, intron 4 of 19)	-109436	NM_001358351	80031	Hs.511265	NM_020858	ENSG00000137872	SEMA6D	-	semaphorin 6D	protein-coding
chrX:109280077-109280676	Female-biased	chrX	109280077	109280676	+	0	NA	intron (NM_032227, intron 2 of 6)	intron (NM_032227, intron 2 of 6)	-18181	NR_030381	724022		NR_030381	ENSG00000208013	MIR652	MIRN652|hsa-mir-652	microRNA 652	ncRNA
chr1:155408348-155409143	Female-biased	chr1	155408348	155409143	+	0	NA	exon (NM_018489, exon 5 of 28)	exon (NM_018489, exon 5 of 28)	5774	NR_034180	645682	Hs.632482	NR_034180	ENSG00000237872	POU5F1P4	OCT3|OCT4|OTF-3|OTF3|Oct-3|Oct-4|Oct4-pg4|POU5F1|POU5FLC1	POU class 5 homeobox 1 pseudogene 4	pseudo
chr12:51156365-51159149	Female-biased	chr12	51156365	51159149	+	0	NA	promoter-TSS (NM_005171)	promoter-TSS (NM_005171)	-127	NM_005171	466	Hs.648565	NM_005171	ENSG00000123268	ATF1	EWS-ATF1|FUS/ATF-1|TREB36	activating transcription factor 1	protein-coding
chr2:202901355-202902312	Female-biased	chr2	202901355	202902312	+	0	NA	3' UTR (NM_003507, exon 1 of 1)	3' UTR (NM_003507, exon 1 of 1)	2523	NM_003507	8324	Hs.173859	NM_003507	ENSG00000155760	FZD7	FzE3	frizzled class receptor 7	protein-coding
chr4:90180474-90181735	Female-biased	chr4	90180474	90181735	+	0	NA	intron (NM_198281, intron 1 of 1)	AluSx|SINE|Alu	47847	NM_198281	285513	Hs.100912	NM_198281	ENSG00000185477	GPRIN3	GRIN3	GPRIN family member 3	protein-coding
chr17:79532890-79534883	Female-biased	chr17	79532890	79534883	+	0	NA	promoter-TSS (NR_130140)	promoter-TSS (NR_130140)	-258	NR_130140	55666	Hs.464333	NM_017921	ENSG00000182446	NPLOC4	NPL4	NPL4 homolog, ubiquitin recognition factor	protein-coding
chr3:48112857-48113594	Female-biased	chr3	48112857	48113594	+	0	NA	intron (NM_030885, intron 1 of 3)	AluSx4|SINE|Alu	17113	NM_030885	4134	Hs.517949	NM_002375	ENSG00000047849	MAP4	-	microtubule associated protein 4	protein-coding
chr5:53751501-53755062	Female-biased	chr5	53751501	53755062	+	0	NA	Intergenic	Intergenic	1752	NM_006308	8988	Hs.41707	NM_006308	ENSG00000169271	HSPB3	DHMN2C|HMN2C|HSPL27	heat shock protein family B (small) member 3	protein-coding
chrX:37189603-37190602	Female-biased	chrX	37189603	37190602	+	0	NA	Intergenic	Intergenic	-18481	NM_001173490	5638	Hs.190341	NM_000950	ENSG00000130962	PRRG1	PRGP1	proline rich and Gla domain 1	protein-coding
chrX:153299169-153299972	Female-biased	chrX	153299169	153299972	+	0	NA	intron (NM_001110792, intron 1 of 2)	intron (NM_001110792, intron 1 of 2)	-14130	NR_031757	100313781		NR_031757	ENSG00000284286	MIR718	hsa-mir-718	microRNA 718	ncRNA
chrX:134070604-134071462	Female-biased	chrX	134070604	134071462	+	0	NA	Intergenic	Intergenic	-12546	NR_134925	340581	Hs.434754	NR_134925	ENSG00000236091	LINC02243	-	long intergenic non-protein coding RNA 2243	ncRNA
chr3:50242095-50244061	Female-biased	chr3	50242095	50244061	+	0	NA	intron (NM_006841, intron 1 of 15)	CpG	374	NM_006841	10991	Hs.76460	NM_006841	ENSG00000188338	SLC38A3	G17|NAT1|SN1|SNAT3	solute carrier family 38 member 3	protein-coding
chr2:51253265-51253907	Female-biased	chr2	51253265	51253907	+	0	NA	exon (NM_001135659, exon 3 of 24)	exon (NM_001135659, exon 3 of 24)	5684	NM_001330081	9378	Hs.637685	NM_004801	ENSG00000179915	NRXN1	Hs.22998|PTHSL2|SCZD17	neurexin 1	protein-coding
chrX:135607532-135609336	Female-biased	chrX	135607532	135609336	+	0	NA	Intergenic	Intergenic	-5940	NM_016267	51442	Hs.496843	NM_016267	ENSG00000102243	VGLL1	TDU|VGL1	vestigial like family member 1	protein-coding
chrX:71321084-71321608	Female-biased	chrX	71321084	71321608	+	0	NA	intron (NM_001013627, intron 1 of 7)	intron (NM_001013627, intron 1 of 7)	30419	NM_001024455	340526	Hs.512180	NM_001024455	ENSG00000242732	RTL5	6430402L03Rik|MAR5|MART5|RGAG4|SIRH8	retrotransposon Gag like 5	protein-coding
chr20:48716298-48717914	Female-biased	chr20	48716298	48717914	+	0	NA	intron (NM_001282579, intron 1 of 4)	AluSx4|SINE|Alu	12581	NM_001257399	7335	Hs.420529	NM_021988	ENSG00000244687	UBE2V1	CIR1|CROC-1|CROC1|UBE2V|UEV-1|UEV1|UEV1A	ubiquitin conjugating enzyme E2 V1	protein-coding
chrX:109082827-109084576	Female-biased	chrX	109082827	109084576	+	0	NA	Intergenic	Intergenic	-29929	NR_039659	100616234		NR_039659	ENSG00000283468	MIR4454	-	microRNA 4454	ncRNA
chrX:108594995-108595468	Female-biased	chrX	108594995	108595468	+	0	NA	Intergenic	Intergenic	130084	NM_001522	2986	Hs.123074	NM_001522	ENSG00000101890	GUCY2F	CYGF|GC-F|GUC2DL|GUC2F|RETGC-2|ROS-GC2	guanylate cyclase 2F, retinal	protein-coding
chrX:44172609-44174642	Female-biased	chrX	44172609	44174642	+	0	NA	intron (NM_025184, intron 1 of 14)	intron (NM_025184, intron 1 of 14)	29293	NM_025184	80258	Hs.521953	NM_025184	ENSG00000183690	EFHC2	MRX74|dJ1158H2.1	EF-hand domain containing 2	protein-coding
chrX:45057748-45060188	Female-biased	chrX	45057748	45060188	+	0	NA	intron (NM_176819, intron 1 of 4)	L2b|LINE|L2	1153	NM_024689	79742	Hs.98321	NM_024689	ENSG00000147113	DIPK2B	4930578C19Rik|CXorf36|DIA1R|EPQL1862|PRO3743|bA435K1.1	divergent protein kinase domain 2B	protein-coding
chr15:80538232-80539622	Female-biased	chr15	80538232	80539622	+	0	NA	intron (NM_001352888, intron 1 of 2)	intron (NM_001352888, intron 1 of 2)	5628	NM_001352888	100996492	Hs.20034	NM_001352888	ENSG00000259417	CTXND1	LINC01314	cortexin domain containing 1	protein-coding
chrX:33156861-33157627	Female-biased	chrX	33156861	33157627	+	0	NA	intron (NM_000109, intron 1 of 78)	AluJr|SINE|Alu	-10699	NM_004009	1756	Hs.495912	NM_000109	ENSG00000198947	DMD	BMD|CMD3B|DXS142|DXS164|DXS206|DXS230|DXS239|DXS268|DXS269|DXS270|DXS272|MRX85	dystrophin	protein-coding
chrX:7038190-7040038	Female-biased	chrX	7038190	7040038	+	0	NA	intron (NM_001135565, intron 1 of 4)	L1ME1|LINE|L1	-26217	NM_001320750	412	Hs.522578	NM_000351	ENSG00000101846	STS	ARSC|ARSC1|ASC|ES|SSDD|XLI	steroid sulfatase	protein-coding
chr6:34883196-34883594	Female-biased	chr6	34883196	34883594	+	0	NA	intron (NM_015245, intron 1 of 23)	AluJr4|SINE|Alu	26363	NM_015245	23294	Hs.656492	NM_015245	ENSG00000064999	ANKS1A	ANKS1	ankyrin repeat and sterile alpha motif domain containing 1A	protein-coding
chrX:16974510-16975253	Female-biased	chrX	16974510	16975253	+	0	NA	intron (NM_001080975, intron 1 of 17)	intron (NM_001080975, intron 1 of 17)	10100	NM_001080975	9185	Hs.186810	NM_004726	ENSG00000169891	REPS2	POB1	RALBP1 associated Eps domain containing 2	protein-coding
chr2:20550752-20551848	Female-biased	chr2	20550752	20551848	+	0	NA	promoter-TSS (NM_001282752)	promoter-TSS (NM_001282752)	-555	NM_001352918	23369	Hs.467824	NM_015317	ENSG00000055917	PUM2	PUMH2|PUML2	pumilio RNA binding family member 2	protein-coding
chr1:65220252-65222299	Female-biased	chr1	65220252	65222299	+	0	NA	intron (NM_001366165, intron 1 of 11)	intron (NM_001366165, intron 1 of 11)	10517	NM_018211	55225	Hs.591443	NM_018211	ENSG00000162437	RAVER2	-	ribonucleoprotein, PTB binding 2	protein-coding
chr17:76973395-76976679	Female-biased	chr17	76973395	76976679	+	0	NA	intron (NM_005567, intron 1 of 5)	AluSz|SINE|Alu	968	NM_005567	3959	Hs.514535	NM_005567	ENSG00000108679	LGALS3BP	90K|BTBD17B|CyCAP|M2BP|MAC-2-BP|TANGO10B|gp90	galectin 3 binding protein	protein-coding
chr4:186549051-186549466	Female-biased	chr4	186549051	186549466	+	0	NA	intron (NM_001145675, intron 6 of 14)	L1MC2|LINE|L1	28642	NM_001145675	8470	Hs.481342	NM_003603	ENSG00000154556	SORBS2	ARGBP2|PRO0618	sorbin and SH3 domain containing 2	protein-coding
chrX:44202202-44203954	Female-biased	chrX	44202202	44203954	+	0	NA	promoter-TSS (NM_025184)	promoter-TSS (NM_025184)	-160	NM_025184	80258	Hs.521953	NM_025184	ENSG00000183690	EFHC2	MRX74|dJ1158H2.1	EF-hand domain containing 2	protein-coding
chr11:43757424-43761260	Female-biased	chr11	43757424	43761260	+	0	NA	intron (NM_016142, intron 1 of 10)	AluY|SINE|Alu	57054	NM_016142	51144	Hs.132513	NM_016142	ENSG00000149084	HSD17B12	KAR|SDR12C1	hydroxysteroid 17-beta dehydrogenase 12	protein-coding
chr2:191044336-191046938	Female-biased	chr2	191044336	191046938	+	0	NA	promoter-TSS (NM_001042519)	promoter-TSS (NM_001042519)	48	NM_032321	84281	Hs.389311	NM_032321	ENSG00000187699	C2orf88	smAKAP	chromosome 2 open reading frame 88	protein-coding
chr3:192353818-192356824	Female-biased	chr3	192353818	192356824	+	0	NA	intron (NM_004113, intron 2 of 5)	MIR|SINE|MIR	90009	NM_004113	2257	Hs.390250	NM_004113	ENSG00000114279	FGF12	EIEE47|FGF12B|FHF1	fibroblast growth factor 12	protein-coding
chr5:142063653-142066575	Female-biased	chr5	142063653	142066575	+	0	NA	5' UTR (NM_001257209, exon 1 of 4)	5' UTR (NM_001257209, exon 1 of 4)	131	NM_001257211	2246	Hs.483635	NM_000800	ENSG00000113578	FGF1	AFGF|ECGF|ECGF-beta|ECGFA|ECGFB|FGF-1|FGF-alpha|FGFA|GLIO703|HBGF-1|HBGF1	fibroblast growth factor 1	protein-coding
chrX:31525881-31527814	Female-biased	chrX	31525881	31527814	+	0	NA	promoter-TSS (NM_004014)	promoter-TSS (NM_004014)	-432	NM_004014	1756	Hs.495912	NM_000109	ENSG00000198947	DMD	BMD|CMD3B|DXS142|DXS164|DXS206|DXS230|DXS239|DXS268|DXS269|DXS270|DXS272|MRX85	dystrophin	protein-coding
chr1:53370354-53372569	Female-biased	chr1	53370354	53372569	+	0	NA	intron (NM_018281, intron 4 of 8)	intron (NM_018281, intron 4 of 8)	15951	NM_018281	55268	Hs.476319	NM_018281	ENSG00000121310	ECHDC2	-	enoyl-CoA hydratase domain containing 2	protein-coding
chrX:51545830-51547635	Female-biased	chrX	51545830	51547635	+	0	NA	intron (NM_001005332, intron 1 of 12)	(T)n|Simple_repeat|Simple_repeat	560	NM_001005332	9500	Hs.5258	NM_006986	ENSG00000179222	MAGED1	DLXIN-1|NRAGE	MAGE family member D1	protein-coding
chrX:33224725-33226309	Female-biased	chrX	33224725	33226309	+	0	NA	intron (NM_000109, intron 1 of 78)	intron (NM_000109, intron 1 of 78)	4156	NM_004006	1756	Hs.495912	NM_000109	ENSG00000198947	DMD	BMD|CMD3B|DXS142|DXS164|DXS206|DXS230|DXS239|DXS268|DXS269|DXS270|DXS272|MRX85	dystrophin	protein-coding
chrX:13685238-13685571	Female-biased	chrX	13685238	13685571	+	0	NA	Intergenic	Intergenic	14144	NM_001297563	170082	Hs.222855	NM_152634	ENSG00000176896	TCEANC	-	transcription elongation factor A N-terminal and central domain containing	protein-coding
chr6:102188226-102188709	Female-biased	chr6	102188226	102188709	+	0	NA	intron (NM_001166247, intron 6 of 16)	MSTB1|LTR|ERVL-MaLR	341606	NM_021956	2898	Hs.98262	NM_021956	ENSG00000164418	GRIK2	EAA4|GLR6|GLUK6|GLUR6|GluK2|MRT6	glutamate ionotropic receptor kainate type subunit 2	protein-coding
chr3:52443409-52444441	Female-biased	chr3	52443409	52444441	+	0	NA	promoter-TSS (NM_004656)	promoter-TSS (NM_004656)	99	NM_004656	8314	Hs.106674	NM_004656	ENSG00000163930	BAP1	HUCEP-13|UCHL2|hucep-6	BRCA1 associated protein 1	protein-coding
chr2:161289215-161289647	Female-biased	chr2	161289215	161289647	+	0	NA	intron (NM_002897, intron 1 of 13)	intron (NM_002897, intron 1 of 13)	-25038	NR_039946	100616364		NR_039946	ENSG00000283734	MIR4785	mir-4785	microRNA 4785	ncRNA
chr2:160010398-160010745	Female-biased	chr2	160010398	160010745	+	0	NA	intron (NM_001350063, intron 6 of 24)	intron (NM_001350063, intron 6 of 24)	-32775	NR_106948	102465535		NR_106948	ENSG00000275141	MIR6888	hsa-mir-6888	microRNA 6888	ncRNA
chrX:3366909-3369314	Female-biased	chrX	3366909	3369314	+	0	NA	Intergenic	Intergenic	82181	NR_145722	109616969		NR_145722	ENSG00000212214	SNORA48B	-	small nucleolar RNA, H/ACA box 48B	snoRNA
chrX:74741715-74744013	Female-biased	chrX	74741715	74744013	+	0	NA	promoter-TSS (NM_001146257)	promoter-TSS (NM_001146257)	8	NM_144969	158866	Hs.253211	NM_144969	ENSG00000102383	ZDHHC15	DHHC15|MRX91	zinc finger DHHC-type containing 15	protein-coding
chr20:7191206-7192063	Female-biased	chr20	7191206	7192063	+	0	NA	intron (NR_110609, intron 3 of 7)	intron (NR_110609, intron 3 of 7)	43215	NR_110609	101929265	Hs.637730	NR_110609	ENSG00000228888	LINC01428	-	long intergenic non-protein coding RNA 1428	ncRNA
chr10:111827718-111828828	Female-biased	chr10	111827718	111828828	+	0	NA	intron (NM_001320594, intron 1 of 15)	MER2|DNA|TcMar-Tigger	-60134	NR_038943	100505933	Hs.604103	NR_038943		ADD3-AS1	-	ADD3 antisense RNA 1	ncRNA
chr4:154474170-154477660	Female-biased	chr4	154474170	154477660	+	0	NA	intron (NM_001131007, intron 4 of 34)	intron (NM_001131007, intron 4 of 34)	-85405	NR_134873	100419170	Hs.382102	NR_134873	ENSG00000250771	LOC100419170	-	toll like receptor 2 pseudogene	pseudo
chrX:65235261-65236029	Female-biased	chrX	65235261	65236029	+	0	NA	Intergenic	MIR3|SINE|MIR	-3067	NR_029637	407008		NR_029637	ENSG00000284567	MIR223	MIRN223|miRNA223|mir-223	microRNA 223	ncRNA
chr10:12709773-12711320	Female-biased	chr10	12709773	12711320	+	0	NA	intron (NM_001351032, intron 5 of 11)	MIRb|SINE|MIR	-15350	NR_039701	100616320		NR_039701	ENSG00000283699	MIR4481	-	microRNA 4481	ncRNA
chrX:41418271-41421318	Female-biased	chrX	41418271	41421318	+	0	NA	intron (NM_003688, intron 17 of 26)	AluSx|SINE|Alu	113081	NM_022567	60506	Hs.302019	NM_022567	ENSG00000188937	NYX	CLRP|CSNB1|CSNB1A|CSNB4|NBM1	nyctalopin	protein-coding
chrX:26278904-26280278	Female-biased	chrX	26278904	26280278	+	0	NA	Intergenic	L1MC5|LINE|L1	45305	NM_001271752	347541	Hs.224079	NM_001271752	ENSG00000188408	MAGEB5	CT3.3|MAGE-B5	MAGE family member B5	protein-coding
chrX:47517595-47519342	Female-biased	chrX	47517595	47519342	+	0	NA	non-coding (NR_045559, exon 1 of 5)	non-coding (NR_045559, exon 1 of 5)	111	NR_045560	8409	Hs.172791	NM_004182	ENSG00000126756	UXT	ART-27|STAP1	ubiquitously expressed prefoldin like chaperone	protein-coding
chrX:66787994-66790709	Female-biased	chrX	66787994	66790709	+	0	NA	intron (NM_001011645, intron 2 of 8)	intron (NM_001011645, intron 2 of 8)	24886	NM_001348063	367	Hs.76704	NM_000044	ENSG00000169083	AR	AIS|AR8|DHTR|HUMARA|HYSP1|KD|NR3C4|SBMA|SMAX1|TFM	androgen receptor	protein-coding
chrX:109423533-109423782	Female-biased	chrX	109423533	109423782	+	0	NA	intron (NM_001353850, intron 7 of 7)	intron (NM_001353850, intron 7 of 7)	44631	NR_004379	692226		NR_004379	ENSG00000208883	SNORD96B	U96b	small nucleolar RNA, C/D box 96B	snoRNA
chr1:164792285-164794643	Female-biased	chr1	164792285	164794643	+	0	NA	intron (NM_001353131, intron 7 of 7)	intron (NM_001353131, intron 7 of 7)	-49586	NR_038072	100505795	Hs.661039	NR_038072	ENSG00000233693	LOC100505795	-	uncharacterized LOC100505795	ncRNA
chr1:214160292-214164022	Female-biased	chr1	214160292	214164022	+	0	NA	intron (NM_002763, intron 1 of 4)	intron (NM_002763, intron 1 of 4)	281	NM_002763	5629	Hs.741808	NM_002763	ENSG00000117707	PROX1	-	prospero homeobox 1	protein-coding
chr2:71452575-71454330	Female-biased	chr2	71452575	71454330	+	0	NA	intron (NM_020459, intron 1 of 3)	intron (NM_020459, intron 1 of 3)	781	NM_020459	400961	Hs.416735	NM_020459	ENSG00000124374	PAIP2B	-	poly(A) binding protein interacting protein 2B	protein-coding
chr11:35644970-35645702	Female-biased	chr11	35644970	35645702	+	0	NA	Intergenic	Intergenic	5328	NM_014344	24147	Hs.39384	NM_014344	ENSG00000179431	FJX1	-	four-jointed box kinase 1	protein-coding
chr17:27946515-27950352	Female-biased	chr17	27946515	27950352	+	0	NA	promoter-TSS (NM_032854)	promoter-TSS (NM_032854)	8	NM_032854	84940	Hs.143046	NM_032854	ENSG00000167549	CORO6	-	coronin 6	protein-coding
chrX:84633616-84634677	Female-biased	chrX	84633616	84634677	+	0	NA	intron (NM_024921, intron 2 of 16)	intron (NM_024921, intron 2 of 16)	524	NM_001307940	79983	Hs.267038	NM_024921	ENSG00000124429	POF1B	POF|POF2B	POF1B actin binding protein	protein-coding
chr9:71920557-71920847	Female-biased	chr9	71920557	71920847	+	0	NA	intron (NR_047671, intron 2 of 3)	MER41-int|LTR|ERV1	1270	NR_047671	100885775	Hs.49768	NR_047671	ENSG00000278910	BANCR	LINC00586	BRAF-activated non-protein coding RNA	ncRNA
chrX:15807884-15809520	Female-biased	chrX	15807884	15809520	+	0	NA	intron (NM_005089, intron 1 of 10)	CpG	128	NM_005089	8233	Hs.171909	NM_005089	ENSG00000169249	ZRSR2	U2AF1-RS2|U2AF1L2|U2AF1RS2|URP|ZC3H22	zinc finger CCCH-type, RNA binding motif and serine/arginine rich 2	protein-coding
chr16:29800915-29802930	Female-biased	chr16	29800915	29802930	+	0	NA	promoter-TSS (NM_001256270)	promoter-TSS (NM_001256270)	-112	NM_007317	3835	Hs.612151	NM_007317	ENSG00000079616	KIF22	A-328A3.2|KID|KNSL4|OBP|OBP-1|OBP-2|SEMDJL2	kinesin family member 22	protein-coding
chrX:50338104-50339652	Female-biased	chrX	50338104	50339652	+	0	NA	non-coding (NR_027121, exon 9 of 10)	non-coding (NR_027121, exon 9 of 10)	-125054	NM_001013742	139189	Hs.38132	NM_001013742	ENSG00000274588	DGKK	-	diacylglycerol kinase kappa	protein-coding
chr1:104068250-104069536	Female-biased	chr1	104068250	104069536	+	0	NA	promoter-TSS (NM_001286997)	promoter-TSS (NM_001286997)	572	NM_017619	55599	Hs.632423	NM_017619	ENSG00000185946	RNPC3	IGHD5|RBM40|RNP|SNRNP65	RNA binding region (RNP1, RRM) containing 3	protein-coding
chrX:44830788-44832433	Female-biased	chrX	44830788	44832433	+	0	NA	intron (NM_001291417, intron 3 of 27)	L1ME3E|LINE|L1	99189	NM_021140	7403	Hs.522616	NM_021140	ENSG00000147050	KDM6A	KABUK2|UTX|bA386N14.2	lysine demethylase 6A	protein-coding
chrX:130936637-130938048	Female-biased	chrX	130936637	130938048	+	0	NA	intron (NR_026975, intron 3 of 12)	intron (NR_026975, intron 3 of 12)	27329	NR_026975	286467	Hs.720385	NR_026975	ENSG00000213468	FIRRE	LINC01200	firre intergenic repeating RNA element	ncRNA
chr12:50220555-50223029	Female-biased	chr12	50220555	50223029	+	0	NA	promoter-TSS (NR_027499)	promoter-TSS (NR_027499)	404	NM_001037806	57701	Hs.143067	NM_001037806	ENSG00000167566	NCKAP5L	Cep169|FP1193|KIAA1602	NCK associated protein 5 like	protein-coding
chrX:43740141-43742332	Female-biased	chrX	43740141	43742332	+	0	NA	intron (NM_000898, intron 1 of 14)	intron (NM_000898, intron 1 of 14)	460	NM_000898	4129	Hs.654473	NM_000898	ENSG00000069535	MAOB	-	monoamine oxidase B	protein-coding
chrX:48366114-48368010	Female-biased	chrX	48366114	48368010	+	0	NA	promoter-TSS (NM_001282167)	promoter-TSS (NM_001282167)	165	NR_135596	101927635	Hs.522635	NR_135596	ENSG00000224292	LOC101927635	-	uncharacterized LOC101927635	ncRNA
chr8:97304731-97307666	Female-biased	chr8	97304731	97307666	+	0	NA	intron (NM_014754, intron 4 of 12)	intron (NM_014754, intron 4 of 12)	32068	NM_001290225	9791	Hs.292579	NM_014754	ENSG00000156471	PTDSS1	LMHD|PSS1|PSSA	phosphatidylserine synthase 1	protein-coding
chr10:78313050-78313326	Female-biased	chr10	78313050	78313326	+	0	NA	intron (NM_001305581, intron 6 of 6)	intron (NM_001305581, intron 6 of 6)	-334614	NR_120655	101929328	Hs.664552	NR_120655	ENSG00000236467	KCNMA1-AS1	-	KCNMA1 antisense RNA 1	ncRNA
chr1:219570524-219572704	Female-biased	chr1	219570524	219572704	+	0	NA	Intergenic	L1PA13|LINE|L1	159052	NR_135822	102723886	Hs.525963	NR_135822		LYPLAL1-AS1	-	LYPLAL1 antisense RNA 1	ncRNA
chrX:70315200-70316993	Female-biased	chrX	70315200	70316993	+	0	NA	5' UTR (NM_001170931, exon 1 of 4)	5' UTR (NM_001170931, exon 1 of 4)	395	NM_005938	4303	Hs.584654	NM_005938	ENSG00000184481	FOXO4	AFX|AFX1|MLLT7	forkhead box O4	protein-coding
chr1:217361112-217362489	Female-biased	chr1	217361112	217362489	+	0	NA	Intergenic	Intergenic	-50756	NM_001243510	2104	Hs.444225	NM_001438	ENSG00000196482	ESRRG	ERR-gamma|ERR3|ERRg|ERRgamma|NR3B3	estrogen related receptor gamma	protein-coding
chr9:126596659-126597985	Female-biased	chr9	126596659	126597985	+	0	NA	intron (NM_001352968, intron 2 of 18)	intron (NM_001352968, intron 2 of 18)	95083	NM_001352966	57706	Hs.744995	NM_020946	ENSG00000119522	DENND1A	FAM31A|KIAA1608	DENN domain containing 1A	protein-coding
chrX:30894178-30894912	Female-biased	chrX	30894178	30894912	+	0	NA	intron (NM_152787, intron 1 of 10)	L1ME3A|LINE|L1	12826	NM_152787	257397	Hs.188256	NM_152787	ENSG00000157625	TAB3	MAP3K7IP3|NAP1	TGF-beta activated kinase 1 (MAP3K7) binding protein 3	protein-coding
chr7:43944678-43945839	Female-biased	chr7	43944678	43945839	+	0	NA	intron (NM_001077664, intron 1 of 5)	intron (NM_001077664, intron 1 of 5)	937	NM_001204871	100534592		NM_001204871	ENSG00000270617	URGCP-MRPS24	-	URGCP-MRPS24 readthrough	protein-coding
chr8:98045181-98045550	Female-biased	chr8	98045181	98045550	+	0	NA	intron (NM_016134, intron 6 of 7)	intron (NM_016134, intron 6 of 7)	244791	NM_033512	85453	Hs.173094	NM_033512	ENSG00000180543	TSPYL5	-	TSPY like 5	protein-coding
chr5:15260203-15262713	Female-biased	chr5	15260203	15262713	+	0	NA	intron (NR_109944, intron 1 of 2)	L1M3c|LINE|L1	5211	NR_109944	101929454	Hs.453273	NR_109944		LINC02149	-	long intergenic non-protein coding RNA 2149	ncRNA
chr1:61706533-61709032	Female-biased	chr1	61706533	61709032	+	0	NA	intron (NM_001145512, intron 3 of 11)	intron (NM_001145512, intron 3 of 11)	11408	NR_104180	645030	Hs.632410	NR_104180	ENSG00000237853	NFIA-AS1	-	NFIA antisense RNA 1	ncRNA
chr19:23184883-23186474	Female-biased	chr19	23184883	23186474	+	0	NA	intron (NM_001267716, intron 1 of 3)	CpG	300	NM_001267716	388523	Hs.616766	NM_001267716	ENSG00000269067	ZNF728	-	zinc finger protein 728	protein-coding
chr2:135009676-135010231	Female-biased	chr2	135009676	135010231	+	0	NA	intron (NM_001371457, intron 1 of 16)	intron (NM_001371457, intron 1 of 16)	-1690	NM_002410	4249	Hs.4988	NM_002410	ENSG00000152127	MGAT5	GNT-V|GNT-VA|MGAT5A	alpha-1,6-mannosylglycoprotein 6-beta-N-acetylglucosaminyltransferase	protein-coding
chrX:24816859-24818902	Female-biased	chrX	24816859	24818902	+	0	NA	intron (NM_016937, intron 26 of 36)	intron (NM_016937, intron 26 of 36)	55322	NR_003007	677773	Hs.689695	NR_003007	ENSG00000251869	SCARNA23	ACA12	small Cajal body-specific RNA 23	ncRNA
chrX:69231706-69234470	Female-biased	chrX	69231706	69234470	+	0	NA	intron (NM_001399, intron 2 of 7)	L1PB3|LINE|L1	-9619	NR_037494	100500887		NR_037494	ENSG00000211991	MIR676	hsa-mir-676|mir-676	microRNA 676	ncRNA
chr15:80214812-80216960	Female-biased	chr15	80214812	80216960	+	0	NA	promoter-TSS (NM_001199760)	promoter-TSS (NM_001199760)	208	NR_037652	400410	Hs.729127	NM_001100879	ENSG00000180953	ST20	HCCS-1	suppressor of tumorigenicity 20	protein-coding
chr10:22540169-22542999	Female-biased	chr10	22540169	22542999	+	0	NA	non-coding (NR_038921, exon 1 of 1)	non-coding (NR_038921, exon 1 of 1)	583	NR_038921	100130992	Hs.48501	NR_038921		LOC100130992	-	uncharacterized LOC100130992	ncRNA
chr4:105416221-105417404	Female-biased	chr4	105416221	105417404	+	0	NA	promoter-TSS (NM_025212)	promoter-TSS (NM_025212)	-761	NM_025212	80319	Hs.12248	NM_025212	ENSG00000168772	CXXC4	IDAX	CXXC finger protein 4	protein-coding
chr5:60541145-60541844	Female-biased	chr5	60541145	60541844	+	0	NA	Intergenic	Intergenic	19262	NR_146624	105378992	Hs.621682	NR_146624	ENSG00000249279	LINC02057	-	long intergenic non-protein coding RNA 2057	ncRNA
chr5:156012660-156012955	Female-biased	chr5	156012660	156012955	+	0	NA	intron (NM_172244, intron 4 of 7)	intron (NM_172244, intron 4 of 7)	258633	NM_001128209	6444	Hs.387207	NM_000337	ENSG00000170624	SGCD	35DAG|CMD1L|DAGD|LGMDR6|SG-delta|SGCDP|SGD	sarcoglycan delta	protein-coding
chr12:4389212-4391163	Female-biased	chr12	4389212	4391163	+	0	NA	intron (NM_001759, intron 3 of 4)	intron (NM_001759, intron 3 of 4)	-4837	NR_125790	103752584	Hs.577711	NR_125790	ENSG00000255920	CCND2-AS1	CCND2-AS2	CCND2 antisense RNA 1	ncRNA
chrX:119683490-119683962	Female-biased	chrX	119683490	119683962	+	0	NA	intron (NM_001369145, intron 2 of 19)	intron (NM_001369145, intron 2 of 19)	10027	NM_001369145	8450	Hs.102914	NM_003588	ENSG00000158290	CUL4B	CUL-4B|MRXHF2|MRXS15|MRXSC|SFM2	cullin 4B	protein-coding
chr13:40035379-40037251	Female-biased	chr13	40035379	40037251	+	0	NA	intron (NM_005780, intron 2 of 3)	intron (NM_005780, intron 2 of 3)	141015	NM_005780	10186	Hs.507798	NM_005780	ENSG00000183722	LHFPL6	LHFP	LHFPL tetraspan subfamily member 6	protein-coding
chr1:214279491-214282546	Female-biased	chr1	214279491	214282546	+	0	NA	Intergenic	Intergenic	119142	NM_002763	5629	Hs.741808	NM_002763	ENSG00000117707	PROX1	-	prospero homeobox 1	protein-coding
chrX:64195316-64196841	Female-biased	chrX	64195316	64196841	+	0	NA	intron (NM_001178032, intron 1 of 4)	intron (NM_001178032, intron 1 of 4)	252	NM_018684	55906	Hs.28249	NM_018684	ENSG00000126970	ZC4H2	HCA127|KIAA1166|MRXS4|WRWF|WWS	zinc finger C4H2-type containing	protein-coding
chr1:204258144-204258709	Female-biased	chr1	204258144	204258709	+	0	NA	intron (NM_014935, intron 1 of 22)	intron (NM_014935, intron 1 of 22)	70631	NM_014935	22874	Hs.253146	NM_014935	ENSG00000143850	PLEKHA6	PEPP-3|PEPP3	pleckstrin homology domain containing A6	protein-coding
chrX:126127934-126128440	Female-biased	chrX	126127934	126128440	+	0	NA	Intergenic	L1M1|LINE|L1	174475	NM_001122716	100130613	Hs.130370	NM_001122716	ENSG00000183631	PRR32	CXorf64	proline rich 32	protein-coding
chrX:107682347-107684312	Female-biased	chrX	107682347	107684312	+	0	NA	promoter-TSS (NM_001847)	promoter-TSS (NM_001847)	261	NM_033380	1287	Hs.369089	NM_000495	ENSG00000188153	COL4A5	ASLN|ATS|ATS1|CA54	collagen type IV alpha 5 chain	protein-coding
chrX:71629674-71630682	Female-biased	chrX	71629674	71630682	+	0	NA	intron (NR_051952, intron 8 of 9)	intron (NR_051952, intron 8 of 9)	-103171	NM_001144886	4435	Hs.40403	NM_004143	ENSG00000125931	CITED1	MSG1	Cbp/p300 interacting transactivator with Glu/Asp rich carboxy-terminal domain 1	protein-coding
chrX:19594751-19596115	Female-biased	chrX	19594751	19596115	+	0	NA	intron (NM_031892, intron 12 of 17)	intron (NM_031892, intron 12 of 17)	-62054	NM_001001671	389840	Hs.713701	NM_001001671	ENSG00000180815	MAP3K15	ASK3|bA723P2.3	mitogen-activated protein kinase kinase kinase 15	protein-coding
chrX:53448524-53450248	Female-biased	chrX	53448524	53450248	+	0	NA	promoter-TSS (NM_001031745)	promoter-TSS (NM_001031745)	291	NM_006306	8243	Hs.211602	NM_006306	ENSG00000072501	SMC1A	CDLS2|DXS423E|SB1.8|SMC1|SMC1L1|SMC1alpha|SMCB	structural maintenance of chromosomes 1A	protein-coding
chr11:100904469-100906806	Female-biased	chr11	100904469	100906806	+	0	NA	non-coding (NR_073143, exon 6 of 6)	non-coding (NR_073143, exon 6 of 6)	94157	NM_001202474	5241	Hs.32405	NM_000926	ENSG00000082175	PGR	NR3C3|PR	progesterone receptor	protein-coding
chr18:7923641-7924192	Female-biased	chr18	7923641	7924192	+	0	NA	intron (NM_001105244, intron 4 of 32)	intron (NM_001105244, intron 4 of 32)	356602	NM_001105244	5797	Hs.49774	NM_002845	ENSG00000173482	PTPRM	PTPRL1|R-PTP-MU|RPTPM|RPTPU|hR-PTPu	protein tyrosine phosphatase receptor type M	protein-coding
chr4:65221562-65222938	Female-biased	chr4	65221562	65222938	+	0	NA	intron (NM_001363796, intron 2 of 11)	LTR5B|LTR|ERVK	52918	NM_001010874	253017	Hs.227752	NM_001010874	ENSG00000205678	TECRL	CPVT3|GPSN2L|SRD5A2L2|TERL	trans-2,3-enoyl-CoA reductase like	protein-coding
chr7:77057033-77058314	Female-biased	chr7	77057033	77058314	+	0	NA	Intergenic	Intergenic	-12007	NM_001350899	54103	Hs.186649	NM_017439	ENSG00000186088	GSAP	PION	gamma-secretase activating protein	protein-coding
chrX:9506747-9507103	Female-biased	chrX	9506747	9507103	+	0	NA	intron (NM_001139468, intron 3 of 17)	intron (NM_001139468, intron 3 of 17)	73827	NM_005647	6907	Hs.495656	NM_005647	ENSG00000101849	TBL1X	EBI|SMAP55|TBL1	transducin beta like 1 X-linked	protein-coding
chrX:16736897-16738804	Female-biased	chrX	16736897	16738804	+	0	NA	exon (NM_032796, exon 1 of 9)	exon (NM_032796, exon 1 of 9)	115	NM_032796	94056	Hs.744256	NM_032796	ENSG00000169895	SYAP1	BSTA|PRO3113	synapse associated protein 1	protein-coding
chr1:218337117-218339864	Female-biased	chr1	218337117	218339864	+	0	NA	Intergenic	CpG	-120145	NM_016052	51018	Hs.660109	NM_016052	ENSG00000067533	RRP15	CGI-115|KIAA0507	ribosomal RNA processing 15 homolog	protein-coding
chrX:33063585-33064024	Female-biased	chrX	33063585	33064024	+	0	NA	intron (NM_000109, intron 1 of 78)	intron (NM_000109, intron 1 of 78)	82740	NM_004010	1756	Hs.495912	NM_000109	ENSG00000198947	DMD	BMD|CMD3B|DXS142|DXS164|DXS206|DXS230|DXS239|DXS268|DXS269|DXS270|DXS272|MRX85	dystrophin	protein-coding
chrX:38056149-38056453	Female-biased	chrX	38056149	38056453	+	0	NA	intron (NM_001170751, intron 1 of 8)	LTR16E1|LTR|ERVL	23823	NM_006307	8406	Hs.15154	NM_006307	ENSG00000101955	SRPX	DRS|ETX1|HEL-S-83p|SRPX1	sushi repeat containing protein X-linked	protein-coding
chrX:70784605-70786122	Female-biased	chrX	70784605	70786122	+	0	NA	intron (NM_181672, intron 19 of 21)	AluSz6|SINE|Alu	-12511	NM_052957	93953	Hs.135167	NM_052957	ENSG00000147174	GCNA	ACRC|NAAR1	germ cell nuclear acidic peptidase	protein-coding
chr1:55229309-55231016	Female-biased	chr1	55229309	55231016	+	0	NA	promoter-TSS (NM_152268)	promoter-TSS (NM_152268)	34	NM_152268	25973	Hs.380169	NM_152268	ENSG00000162396	PARS2	EIEE75|MT-PRORS|proRS	prolyl-tRNA synthetase 2, mitochondrial	protein-coding
chrX:44732373-44734517	Female-biased	chrX	44732373	44734517	+	0	NA	intron (NM_001291417, intron 2 of 27)	intron (NM_001291417, intron 2 of 27)	1024	NM_021140	7403	Hs.522616	NM_021140	ENSG00000147050	KDM6A	KABUK2|UTX|bA386N14.2	lysine demethylase 6A	protein-coding
chr11:19734468-19737484	Female-biased	chr11	19734468	19737484	+	0	NA	non-coding (NR_015384, exon 1 of 1)	non-coding (NR_015384, exon 1 of 1)	242	NR_015384	100126784	Hs.64341	NR_015384		LOC100126784	-	uncharacterized LOC100126784	ncRNA
chrX:109471899-109472257	Female-biased	chrX	109471899	109472257	+	0	NA	intron (NM_001025580, intron 1 of 4)	intron (NM_001025580, intron 1 of 4)	-3790	NR_004379	692226		NR_004379	ENSG00000208883	SNORD96B	U96b	small nucleolar RNA, C/D box 96B	snoRNA
chr5:170863893-170864899	Female-biased	chr5	170863893	170864899	+	0	NA	intron (NM_003862, intron 3 of 4)	(GGCTG)n|Simple_repeat|Simple_repeat	17745	NM_003862	8817	Hs.87191	NM_003862	ENSG00000156427	FGF18	FGF-18|ZFGF5	fibroblast growth factor 18	protein-coding
chr11:30036152-30039205	Female-biased	chr11	30036152	30039205	+	0	NA	intron (NM_002233, intron 1 of 1)	CpG	899	NM_002233	3739	Hs.592002	NM_002233	ENSG00000182255	KCNA4	HBK4|HK1|HPCN2|HUKII|KCNA4L|KCNA8|KV1.4|MCIDDS|PCN2	potassium voltage-gated channel subfamily A member 4	protein-coding
chr16:8161042-8161348	Female-biased	chr16	8161042	8161348	+	0	NA	Intergenic	Intergenic	426633	NM_001290098	283953	Hs.150849	NM_001146336	ENSG00000232258	TMEM114	-	transmembrane protein 114	protein-coding
chrX:149674519-149675485	Female-biased	chrX	149674519	149675485	+	0	NA	intron (NM_005491, intron 5 of 6)	intron (NM_005491, intron 5 of 6)	61282	NM_005491	10046	Hs.20136	NM_005491	ENSG00000013619	MAMLD1	CG1|CXorf6|F18|HYSP2	mastermind like domain containing 1	protein-coding
chr6:158455273-158455678	Female-biased	chr6	158455273	158455678	+	0	NA	intron (NM_001178088, intron 3 of 25)	intron (NM_001178088, intron 3 of 25)	17350	NM_001178088	8871	Hs.434494	NM_003898	ENSG00000078269	SYNJ2	INPP5H	synaptojanin 2	protein-coding
chr4:120290644-120293845	Female-biased	chr4	120290644	120293845	+	0	NA	Intergenic	Intergenic	39571	NR_037596	401149	Hs.448518	NR_037596		LINC01061	-	long intergenic non-protein coding RNA 1061	ncRNA
chrX:28608560-28609831	Female-biased	chrX	28608560	28609831	+	0	NA	intron (NM_014271, intron 1 of 10)	intron (NM_014271, intron 1 of 10)	3632	NM_014271	11141	Hs.658912	NM_014271	ENSG00000169306	IL1RAPL1	IL-1-RAPL-1|IL-1RAPL-1|IL1R8|IL1RAPL|IL1RAPL-1|MRX10|MRX21|MRX34|OPHN4|TIGIRR-2	interleukin 1 receptor accessory protein like 1	protein-coding
chr10:95152200-95153793	Female-biased	chr10	95152200	95153793	+	0	NA	intron (NM_013451, intron 16 of 53)	intron (NM_013451, intron 16 of 53)	89095	NM_133337	26509	Hs.602086	NM_013451	ENSG00000138119	MYOF	FER1L3	myoferlin	protein-coding
chr11:100931435-100933448	Female-biased	chr11	100931435	100933448	+	0	NA	intron (NM_001271161, intron 3 of 6)	intron (NM_001271161, intron 3 of 6)	67353	NM_001202474	5241	Hs.32405	NM_000926	ENSG00000082175	PGR	NR3C3|PR	progesterone receptor	protein-coding
chrX:28606715-28608527	Female-biased	chrX	28606715	28608527	+	0	NA	intron (NM_014271, intron 1 of 10)	intron (NM_014271, intron 1 of 10)	2058	NM_014271	11141	Hs.658912	NM_014271	ENSG00000169306	IL1RAPL1	IL-1-RAPL-1|IL-1RAPL-1|IL1R8|IL1RAPL|IL1RAPL-1|MRX10|MRX21|MRX34|OPHN4|TIGIRR-2	interleukin 1 receptor accessory protein like 1	protein-coding
chr19:10612154-10613423	Female-biased	chr19	10612154	10613423	+	0	NA	intron (NM_203500, intron 1 of 5)	intron (NM_203500, intron 1 of 5)	659	NM_012289	9817	Hs.465870	NM_012289	ENSG00000079999	KEAP1	INrf2|KLHL19	kelch like ECH associated protein 1	protein-coding
chrX:49133051-49134343	Female-biased	chrX	49133051	49134343	+	0	NA	intron (NM_033215, intron 1 of 3)	intron (NM_033215, intron 1 of 3)	7441	NM_001184745	89801	Hs.433652	NM_033215	ENSG00000049769	PPP1R3F	HB2E|LL0XNC01-7P3.1|R3F	protein phosphatase 1 regulatory subunit 3F	protein-coding
chr7:89840244-89842214	Female-biased	chr7	89840244	89842214	+	0	NA	promoter-TSS (NR_110029)	promoter-TSS (NR_110029)	175	NM_001244944	261729	Hs.489051	NM_152999	ENSG00000157214	STEAP2	IPCA1|PCANAP1|PUMPCn|STAMP1|STMP	STEAP2 metalloreductase	protein-coding
chr13:21404176-21407102	Female-biased	chr13	21404176	21407102	+	0	NA	intron (NM_022459, intron 6 of 22)	intron (NM_022459, intron 6 of 22)	-57539	NM_001318939	221143	Hs.26674	NM_174928	ENSG00000150456	EEF1AKMT1	ESP13|N6AMT2	EEF1A lysine methyltransferase 1	protein-coding
chrX:64875028-64877012	Female-biased	chrX	64875028	64877012	+	0	NA	Intergenic	L1M5|LINE|L1	-11501	NM_002444	4478	Hs.87752	NM_002444	ENSG00000147065	MSN	HEL70|IMD50	moesin	protein-coding
chrX:47076427-47079407	Female-biased	chrX	47076427	47079407	+	0	NA	promoter-TSS (NM_006201)	promoter-TSS (NM_006201)	-163	NM_006201	5127	Hs.496068	NM_006201	ENSG00000102225	CDK16	PCTAIRE|PCTAIRE1|PCTGAIRE|PCTK1	cyclin dependent kinase 16	protein-coding
chr11:22746329-22747894	Female-biased	chr11	22746329	22747894	+	0	NA	intron (NM_001143830, intron 3 of 7)	AluJb|SINE|Alu	50791	NM_005256	2620	Hs.711297	NM_005256	ENSG00000148935	GAS2	GAS-2	growth arrest specific 2	protein-coding
chrX:75366921-75369106	Female-biased	chrX	75366921	75369106	+	0	NA	Intergenic	MER4B-int|LTR|ERV1	-24751	NM_001300888	51260	Hs.370100	NM_016500	ENSG00000102390	PBDC1	CXorf26	polysaccharide biosynthesis domain containing 1	protein-coding
chr3:49725957-49727750	Female-biased	chr3	49725957	49727750	+	0	NA	promoter-TSS (NR_135218)	promoter-TSS (NR_135218)	-137	NM_022064	63891	Hs.553723	NM_022064	ENSG00000164068	RNF123	FP1477|KPC1	ring finger protein 123	protein-coding
chrX:70272692-70273873	Female-biased	chrX	70272692	70273873	+	0	NA	Intergenic	Intergenic	14902	NM_013346	29934	Hs.260750	NM_013346	ENSG00000147164	SNX12	-	sorting nexin 12	protein-coding
chr17:72286261-72287703	Female-biased	chr17	72286261	72287703	+	0	NA	intron (NR_148379, intron 4 of 12)	intron (NR_148379, intron 4 of 12)	16609	NR_148379	64446	Hs.147472	NM_023036	ENSG00000171595	DNAI2	CILD9|DIC2	dynein axonemal intermediate chain 2	protein-coding
chrX:41191797-41194860	Female-biased	chrX	41191797	41194860	+	0	NA	promoter-TSS (NM_001193417)	promoter-TSS (NM_001193417)	-87	NM_001193417	1654	Hs.728563	NM_001356	ENSG00000215301	DDX3X	CAP-Rf|DBX|DDX14|DDX3|HLP2|MRX102	DEAD-box helicase 3 X-linked	protein-coding
chr1:76251072-76254507	Female-biased	chr1	76251072	76254507	+	0	NA	promoter-TSS (NR_002749)	promoter-TSS (NR_002749)	32	NR_003042	692085		NR_003042	ENSG00000206620	SNORD45C	U45C	small nucleolar RNA, C/D box 45C	snoRNA
chrX:15612881-15613745	Female-biased	chrX	15612881	15613745	+	0	NA	intron (NM_001371415, intron 1 of 17)	(TC)n|Simple_repeat|Simple_repeat	5770	NM_001371415
chr18:75927717-75928120	Female-biased	chr18	75927717	75928120	+	0	NA	Intergenic	Intergenic	-222235	NR_104127	101927715	Hs.385670	NR_104127		LINC01029	-	long intergenic non-protein coding RNA 1029	ncRNA
chrX:74966215-74966916	Female-biased	chrX	74966215	74966916	+	0	NA	Intergenic	Intergenic	-3651	NR_030737	286495	Hs.567832	NR_030737		TTC3P1	RNF105L|TTC3L	tetratricopeptide repeat domain 3 pseudogene 1	pseudo
chr9:128582218-128585047	Female-biased	chr9	128582218	128585047	+	0	NA	intron (NR_024122, intron 2 of 7)	intron (NR_024122, intron 2 of 7)	73170	NM_001134778	5090	Hs.428027	NM_006195	ENSG00000167081	PBX3	-	PBX homeobox 3	protein-coding
chrX:28774079-28776071	Female-biased	chrX	28774079	28776071	+	0	NA	intron (NM_014271, intron 1 of 10)	MIR|SINE|MIR	169512	NM_014271	11141	Hs.658912	NM_014271	ENSG00000169306	IL1RAPL1	IL-1-RAPL-1|IL-1RAPL-1|IL1R8|IL1RAPL|IL1RAPL-1|MRX10|MRX21|MRX34|OPHN4|TIGIRR-2	interleukin 1 receptor accessory protein like 1	protein-coding
chr6:10722570-10724171	Female-biased	chr6	10722570	10724171	+	0	NA	promoter-TSS (NM_016462)	promoter-TSS (NM_016462)	67	NM_016462	51522	Hs.519557	NM_016462	ENSG00000111843	TMEM14C	C6orf53|HSPC194|MSTP073|NET26|bA421M1.6	transmembrane protein 14C	protein-coding
chr10:97889268-97890693	Female-biased	chr10	97889268	97890693	+	0	NA	promoter-TSS (NM_001330738)	promoter-TSS (NM_001330738)	-57	NM_001330737	9849	Hs.600823	NM_014803	ENSG00000177853	ZNF518A	ZNF518	zinc finger protein 518A	protein-coding
chr15:40355360-40356588	Female-biased	chr15	40355360	40356588	+	0	NA	intron (NR_040060, intron 2 of 2)	intron (NR_040060, intron 2 of 2)	24462	NR_040059	100131089	Hs.386000	NR_040059	ENSG00000248508	SRP14-AS1	-	SRP14 antisense RNA1 (head to head)	ncRNA
chr6:10510382-10512893	Female-biased	chr6	10510382	10512893	+	0	NA	Intergenic	MER58B|DNA|hAT-Charlie	-9931	NM_145649	2651	Hs.519884	NM_001491	ENSG00000111846	GCNT2	CCAT|CTRCT13|GCNT2C|GCNT5|IGNT|II|NACGT1|NAGCT1|ULG3|bA360O19.2|bA421M1.1	glucosaminyl (N-acetyl) transferase 2 (I blood group)	protein-coding
chr18:74532904-74534229	Female-biased	chr18	74532904	74534229	+	0	NA	promoter-TSS (NM_001306089)	promoter-TSS (NM_001306089)	685	NR_040024	100131655	Hs.385806	NR_040024	ENSG00000264278	ZNF236-DT	-	ZNF236 divergent transcript	ncRNA
chrX:33098909-33101606	Female-biased	chrX	33098909	33101606	+	0	NA	intron (NM_000109, intron 1 of 78)	HUERS-P1-int|LTR|ERV1	46287	NM_004010	1756	Hs.495912	NM_000109	ENSG00000198947	DMD	BMD|CMD3B|DXS142|DXS164|DXS206|DXS230|DXS239|DXS268|DXS269|DXS270|DXS272|MRX85	dystrophin	protein-coding
chrX:13382313-13383029	Female-biased	chrX	13382313	13383029	+	0	NA	Intergenic	Intergenic	29311	NR_045260	100133123	Hs.449499	NR_045260	ENSG00000226985	LINC01203	-	long intergenic non-protein coding RNA 1203	ncRNA
chrX:48326202-48327156	Female-biased	chrX	48326202	48327156	+	0	NA	intron (NM_033518, intron 2 of 16)	intron (NM_033518, intron 2 of 16)	1969	NM_033518	92745	Hs.195155	NM_033518	ENSG00000017483	SLC38A5	JM24|SN2|SNAT5|pp7194	solute carrier family 38 member 5	protein-coding
chrX:48775601-48777237	Female-biased	chrX	48775601	48777237	+	0	NA	promoter-TSS (NM_006875)	promoter-TSS (NM_006875)	-118	NM_006875	11040	Hs.727148	NM_006875	ENSG00000102096	PIM2	-	Pim-2 proto-oncogene, serine/threonine kinase	protein-coding
chr1:224622408-224623389	Female-biased	chr1	224622408	224623389	+	0	NA	promoter-TSS (NM_025160)	promoter-TSS (NM_025160)	347	NM_001322303	149111	Hs.731723	NM_152495	ENSG00000143786	CNIH3	CNIH-3	cornichon family AMPA receptor auxiliary protein 3	protein-coding
chr2:86461271-86463678	Female-biased	chr2	86461271	86463678	+	0	NA	intron (NM_001164732, intron 3 of 4)	MIR|SINE|MIR	35894	NM_016622	51318	Hs.433439	NM_016622	ENSG00000132313	MRPL35	L35mt|MRP-L35	mitochondrial ribosomal protein L35	protein-coding
chr17:71365270-71366152	Female-biased	chr17	71365270	71366152	+	0	NA	intron (NM_001144952, intron 36 of 44)	intron (NM_001144952, intron 36 of 44)	-57571	NM_012121	23580	Hs.3903	NM_012121	ENSG00000179604	CDC42EP4	BORG4|CEP4|KAIA1777	CDC42 effector protein 4	protein-coding
chr6:134355792-134356968	Female-biased	chr6	134355792	134356968	+	0	NA	intron (NM_145176, intron 1 of 4)	MER39|LTR|ERV1	17382	NM_145176	154091	Hs.486508	NM_145176	ENSG00000146411	SLC2A12	GLUT12|GLUT8	solute carrier family 2 member 12	protein-coding
chr7:104523154-104524799	Female-biased	chr7	104523154	104524799	+	0	NA	intron (NM_199000, intron 2 of 2)	intron (NM_199000, intron 2 of 2)	43116	NR_027374	723809	Hs.124316	NR_027374	ENSG00000225329	LHFPL3-AS2	-	LHFPL3 antisense RNA 2	ncRNA
chrX:46184108-46185440	Female-biased	chrX	46184108	46185440	+	0	NA	TTS (NR_110388)	TTS (NR_110388)	2335	NR_110388	101927574	Hs.350952	NR_110388	ENSG00000236751	LINC01186	ZNF674-1	long intergenic non-protein coding RNA 1186	ncRNA
chrX:107348446-107349974	Female-biased	chrX	107348446	107349974	+	0	NA	intron (NM_001321287, intron 1 of 13)	L1MD2|LINE|L1	14202	NM_052936	115201	Hs.8763	NM_052936	ENSG00000101844	ATG4A	APG4A|AUTL2	autophagy related 4A cysteine peptidase	protein-coding
chr1:76189284-76191474	Female-biased	chr1	76189284	76191474	+	0	NA	5' UTR (NM_001286042, exon 1 of 11)	5' UTR (NM_001286042, exon 1 of 11)	347	NM_001286042	34	Hs.445040	NM_000016	ENSG00000117054	ACADM	ACAD1|MCAD|MCADH	acyl-CoA dehydrogenase medium chain	protein-coding
chrX:102020124-102021424	Female-biased	chrX	102020124	102021424	+	0	NA	intron (NR_146584, intron 8 of 18)	intron (NR_146584, intron 8 of 18)	-3307	NR_146593	100287765	Hs.556850	NR_038988		LINC00630	-	long intergenic non-protein coding RNA 630	ncRNA
chr7:148679840-148680175	Female-biased	chr7	148679840	148680175	+	0	NA	promoter-TSS (NR_004392)	promoter-TSS (NR_004392)	-840	NR_004392	6085		NR_004392	ENSG00000202354	RNY3	HY3|Y3	RNA, Ro60-associated Y3	ncRNA
chrX:31679132-31679784	Female-biased	chrX	31679132	31679784	+	0	NA	intron (NM_000109, intron 53 of 78)	intron (NM_000109, intron 53 of 78)	-153043	NM_004014	1756	Hs.495912	NM_000109	ENSG00000198947	DMD	BMD|CMD3B|DXS142|DXS164|DXS206|DXS230|DXS239|DXS268|DXS269|DXS270|DXS272|MRX85	dystrophin	protein-coding
chr7:99062682-99064279	Female-biased	chr7	99062682	99064279	+	0	NA	intron (NM_001039178, intron 1 of 2)	CpG	310	NM_001039178	9551	Hs.521056	NM_004889	ENSG00000241468	ATP5MF	ATP5J2|ATP5JL	ATP synthase membrane subunit f	protein-coding
chr2:222349017-222349755	Female-biased	chr2	222349017	222349755	+	0	NA	intron (NM_004438, intron 4 of 17)	MIR3|SINE|MIR	87638	NM_001304537	2043	Hs.371218	NM_004438	ENSG00000116106	EPHA4	EK8|HEK8|SEK|TYRO1	EPH receptor A4	protein-coding
chr16:78132615-78134232	Female-biased	chr16	78132615	78134232	+	0	NA	promoter-TSS (NR_120436)	promoter-TSS (NR_120436)	-128	NR_120436	51741	Hs.461453	NM_016373	ENSG00000186153	WWOX	D16S432E|EIEE28|FOR|FRA16D|HHCMA56|PRO0128|SCAR12|SDR41C1|WOX1	WW domain containing oxidoreductase	protein-coding
chrX:7064974-7066928	Female-biased	chrX	7064974	7066928	+	0	NA	promoter-TSS (NM_001320751)	promoter-TSS (NM_001320751)	17	NM_001320752	412	Hs.522578	NM_000351	ENSG00000101846	STS	ARSC|ARSC1|ASC|ES|SSDD|XLI	steroid sulfatase	protein-coding
chr1:71545566-71547429	Female-biased	chr1	71545566	71547429	+	0	NA	promoter-TSS (NR_046217)	promoter-TSS (NR_046217)	221	NM_203350	9406	Hs.194718	NM_005455	ENSG00000132485	ZRANB2	ZIS|ZIS1|ZIS2|ZNF265	zinc finger RANBP2-type containing 2	protein-coding
chrX:153199311-153200316	Female-biased	chrX	153199311	153200316	+	0	NA	TTS (NM_002910)	TTS (NM_002910)	677	NM_001256120	8260	Hs.433291	NM_003491	ENSG00000102030	NAA10	ARD1|ARD1A|ARD1P|DXS707|MCOPS1|NATD|OGDNS|TE2|hARD1	N(alpha)-acetyltransferase 10, NatA catalytic subunit	protein-coding
chrX:130964335-130965878	Female-biased	chrX	130964335	130965878	+	0	NA	promoter-TSS (NR_152876)	promoter-TSS (NR_152876)	-435	NR_152876	286467	Hs.720385	NR_026975	ENSG00000213468	FIRRE	LINC01200	firre intergenic repeating RNA element	ncRNA
chrX:133756543-133757047	Female-biased	chrX	133756543	133757047	+	0	NA	intron (NM_001316887, intron 2 of 3)	MIR3|SINE|MIR	35706	NM_021796	10761	Hs.496811	NM_021796	ENSG00000170965	PLAC1	CT92|OOSP2B|OOSP2L	placenta enriched 1	protein-coding
chrX:37236764-37237885	Female-biased	chrX	37236764	37237885	+	0	NA	intron (NM_001173490, intron 1 of 3)	intron (NM_001173490, intron 1 of 3)	28707	NM_001173486	5638	Hs.190341	NM_000950	ENSG00000130962	PRRG1	PRGP1	proline rich and Gla domain 1	protein-coding
chrX:50361521-50363192	Female-biased	chrX	50361521	50363192	+	0	NA	intron (NR_027121, intron 5 of 9)	intron (NR_027121, intron 5 of 9)	-148532	NM_001013742	139189	Hs.38132	NM_001013742	ENSG00000274588	DGKK	-	diacylglycerol kinase kappa	protein-coding
chrX:21773958-21777398	Female-biased	chrX	21773958	21777398	+	0	NA	intron (NR_045617, intron 1 of 5)	intron (NR_045617, intron 1 of 5)	556	NM_014332	23676	Hs.86492	NM_014332	ENSG00000091482	SMPX	DFN6|DFNX4	small muscle protein X-linked	protein-coding
chr1:155903362-155905030	Female-biased	chr1	155903362	155905030	+	0	NA	promoter-TSS (NM_014949)	promoter-TSS (NM_014949)	8	NM_014949	22889	Hs.24656	NM_014949	ENSG00000132680	KHDC4	BLOM7|KIAA0907|SNORA80EHG	KH domain containing 4, pre-mRNA splicing factor	protein-coding
chr8:108613682-108615272	Female-biased	chr8	108613682	108615272	+	0	NA	Intergenic	HERV30-int|LTR|ERV1	-104331	NM_001199859	284	Hs.369675	NM_001146	ENSG00000154188	ANGPT1	AGP1|AGPT|ANG1	angiopoietin 1	protein-coding
chrX:28894048-28895706	Female-biased	chrX	28894048	28895706	+	0	NA	intron (NM_014271, intron 2 of 10)	intron (NM_014271, intron 2 of 10)	289314	NM_014271	11141	Hs.658912	NM_014271	ENSG00000169306	IL1RAPL1	IL-1-RAPL-1|IL-1RAPL-1|IL1R8|IL1RAPL|IL1RAPL-1|MRX10|MRX21|MRX34|OPHN4|TIGIRR-2	interleukin 1 receptor accessory protein like 1	protein-coding
chrX:154003752-154004516	Female-biased	chrX	154003752	154004516	+	0	NA	TTS (NR_002984)	TTS (NR_002984)	861	NR_002984	677835	Hs.745526	NR_002984	ENSG00000206693	SNORA56	ACA56	small nucleolar RNA, H/ACA box 56	snoRNA
chr4:466494-468572	Female-biased	chr4	466494	468572	+	0	NA	intron (NM_133474, intron 1 of 2)	CpG	465	NR_002451	79963	Hs.677493	NM_024903	ENSG00000251595	ABCA11P	ABCA11|EST1133530	ATP binding cassette subfamily A member 11, pseudogene	pseudo
chrX:53252852-53255204	Female-biased	chrX	53252852	53255204	+	0	NA	non-coding (NR_148674, exon 1 of 26)	non-coding (NR_148674, exon 1 of 26)	361	NM_001282622	8242	Hs.631768	NM_004187	ENSG00000126012	KDM5C	DXS1272E|JARID1C|MRX13|MRXJ|MRXSCJ|MRXSJ|SMCX|XE169	lysine demethylase 5C	protein-coding
chrX:67304171-67304968	Female-biased	chrX	67304171	67304968	+	0	NA	intron (NM_002547, intron 19 of 24)	intron (NM_002547, intron 19 of 24)	348768	NM_002547	4983	Hs.128824	NM_002547	ENSG00000079482	OPHN1	ARHGAP41|MRX60|OPN1	oligophrenin 1	protein-coding
chr13:49948043-49948434	Female-biased	chr13	49948043	49948434	+	0	NA	intron (NM_001079670, intron 5 of 10)	intron (NM_001079670, intron 5 of 10)	27440	NM_030925	81617	Hs.87159	NM_030925	ENSG00000102547	CAB39L	MO25-BETA|MO2L|bA103J18.3	calcium binding protein 39 like	protein-coding
chr14:75447231-75447561	Female-biased	chr14	75447231	75447561	+	0	NA	Intergenic	Intergenic	-22228	NM_014239	8892	Hs.409137	NM_014239	ENSG00000119718	EIF2B2	EIF-2Bbeta|EIF2B	eukaryotic translation initiation factor 2B subunit beta	protein-coding
chr19:18262678-18263942	Female-biased	chr19	18262678	18263942	+	0	NA	promoter-TSS (NM_005027)	promoter-TSS (NM_005027)	-663	NR_073517	5296	Hs.371344	NM_005027	ENSG00000105647	PIK3R2	MPPH|MPPH1|P85B|p85|p85-BETA	phosphoinositide-3-kinase regulatory subunit 2	protein-coding
chrX:24166259-24167964	Female-biased	chrX	24166259	24167964	+	0	NA	promoter-TSS (NM_003410)	promoter-TSS (NM_003410)	12	NM_001330327	7543	Hs.336681	NM_003410	ENSG00000005889	ZFX	ZNF926	zinc finger protein X-linked	protein-coding
chrX:23873382-23874532	Female-biased	chrX	23873382	23874532	+	0	NA	intron (NM_024122, intron 7 of 8)	intron (NM_024122, intron 7 of 8)	52098	NR_026545	79135	Hs.495851	NM_024122	ENSG00000184831	APOO	FAM121B|MIC26|MICOS26|Mic23|My025	apolipoprotein O	protein-coding
chr1:151273321-151274223	Female-biased	chr1	151273321	151274223	+	0	NA	intron (NM_001198773, intron 9 of 12)	AluSx|SINE|Alu	18997	NM_020832	57592	Hs.186756	NM_020832	ENSG00000143373	ZNF687	PDB6	zinc finger protein 687	protein-coding
chrX:44821230-44822536	Female-biased	chrX	44821230	44822536	+	0	NA	intron (NM_001291417, intron 3 of 27)	Tigger1|DNA|TcMar-Tigger	89462	NM_021140	7403	Hs.522616	NM_021140	ENSG00000147050	KDM6A	KABUK2|UTX|bA386N14.2	lysine demethylase 6A	protein-coding
chrX:84306576-84307295	Female-biased	chrX	84306576	84307295	+	0	NA	intron (NM_198450, intron 3 of 8)	MLT1H1|LTR|ERVL-MaLR	48052	NM_198450	139322	Hs.512181	NM_198450	ENSG00000155008	APOOL	CXorf33|FAM121A|MICOS27|Mic27|UNQ8193	apolipoprotein O like	protein-coding
chr5:34006933-34009219	Female-biased	chr5	34006933	34009219	+	0	NA	promoter-TSS (NM_014324)	promoter-TSS (NM_014324)	79	NM_203382	23600	Hs.508343	NM_014324	ENSG00000242110	AMACR	AMACRD|CBAS4|P504S|RACE|RM	alpha-methylacyl-CoA racemase	protein-coding
chrX:52963265-52964986	Female-biased	chrX	52963265	52964986	+	0	NA	Intergenic	CpG	21828	NM_001099684	727866	Hs.6451	NM_001099684	ENSG00000179304	FAM156B	TMEM29B	family with sequence similarity 156 member B	protein-coding
chrX:130945971-130947408	Female-biased	chrX	130945971	130947408	+	0	NA	intron (NR_026975, intron 2 of 12)	intron (NR_026975, intron 2 of 12)	17982	NR_026975	286467	Hs.720385	NR_026975	ENSG00000213468	FIRRE	LINC01200	firre intergenic repeating RNA element	ncRNA
chr3:61673549-61674701	Female-biased	chr3	61673549	61674701	+	0	NA	intron (NM_002841, intron 1 of 29)	intron (NM_002841, intron 1 of 29)	126880	NM_002841	5793	Hs.595541	NM_002841	ENSG00000144724	PTPRG	HPTPG|PTPG|R-PTP-GAMMA|RPTPG	protein tyrosine phosphatase receptor type G	protein-coding
chr4:65282851-65284703	Female-biased	chr4	65282851	65284703	+	0	NA	Intergenic	Intergenic	-8599	NM_001363796	253017	Hs.227752	NM_001010874	ENSG00000205678	TECRL	CPVT3|GPSN2L|SRD5A2L2|TERL	trans-2,3-enoyl-CoA reductase like	protein-coding
chrX:18997909-18999107	Female-biased	chrX	18997909	18999107	+	0	NA	intron (NM_000292, intron 1 of 32)	LTR5B|LTR|ERVK	3724	NM_000292	5256	Hs.54941	NM_000292	ENSG00000044446	PHKA2	GSD9A|PHK|PYK|PYKL|XLG|XLG2	phosphorylase kinase regulatory subunit alpha 2	protein-coding
chr9:71826705-71827743	Female-biased	chr9	71826705	71827743	+	0	NA	intron (NM_001170416, intron 1 of 22)	intron (NM_001170416, intron 1 of 22)	7153	NM_001369874	9414	Hs.50382	NM_004817	ENSG00000119139	TJP2	C9DUPq21.11|DFNA51|DUP9q21.11|PFIC4|X104|ZO2	tight junction protein 2	protein-coding
chrX:71216473-71217613	Female-biased	chrX	71216473	71217613	+	0	NA	intron (NM_001013627, intron 1 of 7)	intron (NM_001013627, intron 1 of 7)	-47216	NR_002309	441502	Hs.449523	NR_002309		RPS26P11	RPS26L1|RPS26_22_1784|bA366E13.1	ribosomal protein S26 pseudogene 11	pseudo
chr19:58665455-58666866	Female-biased	chr19	58665455	58666866	+	0	NA	Intergenic	CpG	-4004	NM_024620	79673	Hs.458377	NM_024620	ENSG00000181894	ZNF329	-	zinc finger protein 329	protein-coding
chrX:38091672-38093617	Female-biased	chrX	38091672	38093617	+	0	NA	Intergenic	Intergenic	-12467	NM_001170750	8406	Hs.15154	NM_006307	ENSG00000101955	SRPX	DRS|ETX1|HEL-S-83p|SRPX1	sushi repeat containing protein X-linked	protein-coding
chrX:132780178-132781305	Female-biased	chrX	132780178	132781305	+	0	NA	intron (NM_001164619, intron 5 of 6)	intron (NM_001164619, intron 5 of 6)	-231224	NM_001448	2239	Hs.58367	NM_001448	ENSG00000076716	GPC4	K-glypican	glypican 4	protein-coding
chr1:219911905-219915773	Female-biased	chr1	219911905	219915773	+	0	NA	Intergenic	Intergenic	-127352	NM_001355457	643136	Hs.647764	NM_001085394	ENSG00000215817	ZC3H11B	ZC3HDC11B	zinc finger CCCH-type containing 11B	protein-coding
chrX:15692303-15694472	Female-biased	chrX	15692303	15694472	+	0	NA	promoter-TSS (NR_160542)	promoter-TSS (NR_160542)	-194	NR_160544	114004397	Hs.653287	NR_160544		CA5BP1-CA5B	-	CA5BP1-CA5B readthrough	ncRNA
chrX:109385550-109387618	Female-biased	chrX	109385550	109387618	+	0	NA	intron (NM_032227, intron 4 of 6)	intron (NM_032227, intron 4 of 6)	61238	NR_039774	100616491		NR_039774	ENSG00000265584	MIR3978	-	microRNA 3978	ncRNA
chr4:123642885-123643504	Female-biased	chr4	123642885	123643504	+	0	NA	Intergenic	L1M5|LINE|L1	10419	NR_024041	729338	Hs.647968	NR_024041		CETN4P	-	centrin 4, pseudogene	pseudo
chr4:105415374-105416173	Female-biased	chr4	105415374	105416173	+	0	NA	intron (NR_132741, intron 1 of 2)	intron (NR_132741, intron 1 of 2)	278	NR_132741	80319	Hs.12248	NM_025212	ENSG00000168772	CXXC4	IDAX	CXXC finger protein 4	protein-coding
chr15:90943345-90946484	Female-biased	chr15	90943345	90946484	+	0	NA	intron (NM_003870, intron 2 of 37)	MIRb|SINE|MIR	13440	NM_003870	8826	Hs.430551	NM_003870	ENSG00000140575	IQGAP1	HUMORFA01|SAR1|p195	IQ motif containing GTPase activating protein 1	protein-coding
chr6:134870024-134872795	Female-biased	chr6	134870024	134872795	+	0	NA	Intergenic	Intergenic	-10266	NR_125855	101928304	Hs.555076	NR_125855		LOC101928304	-	uncharacterized LOC101928304	ncRNA
chr6:17258456-17259759	Female-biased	chr6	17258456	17259759	+	0	NA	Intergenic	Intergenic	-22485	NM_001143942	221662	Hs.519904	NM_153020	ENSG00000112183	RBM24	RNPC6|dJ259A10.1	RNA binding motif protein 24	protein-coding
chrX:119683966-119684924	Female-biased	chrX	119683966	119684924	+	0	NA	intron (NM_001369145, intron 2 of 19)	intron (NM_001369145, intron 2 of 19)	9308	NM_001369145	8450	Hs.102914	NM_003588	ENSG00000158290	CUL4B	CUL-4B|MRXHF2|MRXS15|MRXSC|SFM2	cullin 4B	protein-coding
chrX:76710506-76712853	Female-biased	chrX	76710506	76712853	+	0	NA	intron (NM_003868, intron 1 of 1)	intron (NM_003868, intron 1 of 1)	2032	NM_003868	8823	Hs.666364	NM_003868	ENSG00000196468	FGF16	FGF-16|MF4	fibroblast growth factor 16	protein-coding
chrX:7001480-7002738	Female-biased	chrX	7001480	7002738	+	0	NA	intron (NM_001178136, intron 2 of 3)	intron (NM_001178136, intron 2 of 3)	-63222	NM_001320750	412	Hs.522578	NM_000351	ENSG00000101846	STS	ARSC|ARSC1|ASC|ES|SSDD|XLI	steroid sulfatase	protein-coding
chrX:31203383-31206253	Female-biased	chrX	31203383	31206253	+	0	NA	intron (NM_000109, intron 67 of 78)	intron (NM_000109, intron 67 of 78)	80253	NM_004015	1756	Hs.495912	NM_000109	ENSG00000198947	DMD	BMD|CMD3B|DXS142|DXS164|DXS206|DXS230|DXS239|DXS268|DXS269|DXS270|DXS272|MRX85	dystrophin	protein-coding
chrX:153206210-153207429	Female-biased	chrX	153206210	153207429	+	0	NA	intron (NM_002910, intron 8 of 10)	intron (NM_002910, intron 8 of 10)	3276	NM_002910	5973	Hs.158331	NM_002910	ENSG00000102032	RENBP	RBP|RNBP	renin binding protein	protein-coding
chrX:36976129-36976883	Female-biased	chrX	36976129	36976883	+	0	NA	Intergenic	Intergenic	-49926	NM_001013736	442444	Hs.535216	NM_001013736	ENSG00000198173	FAM47C	-	family with sequence similarity 47 member C	protein-coding
chr9:76060541-76064048	Female-biased	chr9	76060541	76064048	+	0	NA	Intergenic	L1MEc|LINE|L1	295513	NM_000700	301	Hs.494173	NM_000700	ENSG00000135046	ANXA1	ANX1|LPC1	annexin A1	protein-coding
chrX:117126077-117126622	Female-biased	chrX	117126077	117126622	+	0	NA	intron (NM_001168303, intron 1 of 6)	intron (NM_001168303, intron 1 of 6)	-6973	NM_001168299	90293	Hs.348262	NM_033495	ENSG00000003096	KLHL13	BKLHD2	kelch like family member 13	protein-coding
chrX:13916324-13916812	Female-biased	chrX	13916324	13916812	+	0	NA	intron (NM_001318729, intron 1 of 6)	MER5A1|DNA|hAT-Charlie	40189	NM_001001994	2824	Hs.495710	NM_005278	ENSG00000046653	GPM6B	M6B	glycoprotein M6B	protein-coding
chr9:5517738-5519515	Female-biased	chr9	5517738	5519515	+	0	NA	intron (NM_025239, intron 1 of 6)	intron (NM_025239, intron 1 of 6)	8095	NM_025239	80380	Hs.532279	NM_025239	ENSG00000197646	PDCD1LG2	B7DC|Btdc|CD273|PD-L2|PDCD1L2|PDL2|bA574F11.2	programmed cell death 1 ligand 2	protein-coding
chr6:147906128-147907736	Female-biased	chr6	147906128	147907736	+	0	NA	Intergenic	Intergenic	77106	NM_001030060	389432	Hs.567973	NM_001030060	ENSG00000203727	SAMD5	dJ875H10.1	sterile alpha motif domain containing 5	protein-coding
chr4:63901335-63902964	Female-biased	chr4	63901335	63902964	+	0	NA	Intergenic	ERV3-16A3_I-int|LTR|ERVL	-874666	NR_110595	101927186	Hs.723269	NR_110595		ADGRL3-AS1	LPHN3-AS1	adhesion G protein-coupled receptor L3 antisense RNA 1	ncRNA
chrX:54207930-54208211	Female-biased	chrX	54207930	54208211	+	0	NA	intron (NM_198456, intron 1 of 1)	L2c|LINE|L2	1617	NM_198456	54954	Hs.86045	NM_017848	ENSG00000184083	FAM120C	CXorf17|ORF34	family with sequence similarity 120C	protein-coding
chrX:72781977-72784247	Female-biased	chrX	72781977	72784247	+	0	NA	promoter-TSS (NR_029423)	promoter-TSS (NR_029423)	128	NM_001039840	53344	Hs.496323	NM_001039840	ENSG00000204116	CHIC1	BRX	cysteine rich hydrophobic domain 1	protein-coding
chr1:67895089-67897470	Female-biased	chr1	67895089	67897470	+	0	NA	promoter-TSS (NM_015640)	promoter-TSS (NM_015640)	-194	NM_001018068	26135	Hs.530412	NM_015640	ENSG00000142864	SERBP1	CGI-55|CHD3IP|HABP4L|PAI-RBP1|PAIRBP1	SERPINE1 mRNA binding protein 1	protein-coding
chrX:117873382-117874072	Female-biased	chrX	117873382	117874072	+	0	NA	intron (NM_001560, intron 1 of 10)	intron (NM_001560, intron 1 of 10)	12158	NM_001560	3597	Hs.496646	NM_001560	ENSG00000131724	IL13RA1	CD213A1|CT19|IL-13Ra|NR4	interleukin 13 receptor subunit alpha 1	protein-coding
chrX:70322801-70324341	Female-biased	chrX	70322801	70324341	+	0	NA	TTS (NM_001170931)	TTS (NM_001170931)	3019	NR_033212	158830	Hs.443936	NM_001025265	ENSG00000204165	CXorf65	-	chromosome X open reading frame 65	protein-coding
chr12:59312324-59315049	Female-biased	chr12	59312324	59315049	+	0	NA	promoter-TSS (NM_001136051)	promoter-TSS (NM_001136051)	-359	NM_001136051	121227	Hs.253736	NM_153377	ENSG00000139263	LRIG3	LIG3	leucine rich repeats and immunoglobulin like domains 3	protein-coding
chrX:39335680-39338238	Female-biased	chrX	39335680	39338238	+	0	NA	Intergenic	Intergenic	-85931	NR_110385	101927449	Hs.553988	NR_110385	ENSG00000236747	LINC01282	-	long intergenic non-protein coding RNA 1282	ncRNA
chr1:46491416-46494838	Female-biased	chr1	46491416	46494838	+	0	NA	intron (NM_001324320, intron 17 of 29)	intron (NM_001324320, intron 17 of 29)	103218	NM_001328651	8503	Hs.655387	NM_003629	ENSG00000117461	PIK3R3	p55|p55-GAMMA|p55PIK	phosphoinositide-3-kinase regulatory subunit 3	protein-coding
chr1:244835396-244837698	Female-biased	chr1	244835396	244837698	+	0	NA	intron (NM_016076, intron 1 of 4)	intron (NM_016076, intron 1 of 4)	20119	NM_016076	51029	Hs.498317	NM_016076	ENSG00000121644	DESI2	C1orf121|CGI-146|DESI|DESI1|DeSI-2|FAM152A|PNAS-4|PPPDE1	desumoylating isopeptidase 2	protein-coding
chr6:123871116-123871712	Female-biased	chr6	123871116	123871712	+	0	NA	intron (NM_001251987, intron 2 of 20)	L2|LINE|L2	86681	NM_001256020	10345	Hs.144744	NM_006073	ENSG00000186439	TRDN	CPVT5|TDN|TRISK	triadin	protein-coding
chrX:38800187-38801862	Female-biased	chrX	38800187	38801862	+	0	NA	Intergenic	Intergenic	-137888	NR_046706	100874211	Hs.662789	NR_046706		MID1IP1-AS1	-	MID1IP1 antisense RNA 1	ncRNA
chr6:110862592-110865089	Female-biased	chr6	110862592	110865089	+	0	NA	Intergenic	Intergenic	-66024	NM_033125	85413	Hs.520319	NM_033125	ENSG00000004809	SLC22A16	CT2|FLIPT2|HEL-S-18|OAT6|OCT6|OKB1|dJ261K5.1	solute carrier family 22 member 16	protein-coding
chr1:202534642-202534939	Female-biased	chr1	202534642	202534939	+	0	NA	intron (NM_032103, intron 9 of 11)	intron (NM_032103, intron 9 of 11)	25548	NM_001197131	4660	Hs.444403	NM_002481	ENSG00000077157	PPP1R12B	MYPT2|PP1bp55	protein phosphatase 1 regulatory subunit 12B	protein-coding
chrX:28604471-28606630	Female-biased	chrX	28604471	28606630	+	0	NA	promoter-TSS (NM_014271)	promoter-TSS (NM_014271)	-13	NM_014271	11141	Hs.658912	NM_014271	ENSG00000169306	IL1RAPL1	IL-1-RAPL-1|IL-1RAPL-1|IL1R8|IL1RAPL|IL1RAPL-1|MRX10|MRX21|MRX34|OPHN4|TIGIRR-2	interleukin 1 receptor accessory protein like 1	protein-coding
chrX:7027044-7028785	Female-biased	chrX	7027044	7028785	+	0	NA	intron (NM_001178135, intron 1 of 3)	intron (NM_001178135, intron 1 of 3)	-37417	NM_001320750	412	Hs.522578	NM_000351	ENSG00000101846	STS	ARSC|ARSC1|ASC|ES|SSDD|XLI	steroid sulfatase	protein-coding
chrX:56790186-56792431	Female-biased	chrX	56790186	56792431	+	0	NA	intron (NM_001348129, intron 2 of 2)	intron (NM_001348129, intron 2 of 2)	-27291	NR_002308	442454	Hs.663220	NR_002308		UQCRBP1	-	ubiquinol-cytochrome c reductase binding protein pseudogene 1	pseudo
chrX:16621798-16625172	Female-biased	chrX	16621798	16625172	+	0	NA	intron (NM_001144002, intron 17 of 18)	MER68B|LTR|ERVL	21723	NR_039762	100616428		NR_039762	ENSG00000265144	MIR548AM	-	microRNA 548am	ncRNA
chr18:31161789-31162545	Female-biased	chr18	31161789	31162545	+	0	NA	intron (NM_030632, intron 1 of 11)	intron (NM_030632, intron 1 of 11)	3984	NM_030632	80816	Hs.464876	NM_030632	ENSG00000141431	ASXL3	BRPS|KIAA1713	ASXL transcriptional regulator 3	protein-coding
chr4:89512016-89514317	Female-biased	chr4	89512016	89514317	+	0	NA	promoter-TSS (NM_014606)	promoter-TSS (NM_014606)	-408	NM_001271602	8916	Hs.35804	NM_014606	ENSG00000138641	HERC3	-	HECT and RLD domain containing E3 ubiquitin protein ligase 3	protein-coding
chrX:45045586-45047548	Female-biased	chrX	45045586	45047548	+	0	NA	intron (NM_024689, intron 2 of 2)	intron (NM_024689, intron 2 of 2)	13554	NM_024689	79742	Hs.98321	NM_024689	ENSG00000147113	DIPK2B	4930578C19Rik|CXorf36|DIA1R|EPQL1862|PRO3743|bA435K1.1	divergent protein kinase domain 2B	protein-coding
chr9:7798515-7800161	Female-biased	chr9	7798515	7800161	+	0	NA	intron (NM_001318059, intron 1 of 1)	intron (NM_001318059, intron 1 of 1)	440	NM_001318058	90871	Hs.7517	NM_033428	ENSG00000137038	DMAC1	C9orf123|TMEM261	distal membrane arm assembly complex 1	protein-coding
chrX:70751624-70754824	Female-biased	chrX	70751624	70754824	+	0	NA	intron (NM_181673, intron 1 of 21)	intron (NM_181673, intron 1 of 21)	270	NM_181672	8473	Hs.405410	NM_003605	ENSG00000147162	OGT	HINCUT-1|HRNT1|MRX106|O-GLCNAC|OGT1	O-linked N-acetylglucosamine (GlcNAc) transferase	protein-coding
chr7:31943056-31943745	Female-biased	chr7	31943056	31943745	+	0	NA	intron (NM_001322059, intron 3 of 17)	ALINE|LINE|RTE	166619	NM_001191057	5137	Hs.143821	NM_005020	ENSG00000154678	PDE1C	DFNA74|Hcam3|cam-PDE 1C|hCam-3	phosphodiesterase 1C	protein-coding
chrX:7050480-7052064	Female-biased	chrX	7050480	7052064	+	0	NA	intron (NM_001135565, intron 1 of 4)	intron (NM_001135565, intron 1 of 4)	-14059	NM_001320750	412	Hs.522578	NM_000351	ENSG00000101846	STS	ARSC|ARSC1|ASC|ES|SSDD|XLI	steroid sulfatase	protein-coding
chr6:139284551-139285545	Female-biased	chr6	139284551	139285545	+	0	NA	intron (NM_031922, intron 1 of 19)	intron (NM_031922, intron 1 of 19)	24350	NM_001286611	85021	Hs.334603	NM_031922	ENSG00000135597	REPS1	NBIA7|RALBP1	RALBP1 associated Eps domain containing 1	protein-coding
chr4:65271935-65275520	Female-biased	chr4	65271935	65275520	+	0	NA	intron (NM_001363796, intron 1 of 11)	intron (NM_001363796, intron 1 of 11)	1441	NM_001010874	253017	Hs.227752	NM_001010874	ENSG00000205678	TECRL	CPVT3|GPSN2L|SRD5A2L2|TERL	trans-2,3-enoyl-CoA reductase like	protein-coding
chrX:8017214-8018599	Female-biased	chrX	8017214	8018599	+	0	NA	Intergenic	Intergenic	-77100	NR_030380	723779		NR_030380	ENSG00000207628	MIR651	MIRN651|hsa-mir-651|mir-651	microRNA 651	ncRNA
chr3:33577897-33581472	Female-biased	chr3	33577897	33581472	+	0	NA	intron (NM_001365634, intron 30 of 35)	L2a|LINE|L2	-97787	NM_014517	7342	Hs.729120	NM_014517	ENSG00000153560	UBP1	LBP-1B|LBP-1a|LBP1A|LBP1B	upstream binding protein 1	protein-coding
chr19:17970542-17971968	Female-biased	chr19	17970542	17971968	+	0	NA	intron (NM_000980, intron 1 of 4)	intron (NM_000980, intron 1 of 4)	536	NM_000980	6142	Hs.337766	NM_000980	ENSG00000105640	RPL18A	L18A	ribosomal protein L18a	protein-coding
chrX:109645997-109646593	Female-biased	chrX	109645997	109646593	+	0	NA	intron (NM_001171689, intron 2 of 7)	intron (NM_001171689, intron 2 of 7)	-15990	NM_020769	57529	Hs.201071	NM_020769	ENSG00000243978	RTL9	MAR9|MART9|RGAG1|SIRH10	retrotransposon Gag like 9	protein-coding
chrX:131403619-131404804	Female-biased	chrX	131403619	131404804	+	0	NA	intron (NR_110410, intron 2 of 2)	L2c|LINE|L2	-50703	NM_001271187	57826	Hs.119889	NM_021183	ENSG00000123728	RAP2C	-	RAP2C, member of RAS oncogene family	protein-coding
chr7:23237166-23237476	Female-biased	chr7	23237166	23237476	+	0	NA	intron (NM_001370443, intron 6 of 7)	intron (NM_001370443, intron 6 of 7)	15654	NM_001370446	11097	Hs.408241	NM_007342	ENSG00000136243	NUP42	CG1|NLP-1|NLP_1|NUPL2|hCG1	nucleoporin 42	protein-coding
chrX:131156656-131157913	Female-biased	chrX	131156656	131157913	+	0	NA	promoter-TSS (NM_001042453)	promoter-TSS (NM_001042453)	-46	NM_001042453	51765	Hs.444247	NM_016542	ENSG00000134602	STK26	MASK|MST4	serine/threonine kinase 26	protein-coding
chrX:153235987-153237886	Female-biased	chrX	153235987	153237886	+	0	NA	5' UTR (NM_005334, exon 1 of 26)	5' UTR (NM_005334, exon 1 of 26)	333	NM_005334	3054	Hs.83634	NM_005334	ENSG00000172534	HCFC1	CFF|HCF|HCF-1|HCF1|HFC1|MRX3|PPP1R89|VCAF	host cell factor C1	protein-coding
chrX:102795270-102795797	Female-biased	chrX	102795270	102795797	+	0	NA	intron (NR_131237, intron 1 of 5)	MLT1C|LTR|ERVL-MaLR	14348	NR_131237	105373300		NR_131236		LINC02589	-	long intergenic non-protein coding RNA 2589	ncRNA
chrX:39366794-39367748	Female-biased	chrX	39366794	39367748	+	0	NA	Intergenic	MIR|SINE|MIR	-116243	NR_110385	101927449	Hs.553988	NR_110385	ENSG00000236747	LINC01282	-	long intergenic non-protein coding RNA 1282	ncRNA
chrX:64862657-64865836	Female-biased	chrX	64862657	64865836	+	0	NA	Intergenic	MIR3|SINE|MIR	-23275	NM_002444	4478	Hs.87752	NM_002444	ENSG00000147065	MSN	HEL70|IMD50	moesin	protein-coding
chrX:73468416-73471942	Female-biased	chrX	73468416	73471942	+	0	NA	intron (NR_028379, intron 5 of 6)	LTR21A|LTR|ERV1	-31726	NR_030620	100126317		NR_030620	ENSG00000212027	MIR374B	MIRN374B|mir-374b	microRNA 374b	ncRNA
chr17:13972252-13973816	Female-biased	chr17	13972252	13973816	+	0	NA	promoter-TSS (NR_049718)	promoter-TSS (NR_049718)	213	NM_001303	1352	Hs.462278	NM_001303	ENSG00000006695	COX10	-	cytochrome c oxidase assembly factor heme A:farnesyltransferase COX10	protein-coding
chr13:95033406-95033976	Female-biased	chr13	95033406	95033976	+	0	NA	intron (NM_005708, intron 6 of 8)	MLT1B|LTR|ERVL-MaLR	98245	NM_001129889	1638	Hs.301865	NM_001922	ENSG00000080166	DCT	TRP-2|TYRP2	dopachrome tautomerase	protein-coding
chr1:214690204-214690849	Female-biased	chr1	214690204	214690849	+	0	NA	intron (NM_005401, intron 1 of 18)	intron (NM_005401, intron 1 of 18)	34419	NM_005401	5784	Hs.193557	NM_005401	ENSG00000152104	PTPN14	CATLPH|PEZ|PTP36	protein tyrosine phosphatase non-receptor type 14	protein-coding
chr1:7073149-7074903	Female-biased	chr1	7073149	7074903	+	0	NA	intron (NM_001349609, intron 3 of 22)	intron (NM_001349609, intron 3 of 22)	228512	NM_001349608	23261	Hs.397705	NM_015215	ENSG00000171735	CAMTA1	CANPMR	calmodulin binding transcription activator 1	protein-coding
chrX:15882001-15883007	Female-biased	chrX	15882001	15883007	+	0	NA	Intergenic	LTR67B|LTR|ERVL	-9568	NM_001369007	8905	Hs.121592	NM_003916	ENSG00000182287	AP1S2	DC22|MRX59|MRXS21|MRXS5|MRXSF|PGS|SIGMA1B	adaptor related protein complex 1 subunit sigma 2	protein-coding
chrX:8032178-8032917	Female-biased	chrX	8032178	8032917	+	0	NA	Intergenic	MLT1E2|LTR|ERVL-MaLR	-62459	NR_030380	723779		NR_030380	ENSG00000207628	MIR651	MIRN651|hsa-mir-651|mir-651	microRNA 651	ncRNA
chr1:228666669-228667441	Female-biased	chr1	228666669	228667441	+	0	NA	Intergenic	Intergenic	-8028	NM_001010858	149603	Hs.356377	NM_001010858	ENSG00000168159	RNF187	RACO-1|RACO1	ring finger protein 187	protein-coding
chrX:31289816-31290938	Female-biased	chrX	31289816	31290938	+	0	NA	intron (NM_000109, intron 62 of 78)	intron (NM_000109, intron 62 of 78)	-5306	NM_004016	1756	Hs.495912	NM_000109	ENSG00000198947	DMD	BMD|CMD3B|DXS142|DXS164|DXS206|DXS230|DXS239|DXS268|DXS269|DXS270|DXS272|MRX85	dystrophin	protein-coding
chr1:169129926-169131604	Female-biased	chr1	169129926	169131604	+	0	NA	intron (NM_013330, intron 11 of 11)	intron (NM_013330, intron 11 of 11)	54837	NM_001677	481	Hs.291196	NM_001677	ENSG00000143153	ATP1B1	ATP1B	ATPase Na+/K+ transporting subunit beta 1	protein-coding
chrX:106361095-106362651	Female-biased	chrX	106361095	106362651	+	0	NA	promoter-TSS (NM_001324243)	promoter-TSS (NM_001324243)	-58	NR_136731	55285	Hs.139053	NM_018301	ENSG00000089682	RBM41	-	RNA binding motif protein 41	protein-coding
chr18:55444262-55444716	Female-biased	chr18	55444262	55444716	+	0	NA	intron (NM_005603, intron 1 of 27)	AluJr|SINE|Alu	26058	NM_005603	5205	Hs.216623	NM_005603	ENSG00000081923	ATP8B1	ATPIC|BRIC|FIC1|ICP1|PFIC|PFIC1	ATPase phospholipid transporting 8B1	protein-coding
chr2:11638232-11639809	Female-biased	chr2	11638232	11639809	+	0	NA	Intergenic	Intergenic	-32717	NM_001278277	1876	Hs.603093	NM_198256	ENSG00000169016	E2F6	E2F-6	E2F transcription factor 6	protein-coding
chr4:65264923-65265469	Female-biased	chr4	65264923	65265469	+	0	NA	intron (NM_001363796, intron 1 of 11)	MSTA-int|LTR|ERVL-MaLR	9972	NM_001010874	253017	Hs.227752	NM_001010874	ENSG00000205678	TECRL	CPVT3|GPSN2L|SRD5A2L2|TERL	trans-2,3-enoyl-CoA reductase like	protein-coding
chr3:190215226-190217576	Female-biased	chr3	190215226	190217576	+	0	NA	Intergenic	MIRc|SINE|MIR	-15473	NM_001167928	3556	Hs.478673	NM_002182	ENSG00000196083	IL1RAP	C3orf13|IL-1RAcP|IL1R3	interleukin 1 receptor accessory protein	protein-coding
chr13:76365949-76367107	Female-biased	chr13	76365949	76367107	+	0	NA	intron (NM_001306080, intron 4 of 30)	MIRb|SINE|MIR	31731	NM_015842	4008	Hs.207631	NM_005358	ENSG00000136153	LMO7	FBX20|FBXO20|LMO7b|LOMP	LIM domain 7	protein-coding
chr3:69797622-69797843	Female-biased	chr3	69797622	69797843	+	0	NA	intron (NM_001354605, intron 1 of 9)	intron (NM_001354605, intron 1 of 9)	9117	NM_001354606	4286	Hs.166017	NM_000248	ENSG00000187098	MITF	CMM8|COMMAD|MI|WS2|WS2A|bHLHe32	melanocyte inducing transcription factor	protein-coding
chrX:41731329-41731868	Female-biased	chrX	41731329	41731868	+	0	NA	intron (NM_003688, intron 1 of 26)	intron (NM_003688, intron 1 of 26)	50689	NM_001126055	8573	Hs.495984	NM_003688	ENSG00000147044	CASK	CAGH39|CAMGUK|CMG|FGS4|LIN2|MICPCH|MRXSNA|TNRC8|hCASK	calcium/calmodulin dependent serine protein kinase	protein-coding
chr10:31693321-31694583	Female-biased	chr10	31693321	31694583	+	0	NA	intron (NM_001323650, intron 4 of 11)	MER45A|DNA|hAT-Tip100	-5268	NM_001368169	100505502	Hs.730227	NM_001368169		LOC100505502	-	putative UPF0607 protein FLJ37424	protein-coding
chrX:71759748-71760803	Female-biased	chrX	71759748	71760803	+	0	NA	intron (NM_001166448, intron 2 of 4)	L2c|LINE|L2	32418	NM_001166448	55869	Hs.310536	NM_018486	ENSG00000147099	HDAC8	CDA07|CDLS5|HD8|HDACL1|KDAC8|MRXS6|RPD3|WTS	histone deacetylase 8	protein-coding
chrX:31349346-31350772	Female-biased	chrX	31349346	31350772	+	0	NA	intron (NM_000109, intron 61 of 78)	intron (NM_000109, intron 61 of 78)	-64988	NM_004016	1756	Hs.495912	NM_000109	ENSG00000198947	DMD	BMD|CMD3B|DXS142|DXS164|DXS206|DXS230|DXS239|DXS268|DXS269|DXS270|DXS272|MRX85	dystrophin	protein-coding
chr17:2609387-2609662	Female-biased	chr17	2609387	2609662	+	0	NA	intron (NM_001366662, intron 1 of 25)	intron (NM_001366662, intron 1 of 25)	5534	NM_001366661	23277	Hs.22616	NM_015229	ENSG00000132361	CLUH	CLU1	clustered mitochondria homolog	protein-coding
chrX:23825012-23826113	Female-biased	chrX	23825012	23826113	+	0	NA	Intergenic	Intergenic	24287	NR_027783	6303	Hs.28491	NM_002970	ENSG00000130066	SAT1	DC21|KFSD|KFSDX|SAT|SSAT|SSAT-1	spermidine/spermine N1-acetyltransferase 1	protein-coding
chr11:10885871-10886821	Female-biased	chr11	10885871	10886821	+	0	NA	intron (NR_034137, intron 1 of 2)	intron (NR_034137, intron 1 of 2)	6582	NR_034137	729013	Hs.726427	NR_034137	ENSG00000247271	ZBED5-AS1	-	ZBED5 antisense RNA 1	ncRNA
chr13:32633544-32636909	Female-biased	chr13	32633544	32636909	+	0	NA	intron (NM_023037, intron 1 of 60)	intron (NM_023037, intron 1 of 60)	29315	NM_023037	10129	Hs.507669	NM_023037	ENSG00000073910	FRY	13CDNA73|214K23.2|C13orf14|CG003|bA207N4.2|bA37E23.1	FRY microtubule binding protein	protein-coding
chrX:71400085-71402361	Female-biased	chrX	71400085	71402361	+	0	NA	promoter-TSS (NM_001170747)	promoter-TSS (NM_001170747)	-303	NM_001170747	5303	Hs.655623	NM_006223	ENSG00000102309	PIN4	EPVH|PAR14|PAR17	peptidylprolyl cis/trans isomerase, NIMA-interacting 4	protein-coding
chrX:154560565-154564064	Female-biased	chrX	154560565	154564064	+	0	NA	intron (NM_001289, intron 1 of 5)	intron (NM_001289, intron 1 of 5)	1609	NM_001289	1193	Hs.655445	NM_001289	ENSG00000155962	CLIC2	CLIC2b|MRXS32|XAP121	chloride intracellular channel 2	protein-coding
chr8:22226897-22227329	Female-biased	chr8	22226897	22227329	+	0	NA	intron (NM_001135153, intron 1 of 8)	intron (NM_001135153, intron 1 of 8)	2062	NM_001135153	23516	Hs.491232	NM_015359	ENSG00000104635	SLC39A14	HCIN|HMNDYT2|LZT-Hs4|NET34|ZIP14|cig19	solute carrier family 39 member 14	protein-coding
chr22:36306492-36307110	Female-biased	chr22	36306492	36307110	+	0	NA	intron (NM_001349990, intron 2 of 13)	intron (NM_001349990, intron 2 of 13)	50877	NM_001349992	23543	Hs.282998	NM_014309	ENSG00000100320	RBFOX2	FOX2|Fox-2|HNRBP2|HRNBP2|RBM9|RTA|dJ106I20.3|fxh	RNA binding fox-1 homolog 2	protein-coding
chrX:66933851-66934814	Female-biased	chrX	66933851	66934814	+	0	NA	intron (NM_001011645, intron 5 of 8)	intron (NM_001011645, intron 5 of 8)	169867	NM_001348063	367	Hs.76704	NM_000044	ENSG00000169083	AR	AIS|AR8|DHTR|HUMARA|HYSP1|KD|NR3C4|SBMA|SMAX1|TFM	androgen receptor	protein-coding
chrX:3732974-3734899	Female-biased	chrX	3732974	3734899	+	0	NA	Intergenic	CpG	27999	NR_034031	389906	Hs.636199	NM_001045547		LOC389906	-	zinc finger protein 839 pseudogene	pseudo
chr1:151519326-151519833	Female-biased	chr1	151519326	151519833	+	0	NA	intron (NM_001126337, intron 1 of 11)	intron (NM_001126337, intron 1 of 11)	1307	NR_030280	693139		NR_030280	ENSG00000207606	MIR554	MIRN554|hsa-mir-554	microRNA 554	ncRNA
chr4:152223768-152224068	Female-biased	chr4	152223768	152224068	+	0	NA	Intergenic	MIR3|SINE|MIR	25593	NM_001353611	345062	Hs.651266	NM_183375	ENSG00000189099	PRSS48	ESSPL	serine protease 48	protein-coding
chrX:38083630-38085195	Female-biased	chrX	38083630	38085195	+	0	NA	Intergenic	Intergenic	-4235	NM_001170750	8406	Hs.15154	NM_006307	ENSG00000101955	SRPX	DRS|ETX1|HEL-S-83p|SRPX1	sushi repeat containing protein X-linked	protein-coding
chr5:148822234-148823183	Female-biased	chr5	148822234	148823183	+	0	NA	Intergenic	Intergenic	12499	NR_029686	406937		NR_029686	ENSG00000276365	MIR145	MIRN145|miR-145|miRNA145	microRNA 145	ncRNA
chr5:170171718-170174366	Female-biased	chr5	170171718	170174366	+	0	NA	Intergenic	MIRc|SINE|MIR	-37681	NM_001291985	2568	Hs.26225	NM_014211	ENSG00000094755	GABRP	-	gamma-aminobutyric acid type A receptor pi subunit	protein-coding
chr18:31157229-31158242	Female-biased	chr18	31157229	31158242	+	0	NA	promoter-TSS (NM_030632)	promoter-TSS (NM_030632)	-448	NM_030632	80816	Hs.464876	NM_030632	ENSG00000141431	ASXL3	BRPS|KIAA1713	ASXL transcriptional regulator 3	protein-coding
chrX:149658109-149658510	Female-biased	chrX	149658109	149658510	+	0	NA	intron (NM_005491, intron 4 of 6)	LTR16B|LTR|ERVL	44589	NM_005491	10046	Hs.20136	NM_005491	ENSG00000013619	MAMLD1	CG1|CXorf6|F18|HYSP2	mastermind like domain containing 1	protein-coding
chr5:156013712-156014363	Female-biased	chr5	156013712	156014363	+	0	NA	intron (NM_172244, intron 4 of 7)	MIR|SINE|MIR	259863	NM_001128209	6444	Hs.387207	NM_000337	ENSG00000170624	SGCD	35DAG|CMD1L|DAGD|LGMDR6|SG-delta|SGCDP|SGD	sarcoglycan delta	protein-coding
chrX:118645571-118646733	Female-biased	chrX	118645571	118646733	+	0	NA	Intergenic	AluSz|SINE|Alu	-43069	NR_028443	100303728	Hs.714405	NR_028443	ENSG00000224281	SLC25A5-AS1	-	SLC25A5 antisense RNA 1	ncRNA
chrX:118344749-118346336	Female-biased	chrX	118344749	118346336	+	0	NA	Intergenic	Intergenic	-24666	NM_001282621	10857	Hs.90061	NM_006667	ENSG00000101856	PGRMC1	Dap1|HPR6.6|IZA|MPR	progesterone receptor membrane component 1	protein-coding
chrX:135579649-135580632	Female-biased	chrX	135579649	135580632	+	0	NA	intron (NM_014500, intron 1 of 8)	intron (NM_014500, intron 1 of 8)	389	NM_014500	27336	Hs.204475	NM_014500	ENSG00000102241	HTATSF1	TAT-SF1|TATSF1|dJ196E23.2	HIV-1 Tat specific factor 1	protein-coding
chrX:106231805-106232160	Female-biased	chrX	106231805	106232160	+	0	NA	intron (NM_024657, intron 3 of 16)	intron (NM_024657, intron 3 of 16)	11460	NM_024657	79710	Hs.496544	NM_024657	ENSG00000133131	MORC4	ZCW4|ZCWCC2|dJ75H8.2	MORC family CW-type zinc finger 4	protein-coding
chrX:33224322-33224704	Female-biased	chrX	33224322	33224704	+	0	NA	intron (NM_000109, intron 1 of 78)	intron (NM_000109, intron 1 of 78)	5160	NM_004006	1756	Hs.495912	NM_000109	ENSG00000198947	DMD	BMD|CMD3B|DXS142|DXS164|DXS206|DXS230|DXS239|DXS268|DXS269|DXS270|DXS272|MRX85	dystrophin	protein-coding
chrX:45365316-45368084	Female-biased	chrX	45365316	45368084	+	0	NA	intron (NR_104644, intron 1 of 3)	intron (NR_104644, intron 1 of 3)	2067	NR_104644	101927528	Hs.550772	NR_104644	ENSG00000229563	LINC01204	-	long intergenic non-protein coding RNA 1204	ncRNA
chrX:56764853-56765095	Female-biased	chrX	56764853	56765095	+	0	NA	promoter-TSS (NR_002308)	promoter-TSS (NR_002308)	-957	NR_002308	442454	Hs.663220	NR_002308		UQCRBP1	-	ubiquinol-cytochrome c reductase binding protein pseudogene 1	pseudo
chrX:23522539-23523262	Female-biased	chrX	23522539	23523262	+	0	NA	Intergenic	Intergenic	-162710	NM_006406	10549	Hs.83383	NM_006406	ENSG00000123131	PRDX4	AOE37-2|AOE372|HEL-S-97n|PRX-4	peroxiredoxin 4	protein-coding
chrX:66944528-66944872	Female-biased	chrX	66944528	66944872	+	0	NA	3' UTR (NM_000044, exon 8 of 8)	3' UTR (NM_000044, exon 8 of 8)	180235	NM_001348063	367	Hs.76704	NM_000044	ENSG00000169083	AR	AIS|AR8|DHTR|HUMARA|HYSP1|KD|NR3C4|SBMA|SMAX1|TFM	androgen receptor	protein-coding
chr10:115370677-115372904	Female-biased	chr10	115370677	115372904	+	0	NA	intron (NM_006175, intron 29 of 40)	MIR|SINE|MIR	52010	NM_001322945	4892	Hs.268788	NM_006175	ENSG00000197893	NRAP	N-RAP	nebulin related anchoring protein	protein-coding
chr7:23113943-23117368	Female-biased	chr7	23113943	23117368	+	0	NA	Intergenic	Intergenic	29667	NR_046220	100775104		NR_046220	ENSG00000230658	KLHL7-DT	KLHL7-AS1|PLATAK	KLHL7 divergent transcript	ncRNA
chr10:52336464-52338372	Female-biased	chr10	52336464	52338372	+	0	NA	intron (NM_147156, intron 2 of 10)	intron (NM_147156, intron 2 of 10)	46298	NM_147156	259230	Hs.654698	NM_147156	ENSG00000198964	SGMS1	MOB|MOB1|SMS1|TMEM23|hmob33	sphingomyelin synthase 1	protein-coding
chrX:15866230-15867928	Female-biased	chrX	15866230	15867928	+	0	NA	intron (NM_001368994, intron 2 of 4)	intron (NM_001368994, intron 2 of 4)	5857	NR_160932	8905	Hs.121592	NM_003916	ENSG00000182287	AP1S2	DC22|MRX59|MRXS21|MRXS5|MRXSF|PGS|SIGMA1B	adaptor related protein complex 1 subunit sigma 2	protein-coding
chrX:40943162-40945704	Female-biased	chrX	40943162	40945704	+	0	NA	promoter-TSS (NM_001039591)	promoter-TSS (NM_001039591)	-265	NM_001039590	8239	Hs.77578	NM_004652	ENSG00000124486	USP9X	DFFRX|FAF|FAM|MRX99|MRXS99F	ubiquitin specific peptidase 9 X-linked	protein-coding
chr6:43020672-43022530	Female-biased	chr6	43020672	43022530	+	0	NA	promoter-TSS (NM_014780)	promoter-TSS (NM_014780)	82	NM_001168370	9820	Hs.520136	NM_014780	ENSG00000044090	CUL7	3M1|CUL-7|KIAA0076|dJ20C7.5	cullin 7	protein-coding
chr14:39643594-39645478	Female-biased	chr14	39643594	39645478	+	0	NA	promoter-TSS (NM_002687)	promoter-TSS (NM_002687)	78	NM_002687	5411	Hs.409965	NM_002687	ENSG00000100941	PNN	DRS|DRSP|SDK3|memA	pinin, desmosome associated protein	protein-coding
chr2:176045000-176047021	Female-biased	chr2	176045000	176047021	+	0	NA	intron (NM_001002258, intron 1 of 3)	CpG	428	NM_001689	518	Hs.429	NM_001689	ENSG00000154518	ATP5MC3	ATP5G3|P3	ATP synthase membrane subunit c locus 3	protein-coding
chrX:33200942-33202399	Female-biased	chrX	33200942	33202399	+	0	NA	intron (NM_000109, intron 1 of 78)	intron (NM_000109, intron 1 of 78)	28003	NM_004006	1756	Hs.495912	NM_000109	ENSG00000198947	DMD	BMD|CMD3B|DXS142|DXS164|DXS206|DXS230|DXS239|DXS268|DXS269|DXS270|DXS272|MRX85	dystrophin	protein-coding
chr2:145236056-145237304	Female-biased	chr2	145236056	145237304	+	0	NA	intron (NM_001171653, intron 2 of 8)	intron (NM_001171653, intron 2 of 8)	-40501	NR_040248	100303491	Hs.560789	NR_040248	ENSG00000238057	ZEB2-AS1	ZEB2-AS|ZEB2AS|ZEB2NAT	ZEB2 antisense RNA 1	ncRNA
chrX:7891588-7892274	Female-biased	chrX	7891588	7892274	+	0	NA	intron (NM_001172672, intron 1 of 5)	intron (NM_001172672, intron 1 of 5)	3523	NM_004650	8228	Hs.264	NM_004650	ENSG00000006757	PNPLA4	DXS1283E|GS2|iPLA2eta	patatin like phospholipase domain containing 4	protein-coding
chrX:55352751-55355514	Female-biased	chrX	55352751	55355514	+	0	NA	Intergenic	L1MD1|LINE|L1	47611	NR_130179	100421746	Hs.662612	NR_130179	ENSG00000232765	LOC100421746	-	PAGE family member 5 pseudogene	pseudo
chrX:13178289-13180084	Female-biased	chrX	13178289	13180084	+	0	NA	Intergenic	Intergenic	-116447	NM_174901	171484	Hs.667546	NM_174901	ENSG00000187268	FAM9C	TEX39C	family with sequence similarity 9 member C	protein-coding
chrX:74504417-74504652	Female-biased	chrX	74504417	74504652	+	0	NA	intron (NR_030774, intron 1 of 7)	L1PBa1|LINE|L1	10614	NM_145052	139596	Hs.91612	NM_145052	ENSG00000094841	UPRT	FUR1|UPP	uracil phosphoribosyltransferase homolog	protein-coding
chr7:90711259-90712330	Female-biased	chr7	90711259	90712330	+	0	NA	intron (NM_001287136, intron 11 of 13)	intron (NM_001287136, intron 11 of 13)	-181954	NM_003505	8321	Hs.94234	NM_003505	ENSG00000157240	FZD1	-	frizzled class receptor 1	protein-coding
chrX:53018334-53019803	Female-biased	chrX	53018334	53019803	+	0	NA	intron (NM_001242492, intron 1 of 4)	intron (NM_001242492, intron 1 of 4)	5583	NM_001242490	29057	Hs.6451	NM_014138	ENSG00000268350	FAM156A	PRO0659|TMEM29	family with sequence similarity 156 member A	protein-coding
chr7:135242213-135243842	Female-biased	chr7	135242213	135243842	+	0	NA	intron (NM_015135, intron 1 of 42)	intron (NM_015135, intron 1 of 42)	362	NM_001329434	23165	Hs.743250	NM_015135	ENSG00000155561	NUP205	C7orf14|NPHS13	nucleoporin 205	protein-coding
chr7:96070626-96071776	Female-biased	chr7	96070626	96071776	+	0	NA	Intergenic	L2a|LINE|L2	61634	NM_001201450	7979	Hs.489201	NM_006304	ENSG00000127922	SEM1	C7orf76|DSS1|ECD|SHFD1|SHFM1|SHSF1|Shfdg1	SEM1 26S proteasome complex subunit	protein-coding
chrX:3732267-3732963	Female-biased	chrX	3732267	3732963	+	0	NA	Intergenic	CpG	29320	NR_034031	389906	Hs.636199	NM_001045547		LOC389906	-	zinc finger protein 839 pseudogene	pseudo
chrX:126712085-126712424	Female-biased	chrX	126712085	126712424	+	0	NA	Intergenic	MER52A|LTR|ERV1	474128	NM_138289	139741	Hs.680125	NM_138289	ENSG00000123165	ACTRT1	AIP1|ARIP1|ARPT1|HSD27	actin related protein T1	protein-coding
chr11:125185396-125185766	Female-biased	chr11	125185396	125185766	+	0	NA	intron (NM_022062, intron 2 of 12)	intron (NM_022062, intron 2 of 12)	150934	NM_022062	63876	Hs.278564	NM_022062	ENSG00000165495	PKNOX2	PREP2	PBX/knotted 1 homeobox 2	protein-coding
chr13:77880315-77881141	Female-biased	chr13	77880315	77881141	+	0	NA	intron (NM_015057, intron 1 of 82)	intron (NM_015057, intron 1 of 82)	20501	NM_015057	23077	Hs.591221	NM_015057	ENSG00000005810	MYCBP2	Myc-bp2|PAM|PHR1|Phr	MYC binding protein 2	protein-coding
chr11:22228102-22230604	Female-biased	chr11	22228102	22230604	+	0	NA	intron (NM_001142649, intron 2 of 21)	L1MD1|LINE|L1	14631	NM_213599	203859	Hs.154329	NM_213599	ENSG00000171714	ANO5	GDD1|LGMD2L|LGMDR12|TMEM16E	anoctamin 5	protein-coding
chrX:102883138-102885418	Female-biased	chrX	102883138	102885418	+	0	NA	intron (NM_004780, intron 1 of 2)	intron (NM_004780, intron 1 of 2)	375	NM_001006639	9338	Hs.95243	NM_004780	ENSG00000172465	TCEAL1	SIIR|WEX9|p21|pp21	transcription elongation factor A like 1	protein-coding
chr5:45334576-45336427	Female-biased	chr5	45334576	45336427	+	0	NA	intron (NM_021072, intron 5 of 7)	intron (NM_021072, intron 5 of 7)	360981	NM_021072	348980	Hs.353176	NM_021072	ENSG00000164588	HCN1	BCNG-1|BCNG1|EIEE24|HAC-2	hyperpolarization activated cyclic nucleotide gated potassium channel 1	protein-coding
chrX:24168544-24169503	Female-biased	chrX	24168544	24169503	+	0	NA	intron (NM_001178086, intron 1 of 5)	intron (NM_001178086, intron 1 of 5)	1177	NM_001178095	7543	Hs.336681	NM_003410	ENSG00000005889	ZFX	ZNF926	zinc finger protein X-linked	protein-coding
chrX:78592302-78593631	Female-biased	chrX	78592302	78593631	+	0	NA	Intergenic	L1M3c|LINE|L1	29865	NM_004867	9452	Hs.17109	NM_004867	ENSG00000078596	ITM2A	BRICD2A|E25A	integral membrane protein 2A	protein-coding
chr7:136768559-136770904	Female-biased	chr7	136768559	136770904	+	0	NA	intron (NR_046103, intron 1 of 3)	intron (NR_046103, intron 1 of 3)	79357	NR_046103	349160	Hs.660713	NR_046103	ENSG00000234352	LOC349160	-	uncharacterized LOC349160	ncRNA
chrX:15534144-15534669	Female-biased	chrX	15534144	15534669	+	0	NA	intron (NM_203281, intron 5 of 18)	intron (NM_203281, intron 5 of 18)	8975	NM_001721	660	Hs.495731	NM_001721	ENSG00000102010	BMX	ETK|PSCTK2|PSCTK3	BMX non-receptor tyrosine kinase	protein-coding
chr15:62747331-62749992	Female-biased	chr15	62747331	62749992	+	0	NA	Intergenic	Intergenic	113433	NR_106733	102464834		NR_106733	ENSG00000275451	MIR6085	hsa-mir-6085	microRNA 6085	ncRNA
chrX:47053056-47054193	Female-biased	chrX	47053056	47054193	+	0	NA	intron (NM_003334, intron 1 of 25)	intron (NM_003334, intron 1 of 25)	396	NM_003334	7317	Hs.533273	NM_003334	ENSG00000130985	UBA1	A1S9|A1S9T|A1ST|AMCX1|CFAP124|GXP1|POC20|SMAX2|UBA1A|UBE1|UBE1X	ubiquitin like modifier activating enzyme 1	protein-coding
chr3:194894433-194895022	Female-biased	chr3	194894433	194895022	+	0	NA	intron (NM_152531, intron 2 of 3)	intron (NM_152531, intron 2 of 3)	26127	NR_102711	101410543	Hs.658170	NR_102710	ENSG00000230266	XXYLT1-AS2	-	XXYLT1 antisense RNA 2	ncRNA
chr2:63827916-63828322	Female-biased	chr2	63827916	63828322	+	0	NA	intron (NM_005917, intron 5 of 8)	intron (NM_005917, intron 5 of 8)	11834	NM_001199111	4190	Hs.526521	NM_005917	ENSG00000014641	MDH1	HEL-S-32|MDH-s|MDHA|MGC:1375|MOR2	malate dehydrogenase 1	protein-coding
chr11:33311297-33314451	Female-biased	chr11	33311297	33314451	+	0	NA	intron (NM_001278163, intron 2 of 15)	intron (NM_001278163, intron 2 of 15)	32997	NM_001278162	10114	Hs.201918	NM_005734	ENSG00000110422	HIPK3	DYRK6|FIST3|PKY|YAK1	homeodomain interacting protein kinase 3	protein-coding
chrX:50336695-50337847	Female-biased	chrX	50336695	50337847	+	0	NA	3' UTR (NM_020717, exon 9 of 9)	3' UTR (NM_020717, exon 9 of 9)	-123447	NM_001013742	139189	Hs.38132	NM_001013742	ENSG00000274588	DGKK	-	diacylglycerol kinase kappa	protein-coding
chrX:17046329-17046600	Female-biased	chrX	17046329	17046600	+	0	NA	intron (NM_001080975, intron 4 of 17)	intron (NM_001080975, intron 4 of 17)	81683	NM_001080975	9185	Hs.186810	NM_004726	ENSG00000169891	REPS2	POB1	RALBP1 associated Eps domain containing 2	protein-coding
chrX:130886346-130887791	Female-biased	chrX	130886346	130887791	+	0	NA	intron (NR_026975, intron 9 of 12)	intron (NR_026975, intron 9 of 12)	77603	NR_026975	286467	Hs.720385	NR_026975	ENSG00000213468	FIRRE	LINC01200	firre intergenic repeating RNA element	ncRNA
chrX:50521693-50524684	Female-biased	chrX	50521693	50524684	+	0	NA	intron (NR_027121, intron 1 of 9)	intron (NR_027121, intron 1 of 9)	33856	NR_027121	57477	Hs.420541	NM_020717	ENSG00000158352	SHROOM4	SHAP|shrm4	shroom family member 4	protein-coding
chr1:204071593-204071920	Female-biased	chr1	204071593	204071920	+	0	NA	intron (NM_005686, intron 1 of 13)	intron (NM_005686, intron 1 of 13)	29513	NM_005686	9580	Hs.201671	NM_005686	ENSG00000143842	SOX13	ICA12|Sox-13	SRY-box transcription factor 13	protein-coding
chr17:28066691-28067874	Female-biased	chr17	28066691	28067874	+	0	NA	intron (NM_001282129, intron 3 of 15)	intron (NM_001282129, intron 3 of 15)	21168	NM_001282131	85464	Hs.654754	NM_033389	ENSG00000141298	SSH2	SSH-2|SSH-2L	slingshot protein phosphatase 2	protein-coding
chr4:157758285-157760085	Female-biased	chr4	157758285	157760085	+	0	NA	intron (NM_016205, intron 2 of 5)	intron (NM_016205, intron 2 of 5)	133766	NM_016205	56034	Hs.570855	NM_016205	ENSG00000145431	PDGFC	FALLOTEIN|SCDGF	platelet derived growth factor C	protein-coding
chr1:101490464-101492447	Female-biased	chr1	101490464	101492447	+	0	NA	promoter-TSS (NR_109849)	promoter-TSS (NR_109849)	53	NR_109849	102606465	Hs.593669	NR_109849		LOC102606465	-	uncharacterized LOC102606465	ncRNA
chr8:59520460-59522021	Female-biased	chr8	59520460	59522021	+	0	NA	intron (NM_001144772, intron 10 of 30)	intron (NM_001144772, intron 10 of 30)	50726	NM_001144772	8439	Hs.372000	NM_003580	ENSG00000035681	NSMAF	FAN|GRAMD5	neutral sphingomyelinase activation associated factor	protein-coding
chr19:19931597-19933260	Female-biased	chr19	19931597	19933260	+	0	NA	5' UTR (NM_001145404, exon 1 of 3)	5' UTR (NM_001145404, exon 1 of 3)	131	NM_001099269	440515	Hs.351906	NM_001099269	ENSG00000081665	ZNF506	-	zinc finger protein 506	protein-coding
chrX:33196319-33197476	Female-biased	chrX	33196319	33197476	+	0	NA	intron (NM_000109, intron 1 of 78)	intron (NM_000109, intron 1 of 78)	32776	NM_004006	1756	Hs.495912	NM_000109	ENSG00000198947	DMD	BMD|CMD3B|DXS142|DXS164|DXS206|DXS230|DXS239|DXS268|DXS269|DXS270|DXS272|MRX85	dystrophin	protein-coding
chr15:80542075-80544112	Female-biased	chr15	80542075	80544112	+	0	NA	intron (NM_001352888, intron 1 of 2)	intron (NM_001352888, intron 1 of 2)	1462	NM_001352888	100996492	Hs.20034	NM_001352888	ENSG00000259417	CTXND1	LINC01314	cortexin domain containing 1	protein-coding
chr22:36307131-36307401	Female-biased	chr22	36307131	36307401	+	0	NA	intron (NM_001349990, intron 2 of 13)	intron (NM_001349990, intron 2 of 13)	50412	NM_001349992	23543	Hs.282998	NM_014309	ENSG00000100320	RBFOX2	FOX2|Fox-2|HNRBP2|HRNBP2|RBM9|RTA|dJ106I20.3|fxh	RNA binding fox-1 homolog 2	protein-coding
chr3:192340816-192341734	Female-biased	chr3	192340816	192341734	+	0	NA	intron (NM_004113, intron 2 of 5)	intron (NM_004113, intron 2 of 5)	104055	NM_004113	2257	Hs.390250	NM_004113	ENSG00000114279	FGF12	EIEE47|FGF12B|FHF1	fibroblast growth factor 12	protein-coding
chrX:10032625-10033348	Female-biased	chrX	10032625	10033348	+	0	NA	intron (NM_015691, intron 2 of 22)	intron (NM_015691, intron 2 of 22)	49191	NM_015691	55841	Hs.527524	NM_015691	ENSG00000047644	WWC3	BM042	WWC family member 3	protein-coding
chr13:21414210-21417535	Female-biased	chr13	21414210	21417535	+	0	NA	intron (NM_022459, intron 6 of 22)	intron (NM_022459, intron 6 of 22)	61041	NM_022459	64328	Hs.507452	NM_022459	ENSG00000132953	XPO4	exp4	exportin 4	protein-coding
chr11:77348140-77349614	Female-biased	chr11	77348140	77349614	+	0	NA	promoter-TSS (NM_001311202)	promoter-TSS (NM_001311202)	-26	NM_001311199	1207	Hs.430733	NM_001293	ENSG00000074201	CLNS1A	CLCI|CLNS1B|ICln	chloride nucleotide-sensitive channel 1A	protein-coding
chr12:68304056-68306270	Female-biased	chr12	68304056	68306270	+	0	NA	Intergenic	Intergenic	-17852	NR_120456	101927922	Hs.450769	NR_120456	ENSG00000255772	LINC01479	HRAT39	long intergenic non-protein coding RNA 1479	ncRNA
chrX:71495460-71497338	Female-biased	chrX	71495460	71497338	+	0	NA	intron (NM_001007, intron 1 of 6)	intron (NM_001007, intron 1 of 6)	699	NM_001007	6191	Hs.118076	NM_001007	ENSG00000198034	RPS4X	CCG2|DXS306|RPS4|S4|SCAR|SCR10	ribosomal protein S4 X-linked	protein-coding
chrX:7894525-7896290	Female-biased	chrX	7894525	7896290	+	0	NA	promoter-TSS (NM_004650)	promoter-TSS (NM_004650)	47	NM_004650	8228	Hs.264	NM_004650	ENSG00000006757	PNPLA4	DXS1283E|GS2|iPLA2eta	patatin like phospholipase domain containing 4	protein-coding
chr4:149137712-149138973	Female-biased	chr4	149137712	149138973	+	0	NA	intron (NM_000901, intron 3 of 8)	intron (NM_000901, intron 3 of 8)	225224	NR_148974	4306	Hs.163924	NM_000901	ENSG00000151623	NR3C2	MCR|MLR|MR|NR3C2VIT	nuclear receptor subfamily 3 group C member 2	protein-coding
chr15:34875885-34876448	Female-biased	chr15	34875885	34876448	+	0	NA	promoter-TSS (NR_027410)	promoter-TSS (NR_027410)	-395	NR_027410	440270	Hs.720151	NM_001023567	ENSG00000215252	GOLGA8B	GOLGA5	golgin A8 family member B	protein-coding
chr2:161275897-161277618	Female-biased	chr2	161275897	161277618	+	0	NA	intron (NM_002897, intron 1 of 13)	intron (NM_002897, intron 1 of 13)	-12364	NR_039946	100616364		NR_039946	ENSG00000283734	MIR4785	mir-4785	microRNA 4785	ncRNA
chrX:135208188-135210439	Female-biased	chrX	135208188	135210439	+	0	NA	Intergenic	Intergenic	-19548	NR_027621	2273	Hs.435369	NM_001449	ENSG00000022267	FHL1	FCMSU|FHL-1|FHL1A|FHL1B|FLH1A|KYOT|RBMX1A|RBMX1B|SLIM|SLIM-1|SLIM1|SLIMMER|XMPMA	four and a half LIM domains 1	protein-coding
chrX:100601813-100604305	Female-biased	chrX	100601813	100604305	+	0	NA	3' UTR (NM_001145951, exon 2 of 2)	3' UTR (NM_001145951, exon 2 of 2)	671	NM_004085	1678	Hs.447877	NM_004085	ENSG00000126953	TIMM8A	DDP|DDP1|DFN1|MTS|TIM8	translocase of inner mitochondrial membrane 8A	protein-coding
chr9:71920890-71923482	Female-biased	chr9	71920890	71923482	+	0	NA	promoter-TSS (NR_047671)	promoter-TSS (NR_047671)	-214	NR_047671	100885775	Hs.49768	NR_047671	ENSG00000278910	BANCR	LINC00586	BRAF-activated non-protein coding RNA	ncRNA
chrX:84630947-84631358	Female-biased	chrX	84630947	84631358	+	0	NA	intron (NM_024921, intron 2 of 16)	AT_rich|Low_complexity|Low_complexity	3518	NM_001307940	79983	Hs.267038	NM_024921	ENSG00000124429	POF1B	POF|POF2B	POF1B actin binding protein	protein-coding
chr2:33284230-33286324	Female-biased	chr2	33284230	33286324	+	0	NA	intron (NM_206943, intron 3 of 33)	intron (NM_206943, intron 3 of 33)	-74387	NM_001166264	4052	Hs.619315	NM_000627	ENSG00000049323	LTBP1	-	latent transforming growth factor beta binding protein 1	protein-coding
chrX:130950464-130952265	Female-biased	chrX	130950464	130952265	+	0	NA	intron (NR_026975, intron 2 of 12)	intron (NR_026975, intron 2 of 12)	13307	NR_026975	286467	Hs.720385	NR_026975	ENSG00000213468	FIRRE	LINC01200	firre intergenic repeating RNA element	ncRNA
chr4:39459373-39461885	Female-biased	chr4	39459373	39461885	+	0	NA	promoter-TSS (NM_006859)	promoter-TSS (NM_006859)	-15	NM_001278591	11019	Hs.550502	NM_006859	ENSG00000121897	LIAS	HGCLAS|HUSSY-01|LAS|LIP1|LS|PDHLD	lipoic acid synthetase	protein-coding
chr1:217249602-217252971	Female-biased	chr1	217249602	217252971	+	0	NA	promoter-TSS (NM_001243509)	promoter-TSS (NM_001243509)	343	NM_001350125	2104	Hs.444225	NM_001438	ENSG00000196482	ESRRG	ERR-gamma|ERR3|ERRg|ERRgamma|NR3B3	estrogen related receptor gamma	protein-coding
chrX:44808783-44810983	Female-biased	chrX	44808783	44810983	+	0	NA	intron (NM_001291417, intron 2 of 27)	intron (NM_001291417, intron 2 of 27)	77462	NM_021140	7403	Hs.522616	NM_021140	ENSG00000147050	KDM6A	KABUK2|UTX|bA386N14.2	lysine demethylase 6A	protein-coding
chrX:20158879-20160635	Female-biased	chrX	20158879	20160635	+	0	NA	exon (NM_001412, exon 1 of 7)	exon (NM_001412, exon 1 of 7)	199	NM_001412	1964	Hs.522590	NM_001412	ENSG00000173674	EIF1AX	EIF1A|EIF1AP1|EIF4C|eIF-1A|eIF-4C	eukaryotic translation initiation factor 1A X-linked	protein-coding
chrX:19817244-19818934	Female-biased	chrX	19817244	19818934	+	0	NA	promoter-TSS (NM_001024666)	promoter-TSS (NM_001024666)	-198	NM_001024666	30011	Hs.726365	NM_031892	ENSG00000147010	SH3KBP1	AGMX2|CD2BP3|CIN85|GIG10|HSB-1|HSB1|IMD61|MIG18	SH3 domain containing kinase binding protein 1	protein-coding
chr13:80210534-80213224	Female-biased	chr13	80210534	80213224	+	0	NA	Intergenic	Intergenic	71017	NR_125772	103724388	Hs.434862	NR_125772	ENSG00000227676	LINC01068	-	long intergenic non-protein coding RNA 1068	ncRNA
chrX:51485936-51487470	Female-biased	chrX	51485936	51487470	+	0	NA	5' UTR (NM_018094, exon 1 of 1)	5' UTR (NM_018094, exon 1 of 1)	165	NM_018094	23708	Hs.59523	NM_018094	ENSG00000189369	GSPT2	ERF3B|GST2	G1 to S phase transition 2	protein-coding
chr16:69431298-69432700	Female-biased	chr16	69431298	69432700	+	0	NA	Intergenic	Intergenic	-12089	NM_005652	7014	Hs.63335	NM_005652	ENSG00000132604	TERF2	TRBF2|TRF2	telomeric repeat binding factor 2	protein-coding
chr8:100024483-100026265	Female-biased	chr8	100024483	100026265	+	0	NA	promoter-TSS (NM_017890)	promoter-TSS (NM_017890)	-120	NM_017890	157680	Hs.191540	NM_015243	ENSG00000132549	VPS13B	CHS1|COH1	vacuolar protein sorting 13 homolog B	protein-coding
chr7:696674-698599	Female-biased	chr7	696674	698599	+	0	NA	intron (NM_001164762, intron 4 of 10)	intron (NM_001164762, intron 4 of 10)	54525	NM_002735	5575	Hs.520851	NM_002735	ENSG00000188191	PRKAR1B	PRKAR1	protein kinase cAMP-dependent type I regulatory subunit beta	protein-coding
chrX:15712039-15714993	Female-biased	chrX	15712039	15714993	+	0	NA	intron (NR_160544, intron 3 of 11)	intron (NR_160544, intron 3 of 11)	19935	NR_160543	340591	Hs.732244	NR_026551	ENSG00000186312	CA5BP1	CA5BL|CA5BP|PRO2325	carbonic anhydrase 5B pseudogene 1	pseudo
chrX:123093113-123094187	Female-biased	chrX	123093113	123094187	+	0	NA	promoter-TSS (NM_001042749)	promoter-TSS (NM_001042749)	-760	NM_001042749	10735	Hs.496710	NM_006603	ENSG00000101972	STAG2	NEDXCF|SA-2|SA2|SCC3B|bA517O1.1	stromal antigen 2	protein-coding
chr5:36701243-36702363	Female-biased	chr5	36701243	36702363	+	0	NA	Intergenic	Intergenic	95095	NM_001166695	6507	Hs.481918	NM_004172	ENSG00000079215	SLC1A3	EA6|EAAT1|GLAST|GLAST1	solute carrier family 1 member 3	protein-coding
chr9:112558045-112558460	Female-biased	chr9	112558045	112558460	+	0	NA	intron (NM_007203, intron 1 of 10)	L2c|LINE|L2	15774	NM_007203	445815	Hs.591908	NM_007203	ENSG00000157654	PALM2-AKAP2	AKAP-2|AKAP-KL|AKAP2|AKAPKL|MISP2|PALM2|PRKA2	PALM2-AKAP2 fusion	protein-coding
chrX:8003804-8006682	Female-biased	chrX	8003804	8006682	+	0	NA	Intergenic	Intergenic	-89763	NR_030380	723779		NR_030380	ENSG00000207628	MIR651	MIRN651|hsa-mir-651|mir-651	microRNA 651	ncRNA
chr9:140446320-140447492	Female-biased	chr9	140446320	140447492	+	0	NA	exon (NM_032477, exon 2 of 2)	exon (NM_032477, exon 2 of 2)	575	NM_032477	64975	Hs.44017	NM_032477	ENSG00000182154	MRPL41	BMRP|MRP-L27|MRPL27|PIG3|RPML27	mitochondrial ribosomal protein L41	protein-coding
chr4:148964933-148966734	Female-biased	chr4	148964933	148966734	+	0	NA	intron (NM_024605, intron 19 of 22)	intron (NM_024605, intron 19 of 22)	262087	NR_039962	100616246		NR_039962	ENSG00000264274	MIR4799	-	microRNA 4799	ncRNA
chrX:68057067-68057754	Female-biased	chrX	68057067	68057754	+	0	NA	intron (NM_004429, intron 1 of 4)	intron (NM_004429, intron 1 of 4)	8570	NM_004429	1947	Hs.144700	NM_004429	ENSG00000090776	EFNB1	CFND|CFNS|EFB1|EFL3|EPLG2|Elk-L|LERK2	ephrin B1	protein-coding
chrX:123010847-123013184	Female-biased	chrX	123010847	123013184	+	0	NA	intron (NR_037916, intron 1 of 5)	intron (NR_037916, intron 1 of 5)	17998	NR_037916	331	Hs.356076	NM_001167	ENSG00000101966	XIAP	API3|BIRC4|IAP-3|ILP1|MIHA|XLP2|hIAP-3|hIAP3	X-linked inhibitor of apoptosis	protein-coding
chr6:108615492-108617292	Female-biased	chr6	108615492	108617292	+	0	NA	exon (NM_001323005, exon 1 of 12)	exon (NM_001323005, exon 1 of 12)	134	NM_001323005	246269	Hs.259666	NM_145315	ENSG00000135537	AFG1L	AFG1|LACE1|c222389	AFG1 like ATPase	protein-coding
chrX:48568844-48571278	Female-biased	chrX	48568844	48571278	+	0	NA	Intergenic	Intergenic	14936	NM_003173	6839	Hs.522639	NM_003173	ENSG00000101945	SUV39H1	H3-K9-HMTase 1|KMT1A|MG44|SUV39H	suppressor of variegation 3-9 homolog 1	protein-coding
chr16:2003167-2005149	Female-biased	chr16	2003167	2005149	+	0	NA	intron (NM_005061, intron 1 of 9)	intron (NM_005061, intron 1 of 9)	532	NM_005061	6123	Hs.657266	NM_005061	ENSG00000140986	RPL3L	-	ribosomal protein L3 like	protein-coding
chr21:35827120-35827447	Female-biased	chr21	35827120	35827447	+	0	NA	intron (NM_001270404, intron 1 of 1)	L1PA10|LINE|L1	824	NM_001127670	3753	Hs.121495	NM_000219	ENSG00000180509	KCNE1	ISK|JLNS|JLNS2|LQT2/5|LQT5|MinK	potassium voltage-gated channel subfamily E regulatory subunit 1	protein-coding
chrX:29679940-29680213	Female-biased	chrX	29679940	29680213	+	0	NA	intron (NM_014271, intron 5 of 10)	L2a|LINE|L2	87681	NR_049877	100847047		NR_049877	ENSG00000264090	MIR4666B	-	microRNA 4666b	ncRNA
chrX:11490448-11491403	Female-biased	chrX	11490448	11491403	+	0	NA	intron (NR_109776, intron 1 of 14)	intron (NR_109776, intron 1 of 14)	-44987	NM_001287242	395	Hs.435291	NM_001174	ENSG00000047648	ARHGAP6	RHOGAP6|RHOGAPX-1	Rho GTPase activating protein 6	protein-coding
chrX:114883049-114885659	Female-biased	chrX	114883049	114885659	+	0	NA	3' UTR (NM_001172335, exon 16 of 16)	3' UTR (NM_001172335, exon 16 of 16)	56491	NM_001282338	5358	Hs.496622	NM_005032	ENSG00000102024	PLS3	BMND18|T-plastin	plastin 3	protein-coding
chr6:161393929-161396721	Female-biased	chr6	161393929	161396721	+	0	NA	Intergenic	Intergenic	-17434	NM_001363582	4216	Hs.390428	NM_005922	ENSG00000085511	MAP3K4	MAPKKK4|MEKK 4|MEKK4|MTK1|PRO0412	mitogen-activated protein kinase kinase kinase 4	protein-coding
chrX:44992860-44994567	Female-biased	chrX	44992860	44994567	+	0	NA	Intergenic	Intergenic	66408	NM_024689	79742	Hs.98321	NM_024689	ENSG00000147113	DIPK2B	4930578C19Rik|CXorf36|DIA1R|EPQL1862|PRO3743|bA435K1.1	divergent protein kinase domain 2B	protein-coding
chrX:20223693-20225160	Female-biased	chrX	20223693	20225160	+	0	NA	intron (NM_004586, intron 3 of 21)	intron (NM_004586, intron 3 of 21)	60601	NM_004586	6197	Hs.445387	NM_004586	ENSG00000177189	RPS6KA3	CLS|HU-3|ISPK-1|MAPKAPK1B|MRX19|RSK|RSK2|S6K-alpha3|p90-RSK2|pp90RSK2	ribosomal protein S6 kinase A3	protein-coding
chrX:47003178-47005679	Female-biased	chrX	47003178	47005679	+	0	NA	promoter-TSS (NM_152856)	promoter-TSS (NM_152856)	181	NM_019056	54539	Hs.521969	NM_019056	ENSG00000147123	NDUFB11	CI-ESSS|ESSS|MC1DN30|NP17.3|Np15|P17.3	NADH:ubiquinone oxidoreductase subunit B11	protein-coding
chr5:43683080-43683329	Female-biased	chr5	43683080	43683329	+	0	NA	intron (NM_001331026, intron 18 of 20)	intron (NM_001331026, intron 18 of 20)	-79872	NR_073113	100652772	Hs.482043	NR_073113		NNT-AS1	-	NNT antisense RNA 1	ncRNA
chr10:13534529-13535456	Female-biased	chr10	13534529	13535456	+	0	NA	intron (NM_001370075, intron 3 of 8)	intron (NM_001370075, intron 3 of 8)	9984	NM_001100912	222389	Hs.498740	NM_152751	ENSG00000165626	BEND7	C10orf30	BEN domain containing 7	protein-coding
chr1:36002245-36004192	Female-biased	chr1	36002245	36004192	+	0	NA	intron (NM_024874, intron 2 of 20)	(A)n|Simple_repeat|Simple_repeat	19786	NM_024874	79932	Hs.456507	NM_024874	ENSG00000142687	KIAA0319L	AAVR|AAVRL	KIAA0319 like	protein-coding
chr5:96463187-96463478	Female-biased	chr5	96463187	96463478	+	0	NA	intron (NM_153234, intron 1 of 5)	intron (NM_153234, intron 1 of 5)	14983	NM_153234	167410	Hs.656702	NM_153234	ENSG00000145721	LIX1	C5orf11|Lft	limb and CNS expressed 1	protein-coding
chrX:100913626-100915408	Female-biased	chrX	100913626	100915408	+	0	NA	intron (NM_177949, intron 1 of 5)	intron (NM_177949, intron 1 of 5)	318	NM_177949	9823	Hs.48924	NM_014782	ENSG00000184867	ARMCX2	ALEX2|GASP9	armadillo repeat containing X-linked 2	protein-coding
chrX:13751509-13753833	Female-biased	chrX	13751509	13753833	+	0	NA	promoter-TSS (NM_001330210)	promoter-TSS (NM_001330210)	68	NM_001128835	6399	Hs.592238	NM_014563	ENSG00000196459	TRAPPC2	MIP2A|SEDL|SEDT|TRAPPC2P1|TRS20|ZNF547L|hYP38334	trafficking protein particle complex 2	protein-coding
chr15:62975894-62977505	Female-biased	chr15	62975894	62977505	+	0	NA	intron (NM_015059, intron 8 of 55)	intron (NM_015059, intron 8 of 55)	37189	NM_015059	83660	Hs.569438	NM_015059	ENSG00000171914	TLN2	ILWEQ	talin 2	protein-coding
chr3:138067626-138070098	Female-biased	chr3	138067626	138070098	+	0	NA	intron (NM_001252090, intron 1 of 5)	intron (NM_001252090, intron 1 of 5)	800	NM_001252090	22808	Hs.527021	NM_012219	ENSG00000158186	MRAS	M-RAs|R-RAS3|RRAS3	muscle RAS oncogene homolog	protein-coding
chr20:30286211-30288061	male-biased	chr20	30286211	30288061	+	0	NA	intron (NR_134257, intron 1 of 2)	intron (NR_134257, intron 1 of 2)	-22174	NR_131907	103021294		NR_131907	ENSG00000281376	ABALON	INXS	apoptotic BCL2L1-antisense long non-coding RNA	ncRNA
chr7:101524210-101527343	male-biased	chr7	101524210	101527343	+	0	NA	intron (NM_181552, intron 1 of 23)	intron (NM_181552, intron 1 of 23)	64870	NM_181552	1523	Hs.191482	NM_001913	ENSG00000257923	CUX1	CASP|CDP|CDP/Cut|CDP1|COY1|CUTL1|CUX|Clox|Cux/CDP|GDDI|GOLIM6|Nbla10317|p100|p110|p200|p75	cut like homeobox 1	protein-coding
chr2:27543635-27544015	male-biased	chr2	27543635	27544015	+	0	NA	intron (NM_002437, intron 2 of 7)	intron (NM_002437, intron 2 of 7)	2139	NM_002437	4358	Hs.75659	NM_002437	ENSG00000115204	MPV17	CMT2EE|MTDPS6|SYM1	mitochondrial inner membrane protein MPV17	protein-coding
chr5:66089478-66089683	male-biased	chr5	66089478	66089683	+	0	NA	intron (NM_001164664, intron 3 of 28)	L2a|LINE|L2	-35021	NM_015183	375449	Hs.595458	NM_015183	ENSG00000069020	MAST4	-	microtubule associated serine/threonine kinase family member 4	protein-coding
chrY:21868512-21868902	male-biased	chrY	21868512	21868902	+	0	NA	exon (NM_001146706, exon 24 of 26)	exon (NM_001146706, exon 24 of 26)	37905	NM_004653	8284	Hs.80358	NM_004653	ENSG00000012817	KDM5D	HY|HYA|JARID1D|SMCY	lysine demethylase 5D	protein-coding
chr2:38142800-38144900	male-biased	chr2	38142800	38144900	+	0	NA	Intergenic	MIRc|SINE|MIR	-8580	NM_001170791	151393	Hs.591566	NM_144713	ENSG00000115841	RMDN2	BLOCK18|FAM82A|FAM82A1|PRO34163|PYST9371|RMD-2|RMD2|RMD4	regulator of microtubule dynamics 2	protein-coding
chr2:160050199-160052992	male-biased	chr2	160050199	160052992	+	0	NA	intron (NM_033394, intron 17 of 26)	intron (NM_033394, intron 17 of 26)	8249	NR_106948	102465535		NR_106948	ENSG00000275141	MIR6888	hsa-mir-6888	microRNA 6888	ncRNA
chr3:66527501-66527760	male-biased	chr3	66527501	66527760	+	0	NA	intron (NM_015541, intron 1 of 18)	intron (NM_015541, intron 1 of 18)	23215	NM_015541	26018	Hs.518055	NM_015541	ENSG00000144749	LRIG1	LIG-1|LIG1	leucine rich repeats and immunoglobulin like domains 1	protein-coding
chr2:61940101-61942218	male-biased	chr2	61940101	61942218	+	0	NA	Intergenic	MIRb|SINE|MIR	140036	NR_037710	84140	Hs.440466	NM_032180	ENSG00000170264	FAM161A	RP28	FAM161 centrosomal protein A	protein-coding
chr8:100576724-100577380	male-biased	chr8	100576724	100577380	+	0	NA	intron (NM_152564, intron 31 of 61)	MIR3|SINE|MIR	-27963	NR_030596	100126309		NR_030596	ENSG00000216069	MIR875	MIRN875|hsa-mir-875	microRNA 875	ncRNA
chr4:10022376-10023257	male-biased	chr4	10022376	10023257	+	0	NA	intron (NM_001001290, intron 2 of 12)	intron (NM_001001290, intron 2 of 12)	305	NM_020041	56606	Hs.444612	NM_020041	ENSG00000109667	SLC2A9	GLUT9|GLUTX|UAQTL2|URATv1	solute carrier family 2 member 9	protein-coding
chr1:234342265-234342642	male-biased	chr1	234342265	234342642	+	0	NA	intron (NM_173508, intron 2 of 7)	intron (NM_173508, intron 2 of 7)	-7504	NM_001300845	148641	Hs.158748	NM_173508	ENSG00000183780	SLC35F3	-	solute carrier family 35 member F3	protein-coding
chr12:125216856-125217197	male-biased	chr12	125216856	125217197	+	0	NA	Intergenic	Intergenic	107191	NM_001367982	949	Hs.731377	NM_005505	ENSG00000073060	SCARB1	CD36L1|CLA-1|CLA1|HDLQTL6|SR-BI|SRB1	scavenger receptor class B member 1	protein-coding
chr5:5794590-5796365	male-biased	chr5	5794590	5796365	+	0	NA	Intergenic	Intergenic	372687	NM_015325	23379	Hs.449296	NM_015325	ENSG00000164151	ICE1	KIAA0947	interactor of little elongation complex ELL subunit 1	protein-coding
chr1:153721975-153724000	male-biased	chr1	153721975	153724000	+	0	NA	intron (NM_023015, intron 6 of 29)	intron (NM_023015, intron 6 of 29)	22461	NM_001324475	65123	Hs.438723	NM_023015	ENSG00000143624	INTS3	C1orf193|C1orf60|INT3|SOSS-A|SOSSA	integrator complex subunit 3	protein-coding
chr5:171960076-171962246	male-biased	chr5	171960076	171962246	+	0	NA	Intergenic	L2b|LINE|L2	24856	NR_146726	105377728	Hs.131465	NR_146726		LINC01944	CTB-54I1.1	long intergenic non-protein coding RNA 1944	ncRNA
chr16:1740764-1742324	male-biased	chr16	1740764	1742324	+	0	NA	intron (NM_144570, intron 2 of 4)	intron (NM_144570, intron 2 of 4)	13264	NM_144570	90861	Hs.513261	NM_144570	ENSG00000206053	JPT2	C16orf34|HN1L|L11	Jupiter microtubule associated homolog 2	protein-coding
chr19:16573923-16575462	male-biased	chr19	16573923	16575462	+	0	NA	intron (NM_021235, intron 1 of 22)	L2c|LINE|L2	8089	NM_001258374	58513	Hs.654639	NM_021235	ENSG00000127527	EPS15L1	EPS15R	epidermal growth factor receptor pathway substrate 15 like 1	protein-coding
chr22:46439226-46440759	male-biased	chr22	46439226	46440759	+	0	NA	intron (NR_027036, intron 1 of 3)	intron (NR_027036, intron 1 of 3)	756	NR_027036	100271722	Hs.528519	NR_027036		LINC00899	-	long intergenic non-protein coding RNA 899	ncRNA
chr17:56885070-56886893	male-biased	chr17	56885070	56886893	+	0	NA	intron (NM_014906, intron 1 of 6)	intron (NM_014906, intron 1 of 6)	52751	NR_048561	22843	Hs.245044	NM_014906	ENSG00000175175	PPM1E	CaMKP-N|POPX1|PP2CH|caMKN	protein phosphatase, Mg2+/Mn2+ dependent 1E	protein-coding
chr7:46982803-46984027	male-biased	chr7	46982803	46984027	+	0	NA	Intergenic	Intergenic	-246695	NR_134575	730338	Hs.640207	NR_134575	ENSG00000233539	LOC730338	-	uncharacterized LOC730338	ncRNA
chr1:235032966-235035886	male-biased	chr1	235032966	235035886	+	0	NA	Intergenic	MIR3|SINE|MIR	65320	NR_125945	101927851	Hs.520684	NR_125945	ENSG00000238005	LOC101927851	-	uncharacterized LOC101927851	ncRNA
chr8:103809249-103810617	male-biased	chr8	103809249	103810617	+	0	NA	Intergenic	MLT1C|LTR|ERVL-MaLR	-9117	NR_149020	401472		NR_149020		GASAL1	GASL1	growth arrest associated lncRNA 1	ncRNA
chr9:116936955-116939752	male-biased	chr9	116936955	116939752	+	0	NA	intron (NM_032888, intron 3 of 60)	MIRb|SINE|MIR	20536	NM_032888	85301	Hs.494892	NM_032161	ENSG00000196739	COL27A1	STLS	collagen type XXVII alpha 1 chain	protein-coding
chr7:29251356-29251591	male-biased	chr7	29251356	29251591	+	0	NA	intron (NM_001293072, intron 1 of 12)	intron (NM_001293072, intron 1 of 12)	-2887	NR_120522	102724484	Hs.638665	NR_120522		LOC102724484	-	uncharacterized LOC102724484	ncRNA
chr15:91645438-91647642	male-biased	chr15	91645438	91647642	+	0	NA	intron (NM_001323039, intron 1 of 12)	intron (NM_001323039, intron 1 of 12)	1514	NM_001323040	9899	Hs.21754	NM_014848	ENSG00000185518	SV2B	HsT19680	synaptic vesicle glycoprotein 2B	protein-coding
chrX:2625618-2625910	male-biased	chrX	2625618	2625910	+	0	NA	intron (NR_135623, intron 1 of 10)	intron (NR_135623, intron 1 of 10)	16428	NM_001122898	4267	Hs.653349	NM_002414	ENSG00000002586	CD99	HBA71|MIC2|MIC2X|MIC2Y|MSK5X	CD99 molecule (Xg blood group)	protein-coding
chr5:152011290-152014007	male-biased	chr5	152011290	152014007	+	0	NA	intron (NR_109877, intron 4 of 4)	MIR|SINE|MIR	-227808	NM_020167	56923	Hs.731911	NM_020167	ENSG00000132911	NMUR2	FM-4|FM4|NMU-R2|NMU2R|TGR-1|TGR1	neuromedin U receptor 2	protein-coding
chr6:144327272-144329144	male-biased	chr6	144327272	144329144	+	0	NA	non-coding (NR_002768, exon 1 of 1)	non-coding (NR_002768, exon 1 of 1)	1188	NM_001289049	5325	Hs.743225	NM_002656	ENSG00000118495	PLAGL1	LOT1|ZAC|ZAC1	PLAG1 like zinc finger 1	protein-coding
chr2:220505074-220505350	male-biased	chr2	220505074	220505350	+	0	NA	exon (NM_201574, exon 21 of 23)	exon (NM_201574, exon 21 of 23)	12860	NM_005070	6508	Hs.1176	NM_005070	ENSG00000114923	SLC4A3	AE3|CAE3/BAE3|SLC2C	solute carrier family 4 member 3	protein-coding
chr4:186630977-186632079	male-biased	chr4	186630977	186632079	+	0	NA	intron (NM_001145672, intron 1 of 20)	intron (NM_001145672, intron 1 of 20)	-53405	NM_001145674	8470	Hs.481342	NM_003603	ENSG00000154556	SORBS2	ARGBP2|PRO0618	sorbin and SH3 domain containing 2	protein-coding
chr5:167653204-167654470	male-biased	chr5	167653204	167654470	+	0	NA	intron (NM_001368145, intron 22 of 26)	intron (NM_001368145, intron 22 of 26)	5540	NR_109894	101927862	Hs.659376	NR_109894	ENSG00000253978	CTB-178M22.2	-	uncharacterized LOC101927862	ncRNA
chr15:73986433-73986992	male-biased	chr15	73986433	73986992	+	0	NA	intron (NM_001329628, intron 1 of 7)	intron (NM_001329628, intron 1 of 7)	9601	NM_001329628	80381	Hs.744915	NM_025240	ENSG00000103855	CD276	4Ig-B7-H3|B7-H3|B7H3|B7RP-2	CD276 molecule	protein-coding
chr15:44485379-44487533	male-biased	chr15	44485379	44487533	+	0	NA	5' UTR (NM_001286490, exon 1 of 16)	5' UTR (NM_001286490, exon 1 of 16)	188	NM_001286490	84978	Hs.578544	NM_032892	ENSG00000171877	FRMD5	-	FERM domain containing 5	protein-coding
chr12:122186131-122187540	male-biased	chr12	122186131	122187540	+	0	NA	intron (NM_001080825, intron 3 of 11)	MIRb|SINE|MIR	36177	NM_001080825	144404	Hs.644504	NM_001080825	ENSG00000188735	TMEM120B	-	transmembrane protein 120B	protein-coding
chr22:47131527-47133779	male-biased	chr22	47131527	47133779	+	0	NA	intron (NM_022766, intron 1 of 12)	intron (NM_022766, intron 1 of 12)	1496	NM_022766	64781	Hs.200668	NM_022766	ENSG00000100422	CERK	LK4|dA59H18.2|dA59H18.3|hCERK	ceramide kinase	protein-coding
chr1:180114038-180114857	male-biased	chr1	180114038	180114857	+	0	NA	Intergenic	Intergenic	-9521	NM_001004128	5768	Hs.719176	NM_002826	ENSG00000116260	QSOX1	Q6|QSCN6	quiescin sulfhydryl oxidase 1	protein-coding
chr4:57546181-57548508	male-biased	chr4	57546181	57548508	+	0	NA	intron (NM_032495, intron 1 of 3)	intron (NM_032495, intron 1 of 3)	118	NM_032495	84525	Hs.619396	NM_032495	ENSG00000171476	HOPX	CAMEO|HOD|HOP|LAGY|NECC1|OB1|SMAP31|TOTO	HOP homeobox	protein-coding
chr3:59884325-59885575	male-biased	chr3	59884325	59885575	+	0	NA	intron (NR_135491, intron 5 of 6)	MIRc|SINE|MIR	181685	NM_001320901	2272	Hs.655995	NM_002012	ENSG00000189283	FHIT	AP3Aase|FRA3B	fragile histidine triad diadenosine triphosphatase	protein-coding
chr2:105990030-105992636	male-biased	chr2	105990030	105992636	+	0	NA	intron (NM_001450, intron 2 of 5)	intron (NM_001450, intron 2 of 5)	24175	NM_001039492	2274	Hs.443687	NM_001450	ENSG00000115641	FHL2	AAG11|DRAL|FHL-2|SLIM-3|SLIM3	four and a half LIM domains 2	protein-coding
chr3:101808943-101810072	male-biased	chr3	101808943	101810072	+	0	NA	Intergenic	MLT1L|LTR|ERVL-MaLR	-73042	NR_135549	101929411	Hs.506540	NR_135549		LOC101929411	-	uncharacterized LOC101929411	ncRNA
chrY:21220274-21220854	male-biased	chrY	21220274	21220854	+	0	NA	intron (NR_158641, intron 2 of 4)	intron (NR_158641, intron 2 of 4)	17325	NR_125736	83869	Hs.138453	NR_001543	ENSG00000176728	TTTY14	CYorf14|NCRNA00137|NCRNA00185|PRO2834|TTY14	testis-specific transcript, Y-linked 14	ncRNA
chrY:21978350-21978684	male-biased	chrY	21978350	21978684	+	0	NA	Intergenic	HERVIP10F-int|LTR|ERV1	-71692	NM_001146705	8284	Hs.80358	NM_004653	ENSG00000012817	KDM5D	HY|HYA|JARID1D|SMCY	lysine demethylase 5D	protein-coding
chr21:33727533-33729985	male-biased	chr21	33727533	33729985	+	0	NA	intron (NM_014825, intron 15 of 38)	intron (NM_014825, intron 15 of 38)	20872	NR_002996	677846	Hs.712293	NR_002996	ENSG00000200792	SNORA80A	ACA67|SNORA80	small nucleolar RNA, H/ACA box 80A	snoRNA
chr9:124201831-124203020	male-biased	chr9	124201831	124203020	+	0	NA	Intergenic	MER63A|DNA|hAT-Blackjack	59881	NR_045211	2681	Hs.97469	NR_003191	ENSG00000204136	GGTA1P	GGTA|GGTA1|GLYT2|a1/3GTP	glycoprotein alpha-galactosyltransferase 1, pseudogene	pseudo
chr1:39737732-39738636	male-biased	chr1	39737732	39738636	+	0	NA	intron (NM_012090, intron 5 of 92)	intron (NM_012090, intron 5 of 92)	-136561	NM_015038	643314	Hs.658760	NM_015038	ENSG00000127603	KIAA0754	-	KIAA0754	protein-coding
chr3:51995042-51997947	male-biased	chr3	51995042	51997947	+	0	NA	intron (NM_001174100, intron 1 of 13)	intron (NM_001174100, intron 1 of 13)	414	NM_033010	57060	Hs.20930	NM_020418	ENSG00000090097	PCBP4	CBP|LIP4|MCG10	poly(rC) binding protein 4	protein-coding
chr6:42221110-42221490	male-biased	chr6	42221110	42221490	+	0	NA	intron (NM_001297573, intron 13 of 17)	intron (NM_001297573, intron 13 of 17)	-35701	NM_018141	55173	Hs.380887	NM_018141	ENSG00000048544	MRPS10	MRP-S10|PNAS-122	mitochondrial ribosomal protein S10	protein-coding
chr4:166315006-166315259	male-biased	chr4	166315006	166315259	+	0	NA	intron (NM_001873, intron 1 of 8)	intron (NM_001873, intron 1 of 8)	7738	NR_030304	693163		NR_030304	ENSG00000207559	MIR578	MIRN578|hsa-mir-578	microRNA 578	ncRNA
chr3:64579980-64582273	male-biased	chr3	64579980	64582273	+	0	NA	intron (NM_001318781, intron 26 of 38)	intron (NM_001318781, intron 26 of 38)	34104	NR_110150	101929335	Hs.476604	NR_110150	ENSG00000241158	ADAMTS9-AS1	-	ADAMTS9 antisense RNA 1	ncRNA
chr2:70297365-70299006	male-biased	chr2	70297365	70299006	+	0	NA	intron (NR_033872, intron 4 of 10)	intron (NR_033872, intron 4 of 10)	15962	NR_033872	400960	Hs.683864	NR_033872	ENSG00000179818	PCBP1-AS1	-	PCBP1 antisense RNA 1	ncRNA
chr7:101528535-101529524	male-biased	chr7	101528535	101529524	+	0	NA	intron (NM_181552, intron 1 of 23)	intron (NM_181552, intron 1 of 23)	68123	NM_181552	1523	Hs.191482	NM_001913	ENSG00000257923	CUX1	CASP|CDP|CDP/Cut|CDP1|COY1|CUTL1|CUX|Clox|Cux/CDP|GDDI|GOLIM6|Nbla10317|p100|p110|p200|p75	cut like homeobox 1	protein-coding
chr3:141085000-141089100	male-biased	chr3	141085000	141089100	+	0	NA	intron (NM_001080412, intron 1 of 7)	intron (NM_001080412, intron 1 of 7)	-18217	NM_001350099	253461	Hs.518301	NM_152535	ENSG00000177311	ZBTB38	CIBZ|PPP1R171|ZNF921	zinc finger and BTB domain containing 38	protein-coding
chr15:52215767-52217777	male-biased	chr15	52215767	52217777	+	0	NA	promoter-TSS (NR_109775)	promoter-TSS (NR_109775)	-455	NR_109775	100422556	Hs.664788	NR_109775		LOC100422556	-	LEO1 homolog, Paf1/RNA polymerase II complex component pseudogene	pseudo
chr12:105384065-105385309	male-biased	chr12	105384065	105385309	+	0	NA	intron (NM_152318, intron 2 of 3)	MLT1K|LTR|ERVL-MaLR	4593	NM_152318	121053	Hs.295563	NM_152318	ENSG00000151131	C12orf45	-	chromosome 12 open reading frame 45	protein-coding
chr9:72663599-72666208	male-biased	chr9	72663599	72666208	+	0	NA	intron (NM_001347990, intron 2 of 11)	intron (NM_001347990, intron 2 of 11)	6139	NM_153267	256691	Hs.547172	NM_153267	ENSG00000165072	MAMDC2	-	MAM domain containing 2	protein-coding
chr9:68454689-68456065	male-biased	chr9	68454689	68456065	+	0	NA	promoter-TSS (NR_033907)	promoter-TSS (NR_033907)	-9	NR_033907	642236	Hs.650100	NR_033907		FRG1JP	-	FSHD region gene 1 family member J, pseudogene	pseudo
chr14:94460482-94462968	male-biased	chr14	94460482	94462968	+	0	NA	Intergenic	Intergenic	-1891	NR_024182	256369	Hs.143845	NM_152777	ENSG00000175699	CCDC197	C14orf48|LINC00521|c14_5713	coiled-coil domain containing 197	protein-coding
chr14:69017794-69018266	male-biased	chr14	69017794	69018266	+	0	NA	intron (NM_001321818, intron 10 of 10)	intron (NM_001321818, intron 10 of 10)	77474	NR_135816	100996664		NR_135816		LOC100996664	-	uncharacterized LOC100996664	ncRNA
chr22:39009572-39012135	male-biased	chr22	39009572	39012135	+	0	NA	intron (NM_001013647, intron 11 of 16)	intron (NM_001013647, intron 11 of 16)	41544	NM_001013647	646851	Hs.542707	NM_001013647	ENSG00000184949	FAM227A	-	family with sequence similarity 227 member A	protein-coding
chr21:39452114-39454895	male-biased	chr21	39452114	39454895	+	0	NA	intron (NR_147130, intron 2 of 2)	intron (NR_147130, intron 2 of 2)	39950	NR_147130	10281	Hs.23251	NM_005867	ENSG00000184029	DSCR4	DCRB|DSCRB	Down syndrome critical region 4	ncRNA
chr2:237621395-237621989	male-biased	chr2	237621395	237621989	+	0	NA	Intergenic	MER113|DNA|hAT-Charlie	143224	NM_020311	57007	Hs.471751	NM_020311	ENSG00000144476	ACKR3	CMKOR1|CXC-R7|CXCR-7|CXCR7|GPR159|RDC-1|RDC1	atypical chemokine receptor 3	protein-coding
chrY:13370232-13370912	male-biased	chrY	13370232	13370912	+	0	NA	Intergenic	CpG	1162817	NR_033667	352887	Hs.546221	NR_033667	ENSG00000206159	GYG2P1	GYG2P	glycogenin 2 pseudogene 1	pseudo
chr16:54690946-54691795	male-biased	chr16	54690946	54691795	+	0	NA	Intergenic	MLT1K|LTR|ERVL-MaLR	190775	NR_134971	101927480	Hs.499208	NR_134971	ENSG00000245694	LOC101927480	-	uncharacterized LOC101927480	ncRNA
chr15:44436183-44438375	male-biased	chr15	44436183	44438375	+	0	NA	intron (NM_001286490, intron 1 of 15)	intron (NM_001286490, intron 1 of 15)	49365	NM_001286490	84978	Hs.578544	NM_032892	ENSG00000171877	FRMD5	-	FERM domain containing 5	protein-coding
chr20:44425024-44425788	male-biased	chr20	44425024	44425788	+	0	NA	intron (NM_052951, intron 4 of 12)	L2a|LINE|L2	4813	NM_052951	116092	Hs.472852	NM_052951	ENSG00000101457	DNTTIP1	C20orf167|Tdif1|dJ447F3.4	deoxynucleotidyltransferase terminal interacting protein 1	protein-coding
chr7:47546697-47547741	male-biased	chr7	47546697	47547741	+	0	NA	intron (NM_022748, intron 2 of 30)	intron (NM_022748, intron 2 of 30)	-42818	NR_145813	109623468		NR_145813		SNORD151	-	small nucleolar RNA, C/D box 151	snoRNA
chr13:110867797-110869937	male-biased	chr13	110867797	110869937	+	0	NA	intron (NM_001303110, intron 2 of 24)	intron (NM_001303110, intron 2 of 24)	90637	NM_001845	1282	Hs.17441	NM_001845	ENSG00000187498	COL4A1	BSVD|BSVD1|RATOR	collagen type IV alpha 1 chain	protein-coding
chr15:58796676-58797612	male-biased	chr15	58796676	58797612	+	0	NA	intron (NM_000236, intron 1 of 8)	intron (NM_000236, intron 1 of 8)	-6210	NR_120338	101928694	Hs.655781	NR_120338	ENSG00000259293	LIPC-AS1	-	LIPC antisense RNA 1	ncRNA
chr22:36863035-36864192	male-biased	chr22	36863035	36864192	+	0	NA	3' UTR (NM_012473, exon 4 of 4)	3' UTR (NM_012473, exon 4 of 4)	14074	NM_012473	25828	Hs.211929	NM_012473	ENSG00000100348	TXN2	COXPD29|MT-TRX|MTRX|TRX2|TXN	thioredoxin 2	protein-coding
chr8:142162599-142165347	male-biased	chr8	142162599	142165347	+	0	NA	intron (NM_001352890, intron 7 of 22)	intron (NM_001352890, intron 7 of 22)	25285	NR_148197	22898	Hs.18166	NM_014957	ENSG00000105339	DENND3	-	DENN domain containing 3	protein-coding
chr2:62636808-62637120	male-biased	chr2	62636808	62637120	+	0	NA	Intergenic	Intergenic	96366	NM_198276	200728	Hs.308028	NM_198276	ENSG00000186889	TMEM17	-	transmembrane protein 17	protein-coding
chr11:70177770-70179675	male-biased	chr11	70177770	70179675	+	0	NA	intron (NM_177423, intron 9 of 25)	intron (NM_177423, intron 9 of 25)	48661	NR_031624	100313770		NR_031624	ENSG00000221333	MIR548K	MIRN548K	microRNA 548k	ncRNA
chrY:23987499-23988353	male-biased	chrY	23987499	23988353	+	0	NA	Intergenic	Intergenic	52707	NM_001006118	378950	Hs.725744	NM_001006118	ENSG00000242389	RBMY1E	-	RNA binding motif protein, Y-linked, family 1, member E	protein-coding
chr11:10595230-10596157	male-biased	chr11	10595230	10596157	+	0	NA	3' UTR (NM_130385, exon 21 of 21)	3' UTR (NM_130385, exon 21 of 21)	-5481	NM_006691	10894	Hs.655332	NM_006691	ENSG00000133800	LYVE1	CRSBP-1|HAR|LYVE-1|XLKD1	lymphatic vessel endothelial hyaluronan receptor 1	protein-coding
chr10:123096555-123097273	male-biased	chr10	123096555	123097273	+	0	NA	Intergenic	Intergenic	193914	NM_001320654	2263	Hs.533683	NM_000141	ENSG00000066468	FGFR2	BBDS|BEK|BFR-1|CD332|CEK3|CFD1|ECT1|JWS|K-SAM|KGFR|TK14|TK25	fibroblast growth factor receptor 2	protein-coding
chr18:45742816-45744260	male-biased	chr18	45742816	45744260	+	0	NA	intron (NM_001371285, intron 1 of 5)	MLT1C|LTR|ERVL-MaLR	-23241	NM_001371288
chr11:14559322-14561778	male-biased	chr11	14559322	14561778	+	0	NA	intron (NM_148976, intron 2 of 10)	intron (NM_148976, intron 2 of 10)	-18559	NM_001143937	5682	Hs.102798	NM_002786	ENSG00000129084	PSMA1	HC2|HEL-S-275|NU|PROS30	proteasome subunit alpha 1	protein-coding
chr1:197776929-197777249	male-biased	chr1	197776929	197777249	+	0	NA	Intergenic	LTR32|LTR|ERVL	-32479	NR_125340	163486	Hs.125056	NM_019049	ENSG00000213047	DENND1B	C1ORF18|C1orf218|FAM31B	DENN domain containing 1B	protein-coding
chr22:43186907-43189897	male-biased	chr22	43186907	43189897	+	0	NA	Intergenic	Intergenic	64877	NM_001142293	26286	Hs.685225	NM_014570	ENSG00000242247	ARFGAP3	ARFGAP1	ADP ribosylation factor GTPase activating protein 3	protein-coding
chr11:65125735-65126296	male-biased	chr11	65125735	65126296	+	0	NA	TTS (NM_145719)	TTS (NM_145719)	3793	NM_145719	220359	Hs.632121	NM_145719	ENSG00000173825	TIGD3	-	tigger transposable element derived 3	protein-coding
chr15:60671254-60672888	male-biased	chr15	60671254	60672888	+	0	NA	intron (NM_001002857, intron 4 of 13)	intron (NM_001002857, intron 4 of 13)	18114	NM_004039	302	Hs.511605	NM_004039	ENSG00000182718	ANXA2	ANX2|ANX2L4|CAL1H|HEL-S-270|LIP2|LPC2|LPC2D|P36|PAP-IV	annexin A2	protein-coding
chr11:70254811-70256653	male-biased	chr11	70254811	70256653	+	0	NA	intron (NM_001184740, intron 4 of 18)	intron (NM_001184740, intron 4 of 18)	11097	NM_005231	2017	Hs.596164	NM_005231	ENSG00000085733	CTTN	EMS1	cortactin	protein-coding
chr14:94451209-94451683	male-biased	chr14	94451209	94451683	+	0	NA	Intergenic	MARNA|DNA|TcMar-Mariner	-8530	NM_001202429	51676	Hs.510327	NM_016150	ENSG00000100628	ASB2	ASB-2	ankyrin repeat and SOCS box containing 2	protein-coding
chr10:80841635-80842452	male-biased	chr10	80841635	80842452	+	0	NA	intron (NM_020338, intron 1 of 24)	intron (NM_020338, intron 1 of 24)	13320	NM_020338	57178	Hs.193118	NM_020338	ENSG00000108175	ZMIZ1	MIZ|RAI17|TRAFIP10|ZIMP10	zinc finger MIZ-type containing 1	protein-coding
chr4:80519133-80521272	male-biased	chr4	80519133	80521272	+	0	NA	Intergenic	LFSINE_Vert|SINE|SINE	106455	NR_038826	100506035	Hs.507664	NR_038826	ENSG00000250334	LINC00989	-	long intergenic non-protein coding RNA 989	ncRNA
chr3:58033973-58036206	male-biased	chr3	58033973	58036206	+	0	NA	intron (NM_001164317, intron 1 of 46)	intron (NM_001164317, intron 1 of 46)	40940	NM_001164317	2317	Hs.476448	NM_001457	ENSG00000136068	FLNB	ABP-278|ABP-280|AOI|FH1|FLN-B|FLN1L|LRS1|SCT|TABP|TAP	filamin B	protein-coding
chr6:43765833-43768748	male-biased	chr6	43765833	43768748	+	0	NA	Intergenic	MIR3|SINE|MIR	27585	NM_001287044	7422	Hs.73793	NM_003376	ENSG00000112715	VEGFA	MVCD1|VEGF|VPF	vascular endothelial growth factor A	protein-coding
chr16:21567109-21569237	male-biased	chr16	21567109	21569237	+	0	NA	Intergenic	Intergenic	-36408	NR_002594	387254	Hs.448808	NR_002594		SLC7A5P2	IMAA|MMAA	solute carrier family 7 member 5 pseudogene 2	pseudo
chr15:89654939-89656689	male-biased	chr15	89654939	89656689	+	0	NA	intron (NM_007011, intron 5 of 14)	intron (NM_007011, intron 5 of 14)	24127	NM_152924	11057	Hs.122337	NM_007011	ENSG00000140526	ABHD2	HS1-2|LABH2|PHPS1-2	abhydrolase domain containing 2	protein-coding
chr3:126855522-126856020	male-biased	chr3	126855522	126856020	+	0	NA	Intergenic	Intergenic	-56203	NM_001007534	285311	Hs.591284	NM_001007534	ENSG00000214324	C3orf56	-	chromosome 3 open reading frame 56	protein-coding
chrX:2268939-2271264	male-biased	chrX	2268939	2271264	+	0	NA	intron (NM_145177, intron 3 of 6)	intron (NM_145177, intron 3 of 6)	148479	NM_001171135	9189	Hs.131452	NM_004729	ENSG00000214717	ZBED1	ALTE|DREF|TRAMP|hDREF	zinc finger BED-type containing 1	protein-coding
chr21:28801358-28803610	male-biased	chr21	28801358	28803610	+	0	NA	Intergenic	Intergenic	-292214	NR_024357	54088	Hs.570434	NR_024357	ENSG00000225298	LINC00113	C21orf23|NCRNA00113	long intergenic non-protein coding RNA 113	ncRNA
chr3:46706670-46709169	male-biased	chr3	46706670	46709169	+	0	NA	Intergenic	Intergenic	27250	NM_001190707	259173	Hs.517937	NM_147129	ENSG00000178038	ALS2CL	RN49018	ALS2 C-terminal like	protein-coding
chr14:96519210-96521054	male-biased	chr14	96519210	96521054	+	0	NA	intron (NM_001282463, intron 2 of 2)	intron (NM_001282463, intron 2 of 2)	14433	NM_001282463	56967	Hs.6434	NM_020215	ENSG00000227051	C14orf132	C14orf88	chromosome 14 open reading frame 132	protein-coding
chr5:1804541-1804828	male-biased	chr5	1804541	1804828	+	0	NA	intron (NM_004553, intron 2 of 3)	intron (NM_004553, intron 2 of 3)	3163	NM_004553	4726	Hs.408257	NM_004553	ENSG00000145494	NDUFS6	CI-13kA|CI-13kD-A|CI13KDA|MC1DN9	NADH:ubiquinone oxidoreductase subunit S6	protein-coding
chr3:186080285-186080665	male-biased	chr3	186080285	186080665	+	0	NA	promoter-TSS (NM_001080744)	promoter-TSS (NM_001080744)	-452	NM_001346	1608	Hs.683449	NM_001346	ENSG00000058866	DGKG	DAGK3|DGK-GAMMA	diacylglycerol kinase gamma	protein-coding
chr2:61945442-61947276	male-biased	chr2	61945442	61947276	+	0	NA	Intergenic	Intergenic	134836	NR_037710	84140	Hs.440466	NM_032180	ENSG00000170264	FAM161A	RP28	FAM161 centrosomal protein A	protein-coding
chr15:44203314-44204242	male-biased	chr15	44203314	44204242	+	0	NA	intron (NM_001322951, intron 3 of 14)	MLT1F1|LTR|ERVL-MaLR	-33409	NR_003571	728758	Hs.658099	NR_003571		PIN4P1	-	peptidylprolyl cis/trans isomerase, NIMA-interacting 4 pseudogene 1	pseudo
chr12:55382359-55383803	male-biased	chr12	55382359	55383803	+	0	NA	Intergenic	Intergenic	-4535	NM_001351149	9840	Hs.33187	NM_014796	ENSG00000135426	TESPA1	HSPC257|ITPRID3|KIAA0748	thymocyte expressed, positive selection associated 1	protein-coding
chrY:21905665-21907751	male-biased	chrY	21905665	21907751	+	0	NA	promoter-TSS (NM_001146706)	promoter-TSS (NM_001146706)	-96	NM_001146706	8284	Hs.80358	NM_004653	ENSG00000012817	KDM5D	HY|HYA|JARID1D|SMCY	lysine demethylase 5D	protein-coding
chr3:37707985-37710989	male-biased	chr3	37707985	37710989	+	0	NA	intron (NM_002207, intron 17 of 27)	intron (NM_002207, intron 17 of 27)	193784	NR_110532	101928153	Hs.657314	NR_110531	ENSG00000235257	ITGA9-AS1	-	ITGA9 antisense RNA 1	ncRNA
chr2:8706483-8708335	male-biased	chr2	8706483	8708335	+	0	NA	non-coding (NR_110257, exon 6 of 6)	non-coding (NR_110257, exon 6 of 6)	16513	NR_110257	101929567	Hs.634706	NR_110257	ENSG00000236008	LINC01814	-	long intergenic non-protein coding RNA 1814	ncRNA
chr1:112684934-112685472	male-biased	chr1	112684934	112685472	+	0	NA	Intergenic	Intergenic	152045	NR_145438	643355	Hs.279714	NR_145438	ENSG00000231437	LINC01750	-	long intergenic non-protein coding RNA 1750	ncRNA
chr15:102021699-102023911	male-biased	chr15	102021699	102023911	+	0	NA	intron (NM_138319, intron 2 of 21)	intron (NM_138319, intron 2 of 21)	7105	NM_002570	5046	Hs.498494	NM_002570	ENSG00000140479	PCSK6	PACE4|SPC4	proprotein convertase subtilisin/kexin type 6	protein-coding
chr15:39916592-39918898	male-biased	chr15	39916592	39918898	+	0	NA	intron (NM_152597, intron 10 of 11)	intron (NM_152597, intron 10 of 11)	44465	NM_003246	7057	Hs.164226	NM_003246	ENSG00000137801	THBS1	THBS|THBS-1|TSP|TSP-1|TSP1	thrombospondin 1	protein-coding
chr1:9614752-9615042	male-biased	chr1	9614752	9615042	+	0	NA	intron (NM_032315, intron 2 of 6)	intron (NM_032315, intron 2 of 6)	15373	NM_032315	84275	Hs.568613	NM_032315	ENSG00000171612	SLC25A33	BMSC-MCP|PNC1	solute carrier family 25 member 33	protein-coding
chr20:49281085-49281695	male-biased	chr20	49281085	49281695	+	0	NA	intron (NM_001290268, intron 1 of 21)	AluSx|SINE|Alu	19382	NR_111906	100506175	Hs.658270	NR_111906	ENSG00000234693	LOC100506175	-	uncharacterized LOC100506175	ncRNA
chr22:39829835-39830936	male-biased	chr22	39829835	39830936	+	0	NA	non-coding (NR_040535, exon 3 of 3)	non-coding (NR_040535, exon 3 of 3)	2220	NR_040535	100506472	Hs.729080	NR_040535		LOC100506472	-	uncharacterized LOC100506472	ncRNA
chr1:218518312-218521456	male-biased	chr1	218518312	218521456	+	0	NA	promoter-TSS (NR_046268)	promoter-TSS (NR_046268)	-864	NR_046268	728463	Hs.568469	NR_046268	ENSG00000232480	TGFB2-AS1	-	TGFB2 antisense RNA 1 (head to head)	ncRNA
chr3:169891117-169891500	male-biased	chr3	169891117	169891500	+	0	NA	intron (NM_001308116, intron 2 of 14)	MER3|DNA|hAT-Charlie	8213	NM_001308116	80012	Hs.529592	NM_024947	ENSG00000173889	PHC3	EDR3|HPH3	polyhomeotic homolog 3	protein-coding
chr5:172327754-172330748	male-biased	chr5	172327754	172330748	+	0	NA	intron (NM_001031711, intron 3 of 9)	intron (NM_001031711, intron 3 of 9)	-12835	NR_162113	113218510		NR_162113		MIR10523	-	microRNA 10523	ncRNA
chr4:77904900-77906284	male-biased	chr4	77904900	77906284	+	0	NA	intron (NM_018243, intron 1 of 9)	intron (NM_018243, intron 1 of 9)	34687	NM_018243	55752	Hs.128199	NM_018243	ENSG00000138758	SEPTIN11	2022-09-11	septin 11	protein-coding
chr6:80855499-80855995	male-biased	chr6	80855499	80855995	+	0	NA	intron (NR_134945, intron 3 of 10)	intron (NR_134945, intron 3 of 10)	39359	NM_183050	594	Hs.156414	NM_000056	ENSG00000083123	BCKDHB	BCKDE1B|BCKDH E1-beta|E1B	branched chain keto acid dehydrogenase E1 subunit beta	protein-coding
chr2:26993684-26996251	male-biased	chr2	26993684	26996251	+	0	NA	intron (NM_017877, intron 1 of 5)	intron (NM_017877, intron 1 of 5)	7815	NM_017877	54978	Hs.1594	NM_017877	ENSG00000213699	SLC35F6	ANT2BP|C2orf18|TANGO9	solute carrier family 35 member F6	protein-coding
chr1:212697740-212700058	male-biased	chr1	212697740	212700058	+	0	NA	Intergenic	L2b|LINE|L2	-20137	NR_125985	101929565		NR_125985	ENSG00000228067	LINC01740	-	long intergenic non-protein coding RNA 1740	ncRNA
chr3:9732121-9732796	male-biased	chr3	9732121	9732796	+	0	NA	intron (NM_001077526, intron 17 of 17)	intron (NM_001077526, intron 17 of 17)	-13059	NM_001308388	151835	Hs.121335	NM_153635	ENSG00000144550	CPNE9	-	copine family member 9	protein-coding
chr4:3481800-3482300	male-biased	chr4	3481800	3482300	+	0	NA	intron (NM_001301071, intron 4 of 9)	intron (NM_001301071, intron 4 of 9)	-4221	NM_001256896	285489	Hs.122110	NM_173660	ENSG00000175920	DOK7	C4orf25|CMS10|CMS1B|FADS3	docking protein 7	protein-coding
chr16:1738214-1740263	male-biased	chr16	1738214	1740263	+	0	NA	intron (NM_144570, intron 2 of 4)	intron (NM_144570, intron 2 of 4)	10958	NM_144570	90861	Hs.513261	NM_144570	ENSG00000206053	JPT2	C16orf34|HN1L|L11	Jupiter microtubule associated homolog 2	protein-coding
chrX:2625131-2625384	male-biased	chrX	2625131	2625384	+	0	NA	intron (NR_135623, intron 1 of 10)	AluSz6|SINE|Alu	15921	NM_001122898	4267	Hs.653349	NM_002414	ENSG00000002586	CD99	HBA71|MIC2|MIC2X|MIC2Y|MSK5X	CD99 molecule (Xg blood group)	protein-coding
chr1:229698625-229700539	male-biased	chr1	229698625	229700539	+	0	NA	Intergenic	MLT1C|LTR|ERVL-MaLR	-5128	NM_012089	23456	Hs.17614	NM_012089	ENSG00000135776	ABCB10	EST20237|M-ABC2|MTABC2	ATP binding cassette subfamily B member 10	protein-coding
chr2:61665582-61667857	male-biased	chr2	61665582	61667857	+	0	NA	intron (NM_014709, intron 1 of 79)	intron (NM_014709, intron 1 of 79)	-22207	NR_003707	100124537	Hs.675825	NR_003707	ENSG00000206937	SNORA70B	-	small nucleolar RNA, H/ACA box 70B	snoRNA
chrY:8997674-8999249	male-biased	chrY	8997674	8999249	+	0	NA	Intergenic	LTR25-int|LTR|ERV1	162022	NR_001547	286557	Hs.567833	NR_001547		RBMY1A3P	-	RNA binding motif protein, Y-linked, family 1, member A3 pseudogene	pseudo
chr9:1200338-1202046	male-biased	chr9	1200338	1202046	+	0	NA	Intergenic	Intergenic	149705	NR_163472	10655	Hs.59506	NM_006557	ENSG00000173253	DMRT2	-	doublesex and mab-3 related transcription factor 2	protein-coding
chr1:109846782-109847334	male-biased	chr1	109846782	109847334	+	0	NA	intron (NM_001265613, intron 1 of 8)	intron (NM_001265613, intron 1 of 8)	2575	NM_001010985	343263	Hs.443402	NM_001010985	ENSG00000221986	MYBPHL	-	myosin binding protein H like	protein-coding
chr2:28497823-28500113	male-biased	chr2	28497823	28500113	+	0	NA	intron (NM_199194, intron 11 of 12)	intron (NM_199194, intron 11 of 12)	34358	NR_038319	100505716	Hs.679092	NR_038319	ENSG00000223522	LOC100505716	-	uncharacterized LOC100505716	ncRNA
chr14:93521806-93524590	male-biased	chr14	93521806	93524590	+	0	NA	intron (NM_001142593, intron 3 of 10)	intron (NM_001142593, intron 3 of 10)	-10599	NR_002808	319085	Hs.612888	NR_002808	ENSG00000258730	ITPK1-AS1	C14orf85|ITPK1-AS|ITPK1AS|NCRNA00203	ITPK1 antisense RNA 1	ncRNA
chr3:15560379-15563730	male-biased	chr3	15560379	15563730	+	0	NA	intron (NM_005677, intron 1 of 16)	intron (NM_005677, intron 1 of 16)	1159	NM_080539	8292	Hs.146735	NM_005677	ENSG00000206561	COLQ	CMS5|EAD	collagen like tail subunit of asymmetric acetylcholinesterase	protein-coding
chr20:19321659-19322786	male-biased	chr20	19321659	19322786	+	0	NA	intron (NM_020689, intron 2 of 16)	intron (NM_020689, intron 2 of 16)	-56982	NR_024564	100130264	Hs.683814	NR_024564	ENSG00000179447	LOC100130264	-	uncharacterized LOC100130264	ncRNA
chr9:130692878-130693480	male-biased	chr9	130692878	130693480	+	0	NA	promoter-TSS (NM_001135219)	promoter-TSS (NM_001135219)	-123	NM_001135219	138429	Hs.734928	NM_173492	ENSG00000167103	PIP5KL1	PIPKH	phosphatidylinositol-4-phosphate 5-kinase like 1	protein-coding
chr1:52077786-52078814	male-biased	chr1	52077786	52078814	+	0	NA	Intergenic	Intergenic	-4464	NM_148909	114883	Hs.21938	NM_024586	ENSG00000117859	OSBPL9	ORP-9|ORP9	oxysterol binding protein like 9	protein-coding
chr1:112684002-112684806	male-biased	chr1	112684002	112684806	+	0	NA	Intergenic	Intergenic	151246	NR_145438	643355	Hs.279714	NR_145438	ENSG00000231437	LINC01750	-	long intergenic non-protein coding RNA 1750	ncRNA
chr18:8139094-8141332	male-biased	chr18	8139094	8141332	+	0	NA	intron (NM_001105244, intron 13 of 32)	intron (NM_001105244, intron 13 of 32)	226819	NR_024419	100192426	Hs.666655	NR_024419	ENSG00000266149	LOC100192426	-	uncharacterized LOC100192426	ncRNA
chr19:3464576-3464920	male-biased	chr19	3464576	3464920	+	0	NA	3' UTR (NM_001245004, exon 10 of 10)	3' UTR (NM_001245004, exon 10 of 10)	15775	NM_001136503	284422	Hs.130714	NM_001136503	ENSG00000095932	SMIM24	C19orf77|HSPC323|MARDI	small integral membrane protein 24	protein-coding
chr7:70685449-70687003	male-biased	chr7	70685449	70687003	+	0	NA	intron (NM_022479, intron 1 of 10)	L1PREC2|LINE|L1	-86434	NR_037479	100500920		NR_037479	ENSG00000283278	MIR3914-2	-	microRNA 3914-2	ncRNA
chr20:34489748-34490073	male-biased	chr20	34489748	34490073	+	0	NA	intron (NM_016436, intron 10 of 17)	intron (NM_016436, intron 10 of 17)	52638	NM_033630	51282	Hs.584909	NM_016558	ENSG00000171222	SCAND1	RAZ1|SDP1	SCAN domain containing 1	protein-coding
chr3:194817361-194819024	male-biased	chr3	194817361	194819024	+	0	NA	intron (NM_152531, intron 3 of 3)	MIR|SINE|MIR	2875	NR_104188	100874528	Hs.581659	NR_104188	ENSG00000233303	XXYLT1-AS1	-	XXYLT1 antisense RNA 1	ncRNA
chr12:122150762-122152271	male-biased	chr12	122150762	122152271	+	0	NA	intron (NM_001080825, intron 1 of 11)	intron (NM_001080825, intron 1 of 11)	858	NM_001080825	144404	Hs.644504	NM_001080825	ENSG00000188735	TMEM120B	-	transmembrane protein 120B	protein-coding
chr22:18717969-18718329	male-biased	chr22	18717969	18718329	+	0	NA	Intergenic	AluSc8|SINE|Alu	-3278	NR_136561	642643		NR_136561	ENSG00000182824	FAM230E	LINC01662	family with sequence similarity 230 member E	ncRNA
chr14:91044009-91045514	male-biased	chr14	91044009	91045514	+	0	NA	intron (NM_001010854, intron 18 of 19)	intron (NM_001010854, intron 18 of 19)	-61208	NR_135274	105370619	Hs.525530	NR_135274		LOC105370619	-	uncharacterized LOC105370619	ncRNA
chrY:7142377-7144723	male-biased	chrY	7142377	7144723	+	0	NA	intron (NR_028062, intron 1 of 7)	intron (NR_028062, intron 1 of 7)	1537	NR_028062	5616	Hs.584730	NM_002760	ENSG00000099725	PRKY	PRKXP3|PRKYP	protein kinase Y-linked (pseudogene)	pseudo
chrY:7156227-7159054	male-biased	chrY	7156227	7159054	+	0	NA	intron (NR_028062, intron 1 of 7)	AluJr4|SINE|Alu	15627	NR_028062	5616	Hs.584730	NM_002760	ENSG00000099725	PRKY	PRKXP3|PRKYP	protein kinase Y-linked (pseudogene)	pseudo
chr15:75090002-75092644	male-biased	chr15	75090002	75092644	+	0	NA	intron (NM_001354988, intron 6 of 14)	intron (NM_001354988, intron 6 of 14)	-10225	NR_039738	100616183		NR_039738	ENSG00000264386	MIR4513	-	microRNA 4513	ncRNA
chr9:79018071-79019240	male-biased	chr9	79018071	79019240	+	0	NA	Intergenic	Intergenic	5140	NR_026890	653162	Hs.655646	NR_026890		RPSAP9	LAMR1P9|RPSA_20_986	ribosomal protein SA pseudogene 9	pseudo
chr13:111521059-111523565	male-biased	chr13	111521059	111523565	+	0	NA	non-coding (NR_027701, exon 1 of 1)	non-coding (NR_027701, exon 1 of 1)	343	NR_027701	283487	Hs.245390	NM_178514	ENSG00000255874	LINC00346	C13orf29|NCRNA00346	long intergenic non-protein coding RNA 346	ncRNA
chr10:116441354-116445869	male-biased	chr10	116441354	116445869	+	0	NA	intron (NM_001322885, intron 1 of 20)	intron (NM_001322885, intron 1 of 20)	591	NM_001322883	3983	Hs.438236	NM_002313	ENSG00000099204	ABLIM1	ABLIM|LIMAB1|LIMATIN|abLIM-1	actin binding LIM protein 1	protein-coding
chr3:126853906-126855425	male-biased	chr3	126853906	126855425	+	0	NA	Intergenic	CpG	-57309	NM_001007534	285311	Hs.591284	NM_001007534	ENSG00000214324	C3orf56	-	chromosome 3 open reading frame 56	protein-coding
chrY:17536382-17537640	male-biased	chrY	17536382	17537640	+	0	NA	Intergenic	HERV15-int|LTR|ERV1	-621098	NR_046504	100874056	Hs.743197	NR_046504	ENSG00000228787	NLGN4Y-AS1	NLGN4Y-AS|NLGN4YAS	NLGN4Y antisense RNA 1	ncRNA
chr3:159492854-159495364	male-biased	chr3	159492854	159495364	+	0	NA	intron (NM_001197114, intron 4 of 9)	intron (NM_001197114, intron 4 of 9)	-7708	NR_121669	100874433	Hs.601476	NR_121669		IQCJ-SCHIP1-AS1	uaz98	IQCJ-SCHIP1 readthrough antisense RNA 1	ncRNA
chrX:2377620-2378529	male-biased	chrX	2377620	2378529	+	0	NA	intron (NM_145177, intron 1 of 6)	AluSq2|SINE|Alu	40506	NM_001171135	9189	Hs.131452	NM_004729	ENSG00000214717	ZBED1	ALTE|DREF|TRAMP|hDREF	zinc finger BED-type containing 1	protein-coding
chr20:582940-584529	male-biased	chr20	582940	584529	+	0	NA	TTS (NM_004609)	TTS (NM_004609)	7176	NM_004609	6939	Hs.437	NM_004609	ENSG00000125878	TCF15	EC2|PARAXIS|bHLHa40	transcription factor 15	protein-coding
chr2:171410500-171411843	male-biased	chr2	171410500	171411843	+	0	NA	intron (NR_045682, intron 33 of 35)	intron (NR_045682, intron 33 of 35)	159906	NR_027433	440925	Hs.668461	NM_001013712	ENSG00000222033	LINC01124	-	long intergenic non-protein coding RNA 1124	ncRNA
chr14:61448833-61449060	male-biased	chr14	61448833	61449060	+	0	NA	promoter-TSS (NM_001350253)	promoter-TSS (NM_001350253)	-538	NM_001350253	57570	Hs.380159	NM_020810	ENSG00000126814	TRMT5	COXPD26|KIAA1393|TRM5	tRNA methyltransferase 5	protein-coding
chrY:21173050-21173636	male-biased	chrY	21173050	21173636	+	0	NA	intron (NM_001291738, intron 1 of 1)	L1MC4a|LINE|L1	-18381	NM_001291737	100133941	Hs.644105	NM_013230	ENSG00000272398	CD24	CD24A	CD24 molecule	protein-coding
chr20:24978779-24981817	male-biased	chr20	24978779	24981817	+	0	NA	Intergenic	Intergenic	-6911	NM_020531	57136	Hs.472330	NM_020531	ENSG00000101474	APMAP	BSCv|C20orf3	adipocyte plasma membrane associated protein	protein-coding
chr4:184845085-184846365	male-biased	chr4	184845085	184846365	+	0	NA	intron (NM_020225, intron 1 of 3)	intron (NM_020225, intron 1 of 3)	19265	NM_020225	56977	Hs.21958	NM_020225	ENSG00000173320	STOX2	-	storkhead box 2	protein-coding
chr17:71354935-71356905	male-biased	chr17	71354935	71356905	+	0	NA	intron (NM_001144952, intron 39 of 44)	AluJo|SINE|Alu	-47780	NM_012121	23580	Hs.3903	NM_012121	ENSG00000179604	CDC42EP4	BORG4|CEP4|KAIA1777	CDC42 effector protein 4	protein-coding
chr5:142490325-142491005	male-biased	chr5	142490325	142491005	+	0	NA	intron (NR_146198, intron 17 of 22)	intron (NR_146198, intron 17 of 22)	-81400	NR_046816	100874372	Hs.666717	NR_046816	ENSG00000230789	ARHGAP26-IT1	-	ARHGAP26 intronic transcript 1	ncRNA
chr12:20587196-20587753	male-biased	chr12	20587196	20587753	+	0	NA	intron (NM_000921, intron 1 of 15)	intron (NM_000921, intron 1 of 15)	65295	NM_000921	5139	Hs.386791	NM_000921	ENSG00000172572	PDE3A	CGI-PDE|CGI-PDE A|CGI-PDE-A|HTNB	phosphodiesterase 3A	protein-coding
chr9:94635259-94636696	male-biased	chr9	94635259	94636696	+	0	NA	intron (NM_001318204, intron 1 of 7)	intron (NM_001318204, intron 1 of 7)	76533	NM_004560	4920	Hs.98255	NM_004560	ENSG00000169071	ROR2	BDB|BDB1|NTRKR2	receptor tyrosine kinase like orphan receptor 2	protein-coding
chr3:183002727-183005179	male-biased	chr3	183002727	183005179	+	0	NA	intron (NM_015078, intron 14 of 29)	intron (NM_015078, intron 14 of 29)	32912	NM_032047	84002	Hs.718506	NM_032047	ENSG00000176597	B3GNT5	B3GN-T5|beta3Gn-T5	UDP-GlcNAc:betaGal beta-1,3-N-acetylglucosaminyltransferase 5	protein-coding
chr3:58120916-58122756	male-biased	chr3	58120916	58122756	+	0	NA	exon (NM_001457, exon 28 of 46)	exon (NM_001457, exon 28 of 46)	34526	NR_135534	105377105	Hs.613914	NR_135534	ENSG00000244161	FLNB-AS1	-	FLNB antisense RNA 1	ncRNA
chr3:197155125-197155684	male-biased	chr3	197155125	197155684	+	0	NA	Intergenic	Intergenic	81128	NR_145451	100129516	Hs.635286	NR_145451		LINC02012	-	long intergenic non-protein coding RNA 2012	ncRNA
chr19:3427821-3429686	male-biased	chr19	3427821	3429686	+	0	NA	intron (NM_001245005, intron 3 of 9)	intron (NM_001245005, intron 3 of 9)	51770	NM_001136503	284422	Hs.130714	NM_001136503	ENSG00000095932	SMIM24	C19orf77|HSPC323|MARDI	small integral membrane protein 24	protein-coding
chrX:2612372-2612518	male-biased	chrX	2612372	2612518	+	0	NA	intron (NR_135623, intron 1 of 10)	intron (NR_135623, intron 1 of 10)	3109	NM_001122898	4267	Hs.653349	NM_002414	ENSG00000002586	CD99	HBA71|MIC2|MIC2X|MIC2Y|MSK5X	CD99 molecule (Xg blood group)	protein-coding
chr22:31273258-31275670	male-biased	chr22	31273258	31275670	+	0	NA	intron (NM_030758, intron 3 of 13)	intron (NM_030758, intron 3 of 13)	-3204	NM_001282742	23762	Hs.517546	NM_030758	ENSG00000184792	OSBP2	HLM|ORP-4|ORP4|OSBPL1|OSBPL4	oxysterol binding protein 2	protein-coding
chr9:78402576-78403670	male-biased	chr9	78402576	78403670	+	0	NA	Intergenic	L1PA15|LINE|L1	-102437	NM_001190482	5125	Hs.368542	NM_006200	ENSG00000099139	PCSK5	PC5|PC6|PC6A|SPC6	proprotein convertase subtilisin/kexin type 5	protein-coding
chr12:2270037-2273825	male-biased	chr12	2270037	2273825	+	0	NA	intron (NM_001167623, intron 3 of 46)	MIRb|SINE|MIR	60716	NR_046578	100874234	Hs.372570	NR_046578	ENSG00000256025	CACNA1C-AS4	-	CACNA1C antisense RNA 4	ncRNA
chr6:164004344-164004606	male-biased	chr6	164004344	164004606	+	0	NA	Intergenic	AluSg4|SINE|Alu	88041	NR_134620	102724152	Hs.738183	NR_134620		LOC102724152	-	uncharacterized LOC102724152	ncRNA
chr16:27522294-27523956	male-biased	chr16	27522294	27523956	+	0	NA	exon (NM_001286242, exon 7 of 37)	exon (NM_001286242, exon 7 of 37)	38109	NM_001520	2975	Hs.371718	NM_001520	ENSG00000077235	GTF3C1	TFIIIC|TFIIIC220|TFIIICalpha	general transcription factor IIIC subunit 1	protein-coding
chr22:36865223-36865684	male-biased	chr22	36865223	36865684	+	0	NA	intron (NM_012473, intron 3 of 3)	intron (NM_012473, intron 3 of 3)	12234	NM_012473	25828	Hs.211929	NM_012473	ENSG00000100348	TXN2	COXPD29|MT-TRX|MTRX|TRX2|TXN	thioredoxin 2	protein-coding
chr18:60852925-60855474	male-biased	chr18	60852925	60855474	+	0	NA	intron (NM_000633, intron 2 of 2)	intron (NM_000633, intron 2 of 2)	132414	NM_000633	596	Hs.150749	NM_000633	ENSG00000171791	BCL2	Bcl-2|PPP1R50	BCL2 apoptosis regulator	protein-coding
chrX:2628105-2629039	male-biased	chrX	2628105	2629039	+	0	NA	intron (NR_135623, intron 1 of 10)	intron (NR_135623, intron 1 of 10)	19236	NM_001122898	4267	Hs.653349	NM_002414	ENSG00000002586	CD99	HBA71|MIC2|MIC2X|MIC2Y|MSK5X	CD99 molecule (Xg blood group)	protein-coding
chr17:73693254-73693614	male-biased	chr17	73693254	73693614	+	0	NA	intron (NM_013260, intron 4 of 10)	intron (NM_013260, intron 4 of 10)	-24105	NM_001005731	3691	Hs.632226	NM_000213	ENSG00000132470	ITGB4	CD104|GP150	integrin subunit beta 4	protein-coding
chr1:7181099-7182498	male-biased	chr1	7181099	7182498	+	0	NA	intron (NM_001349609, intron 4 of 22)	intron (NM_001349609, intron 4 of 22)	268016	NR_146200	102725193	Hs.666120	NR_146199	ENSG00000237728	LOC102725193	-	uncharacterized LOC102725193	ncRNA
chr10:80840757-80841553	male-biased	chr10	80840757	80841553	+	0	NA	intron (NM_020338, intron 1 of 24)	intron (NM_020338, intron 1 of 24)	12432	NM_020338	57178	Hs.193118	NM_020338	ENSG00000108175	ZMIZ1	MIZ|RAI17|TRAFIP10|ZIMP10	zinc finger MIZ-type containing 1	protein-coding
chr6:168941493-168943938	male-biased	chr6	168941493	168943938	+	0	NA	intron (NM_001166412, intron 4 of 12)	intron (NM_001166412, intron 4 of 12)	100851	NM_001166412	64094	Hs.487200	NM_022138	ENSG00000112562	SMOC2	DTDP1|MST117|MSTP117|MSTP140|SMAP2|bA270C4A.1|bA37D8.1|dJ421D16.1	SPARC related modular calcium binding 2	protein-coding
chr11:115644938-115646256	male-biased	chr11	115644938	115646256	+	0	NA	Intergenic	Intergenic	-14679	NR_034148	283143	Hs.130499	NR_034148		LINC00900	-	long intergenic non-protein coding RNA 900	ncRNA
chr11:103741767-103742863	male-biased	chr11	103741767	103742863	+	0	NA	Intergenic	Intergenic	21681	NR_039842	100616457		NR_039842	ENSG00000264200	MIR4693	-	microRNA 4693	ncRNA
chrX:68725540-68727482	male-biased	chrX	68725540	68727482	+	0	NA	intron (NM_015686, intron 1 of 2)	intron (NM_015686, intron 1 of 2)	1433	NM_015686	27112	Hs.87619	NM_015686	ENSG00000130054	FAM155B	CXorf63|TED|TMEM28|bB57D9.1	family with sequence similarity 155 member B	protein-coding
chr3:119354867-119355657	male-biased	chr3	119354867	119355657	+	0	NA	Intergenic	Intergenic	24175	NM_001308333	64091	Hs.534383	NM_022135	ENSG00000121577	POPDC2	POP2	popeye domain containing 2	protein-coding
chr6:33566808-33567537	male-biased	chr6	33566808	33567537	+	0	NA	Intergenic	MER2B|DNA|TcMar-Tigger	-6057	NR_027908	401253	Hs.520075	NM_207497	ENSG00000197251	LINC00336	C6orf227|NCRNA00336	long intergenic non-protein coding RNA 336	ncRNA
chr2:121305465-121307360	male-biased	chr2	121305465	121307360	+	0	NA	Intergenic	LTR82A|LTR|ERVL	-82487	NR_027181	84931	Hs.334519	NM_032845	ENSG00000280409	LINC01101	-	long intergenic non-protein coding RNA 1101	ncRNA
chr5:76428592-76429782	male-biased	chr5	76428592	76429782	+	0	NA	intron (NR_024398, intron 3 of 3)	MLT1H2|LTR|ERVL-MaLR	-46077	NM_032367	84327	Hs.584988	NM_032367	ENSG00000132846	ZBED3	-	zinc finger BED-type containing 3	protein-coding
chr1:212734549-212735300	male-biased	chr1	212734549	212735300	+	0	NA	Intergenic	MIR3|SINE|MIR	-3752	NM_001030287	467	Hs.460	NM_001674	ENSG00000162772	ATF3	-	activating transcription factor 3	protein-coding
chr17:77792647-77794970	male-biased	chr17	77792647	77794970	+	0	NA	Intergenic	Intergenic	-3443	NR_146504	105371919		NR_146504	ENSG00000262772	LINC01977	-	long intergenic non-protein coding RNA 1977	ncRNA
chr22:28032152-28034121	male-biased	chr22	28032152	28034121	+	0	NA	Intergenic	MER5A|DNA|hAT-Charlie	164608	NM_002430	4330	Hs.268515	NM_002430	ENSG00000169184	MN1	MGCR|MGCR1|MGCR1-PEN|dJ353E16.2	MN1 proto-oncogene, transcriptional regulator	protein-coding
chr18:55890477-55892497	male-biased	chr18	55890477	55892497	+	0	NA	intron (NM_001144966, intron 1 of 29)	intron (NM_001144966, intron 1 of 29)	2684	NM_001144966	23327	Hs.185677	NM_015277	ENSG00000049759	NEDD4L	NEDD4-2|NEDD4.2|PVNH7|RSP5|hNEDD4-2	NEDD4 like E3 ubiquitin protein ligase	protein-coding
chr11:112340161-112340530	male-biased	chr11	112340161	112340530	+	0	NA	Intergenic	LTR88b|LTR|Gypsy?	-12610	NR_120559	101928823	Hs.126118	NR_120559	ENSG00000254968	LINC02763	-	long intergenic non-protein coding RNA 2763	ncRNA
chrY:7212441-7212770	male-biased	chrY	7212441	7212770	+	0	NA	intron (NR_028062, intron 4 of 7)	AluSp|SINE|Alu	70592	NR_028062	5616	Hs.584730	NM_002760	ENSG00000099725	PRKY	PRKXP3|PRKYP	protein kinase Y-linked (pseudogene)	pseudo
chr21:40327610-40329413	male-biased	chr21	40327610	40329413	+	0	NA	Intergenic	MIRb|SINE|MIR	-18158	NR_120405	400867	Hs.689509	NR_120405		LOC400867	-	uncharacterized LOC400867	ncRNA
chr2:11889855-11890654	male-biased	chr2	11889855	11890654	+	0	NA	intron (NM_001349205, intron 1 of 21)	intron (NM_001349205, intron 1 of 21)	1595	NM_001349205	23175	Hs.467740	NM_145693	ENSG00000134324	LPIN1	PAP1	lipin 1	protein-coding
chr2:120127055-120127552	male-biased	chr2	120127055	120127552	+	0	NA	intron (NM_001079862, intron 2 of 3)	AluSg|SINE|Alu	2052	NM_001079863	1622	Hs.78888	NM_020548	ENSG00000155368	DBI	ACBD1|ACBP|CCK-RP|EP	diazepam binding inhibitor, acyl-CoA binding protein	protein-coding
chr13:107790175-107790712	male-biased	chr13	107790175	107790712	+	0	NA	Intergenic	MLT1E1A|LTR|ERVL-MaLR	182868	NR_145739	109616978		NR_145739	ENSG00000201847	SNORD31B	-	small nucleolar RNA, C/D box 31B	snoRNA
chrY:21218093-21219178	male-biased	chrY	21218093	21219178	+	0	NA	intron (NR_158641, intron 2 of 4)	L1ME1|LINE|L1	19254	NR_125736	83869	Hs.138453	NR_001543	ENSG00000176728	TTTY14	CYorf14|NCRNA00137|NCRNA00185|PRO2834|TTY14	testis-specific transcript, Y-linked 14	ncRNA
chrX:2318876-2320834	male-biased	chrX	2318876	2320834	+	0	NA	intron (NM_145177, intron 3 of 6)	intron (NM_145177, intron 3 of 6)	98725	NM_001171135	9189	Hs.131452	NM_004729	ENSG00000214717	ZBED1	ALTE|DREF|TRAMP|hDREF	zinc finger BED-type containing 1	protein-coding
chrY:21227760-21229532	male-biased	chrY	21227760	21229532	+	0	NA	intron (NR_158641, intron 2 of 4)	intron (NR_158641, intron 2 of 4)	9243	NR_125736	83869	Hs.138453	NR_001543	ENSG00000176728	TTTY14	CYorf14|NCRNA00137|NCRNA00185|PRO2834|TTY14	testis-specific transcript, Y-linked 14	ncRNA
chr1:10794563-10798622	male-biased	chr1	10794563	10798622	+	0	NA	intron (NM_001079843, intron 2 of 20)	MER5A|DNA|hAT-Charlie	60111	NM_001079843	54897	Hs.439894	NM_017766	ENSG00000130940	CASZ1	CAS11|CST|SRG|ZNF693|dJ734G22.1	castor zinc finger 1	protein-coding
chr6:31090055-31091754	male-biased	chr6	31090055	31091754	+	0	NA	intron (NM_014068, intron 1 of 5).4	intron (NM_014068, intron 1 of 5).4	-2681	NM_001264	1041	Hs.310958	NM_001264	ENSG00000204539	CDSN	HTSS|HTSS1|HYPT2|PSS|PSS1|S	corneodesmosin	protein-coding
chr6:37619527-37621801	male-biased	chr6	37619527	37621801	+	0	NA	intron (NM_153487, intron 6 of 16)	HAL1b|LINE|L1	44995	NM_153487	266727	Hs.437993	NM_153487	ENSG00000112139	MDGA1	GPIM|MAMDC3	MAM domain containing glycosylphosphatidylinositol anchor 1	protein-coding
chr16:55511313-55511813	male-biased	chr16	55511313	55511813	+	0	NA	Intergenic	Intergenic	-1179	NM_001302508	4313	Hs.513617	NM_004530	ENSG00000087245	MMP2	CLG4|CLG4A|MMP-2|MMP-II|MONA|TBE-1	matrix metallopeptidase 2	protein-coding
chr3:32682140-32683071	male-biased	chr3	32682140	32683071	+	0	NA	Intergenic	L1ME5|LINE|L1	-44075	NR_046352	25904	Hs.444851	NM_015442	ENSG00000182973	CNOT10	-	CCR4-NOT transcription complex subunit 10	protein-coding
chr14:27325605-27326925	male-biased	chr14	27325605	27326925	+	0	NA	Intergenic	Intergenic	-16074	NR_110041	101927081	Hs.97955	NR_110041	ENSG00000257612	MIR4307HG	-	MIR4307 host gene	ncRNA
chr3:49796173-49796696	male-biased	chr3	49796173	49796696	+	0	NA	intron (NM_153273, intron 1 of 5)	intron (NM_153273, intron 1 of 5)	27193	NM_001242829	9807	Hs.386168	NM_153273	ENSG00000176095	IP6K1	IHPK1|PiUS	inositol hexakisphosphate kinase 1	protein-coding
chr3:123978819-123979910	male-biased	chr3	123978819	123979910	+	0	NA	intron (NM_001024660, intron 3 of 59)	MER115|DNA|hAT-Tip100	-113815	NR_106731	102464832		NR_106731	ENSG00000276656	MIR6083	hsa-mir-6083	microRNA 6083	ncRNA
chr4:41506792-41508217	male-biased	chr4	41506792	41508217	+	0	NA	intron (NM_001330791, intron 2 of 25)	intron (NM_001330791, intron 2 of 25)	-32670	NM_001330786	22998	Hs.335163	NM_014988	ENSG00000064042	LIMCH1	LIMCH1A|LMO7B	LIM and calponin homology domains 1	protein-coding
chrY:23980780-23981329	male-biased	chrY	23980780	23981329	+	0	NA	Intergenic	Intergenic	59579	NM_001006118	378950	Hs.725744	NM_001006118	ENSG00000242389	RBMY1E	-	RNA binding motif protein, Y-linked, family 1, member E	protein-coding
chr17:71583125-71584169	male-biased	chr17	71583125	71584169	+	0	NA	intron (NM_001144952, intron 1 of 44)	intron (NM_001144952, intron 1 of 44)	56937	NM_001144952	54549	Hs.435719	NM_019064	ENSG00000069188	SDK2	-	sidekick cell adhesion molecule 2	protein-coding
chr4:3748867-3749308	male-biased	chr4	3748867	3749308	+	0	NA	Intergenic	L1MC4|LINE|L1	-19025	NM_000683	152	Hs.123022	NM_000683	ENSG00000184160	ADRA2C	ADRA2L2|ADRA2RL2|ADRARL2|ALPHA2CAR	adrenoceptor alpha 2C	protein-coding
chr22:31272847-31273209	male-biased	chr22	31272847	31273209	+	0	NA	intron (NM_030758, intron 3 of 13)	intron (NM_030758, intron 3 of 13)	-4640	NM_001282742	23762	Hs.517546	NM_030758	ENSG00000184792	OSBP2	HLM|ORP-4|ORP4|OSBPL1|OSBPL4	oxysterol binding protein 2	protein-coding
chr22:35701651-35703207	male-biased	chr22	35701651	35703207	+	0	NA	intron (NM_001135732, intron 1 of 14)	intron (NM_001135732, intron 1 of 14)	6542	NR_156428	10043	Hs.474705	NM_005488	ENSG00000100284	TOM1	-	target of myb1 membrane trafficking protein	protein-coding
chr3:42770805-42772619	male-biased	chr3	42770805	42772619	+	0	NA	intron (NM_144719, intron 13 of 15)	intron (NM_144719, intron 13 of 15)	-2355	NR_046732	100874114	Hs.669654	NR_046732	ENSG00000173811	CCDC13-AS1	-	CCDC13 antisense RNA 1	ncRNA
chr16:80003674-80005825	male-biased	chr16	80003674	80005825	+	0	NA	Intergenic	Intergenic	175603	NR_104661	101928248	Hs.659802	NR_104660	ENSG00000260876	LINC01229	-	long intergenic non-protein coding RNA 1229	ncRNA
chr5:38309281-38309997	male-biased	chr5	38309281	38309997	+	0	NA	intron (NM_001205301, intron 1 of 22)	intron (NM_001205301, intron 1 of 22)	-18551	NR_046219	100852408	Hs.570954	NR_046219	ENSG00000248730	EGFLAM-AS4	-	EGFLAM antisense RNA 4	ncRNA
chrY:16636156-16636379	male-biased	chrY	16636156	16636379	+	0	NA	promoter-TSS (NM_001365590)	promoter-TSS (NM_001365590)	-142	NM_001365592	22829	Hs.439199	NM_014893	ENSG00000165246	NLGN4Y	HNL4Y	neuroligin 4 Y-linked	protein-coding
chr20:42309671-42311061	male-biased	chr20	42309671	42311061	+	0	NA	intron (NM_001278610, intron 2 of 12)	intron (NM_001278610, intron 2 of 12)	14612	NM_002466	4605	Hs.179718	NM_002466	ENSG00000101057	MYBL2	B-MYB|BMYB	MYB proto-oncogene like 2	protein-coding
chr20:19901229-19902767	male-biased	chr20	19901229	19902767	+	0	NA	intron (NM_001242581, intron 2 of 11)	intron (NM_001242581, intron 2 of 11)	31788	NM_018993	54453	Hs.472270	NM_018993	ENSG00000132669	RIN2	MACS|RASSF4	Ras and Rab interactor 2	protein-coding
chr19:3409906-3410538	male-biased	chr19	3409906	3410538	+	0	NA	intron (NM_001245005, intron 2 of 9)	AluY|SINE|Alu	43641	NM_001245004	4782	Hs.170131	NM_005597	ENSG00000141905	NFIC	CTF|CTF5|NF-I|NFI	nuclear factor I C	protein-coding
chr15:91806250-91808704	male-biased	chr15	91806250	91808704	+	0	NA	intron (NM_001323031, intron 6 of 12)	intron (NM_001323031, intron 6 of 12)	162451	NM_001323040	9899	Hs.21754	NM_014848	ENSG00000185518	SV2B	HsT19680	synaptic vesicle glycoprotein 2B	protein-coding
chr8:103806732-103808100	male-biased	chr8	103806732	103808100	+	0	NA	Intergenic	Intergenic	-11634	NR_149020	401472		NR_149020		GASAL1	GASL1	growth arrest associated lncRNA 1	ncRNA
chr1:21867367-21869557	male-biased	chr1	21867367	21869557	+	0	NA	intron (NM_001177520, intron 1 of 9)	intron (NM_001177520, intron 1 of 9)	-9301	NM_001369803	249	Hs.75431	NM_000478	ENSG00000162551	ALPL	AP-TNAP|APTNAP|HOPS|TNALP|TNAP|TNSALP	alkaline phosphatase, biomineralization associated	protein-coding
chr17:79580446-79582740	male-biased	chr17	79580446	79582740	+	0	NA	intron (NM_001369698, intron 3 of 16)	intron (NM_001369698, intron 3 of 16)	22545	NM_017921	55666	Hs.464333	NM_017921	ENSG00000182446	NPLOC4	NPL4	NPL4 homolog, ubiquitin recognition factor	protein-coding
chr3:184315139-184316890	male-biased	chr3	184315139	184316890	+	0	NA	Intergenic	Intergenic	36441	NM_004443	2049	Hs.2913	NM_004443	ENSG00000182580	EPHB3	EK2|ETK2|HEK2|TYRO6	EPH receptor B3	protein-coding
chr5:80260324-80261156	male-biased	chr5	80260324	80261156	+	0	NA	intron (NM_006909, intron 1 of 26)	intron (NM_006909, intron 1 of 26)	-4014	NR_105015	102524628	Hs.737159	NR_105015	ENSG00000251450	RASGRF2-AS1	-	RASGRF2 antisense RNA 1	ncRNA
chr10:73232789-73233835	male-biased	chr10	73232789	73233835	+	0	NA	intron (NM_022124, intron 3 of 67)	MIR|SINE|MIR	38365	NR_120672	102723377	Hs.568789	NR_120672	ENSG00000223817	CDH23-AS1	C10orf106|NCRNA00223|bA327E2.3	CDH23 antisense RNA 1	ncRNA
chr10:23691168-23694980	male-biased	chr10	23691168	23694980	+	0	NA	Intergenic	AluJb|SINE|Alu	-35124	NM_001145373	220213	Hs.499042	NM_001145373	ENSG00000165312	OTUD1	DUBA7|OTDC1	OTU deubiquitinase 1	protein-coding
chr5:114655737-114656073	male-biased	chr5	114655737	114656073	+	0	NA	Intergenic	L2a|LINE|L2	-23554	NM_001040440	153733	Hs.436121	NM_152549	ENSG00000164221	CCDC112	MBC1	coiled-coil domain containing 112	protein-coding
chr22:47276647-47278620	male-biased	chr22	47276647	47278620	+	0	NA	intron (NM_014346, intron 5 of 12)	intron (NM_014346, intron 5 of 12)	34305	NR_122047	642757	Hs.632786	NR_122047	ENSG00000280080	TBC1D22A-AS1	-	TBC1D22A antisense RNA 1	ncRNA
chr2:85674298-85674717	male-biased	chr2	85674298	85674717	+	0	NA	Intergenic	Intergenic	28453	NM_201594	284948	Hs.209542	NM_198482	ENSG00000152292	SH2D6	-	SH2 domain containing 6	protein-coding
chr3:73192776-73193745	male-biased	chr3	73192776	73193745	+	0	NA	Intergenic	Intergenic	82450	NM_018029	55096	Hs.658858	NM_018029	ENSG00000255423	EBLN2	EBLN-2	endogenous Bornavirus like nucleoprotein 2	protein-coding
chrY:15534213-15535209	male-biased	chrY	15534213	15535209	+	0	NA	intron (NM_001258265, intron 2 of 23)	intron (NM_001258265, intron 2 of 23)	-56346	NR_162134	113219468		NR_162134		MIR12120	-	microRNA 12120	ncRNA
chr4:84482906-84483237	male-biased	chr4	84482906	84483237	+	0	NA	intron (NM_001256421, intron 3 of 12)	intron (NM_001256421, intron 3 of 12)	25810	NM_032717	84803	Hs.99196	NM_032717	ENSG00000138678	GPAT3	AGPAT 10|AGPAT10|AGPAT8|AGPAT9|HMFN0839|LPAAT-theta|MAG1	glycerol-3-phosphate acyltransferase 3	protein-coding
chr12:109246205-109248916	male-biased	chr12	109246205	109248916	+	0	NA	intron (NM_018984, intron 1 of 14)	AluSx|SINE|Alu	3799	NM_001161330	54434	Hs.199763	NM_018984	ENSG00000084112	SSH1	SSH1L	slingshot protein phosphatase 1	protein-coding
chr22:28186342-28187791	male-biased	chr22	28186342	28187791	+	0	NA	intron (NM_002430, intron 1 of 1)	intron (NM_002430, intron 1 of 1)	10678	NM_002430	4330	Hs.268515	NM_002430	ENSG00000169184	MN1	MGCR|MGCR1|MGCR1-PEN|dJ353E16.2	MN1 proto-oncogene, transcriptional regulator	protein-coding
chr13:110873430-110874996	male-biased	chr13	110873430	110874996	+	0	NA	intron (NM_001303110, intron 2 of 24)	intron (NM_001303110, intron 2 of 24)	85291	NM_001845	1282	Hs.17441	NM_001845	ENSG00000187498	COL4A1	BSVD|BSVD1|RATOR	collagen type IV alpha 1 chain	protein-coding
chrY:14532999-14533399	male-biased	chrY	14532999	14533399	+	0	NA	intron (NR_033667, intron 1 of 4)	CpG	190	NR_033667	352887	Hs.546221	NR_033667	ENSG00000206159	GYG2P1	GYG2P	glycogenin 2 pseudogene 1	pseudo
chr12:31186764-31187649	male-biased	chr12	31186764	31187649	+	0	NA	intron (NR_038927, intron 2 of 2)	intron (NR_038927, intron 2 of 2)	39575	NR_038927	100506660	Hs.586774	NR_038927	ENSG00000245614	DDX11-AS1	CONCR|SCAT4	DDX11 antisense RNA 1	ncRNA
chr17:21188132-21191323	male-biased	chr17	21188132	21191323	+	0	NA	intron (NM_145109, intron 1 of 11)	intron (NM_145109, intron 1 of 11)	-1621	NM_002756	5606	Hs.514012	NM_002756	ENSG00000034152	MAP2K3	MAPKK3|MEK3|MKK3|PRKMK3|SAPKK-2|SAPKK2	mitogen-activated protein kinase kinase 3	protein-coding
chr14:103133268-103133648	male-biased	chr14	103133268	103133648	+	0	NA	intron (NM_015156, intron 2 of 11)	AluJo|SINE|Alu	74472	NM_015156	23186	Hs.510521	NM_015156	ENSG00000089902	RCOR1	COREST|RCOR	REST corepressor 1	protein-coding
chr15:78514606-78517005	male-biased	chr15	78514606	78517005	+	0	NA	intron (NM_001199377, intron 1 of 13)	MLT1H1|LTR|ERVL-MaLR	11102	NM_001199377	23205	Hs.655760	NM_015162	ENSG00000103740	ACSBG1	BG|BG1|BGM|GR-LACS|LPD	acyl-CoA synthetase bubblegum family member 1	protein-coding
chr4:8331107-8333677	male-biased	chr4	8331107	8333677	+	0	NA	Intergenic	Intergenic	10489	NR_149125	105374374	Hs.145224	NR_149125	ENSG00000249145	LINC02517	-	long intergenic non-protein coding RNA 2517	ncRNA
chr14:34552479-34552816	male-biased	chr14	34552479	34552816	+	0	NA	Intergenic	Intergenic	-132367	NM_022073	112399	Hs.135507	NM_022073	ENSG00000129521	EGLN3	HIFP4H3|HIFPH3|PHD3	egl-9 family hypoxia inducible factor 3	protein-coding
chr4:10023400-10024154	male-biased	chr4	10023400	10024154	+	0	NA	promoter-TSS (NM_020041)	promoter-TSS (NM_020041)	-656	NM_020041	56606	Hs.444612	NM_020041	ENSG00000109667	SLC2A9	GLUT9|GLUTX|UAQTL2|URATv1	solute carrier family 2 member 9	protein-coding
chrY:7208054-7208552	male-biased	chrY	7208054	7208552	+	0	NA	intron (NR_028062, intron 3 of 7)	AluSg|SINE|Alu	66290	NR_028062	5616	Hs.584730	NM_002760	ENSG00000099725	PRKY	PRKXP3|PRKYP	protein kinase Y-linked (pseudogene)	pseudo
chr22:31271161-31272737	male-biased	chr22	31271161	31272737	+	0	NA	intron (NM_030758, intron 3 of 13)	intron (NM_030758, intron 3 of 13)	-5719	NM_001282742	23762	Hs.517546	NM_030758	ENSG00000184792	OSBP2	HLM|ORP-4|ORP4|OSBPL1|OSBPL4	oxysterol binding protein 2	protein-coding
chr6:20333453-20335570	male-biased	chr6	20333453	20335570	+	0	NA	Intergenic	MLT1K|LTR|ERVL-MaLR	-67599	NM_001949	1871	Hs.269408	NM_001949	ENSG00000112242	E2F3	E2F-3	E2F transcription factor 3	protein-coding
chrY:22560395-22560650	male-biased	chrY	22560395	22560650	+	0	NA	Intergenic	LTR25|LTR|ERV1	120592	NR_001542	246119	Hs.461175	NR_001542	ENSG00000229236	TTTY10	NCRNA00133|TTY10	testis-specific transcript, Y-linked 10	ncRNA
chr2:106732200-106734912	male-biased	chr2	106732200	106734912	+	0	NA	intron (NM_025076, intron 9 of 14)	MER6A|DNA|TcMar-Tigger	21781	NM_001253876	80146	Hs.469561	NM_025076	ENSG00000115652	UXS1	SDR6E1|UGD	UDP-glucuronate decarboxylase 1	protein-coding
chr12:20588079-20589414	male-biased	chr12	20588079	20589414	+	0	NA	intron (NM_000921, intron 1 of 15)	intron (NM_000921, intron 1 of 15)	66567	NM_000921	5139	Hs.386791	NM_000921	ENSG00000172572	PDE3A	CGI-PDE|CGI-PDE A|CGI-PDE-A|HTNB	phosphodiesterase 3A	protein-coding
chr5:148344387-148346537	male-biased	chr5	148344387	148346537	+	0	NA	Intergenic	MER102b|DNA|hAT-Charlie	96510	NR_030310	693169		NR_030310	ENSG00000207714	MIR584	MIRN584|hsa-mir-584	microRNA 584	ncRNA
chrY:22721254-22723181	male-biased	chrY	22721254	22723181	+	0	NA	Intergenic	LTR25|LTR|ERV1	-15380	NM_001278612	9086	Hs.461178	NM_004681	ENSG00000198692	EIF1AY	eIF-4C	eukaryotic translation initiation factor 1A Y-linked	protein-coding
chr1:3268364-3269774	male-biased	chr1	3268364	3269774	+	0	NA	intron (NM_199454, intron 3 of 16)	intron (NM_199454, intron 3 of 16)	-102160	NM_014448	27237	Hs.87435	NM_014448	ENSG00000130762	ARHGEF16	GEF16|NBR	Rho guanine nucleotide exchange factor 16	protein-coding
chrY:21219210-21219452	male-biased	chrY	21219210	21219452	+	0	NA	intron (NR_158641, intron 2 of 4)	MER21B|LTR|ERVL	18558	NR_125736	83869	Hs.138453	NR_001543	ENSG00000176728	TTTY14	CYorf14|NCRNA00137|NCRNA00185|PRO2834|TTY14	testis-specific transcript, Y-linked 14	ncRNA
chr15:93598864-93599388	male-biased	chr15	93598864	93599388	+	0	NA	intron (NM_020211, intron 2 of 3)	intron (NM_020211, intron 2 of 3)	17259	NM_001166286	56963	Hs.271277	NM_020211	ENSG00000182175	RGMA	RGM	repulsive guidance molecule BMP co-receptor a	protein-coding
chrX:2401959-2404609	male-biased	chrX	2401959	2404609	+	0	NA	intron (NM_145177, intron 1 of 6)	intron (NM_145177, intron 1 of 6)	15296	NM_001171135	9189	Hs.131452	NM_004729	ENSG00000214717	ZBED1	ALTE|DREF|TRAMP|hDREF	zinc finger BED-type containing 1	protein-coding
chrY:2709067-2710425	male-biased	chrY	2709067	2710425	+	0	NA	intron (NM_001008, intron 1 of 6)	intron (NM_001008, intron 1 of 6)	103	NM_001008	6192	Hs.282376	NM_001008	ENSG00000129824	RPS4Y1	RPS4Y|S4	ribosomal protein S4 Y-linked 1	protein-coding
chr1:3249394-3252051	male-biased	chr1	3249394	3252051	+	0	NA	intron (NM_199454, intron 3 of 16)	intron (NM_199454, intron 3 of 16)	-120507	NM_014448	27237	Hs.87435	NM_014448	ENSG00000130762	ARHGEF16	GEF16|NBR	Rho guanine nucleotide exchange factor 16	protein-coding
chr12:56029104-56030903	male-biased	chr12	56029104	56030903	+	0	NA	promoter-TSS (NM_206899)	promoter-TSS (NM_206899)	-673	NM_206899	121130	Hs.554551	NM_206899	ENSG00000175398	OR10P1	OR10P1P|OR10P2P|OR10P3P|OR12-7|OST701	olfactory receptor family 10 subfamily P member 1	protein-coding
chrY:7207540-7207969	male-biased	chrY	7207540	7207969	+	0	NA	intron (NR_028062, intron 3 of 7)	LTR36|LTR|ERV1	65741	NR_028062	5616	Hs.584730	NM_002760	ENSG00000099725	PRKY	PRKXP3|PRKYP	protein kinase Y-linked (pseudogene)	pseudo
chr2:43985391-43986684	male-biased	chr2	43985391	43986684	+	0	NA	intron (NM_172069, intron 26 of 29)	intron (NM_172069, intron 26 of 29)	-15141	NM_001348912	51626	Hs.371597	NM_015522	ENSG00000138036	DYNC2LI1	CGI-60|D2LIC|LIC3	dynein cytoplasmic 2 light intermediate chain 1	protein-coding
chrY:15547036-15548766	male-biased	chrY	15547036	15548766	+	0	NA	intron (NM_001258265, intron 2 of 23)	HERV1_I-int|LTR|ERV1	-43156	NR_162134	113219468		NR_162134		MIR12120	-	microRNA 12120	ncRNA
chr12:121157797-121159207	male-biased	chr12	121157797	121159207	+	0	NA	3' UTR (NM_001080533, exon 5 of 5)	3' UTR (NM_001080533, exon 5 of 5)	-2494	NR_039849	100616329		NR_039849	ENSG00000284143	MIR4700	mir-4700	microRNA 4700	ncRNA
chr2:54858150-54858356	male-biased	chr2	54858150	54858356	+	0	NA	exon (NM_178313, exon 15 of 31)	exon (NM_178313, exon 15 of 31)	72722	NM_178313	6711	Hs.503178	NM_003128	ENSG00000115306	SPTBN1	ELF|HEL102|SPTB2|betaSpII	spectrin beta, non-erythrocytic 1	protein-coding
chr15:44478251-44479597	male-biased	chr15	44478251	44479597	+	0	NA	intron (NM_001286490, intron 1 of 15)	intron (NM_001286490, intron 1 of 15)	7720	NM_001286490	84978	Hs.578544	NM_032892	ENSG00000171877	FRMD5	-	FERM domain containing 5	protein-coding
chr8:17624777-17626382	male-biased	chr8	17624777	17626382	+	0	NA	intron (NM_001363061, intron 1 of 14)	L2b|LINE|L2	32847	NM_001001925	57509	Hs.7946	NM_020749	ENSG00000129422	MTUS1	ATBP|ATIP|ATIP3|ICIS|MP44|MTSG1	microtubule associated scaffold protein 1	protein-coding
chr1:6072828-6075831	male-biased	chr1	6072828	6075831	+	0	NA	intron (NM_001199861, intron 1 of 15)	intron (NM_001199861, intron 1 of 15)	-12064	NM_172130	8514	Hs.440497	NM_003636	ENSG00000069424	KCNAB2	AKR6A5|HKvbeta2|HKvbeta2.1|HKvbeta2.2|KCNA2B|KV-BETA-2	potassium voltage-gated channel subfamily A regulatory beta subunit 2	protein-coding
chr7:129091425-129091733	male-biased	chr7	129091425	129091733	+	0	NA	exon (NM_020704, exon 4 of 21)	exon (NM_020704, exon 4 of 21)	17306	NM_020704	57464	Hs.489988	NM_020704	ENSG00000128578	STRIP2	FAM40B|FAR11B	striatin interacting protein 2	protein-coding
chr22:20019689-20021583	male-biased	chr22	20019689	20021583	+	0	NA	promoter-TSS (NR_029706)	promoter-TSS (NR_029706)	-26	NR_029706	406961		NR_029706	ENSG00000208023	MIR185	MIRN185|miR-185	microRNA 185	ncRNA
chr3:129131610-129133398	male-biased	chr3	129131610	129133398	+	0	NA	intron (NM_207307, intron 4 of 8)	LTR19B|LTR|ERV1	-14222	NR_003111	132241	Hs.477537	NR_003111	ENSG00000251474	RPL32P3	-	ribosomal protein L32 pseudogene 3	pseudo
chr1:53751742-53752716	male-biased	chr1	53751742	53752716	+	0	NA	intron (NM_017522, intron 3 of 15)	intron (NM_017522, intron 3 of 15)	41513	NM_004631	7804	Hs.280387	NM_004631	ENSG00000157193	LRP8	APOER2|HSZ75190|LRP-8|MCI1	LDL receptor related protein 8	protein-coding
chr2:96347599-96349477	male-biased	chr2	96347599	96349477	+	0	NA	Intergenic	C-rich|Low_complexity|Low_complexity	90789	NM_138800	129868	Hs.232026	NM_138800	ENSG00000144015	TRIM43	TRIM43A	tripartite motif containing 43	protein-coding
chrX:2608792-2611217	male-biased	chrX	2608792	2611217	+	0	NA	intron (NR_135623, intron 1 of 10)	CpG	668	NM_001122898	4267	Hs.653349	NM_002414	ENSG00000002586	CD99	HBA71|MIC2|MIC2X|MIC2Y|MSK5X	CD99 molecule (Xg blood group)	protein-coding
chr16:25010015-25012307	male-biased	chr16	25010015	25012307	+	0	NA	intron (NM_001006634, intron 1 of 19)	L1M4|LINE|L1	15529	NM_001006634	55114	Hs.373793	NM_018054	ENSG00000140750	ARHGAP17	MST066|MST110|MSTP038|MSTP066|MSTP110|NADRIN|PP367|PP4534|RICH-1|RICH1|WBP15	Rho GTPase activating protein 17	protein-coding
chrY:7333744-7334032	male-biased	chrY	7333744	7334032	+	0	NA	Intergenic	Intergenic	191875	NR_028062	5616	Hs.584730	NM_002760	ENSG00000099725	PRKY	PRKXP3|PRKYP	protein kinase Y-linked (pseudogene)	pseudo
chr6:37095418-37097238	male-biased	chr6	37095418	37097238	+	0	NA	Intergenic	Intergenic	-41600	NM_002648	5292	Hs.81170	NM_002648	ENSG00000137193	PIM1	PIM	Pim-1 proto-oncogene, serine/threonine kinase	protein-coding
chr20:43319128-43322602	male-biased	chr20	43319128	43322602	+	0	NA	Intergenic	Intergenic	-20485	NR_034104	79015	Hs.671450	NM_024049	ENSG00000283440	LINC01260	-	long intergenic non-protein coding RNA 1260	ncRNA
chr9:92889708-92891317	male-biased	chr9	92889708	92891317	+	0	NA	Intergenic	Intergenic	-86731	NR_038882	286370	Hs.407589	NR_038882	ENSG00000227555	MIR4290HG	-	MIR4290 host gene	ncRNA
chr7:50569166-50571181	male-biased	chr7	50569166	50571181	+	0	NA	intron (NM_001082971, intron 7 of 14)	intron (NM_001082971, intron 7 of 14)	-29284	NR_033845	100129427	Hs.680434	NR_033845	ENSG00000226122	DDC-AS1	-	DDC antisense RNA 1	ncRNA
chr3:61992366-61992749	male-biased	chr3	61992366	61992749	+	0	NA	intron (NM_002841, intron 4 of 29)	MER20|DNA|hAT-Charlie	312065	NR_038281	100506994	Hs.656620	NR_038281	ENSG00000241472	PTPRG-AS1	-	PTPRG antisense RNA 1	ncRNA
chr4:14865642-14866613	male-biased	chr4	14865642	14866613	+	0	NA	intron (NR_126435, intron 1 of 6)	intron (NR_126435, intron 1 of 6)	23666	NR_126435	201853	Hs.551051	NR_126435	ENSG00000248360	LINC00504	-	long intergenic non-protein coding RNA 504	ncRNA
chr14:102915959-102918098	male-biased	chr14	102915959	102918098	+	0	NA	intron (NM_014844, intron 15 of 19)	intron (NM_014844, intron 15 of 19)	59085	NM_001348651	122416	Hs.432945	NM_152326	ENSG00000156381	ANKRD9	-	ankyrin repeat domain 9	protein-coding
chr6:164742941-164744628	male-biased	chr6	164742941	164744628	+	0	NA	Intergenic	Intergenic	491768	NR_131926	105378111		NR_131926		MEAT6	-	melanoma-associated transcript 6	ncRNA
chr8:37914520-37915926	male-biased	chr8	37914520	37915926	+	0	NA	intron (NM_004095, intron 2 of 2)	intron (NM_004095, intron 2 of 2)	27171	NM_004095	1978	Hs.411641	NM_004095	ENSG00000187840	EIF4EBP1	4E-BP1|4EBP1|BP-1|PHAS-I	eukaryotic translation initiation factor 4E binding protein 1	protein-coding
chr4:14917444-14920461	male-biased	chr4	14917444	14920461	+	0	NA	intron (NR_038857, intron 7 of 7)	intron (NR_038857, intron 7 of 7)	-29159	NR_126435	201853	Hs.551051	NR_126435	ENSG00000248360	LINC00504	-	long intergenic non-protein coding RNA 504	ncRNA
chr5:147920252-147921332	male-biased	chr5	147920252	147921332	+	0	NA	intron (NM_001040172, intron 3 of 5)	MIR|SINE|MIR	95832	NM_001286410	3360	Hs.483773	NM_000870	ENSG00000164270	HTR4	5-HT4|5-HT4R	5-hydroxytryptamine receptor 4	protein-coding
chr5:71673204-71674637	male-biased	chr5	71673204	71674637	+	0	NA	Intergenic	Intergenic	57720	NM_024754	79810	Hs.126906	NM_024754	ENSG00000049883	PTCD2	-	pentatricopeptide repeat domain 2	protein-coding
chr12:2356807-2357183	male-biased	chr12	2356807	2357183	+	0	NA	intron (NM_001167623, intron 3 of 46)	intron (NM_001167623, intron 3 of 46)	-21947	NR_046769	100874370	Hs.653548	NR_046769		CACNA1C-IT3	-	CACNA1C intronic transcript 3	ncRNA
chrX:2615613-2616167	male-biased	chrX	2615613	2616167	+	0	NA	intron (NR_135623, intron 1 of 10)	intron (NR_135623, intron 1 of 10)	6554	NM_001122898	4267	Hs.653349	NM_002414	ENSG00000002586	CD99	HBA71|MIC2|MIC2X|MIC2Y|MSK5X	CD99 molecule (Xg blood group)	protein-coding
chr9:108478695-108479182	male-biased	chr9	108478695	108479182	+	0	NA	intron (NM_018112, intron 2 of 5)	Tigger2a|DNA|TcMar-Tigger	22116	NM_018112	55151	Hs.411925	NM_018112	ENSG00000095209	TMEM38B	C9orf87|D4Ertd89e|OI14|TRIC-B|TRICB|bA219P18.1	transmembrane protein 38B	protein-coding
chr10:112395756-112397885	male-biased	chr10	112395756	112397885	+	0	NA	Intergenic	Intergenic	-7274	NM_001134363	282996	Hs.116630	NM_001134363	ENSG00000203867	RBM20	-	RNA binding motif protein 20	protein-coding
chrY:22736528-22739079	male-biased	chrY	22736528	22739079	+	0	NA	intron (NM_004681, intron 1 of 6)	intron (NM_004681, intron 1 of 6)	141	NM_004681	9086	Hs.461178	NM_004681	ENSG00000198692	EIF1AY	eIF-4C	eukaryotic translation initiation factor 1A Y-linked	protein-coding
chrY:2802298-2804927	male-biased	chrY	2802298	2804927	+	0	NA	5' UTR (NM_003411, exon 1 of 8)	5' UTR (NM_003411, exon 1 of 8)	190	NM_001369706	7544	Hs.522845	NM_003411	ENSG00000067646	ZFY	ZNF911	zinc finger protein Y-linked	protein-coding
chr5:172318197-172320664	male-biased	chr5	172318197	172320664	+	0	NA	intron (NM_001031711, intron 2 of 9)	MIRb|SINE|MIR	-22656	NR_162113	113218510		NR_162113		MIR10523	-	microRNA 10523	ncRNA
chr18:3907394-3907856	male-biased	chr18	3907394	3907856	+	0	NA	intron (NM_001242761, intron 3 of 11)	intron (NM_001242761, intron 3 of 11)	22272	NR_106776	102465430		NR_106776	ENSG00000275518	MIR6718	hsa-mir-6718	microRNA 6718	ncRNA
chr2:11551747-11552444	male-biased	chr2	11551747	11552444	+	0	NA	Intergenic	Intergenic	17988	NR_047499	100874055	Hs.102428	NR_047499	ENSG00000224177	LINC00570	ncRNA-a5	long intergenic non-protein coding RNA 570	ncRNA
chr2:234776626-234777338	male-biased	chr2	234776626	234777338	+	0	NA	promoter-TSS (NR_024322)	promoter-TSS (NR_024322)	73	NR_024322	151507	Hs.355809	NM_001166217	ENSG00000224287	MSL3P1	MSL3L2	MSL complex subunit 3 pseudogene 1	pseudo
chrX:357986-359200	male-biased	chrX	357986	359200	+	0	NA	Intergenic	Intergenic	-10951	NM_013239	28227	Hs.124942	NM_013239	ENSG00000167393	PPP2R3B	NYREN8|PPP2R3L|PPP2R3LY|PR48|PR70	protein phosphatase 2 regulatory subunit B''beta	protein-coding
chr1:246853793-246855800	male-biased	chr1	246853793	246855800	+	0	NA	Intergenic	Intergenic	-32915	NM_016002	51097	Hs.498397	NM_016002	ENSG00000143653	SCCPDH	CGI-49|NET11	saccharopine dehydrogenase (putative)	protein-coding
chr4:184508673-184510679	male-biased	chr4	184508673	184510679	+	0	NA	Intergenic	Intergenic	70662	NM_152682	201965	Hs.133337	NM_152682	ENSG00000182552	RWDD4	FAM28A|RWDD4A	RWD domain containing 4	protein-coding
chr1:112398932-112400935	male-biased	chr1	112398932	112400935	+	0	NA	promoter-TSS (NR_046783)	promoter-TSS (NR_046783)	-406	NR_046783	100874295	Hs.738190	NR_046783	ENSG00000232558	KCND3-IT1	-	KCND3 intronic transcript 1	ncRNA
chr17:53807618-53810386	male-biased	chr17	53807618	53810386	+	0	NA	intron (NM_001099640, intron 1 of 3)	intron (NM_001099640, intron 1 of 3)	440	NM_001099640	55273	Hs.173233	NM_018286	ENSG00000166292	TMEM100	-	transmembrane protein 100	protein-coding
chrX:2415927-2418663	male-biased	chrX	2415927	2418663	+	0	NA	intron (NM_001171136, intron 1 of 1)	Charlie1b|DNA|hAT-Charlie	1285	NM_001171135	9189	Hs.131452	NM_004729	ENSG00000214717	ZBED1	ALTE|DREF|TRAMP|hDREF	zinc finger BED-type containing 1	protein-coding
chr20:61174926-61175427	male-biased	chr20	61174926	61175427	+	0	NA	Intergenic	Intergenic	13057	NR_029676	406923		NR_029676	ENSG00000284508	MIR133A2	MIRN133A2|mir-133a-2	microRNA 133a-2	ncRNA
chr12:3249565-3251609	male-biased	chr12	3249565	3251609	+	0	NA	intron (NM_006675, intron 2 of 8)	intron (NM_006675, intron 2 of 8)	64042	NM_006675	10867	Hs.504517	NM_006675	ENSG00000011105	TSPAN9	NET-5|NET5|PP1057	tetraspanin 9	protein-coding
chr9:73012627-73014518	male-biased	chr9	73012627	73014518	+	0	NA	intron (NM_001206, intron 1 of 1)	AluSx1|SINE|Alu	16001	NM_001206	687	Hs.150557	NM_001206	ENSG00000119138	KLF9	BTEB|BTEB1	Kruppel like factor 9	protein-coding
chr16:89460203-89462625	male-biased	chr16	89460203	89462625	+	0	NA	intron (NR_045839, intron 2 of 9)	intron (NR_045839, intron 2 of 9)	-35912	NR_110931	101927817	Hs.667942	NR_110931		LOC101927817	-	uncharacterized LOC101927817	ncRNA
chrY:2801978-2802237	male-biased	chrY	2801978	2802237	+	0	NA	Intergenic	Intergenic	-1315	NM_001369702	7544	Hs.522845	NM_003411	ENSG00000067646	ZFY	ZNF911	zinc finger protein Y-linked	protein-coding
chr19:16513850-16515310	male-biased	chr19	16513850	16515310	+	0	NA	exon (NM_001258374, exon 15 of 24)	exon (NM_001258374, exon 15 of 24)	68201	NM_001258374	58513	Hs.654639	NM_021235	ENSG00000127527	EPS15L1	EPS15R	epidermal growth factor receptor pathway substrate 15 like 1	protein-coding
chr3:194820711-194824051	male-biased	chr3	194820711	194824051	+	0	NA	intron (NM_152531, intron 3 of 3)	intron (NM_152531, intron 3 of 3)	7064	NR_104188	100874528	Hs.581659	NR_104188	ENSG00000233303	XXYLT1-AS1	-	XXYLT1 antisense RNA 1	ncRNA
chr3:10232993-10235057	male-biased	chr3	10232993	10235057	+	0	NA	intron (NM_001570, intron 2 of 12)	intron (NM_001570, intron 2 of 12)	27422	NM_001570	3656	Hs.449207	NM_001570	ENSG00000134070	IRAK2	IRAK-2	interleukin 1 receptor associated kinase 2	protein-coding
chrY:23985890-23986612	male-biased	chrY	23985890	23986612	+	0	NA	Intergenic	Intergenic	54382	NM_001006118	378950	Hs.725744	NM_001006118	ENSG00000242389	RBMY1E	-	RNA binding motif protein, Y-linked, family 1, member E	protein-coding
chr22:28063034-28063652	male-biased	chr22	28063034	28063652	+	0	NA	Intergenic	Intergenic	134401	NM_002430	4330	Hs.268515	NM_002430	ENSG00000169184	MN1	MGCR|MGCR1|MGCR1-PEN|dJ353E16.2	MN1 proto-oncogene, transcriptional regulator	protein-coding
chr15:60666278-60667663	male-biased	chr15	60666278	60667663	+	0	NA	intron (NM_001002857, intron 4 of 13)	intron (NM_001002857, intron 4 of 13)	23215	NM_004039	302	Hs.511605	NM_004039	ENSG00000182718	ANXA2	ANX2|ANX2L4|CAL1H|HEL-S-270|LIP2|LPC2|LPC2D|P36|PAP-IV	annexin A2	protein-coding
chrX:2398830-2399915	male-biased	chrX	2398830	2399915	+	0	NA	intron (NM_145177, intron 1 of 6)	intron (NM_145177, intron 1 of 6)	19208	NM_001171135	9189	Hs.131452	NM_004729	ENSG00000214717	ZBED1	ALTE|DREF|TRAMP|hDREF	zinc finger BED-type containing 1	protein-coding
chr18:56265940-56266874	male-biased	chr18	56265940	56266874	+	0	NA	intron (NM_052947, intron 3 of 12)	intron (NM_052947, intron 3 of 12)	-1445	NR_132963	106635543		NR_132963		SNORA108	-	small nucleolar RNA, H/ACA box 108	snoRNA
chrY:7211045-7212030	male-biased	chrY	7211045	7212030	+	0	NA	intron (NR_028062, intron 4 of 7)	intron (NR_028062, intron 4 of 7)	69524	NR_028062	5616	Hs.584730	NM_002760	ENSG00000099725	PRKY	PRKXP3|PRKYP	protein kinase Y-linked (pseudogene)	pseudo
chr17:57812544-57814807	male-biased	chr17	57812544	57814807	+	0	NA	intron (NM_001329400, intron 3 of 9)	AluSx|SINE|Alu	28660	NM_001329397	81671	Hs.444569	NM_030938	ENSG00000062716	VMP1	EPG3|TANGO5|TMEM49	vacuole membrane protein 1	protein-coding
chrY:8861530-8863139	male-biased	chrY	8861530	8863139	+	0	NA	Intergenic	Intergenic	-176911	NR_001548	83866	Hs.122396	NR_001548	ENSG00000180910	TTTY11	NCRNA00134|TTY11	testis-specific transcript, Y-linked 11	ncRNA
chr6:39720376-39722817	male-biased	chr6	39720376	39722817	+	0	NA	Intergenic	Intergenic	-28397	NM_001351503	221458	Hs.588202	NM_145027	ENSG00000164627	KIF6	C6orf102|dJ1043E3.1|dJ137F1.4|dJ188D3.1	kinesin family member 6	protein-coding
chrY:14754356-14756017	male-biased	chrY	14754356	14756017	+	0	NA	Intergenic	MER89|LTR|ERV1	-19112	NR_001545	64595	Hs.433656	NR_001545	ENSG00000114374	TTTY15	NCRNA00138	testis-specific transcript, Y-linked 15	ncRNA
chr7:130870766-130873372	male-biased	chr7	130870766	130873372	+	0	NA	intron (NM_001145354, intron 2 of 18)	intron (NM_001145354, intron 2 of 18)	77216	NM_001145354	4289	Hs.44693	NM_013255	ENSG00000128585	MKLN1	TWA2	muskelin 1	protein-coding
chrY:21728486-21730340	male-biased	chrY	21728486	21730340	+	0	NA	intron (NR_045128, intron 1 of 9)	CpG	169	NR_045129	246126	Hs.522863	NM_001005852	ENSG00000131002	TXLNGY	CYorf15A|CYorf15B|TXLNG2P	taxilin gamma pseudogene, Y-linked	pseudo
chr3:190980881-190982324	male-biased	chr3	190980881	190982324	+	0	NA	3' UTR (NM_198184, exon 5 of 5)	3' UTR (NM_198184, exon 5 of 5)	-29208	NR_133663	106480738		NR_133663	ENSG00000233308	OSTN-AS1	-	OSTN antisense RNA 1	ncRNA
chr3:127415418-127418906	male-biased	chr3	127415418	127418906	+	0	NA	intron (NM_001256585, intron 5 of 6)	intron (NM_001256585, intron 5 of 6)	25367	NM_172027	80325	Hs.107812	NM_032548	ENSG00000114626	ABTB1	BPOZ|BTB3|BTBD21|EF1ABP|PP2259	ankyrin repeat and BTB domain containing 1	protein-coding
chr1:237196402-237197769	male-biased	chr1	237196402	237197769	+	0	NA	Intergenic	Intergenic	-8399	NM_001035	6262	Hs.109514	NM_001035	ENSG00000198626	RYR2	ARVC2|ARVD2|RYR-2|RyR|VTSIP	ryanodine receptor 2	protein-coding
chr1:112685873-112688251	male-biased	chr1	112685873	112688251	+	0	NA	Intergenic	Intergenic	153904	NR_145438	643355	Hs.279714	NR_145438	ENSG00000231437	LINC01750	-	long intergenic non-protein coding RNA 1750	ncRNA
chr1:173460617-173461149	male-biased	chr1	173460617	173461149	+	0	NA	Intergenic	MLT1L|LTR|ERVL-MaLR	14409	NM_004905	9588	Hs.120	NM_004905	ENSG00000117592	PRDX6	1-Cys|AOP2|HEL-S-128m|NSGPx|PRX|aiPLA2|p29	peroxiredoxin 6	protein-coding
chr11:93550746-93551531	male-biased	chr11	93550746	93551531	+	0	NA	TTS (NM_001144871)	TTS (NM_001144871)	32646	NM_001144871	387804	Hs.512252	NM_001144871	ENSG00000214376	VSTM5	C11orf90	V-set and transmembrane domain containing 5	protein-coding
chr6:107721931-107722546	male-biased	chr6	107721931	107722546	+	0	NA	intron (NM_020381, intron 1 of 7)	L1M2|LINE|L1	58530	NM_020381	57107	Hs.745008	NM_020381	ENSG00000164494	PDSS2	C6orf210|COQ10D3|COQ1B|DLP1|bA59I9.3|hDLP1	decaprenyl diphosphate synthase subunit 2	protein-coding
chr18:21648865-21650827	male-biased	chr18	21648865	21650827	+	0	NA	intron (NM_153211, intron 4 of 13)	intron (NM_153211, intron 4 of 13)	-43445	NM_001292030	125488	Hs.128576	NM_153211	ENSG00000168234	TTC39C	C18orf17|HsT2697	tetratricopeptide repeat domain 39C	protein-coding
chrY:23988522-23989088	male-biased	chrY	23988522	23989088	+	0	NA	Intergenic	Intergenic	51828	NM_001006118	378950	Hs.725744	NM_001006118	ENSG00000242389	RBMY1E	-	RNA binding motif protein, Y-linked, family 1, member E	protein-coding
chr2:111477772-111478288	male-biased	chr2	111477772	111478288	+	0	NA	Intergenic	Intergenic	-12120	NM_001142807	55289	Hs.253320	NM_018308	ENSG00000153093	ACOXL	-	acyl-CoA oxidase like	protein-coding
chr2:238586059-238587722	male-biased	chr2	238586059	238587722	+	0	NA	intron (NM_001137550, intron 1 of 23)	intron (NM_001137550, intron 1 of 23)	-13917	NM_001137551	9208	Hs.471779	NM_004735	ENSG00000124831	LRRFIP1	FLAP-1|FLAP1|FLIIAP1|GCF-2|GCF2|HUFI-1|TRIP	LRR binding FLII interacting protein 1	protein-coding
chr6:46877442-46878106	male-biased	chr6	46877442	46878106	+	0	NA	TTS (NR_110658)	TTS (NR_110658)	6566	NR_110658	101926962	Hs.680113	NR_110658		LOC101926962	-	uncharacterized LOC101926962	ncRNA
chr3:46721558-46723621	male-biased	chr3	46721558	46723621	+	0	NA	intron (NR_135622, intron 13 of 24)	intron (NR_135622, intron 13 of 24)	12580	NM_001190707	259173	Hs.517937	NM_147129	ENSG00000178038	ALS2CL	RN49018	ALS2 C-terminal like	protein-coding
chr17:19328161-19329925	male-biased	chr17	19328161	19329925	+	0	NA	Intergenic	LTR54|LTR|ERV1	14498	NM_007148	7732	Hs.189482	NM_007148	ENSG00000128482	RNF112	BFP|ZNF179	ring finger protein 112	protein-coding
chr12:22881884-22883756	male-biased	chr12	22881884	22883756	+	0	NA	Intergenic	Intergenic	104715	NM_001039481	55500	Hs.29464	NM_018638	ENSG00000139163	ETNK1	EKI|EKI 1|EKI1|Nbla10396	ethanolamine kinase 1	protein-coding
chr6:15473366-15475216	male-biased	chr6	15473366	15475216	+	0	NA	intron (NM_004973, intron 5 of 17)	intron (NM_004973, intron 5 of 17)	188968	NR_036448	84062	Hs.571148	NM_032122	ENSG00000047579	DTNBP1	BLOC1S8|DBND|HPS7|My031|SDY	dystrobrevin binding protein 1	protein-coding
chr16:11770718-11772849	male-biased	chr16	11770718	11772849	+	0	NA	3' UTR (NM_003498, exon 2 of 2)	3' UTR (NM_003498, exon 2 of 2)	9472	NM_003498	8303	Hs.618526	NM_003498	ENSG00000184602	SNN	-	stannin	protein-coding
chr5:59040436-59041345	male-biased	chr5	59040436	59041345	+	0	NA	intron (NM_001349243, intron 4 of 16)	intron (NM_001349243, intron 4 of 16)	23784	NM_001364603	5144	Hs.117545	NM_006203	ENSG00000113448	PDE4D	ACRDYS2|DPDE3|HSPDE4D|PDE43|PDE4DN2|STRK1	phosphodiesterase 4D	protein-coding
chr14:93472449-93475927	male-biased	chr14	93472449	93475927	+	0	NA	intron (NM_001142593, intron 4 of 10)	intron (NM_001142593, intron 4 of 10)	29131	NM_001363707	3705	Hs.308122	NM_014216	ENSG00000100605	ITPK1	ITRPK1	inositol-tetrakisphosphate 1-kinase	protein-coding
chr5:36679200-36680292	male-biased	chr5	36679200	36680292	+	0	NA	exon (NM_001289939, exon 6 of 9)	exon (NM_001289939, exon 6 of 9)	73038	NM_001166695	6507	Hs.481918	NM_004172	ENSG00000079215	SLC1A3	EA6|EAAT1|GLAST|GLAST1	solute carrier family 1 member 3	protein-coding
chr1:178029743-178030005	male-biased	chr1	178029743	178030005	+	0	NA	Intergenic	Intergenic	-22732	NR_151485	730102	Hs.733192	NR_037167	ENSG00000242193	CRYZL2P	-	crystallin zeta like 2, pseudogene	pseudo
chrY:8868581-8869565	male-biased	chrY	8868581	8869565	+	0	NA	Intergenic	Intergenic	-183650	NR_001548	83866	Hs.122396	NR_001548	ENSG00000180910	TTTY11	NCRNA00134|TTY11	testis-specific transcript, Y-linked 11	ncRNA
chr18:64911144-64911851	male-biased	chr18	64911144	64911851	+	0	NA	Intergenic	Intergenic	162676	NR_049809	100847002		NR_049809	ENSG00000263354	MIR5011	-	microRNA 5011	ncRNA
chrY:15344694-15346460	male-biased	chrY	15344694	15346460	+	0	NA	Intergenic	L1M4c|LINE|L1	-245480	NR_162134	113219468		NR_162134		MIR12120	-	microRNA 12120	ncRNA
chr4:128291736-128292717	male-biased	chr4	128291736	128292717	+	0	NA	Intergenic	Intergenic	-261886	NM_015693	27152	Hs.391481	NM_015693	ENSG00000164066	INTU	CPLANE4|INT|OFD17|PDZD6|PDZK6|SRTD20	inturned planar cell polarity protein	protein-coding
chr1:35265004-35265489	male-biased	chr1	35265004	35265489	+	0	NA	Intergenic	AluSx|SINE|Alu	6646	NM_002060	2701	Hs.296310	NM_002060	ENSG00000187513	GJA4	CX37	gap junction protein alpha 4	protein-coding
chr17:225941-228036	male-biased	chr17	225941	228036	+	0	NA	Intergenic	MLT1A|LTR|ERVL-MaLR	-24355	NM_001190411	9501	Hs.651925	NM_006987	ENSG00000181031	RPH3AL	NOC2	rabphilin 3A like (without C2 domains)	protein-coding
chr11:83120859-83121678	male-biased	chr11	83120859	83121678	+	0	NA	Intergenic	Intergenic	-123818	NM_021825	60492	Hs.368866	NM_021825	ENSG00000137500	CCDC90B	MDS011|MDS025	coiled-coil domain containing 90B	protein-coding
chr7:29320270-29323072	male-biased	chr7	29320270	29323072	+	0	NA	intron (NM_001293072, intron 1 of 12)	intron (NM_001293072, intron 1 of 12)	-73085	NR_120522	102724484	Hs.638665	NR_120522		LOC102724484	-	uncharacterized LOC102724484	ncRNA
chr8:61612630-61615325	male-biased	chr8	61612630	61615325	+	0	NA	intron (NM_017780, intron 1 of 37)	intron (NM_017780, intron 1 of 37)	22678	NM_017780	55636	Hs.20395	NM_017780	ENSG00000171316	CHD7	CRG|HH5|IS3|KAL5	chromodomain helicase DNA binding protein 7	protein-coding
chr7:130842158-130843633	male-biased	chr7	130842158	130843633	+	0	NA	intron (NM_001145354, intron 2 of 18)	intron (NM_001145354, intron 2 of 18)	48042	NM_001145354	4289	Hs.44693	NM_013255	ENSG00000128585	MKLN1	TWA2	muskelin 1	protein-coding
chr9:116297187-116300422	male-biased	chr9	116297187	116300422	+	0	NA	promoter-TSS (NM_001276260)	promoter-TSS (NM_001276260)	-87	NM_001276260	5998	Hs.494875	NM_017790	ENSG00000138835	RGS3	C2PA|RGP3	regulator of G protein signaling 3	protein-coding
chr18:60252914-60253456	male-biased	chr18	60252914	60253456	+	0	NA	non-coding (NR_126534, exon 15 of 15)	non-coding (NR_126534, exon 15 of 15)	62927	NR_126534	54877	Hs.114191	NM_017742	ENSG00000141664	ZCCHC2	C18orf49	zinc finger CCHC-type containing 2	protein-coding
chr1:59436548-59438111	male-biased	chr1	59436548	59438111	+	0	NA	Intergenic	Intergenic	-48819	NR_110626	101926925		NR_110626		LINC01358	-	long intergenic non-protein coding RNA 1358	ncRNA
chr2:198048711-198050712	male-biased	chr2	198048711	198050712	+	0	NA	intron (NM_001195144, intron 2 of 27)	intron (NM_001195144, intron 2 of 27)	-13004	NR_135584	101927596		NR_135584	ENSG00000231621	LOC101927596	-	uncharacterized LOC101927596	ncRNA
chr15:91304197-91306660	male-biased	chr15	91304197	91306660	+	0	NA	intron (NM_001287248, intron 7 of 21)	intron (NM_001287248, intron 7 of 21)	44851	NM_001287246	641	Hs.725208	NM_000057	ENSG00000197299	BLM	BS|MGRISCE1|RECQ2|RECQL2|RECQL3	BLM RecQ like helicase	protein-coding
chr4:72099374-72099661	male-biased	chr4	72099374	72099661	+	0	NA	intron (NM_001098484, intron 1 of 25)	L2a|LINE|L2	46514	NM_001134742	8671	Hs.5462	NM_003759	ENSG00000080493	SLC4A4	HNBC1|KNBC|NBC1|NBC2|NBCe1-A|SLC4A5|hhNMC|kNBC1|pNBC	solute carrier family 4 member 4	protein-coding
chr14:104624466-104626414	male-biased	chr14	104624466	104626414	+	0	NA	intron (NM_015656, intron 4 of 14)	CpG	20380	NM_015656	26153	Hs.134970	NM_015656	ENSG00000066735	KIF26A	-	kinesin family member 26A	protein-coding
chr12:5876991-5878520	male-biased	chr12	5876991	5878520	+	0	NA	intron (NM_001364791, intron 10 of 24)	intron (NM_001364791, intron 10 of 24)	176670	NM_001364791	57101	Hs.148970	NM_020373	ENSG00000047617	ANO2	C12orf3|TMEM16B	anoctamin 2	protein-coding
chr19:15477497-15479727	male-biased	chr19	15477497	15479727	+	0	NA	intron (NM_005858, intron 9 of 13)	intron (NM_005858, intron 9 of 13)	11986	NM_005858	10270	Hs.594496	NM_005858	ENSG00000105127	AKAP8	AKAP 95|AKAP-8|AKAP-95|AKAP95	A-kinase anchoring protein 8	protein-coding
chr22:17516872-17517974	male-biased	chr22	17516872	17517974	+	0	NA	promoter-TSS (NR_015352)	promoter-TSS (NR_015352)	-37	NR_015352	100130418	Hs.660640	NR_015352		CECR7	CYCL|SAHL1	cat eye syndrome chromosome region, candidate 7	ncRNA
chr1:203242379-203244170	male-biased	chr1	203242379	203244170	+	0	NA	Intergenic	Intergenic	-13006	NR_117097	100506775	Hs.443859	NR_117097	ENSG00000231507	LINC01353	-	long intergenic non-protein coding RNA 1353	ncRNA
chr15:89659918-89661025	male-biased	chr15	89659918	89661025	+	0	NA	intron (NM_007011, intron 7 of 14)	AluSz6|SINE|Alu	28784	NM_152924	11057	Hs.122337	NM_007011	ENSG00000140526	ABHD2	HS1-2|LABH2|PHPS1-2	abhydrolase domain containing 2	protein-coding
chr22:20016687-20017398	male-biased	chr22	20016687	20017398	+	0	NA	intron (NM_001322175, intron 1 of 7)	intron (NM_001322175, intron 1 of 7)	-3620	NR_029706	406961		NR_029706	ENSG00000208023	MIR185	MIRN185|miR-185	microRNA 185	ncRNA
chr1:201369343-201371528	male-biased	chr1	201369343	201371528	+	0	NA	Intergenic	L2c|LINE|L2	-1983	NM_005558	3898	Hs.519035	NM_005558	ENSG00000159166	LAD1	LadA	ladinin 1	protein-coding
chr22:36859856-36862917	male-biased	chr22	36859856	36862917	+	0	NA	Intergenic	Intergenic	16301	NM_012473	25828	Hs.211929	NM_012473	ENSG00000100348	TXN2	COXPD29|MT-TRX|MTRX|TRX2|TXN	thioredoxin 2	protein-coding
chr17:54249451-54251974	male-biased	chr17	54249451	54251974	+	0	NA	intron (NM_153228, intron 1 of 16)	L2a|LINE|L2	19876	NM_001365758	162282	Hs.673040	NM_153228	ENSG00000153930	ANKFN1	-	ankyrin repeat and fibronectin type III domain containing 1	protein-coding
chr2:218697916-218698235	male-biased	chr2	218697916	218698235	+	0	NA	TTS (NR_145792)	TTS (NR_145792)	381	NR_145792	109623482		NR_145792		SNORA115	-	small nucleolar RNA, H/ACA box 115	snoRNA
chr15:99496118-99499453	male-biased	chr15	99496118	99499453	+	0	NA	intron (NM_000875, intron 20 of 20)	intron (NM_000875, intron 20 of 20)	51100	NM_001102612	145814	Hs.592021	NM_001102612	ENSG00000183571	PGPEP1L	-	pyroglutamyl-peptidase I like	protein-coding
chr1:6084995-6087736	male-biased	chr1	6084995	6087736	+	0	NA	promoter-TSS (NM_003636)	promoter-TSS (NM_003636)	-28	NM_172130	8514	Hs.440497	NM_003636	ENSG00000069424	KCNAB2	AKR6A5|HKvbeta2|HKvbeta2.1|HKvbeta2.2|KCNA2B|KV-BETA-2	potassium voltage-gated channel subfamily A regulatory beta subunit 2	protein-coding
chr10:21862428-21862816	male-biased	chr10	21862428	21862816	+	0	NA	intron (NM_001324297, intron 4 of 24)	AluSz|SINE|Alu	39521	NR_136736	8028	Hs.30385	NM_004641	ENSG00000078403	MLLT10	AF10	MLLT10 histone lysine methyltransferase DOT1L cofactor	protein-coding
chr11:77382743-77384051	male-biased	chr11	77382743	77384051	+	0	NA	intron (NM_016578, intron 14 of 15)	intron (NM_016578, intron 14 of 15)	-34546	NM_001311199	1207	Hs.430733	NM_001293	ENSG00000074201	CLNS1A	CLCI|CLNS1B|ICln	chloride nucleotide-sensitive channel 1A	protein-coding
chr14:94452648-94454428	male-biased	chr14	94452648	94454428	+	0	NA	Intergenic	Intergenic	-10078	NR_024182	256369	Hs.143845	NM_152777	ENSG00000175699	CCDC197	C14orf48|LINC00521|c14_5713	coiled-coil domain containing 197	protein-coding
chr5:169732358-169735747	male-biased	chr5	169732358	169735747	+	0	NA	Intergenic	MLT1D|LTR|ERVL-MaLR	5668	NR_147701	100128059	Hs.587351	NR_147701	ENSG00000250274	LOC100128059	-	uncharacterized LOC100128059	ncRNA
chr17:21076379-21078524	male-biased	chr17	21076379	21078524	+	0	NA	intron (NM_015510, intron 2 of 6)	intron (NM_015510, intron 2 of 6)	7951	NM_001330159	25979	Hs.386989	NM_015510	ENSG00000109016	DHRS7B	CGI-93|SDR32C1	dehydrogenase/reductase 7B	protein-coding
chr3:183511498-183512815	male-biased	chr3	183511498	183512815	+	0	NA	TTS (NM_001351371)	TTS (NM_001351371)	16083	NR_046727	100874113		NR_046727		YEATS2-AS1	-	YEATS2 antisense RNA 1	ncRNA
chr3:156021347-156021624	male-biased	chr3	156021347	156021624	+	0	NA	intron (NM_001308222, intron 1 of 12)	intron (NM_001308222, intron 1 of 12)	12659	NM_001308222	7881	Hs.654519	NM_003471	ENSG00000169282	KCNAB1	AKR6A3|KCNA1B|KV-BETA-1|Kvb1.3|hKvBeta3|hKvb3	potassium voltage-gated channel subfamily A member regulatory beta subunit 1	protein-coding
chr10:18458851-18459621	male-biased	chr10	18458851	18459621	+	0	NA	intron (NM_001167945, intron 2 of 13)	intron (NM_001167945, intron 2 of 13)	29883	NM_201597	783	Hs.59093	NM_000724	ENSG00000165995	CACNB2	CACNLB2|CAVB2|MYSB	calcium voltage-gated channel auxiliary subunit beta 2	protein-coding
chr2:97263497-97264536	male-biased	chr2	97263497	97264536	+	0	NA	intron (NR_146101, intron 19 of 20)	L1M4|LINE|L1	39712	NR_047658	55683	Hs.516341	NM_017991	ENSG00000114982	KANSL3	KIAA1310|NSL3|Rcd1	KAT8 regulatory NSL complex subunit 3	protein-coding
chrY:21237229-21240277	male-biased	chrY	21237229	21240277	+	0	NA	promoter-TSS (NR_158640)	promoter-TSS (NR_158640)	680	NR_001543	83869	Hs.138453	NR_001543	ENSG00000176728	TTTY14	CYorf14|NCRNA00137|NCRNA00185|PRO2834|TTY14	testis-specific transcript, Y-linked 14	ncRNA
chr4:79999063-80000849	male-biased	chr4	79999063	80000849	+	0	NA	intron (NR_038342, intron 2 of 5)	L1PA15|LINE|L1	107054	NR_038342	100505875	Hs.480055	NR_038342		LINC01088	-	long intergenic non-protein coding RNA 1088	ncRNA
chrY:14772616-14775635	male-biased	chrY	14772616	14775635	+	0	NA	promoter-TSS (NR_001545)	promoter-TSS (NR_001545)	-173	NR_001545	64595	Hs.433656	NR_001545	ENSG00000114374	TTTY15	NCRNA00138	testis-specific transcript, Y-linked 15	ncRNA
chr15:75287968-75288445	male-biased	chr15	75287968	75288445	+	0	NA	intron (NM_138967, intron 1 of 6)	CpG	302	NM_001178112	192683	Hs.374180	NM_138967	ENSG00000198794	SCAMP5	-	secretory carrier membrane protein 5	protein-coding
chr7:1707573-1708799	male-biased	chr7	1707573	1708799	+	0	NA	Intergenic	CpG	-19569	NM_001128636	392617	Hs.42896	NM_001128636	ENSG00000225968	ELFN1	PPP1R28	extracellular leucine rich repeat and fibronectin type III domain containing 1	protein-coding
chr11:70302639-70303413	male-biased	chr11	70302639	70303413	+	0	NA	Intergenic	SVA_A|Other|Other	58391	NM_005231	2017	Hs.596164	NM_005231	ENSG00000085733	CTTN	EMS1	cortactin	protein-coding
chr8:144479973-144482292	male-biased	chr8	144479973	144482292	+	0	NA	Intergenic	Intergenic	-18717	NR_126358	104326051	Hs.202140	NR_126358	ENSG00000254338	MAFA-AS1	TCONS_00014882	MAFA antisense RNA 1	ncRNA
chr19:4607015-4607475	male-biased	chr19	4607015	4607475	+	0	NA	Intergenic	CpG	-32283	NM_152362	126282	Hs.465643	NM_152362	ENSG00000185361	TNFAIP8L1	TIPE1	TNF alpha induced protein 8 like 1	protein-coding
chr12:117850026-117851236	male-biased	chr12	117850026	117851236	+	0	NA	Intergenic	(CA)n|Simple_repeat|Simple_repeat	-51024	NM_001204218	4842	Hs.654410	NM_000620	ENSG00000089250	NOS1	IHPS1|N-NOS|NC-NOS|NOS|bNOS|nNOS	nitric oxide synthase 1	protein-coding
chrX:2621737-2624685	male-biased	chrX	2621737	2624685	+	0	NA	intron (NR_135623, intron 1 of 10)	intron (NR_135623, intron 1 of 10)	13875	NM_001122898	4267	Hs.653349	NM_002414	ENSG00000002586	CD99	HBA71|MIC2|MIC2X|MIC2Y|MSK5X	CD99 molecule (Xg blood group)	protein-coding
chr9:124746424-124749298	male-biased	chr9	124746424	124749298	+	0	NA	intron (NM_001139442, intron 4 of 8)	AluY|SINE|Alu	108024	NM_001139442	158135	Hs.438937	NM_194252	ENSG00000175764	TTLL11	C9orf20|bA244O19.1	tubulin tyrosine ligase like 11	protein-coding
chr12:133071542-133072156	male-biased	chr12	133071542	133072156	+	0	NA	intron (NM_001142641, intron 1 of 16)	intron (NM_001142641, intron 1 of 16)	5112	NM_001142641	57666	Hs.411138	NM_001142641	ENSG00000112787	FBRSL1	-	fibrosin like 1	protein-coding
chr7:70961814-70963799	male-biased	chr7	70961814	70963799	+	0	NA	intron (NM_022479, intron 5 of 10)	L3|LINE|CR1	-190050	NR_037477	100500836		NR_037477	ENSG00000265878	MIR3914-1	-	microRNA 3914-1	ncRNA
chr2:21492440-21494654	male-biased	chr2	21492440	21494654	+	0	NA	Intergenic	Intergenic	146689	NM_001306137	100129278	Hs.651096	NM_001306137	ENSG00000218819	TDRD15	-	tudor domain containing 15	protein-coding
chr5:133153045-133157036	male-biased	chr5	133153045	133157036	+	0	NA	Intergenic	Intergenic	-94328	NR_131252	105664404	Hs.582536	NR_131252	ENSG00000249073	WSPAR	LncTCF7|TCONS_00009511	WNT signaling pathway activating non-coding RNA	ncRNA
chr3:46537017-46537714	male-biased	chr3	46537017	46537714	+	0	NA	Intergenic	LTR73|LTR|ERV1	-2101	NM_031440	83597	Hs.196584	NM_031440	ENSG00000163825	RTP3	LTM1|TMEM7|Z3CXXC3	receptor transporter protein 3	protein-coding
chr17:25565761-25566343	male-biased	chr17	25565761	25566343	+	0	NA	Intergenic	Intergenic	54970	NR_039748	100616277		NR_039748	ENSG00000263583	MIR4522	-	microRNA 4522	ncRNA
chr15:89661995-89663540	male-biased	chr15	89661995	89663540	+	0	NA	intron (NM_007011, intron 7 of 14)	MIRb|SINE|MIR	31080	NM_152924	11057	Hs.122337	NM_007011	ENSG00000140526	ABHD2	HS1-2|LABH2|PHPS1-2	abhydrolase domain containing 2	protein-coding
chr20:49191996-49192378	male-biased	chr20	49191996	49192378	+	0	NA	intron (NM_001278618, intron 4 of 8)	AluJo|SINE|Alu	-10136	NR_030375	693230		NR_030375	ENSG00000208018	MIR645	MIRN645|hsa-mir-645	microRNA 645	ncRNA
chr20:29524064-29525614	male-biased	chr20	29524064	29525614	+	0	NA	Intergenic	Intergenic	-3626	NR_145432	400841	Hs.516959	NM_207470		LINC01597	-	long intergenic non-protein coding RNA 1597	ncRNA
chr1:164670352-164670896	male-biased	chr1	164670352	164670896	+	0	NA	intron (NM_001204963, intron 2 of 8)	intron (NM_001204963, intron 2 of 8)	73254	NR_038072	100505795	Hs.661039	NR_038072	ENSG00000233693	LOC100505795	-	uncharacterized LOC100505795	ncRNA
chr6:90353212-90354273	male-biased	chr6	90353212	90354273	+	0	NA	exon (NM_014611, exon 102 of 102)	exon (NM_014611, exon 102 of 102)	-5276	NM_020466	57226	Hs.177275	NM_020466	ENSG00000083099	LYRM2	DJ122O8.2	LYR motif containing 2	protein-coding
chr6:125526483-125528072	male-biased	chr6	125526483	125528072	+	0	NA	intron (NM_001318907, intron 1 of 4)	intron (NM_001318907, intron 1 of 4)	2420	NM_001318907	7164	Hs.591347	NM_003287	ENSG00000111907	TPD52L1	D53	TPD52 like 1	protein-coding
chr7:133512204-133513289	male-biased	chr7	133512204	133513289	+	0	NA	intron (NM_021807, intron 11 of 17)	intron (NM_021807, intron 11 of 17)	-3105	NR_120513	101928861	Hs.675747	NR_120513		LOC101928861	-	uncharacterized LOC101928861	ncRNA
chrY:14762914-14764409	male-biased	chrY	14762914	14764409	+	0	NA	Intergenic	AluSc5|SINE|Alu	-10637	NR_001545	64595	Hs.433656	NR_001545	ENSG00000114374	TTTY15	NCRNA00138	testis-specific transcript, Y-linked 15	ncRNA
chr14:94410103-94414451	male-biased	chr14	94410103	94414451	+	0	NA	intron (NM_001202429, intron 7 of 9)	intron (NM_001202429, intron 7 of 9)	2371	NR_039728	100616140		NR_039728	ENSG00000265768	MIR4506	-	microRNA 4506	ncRNA
chr15:68632686-68635696	male-biased	chr15	68632686	68635696	+	0	NA	intron (NM_001004439, intron 10 of 29)	intron (NM_001004439, intron 10 of 29)	64108	NM_015322	10116	Hs.362733	NM_015322	ENSG00000169018	FEM1B	F1A-ALPHA|F1AA|FEM1-beta	fem-1 homolog B	protein-coding
chr2:21502053-21503645	male-biased	chr2	21502053	21503645	+	0	NA	Intergenic	Intergenic	155991	NM_001306137	100129278	Hs.651096	NM_001306137	ENSG00000218819	TDRD15	-	tudor domain containing 15	protein-coding
chr10:116369198-116369424	male-biased	chr10	116369198	116369424	+	0	NA	intron (NM_001322885, intron 1 of 20)	intron (NM_001322885, intron 1 of 20)	4184	NM_001352442	3983	Hs.438236	NM_002313	ENSG00000099204	ABLIM1	ABLIM|LIMAB1|LIMATIN|abLIM-1	actin binding LIM protein 1	protein-coding
chr21:40278508-40280095	male-biased	chr21	40278508	40280095	+	0	NA	intron (NR_120405, intron 2 of 3)	intron (NR_120405, intron 2 of 3)	31052	NR_120405	400867	Hs.689509	NR_120405		LOC400867	-	uncharacterized LOC400867	ncRNA
chr7:130985362-130988265	male-biased	chr7	130985362	130988265	+	0	NA	intron (NM_001145354, intron 2 of 18)	intron (NM_001145354, intron 2 of 18)	25725	NR_125364	100506881	Hs.660830	NR_125364	ENSG00000236753	MKLN1-AS	MKLN1-AS2	MKLN1 antisense RNA	ncRNA
chr1:212731230-212733352	male-biased	chr1	212731230	212733352	+	0	NA	Intergenic	CpG	-6385	NM_001030287	467	Hs.460	NM_001674	ENSG00000162772	ATF3	-	activating transcription factor 3	protein-coding
chr16:15700778-15703094	male-biased	chr16	15700778	15703094	+	0	NA	intron (NM_014647, intron 21 of 26)	intron (NM_014647, intron 21 of 26)	3016	NR_106761	102465252		NR_106761	ENSG00000284184	MIR6506	hsa-mir-6506	microRNA 6506	ncRNA
chr3:26109757-26111912	male-biased	chr3	26109757	26111912	+	0	NA	Intergenic	Intergenic	-195648	NR_034055	285326	Hs.145246	NR_034055	ENSG00000230891	LINC00692	-	long intergenic non-protein coding RNA 692	ncRNA
chr2:20824329-20827060	male-biased	chr2	20824329	20827060	+	0	NA	intron (NM_022460, intron 4 of 6)	intron (NM_022460, intron 4 of 6)	25164	NM_022460	64342	Hs.531785	NM_022460	ENSG00000118960	HS1BP3	ETM2|HS1-BP3	HCLS1 binding protein 3	protein-coding
chrY:21220859-21221469	male-biased	chrY	21220859	21221469	+	0	NA	intron (NR_158641, intron 2 of 4)	MER11D|LTR|ERVK	16725	NR_125736	83869	Hs.138453	NR_001543	ENSG00000176728	TTTY14	CYorf14|NCRNA00137|NCRNA00185|PRO2834|TTY14	testis-specific transcript, Y-linked 14	ncRNA
chr2:54108656-54109142	male-biased	chr2	54108656	54109142	+	0	NA	intron (NM_014614, intron 41 of 46)	AluSx1|SINE|Alu	-21729	NM_001164165	100302652	Hs.40763	NM_001164165	ENSG00000270898	GPR75-ASB3	ASB-3|ASB3	GPR75-ASB3 readthrough	protein-coding
chr5:172749166-172749587	male-biased	chr5	172749166	172749587	+	0	NA	intron (NM_003714, intron 3 of 3)	intron (NM_003714, intron 3 of 3)	7130	NM_003714	8614	Hs.233160	NM_003714	ENSG00000113739	STC2	STC-2|STCRP	stanniocalcin 2	protein-coding
chr19:46071244-46074117	male-biased	chr19	46071244	46074117	+	0	NA	intron (NM_025136, intron 1 of 1)	AluSx1|SINE|Alu	15380	NM_001017989	80207	Hs.466945	NM_025136	ENSG00000125741	OPA3	MGA3	outer mitochondrial membrane lipid metabolism regulator OPA3	protein-coding
chr4:8114154-8116682	male-biased	chr4	8114154	8116682	+	0	NA	intron (NM_001130083, intron 1 of 20)	intron (NM_001130083, intron 1 of 20)	-41703	NM_001286688	84448	Hs.233404	NM_032432	ENSG00000163995	ABLIM2	-	actin binding LIM protein family member 2	protein-coding
chr3:187814934-187816452	male-biased	chr3	187814934	187816452	+	0	NA	Intergenic	Intergenic	-55993	NM_001167672	4026	Hs.720220	NM_005578	ENSG00000145012	LPP	-	LIM domain containing preferred translocation partner in lipoma	protein-coding
chr6:45911556-45912096	male-biased	chr6	45911556	45912096	+	0	NA	intron (NM_001114086, intron 3 of 5)	intron (NM_001114086, intron 3 of 5)	-6492	NR_045673	53405	Hs.485489	NM_016929	ENSG00000112782	CLIC5	DFNB102|DFNB103|MST130|MSTP130	chloride intracellular channel 5	protein-coding
chr16:88012410-88013999	male-biased	chr16	88012410	88013999	+	0	NA	intron (NM_001173540, intron 2 of 12)	intron (NM_001173540, intron 2 of 12)	9580	NM_001173543	54971	Hs.461705	NM_017869	ENSG00000172530	BANP	BEND1|SMAR1|SMARBP1	BTG3 associated nuclear protein	protein-coding
chr5:147831926-147835808	male-biased	chr5	147831926	147835808	+	0	NA	intron (NM_001040169, intron 5 of 5)	MIRb|SINE|MIR	70346	NM_030793	81545	Hs.483772	NM_030793	ENSG00000145868	FBXO38	Fbx38|HMN2D|MOKA|SP329	F-box protein 38	protein-coding
chr1:3284428-3287317	male-biased	chr1	3284428	3287317	+	0	NA	intron (NM_199454, intron 3 of 16)	intron (NM_199454, intron 3 of 16)	-85357	NM_014448	27237	Hs.87435	NM_014448	ENSG00000130762	ARHGEF16	GEF16|NBR	Rho guanine nucleotide exchange factor 16	protein-coding
chr5:147869826-147871892	male-biased	chr5	147869826	147871892	+	0	NA	intron (NR_104445, intron 6 of 7)	intron (NR_104445, intron 6 of 7)	107338	NM_030793	81545	Hs.483772	NM_030793	ENSG00000145868	FBXO38	Fbx38|HMN2D|MOKA|SP329	F-box protein 38	protein-coding
chr3:128100626-128103282	male-biased	chr3	128100626	128103282	+	0	NA	intron (NM_021937, intron 6 of 6)	L2a|LINE|L2	-80483	NR_037890	285224	Hs.683815	NR_037890	ENSG00000242049	DNAJB8-AS1	-	DNAJB8 antisense RNA 1	ncRNA
chr17:15318514-15319387	male-biased	chr17	15318514	15319387	+	0	NA	Intergenic	Intergenic	51985	NM_001204477	284040	Hs.164595	NM_173622	ENSG00000239704	CDRT4	-	CMT1A duplicated region transcript 4	protein-coding
chr12:117952832-117953728	male-biased	chr12	117952832	117953728	+	0	NA	intron (NM_173598, intron 14 of 19)	L2a|LINE|L2	-153673	NM_001204218	4842	Hs.654410	NM_000620	ENSG00000089250	NOS1	IHPS1|N-NOS|NC-NOS|NOS|bNOS|nNOS	nitric oxide synthase 1	protein-coding
chr16:89548351-89549530	male-biased	chr16	89548351	89549530	+	0	NA	intron (NM_001256182, intron 1 of 13)	MLT1D|LTR|ERVL-MaLR	8029	NR_045839	29123	Hs.335003	NM_013275	ENSG00000167522	ANKRD11	ANCO-1|ANCO1|LZ16|T13	ankyrin repeat domain 11	protein-coding
chr18:74818840-74820974	male-biased	chr18	74818840	74820974	+	0	NA	intron (NM_001025100, intron 1 of 3)	intron (NM_001025100, intron 1 of 3)	24832	NM_001025101	4155	Hs.551713	NM_002385	ENSG00000197971	MBP	-	myelin basic protein	protein-coding
chr20:3049299-3049937	male-biased	chr20	3049299	3049937	+	0	NA	Intergenic	Intergenic	-2648	NM_000915	5020	Hs.113216	NM_000915	ENSG00000101405	OXT	OT|OT-NPI|OXT-NPI	oxytocin/neurophysin I prepropeptide	protein-coding
chr10:99342662-99343911	male-biased	chr10	99342662	99343911	+	0	NA	promoter-TSS (NM_138413)	promoter-TSS (NM_138413)	-816	NM_001134670	112817	Hs.180346	NM_138413	ENSG00000241935	HOGA1	C10orf65|DHDPS2|DHDPSL|HP3|NPL2	4-hydroxy-2-oxoglutarate aldolase 1	protein-coding
chr15:70731392-70732086	male-biased	chr15	70731392	70732086	+	0	NA	Intergenic	Intergenic	66528	NR_146562	105370880		NR_146562	ENSG00000259473	LINC02205	-	long intergenic non-protein coding RNA 2205	ncRNA
chr1:95010200-95010527	male-biased	chr1	95010200	95010527	+	0	NA	Intergenic	Intergenic	1105	NR_162147	113219466		NR_162147		MIR12133	-	microRNA 12133	ncRNA
chr10:7237577-7239003	male-biased	chr10	7237577	7239003	+	0	NA	intron (NM_001029880, intron 15 of 20)	intron (NM_001029880, intron 15 of 20)	-9544	NR_132972	106635547		NR_132972		SNORD129	-	small nucleolar RNA, C/D box 129	snoRNA
chr1:34373939-34374918	male-biased	chr1	34373939	34374918	+	0	NA	intron (NM_001281956, intron 5 of 70)	intron (NM_001281956, intron 5 of 70)	39871	NR_038372	402779	Hs.666207	NR_038372	ENSG00000231163	CSMD2-AS1	-	CSMD2 antisense RNA 1	ncRNA
chrY:15586433-15586756	male-biased	chrY	15586433	15586756	+	0	NA	intron (NR_047647, intron 2 of 27)	L1M4c|LINE|L1	-4463	NR_162134	113219468		NR_162134		MIR12120	-	microRNA 12120	ncRNA
chr1:177619573-177621324	male-biased	chr1	177619573	177621324	+	0	NA	Intergenic	Intergenic	-49211	NR_110722	101928778	Hs.573792	NR_110722	ENSG00000236720	LINC01741	-	long intergenic non-protein coding RNA 1741	ncRNA
chr15:35129172-35129521	male-biased	chr15	35129172	35129521	+	0	NA	Intergenic	Intergenic	-41596	NM_005159	70	Hs.118127	NM_005159	ENSG00000159251	ACTC1	ACTC|ASD5|CMD1R|CMH11|LVNC4	actin alpha cardiac muscle 1	protein-coding
chr22:41899481-41900703	male-biased	chr22	41899481	41900703	+	0	NA	intron (NM_001098, intron 2 of 17)	AluSz|SINE|Alu	34971	NM_001098	50	Hs.643610	NM_001098	ENSG00000100412	ACO2	ACONM|HEL-S-284|ICRD|OCA8|OPA9	aconitase 2	protein-coding
chr3:178340635-178342046	male-biased	chr3	178340635	178342046	+	0	NA	intron (NM_001278911, intron 1 of 4)	intron (NM_001278911, intron 1 of 4)	64702	NM_001278911	10242	Hs.478368	NM_005832	ENSG00000197584	KCNMB2	-	potassium calcium-activated channel subfamily M regulatory beta subunit 2	protein-coding
chr13:97931553-97931851	male-biased	chr13	97931553	97931851	+	0	NA	intron (NM_207304, intron 2 of 6)	intron (NM_207304, intron 2 of 6)	57115	NM_144778	10150	Hs.657347	NM_144778	ENSG00000139793	MBNL2	MBLL|MBLL39|PRO2032	muscleblind like splicing regulator 2	protein-coding
chr10:6778928-6780045	male-biased	chr10	6778928	6780045	+	0	NA	non-coding (NR_138480, exon 1 of 2)	non-coding (NR_138480, exon 1 of 2)	142	NR_138480	108570035	Hs.568834	NR_138480		LINP1	-	lncRNA in non-homologous end joining pathway 1	ncRNA
chr21:38924468-38926721	male-biased	chr21	38924468	38926721	+	0	NA	Intergenic	Intergenic	132993	NM_130438	1859	Hs.368240	NM_001396	ENSG00000157540	DYRK1A	DYRK|DYRK1|HP86|MNB|MNBH|MRD7	dual specificity tyrosine phosphorylation regulated kinase 1A	protein-coding
chr2:28533957-28536174	male-biased	chr2	28533957	28536174	+	0	NA	intron (NR_137438, intron 12 of 12)	intron (NR_137438, intron 12 of 12)	-1739	NR_038319	100505716	Hs.679092	NR_038319	ENSG00000223522	LOC100505716	-	uncharacterized LOC100505716	ncRNA
chr2:131484417-131486491	male-biased	chr2	131484417	131486491	+	0	NA	Intergenic	CpG	-1189	NM_207364	344561	Hs.452574	NM_207364	ENSG00000173302	GPR148	BTR|PGR6	G protein-coupled receptor 148	protein-coding
chr4:3471424-3472052	male-biased	chr4	3471424	3472052	+	0	NA	intron (NM_001363811, intron 2 of 7)	MLT1C|LTR|ERVL-MaLR	6705	NM_001363811	285489	Hs.122110	NM_173660	ENSG00000175920	DOK7	C4orf25|CMS10|CMS1B|FADS3	docking protein 7	protein-coding
chr14:64697652-64700365	male-biased	chr14	64697652	64700365	+	0	NA	TTS (NM_001437)	TTS (NM_001437)	16336	NM_182910	23224	Hs.745014	NM_015180	ENSG00000054654	SYNE2	EDMD5|KASH2|NUA|NUANCE|Nesp2|Nesprin-2|SYNE-2|TROPH	spectrin repeat containing nuclear envelope protein 2	protein-coding
chrY:15535242-15535913	male-biased	chrY	15535242	15535913	+	0	NA	intron (NM_001258265, intron 2 of 23)	intron (NM_001258265, intron 2 of 23)	-55480	NR_162134	113219468		NR_162134		MIR12120	-	microRNA 12120	ncRNA
chr12:94466737-94469882	male-biased	chr12	94466737	94469882	+	0	NA	Intergenic	Intergenic	-74044	NM_005761	10154	Hs.584845	NM_005761	ENSG00000136040	PLXNC1	CD232|PLXN-C1|VESPR	plexin C1	protein-coding
chr2:88957785-88960072	male-biased	chr2	88957785	88960072	+	0	NA	Intergenic	Intergenic	31581	NR_135540	101928403	Hs.434326	NR_135540	ENSG00000234028	EIF2AK3-DT	-	EIF2AK3 divergent transcript	ncRNA
chr2:19877291-19879001	male-biased	chr2	19877291	19879001	+	0	NA	Intergenic	Intergenic	-190469	NR_033875	400946	Hs.289062	NR_033875	ENSG00000228784	LINC00954	-	long intergenic non-protein coding RNA 954	ncRNA
chrX:2526328-2527432	male-biased	chrX	2526328	2527432	+	0	NA	promoter-TSS (NR_106737)	promoter-TSS (NR_106737)	-352	NR_106737	102464837		NR_106737	ENSG00000277120	MIR6089	MIR6089-1|MIR6089-2|hsa-mir-6089-1|hsa-mir-6089-2	microRNA 6089	ncRNA
chr16:68316338-68318754	male-biased	chr16	68316338	68318754	+	0	NA	intron (NM_001076785, intron 4 of 11)	intron (NM_001076785, intron 4 of 11)	19117	NM_001076785	9057	Hs.679580	NM_003983	ENSG00000103064	SLC7A6	LAT-2|LAT3|y+LAT-2	solute carrier family 7 member 6	protein-coding
chr14:24648563-24650541	male-biased	chr14	24648563	24650541	+	0	NA	TTS (NM_005132)	TTS (NM_005132)	8263	NM_005132	9985	Hs.419259	NM_005132	ENSG00000100918	REC8	HR21spB|REC8L1|Rec8p	REC8 meiotic recombination protein	protein-coding
chr9:121093395-121094879	male-biased	chr9	121093395	121094879	+	0	NA	Intergenic	Intergenic	-347812	NR_151725	111216287		NR_151725		LINC02578	-	long intergenic non-protein coding RNA 2578	ncRNA
chrY:7333181-7333497	male-biased	chrY	7333181	7333497	+	0	NA	Intergenic	Intergenic	191326	NR_028062	5616	Hs.584730	NM_002760	ENSG00000099725	PRKY	PRKXP3|PRKYP	protein kinase Y-linked (pseudogene)	pseudo
chr1:31110151-31110910	male-biased	chr1	31110151	31110910	+	0	NA	Intergenic	Intergenic	-81089	NR_034182	100129196	Hs.659751	NR_034182	ENSG00000186056	MATN1-AS1	-	MATN1 antisense RNA 1	ncRNA
chr19:3457245-3460467	male-biased	chr19	3457245	3460467	+	0	NA	intron (NM_001245005, intron 9 of 9)	intron (NM_001245005, intron 9 of 9)	21667	NM_001136503	284422	Hs.130714	NM_001136503	ENSG00000095932	SMIM24	C19orf77|HSPC323|MARDI	small integral membrane protein 24	protein-coding
chrX:2238549-2240618	male-biased	chrX	2238549	2240618	+	0	NA	intron (NM_145177, intron 3 of 6)	MLT1A|LTR|ERVL-MaLR	178997	NM_001171135	9189	Hs.131452	NM_004729	ENSG00000214717	ZBED1	ALTE|DREF|TRAMP|hDREF	zinc finger BED-type containing 1	protein-coding
chr8:120924235-120926344	male-biased	chr8	120924235	120926344	+	0	NA	intron (NM_001283012, intron 1 of 6)	AluSx1|SINE|Alu	39327	NM_022783	64798	Hs.112981	NM_022783	ENSG00000155792	DEPTOR	DEP.6|DEPDC6	DEP domain containing MTOR interacting protein	protein-coding
chr4:120970456-120971588	male-biased	chr4	120970456	120971588	+	0	NA	Intergenic	Intergenic	16981	NM_002358	4085	Hs.591697	NM_002358	ENSG00000164109	MAD2L1	HSMAD2|MAD2	mitotic arrest deficient 2 like 1	protein-coding
chr18:21067440-21068925	male-biased	chr18	21067440	21068925	+	0	NA	Intergenic	L1MEg|LINE|L1	-15252	NM_001318708	29919	Hs.464779	NM_013326	ENSG00000141452	RMC1	C18orf8|HsT2591|MIC1|Mic-1|WDR98	regulator of MON1-CCZ1	protein-coding
chr6:157443362-157443680	male-biased	chr6	157443362	157443680	+	0	NA	intron (NM_001363725, intron 4 of 17)	intron (NM_001363725, intron 4 of 17)	85960	NM_001363725	57492	Hs.291587	NM_017519	ENSG00000049618	ARID1B	6A3-5|BAF250B|BRIGHT|CSS1|DAN15|ELD/OSA1|MRD12|OSA2|P250R	AT-rich interaction domain 1B	protein-coding
chr15:101897038-101900529	male-biased	chr15	101897038	101900529	+	0	NA	intron (NM_138323, intron 14 of 14)	L2c|LINE|L2	24141	NR_132373	105371027		NR_132373	ENSG00000259764	PCSK6-AS1	-	PCSK6 antisense RNA 1	ncRNA
chr1:236198972-236200240	male-biased	chr1	236198972	236200240	+	0	NA	intron (NM_002508, intron 5 of 19)	intron (NM_002508, intron 5 of 19)	28784	NM_002508	4811	Hs.356624	NM_002508	ENSG00000116962	NID1	NID	nidogen 1	protein-coding
chr21:33750636-33752368	male-biased	chr21	33750636	33752368	+	0	NA	intron (NM_014825, intron 4 of 38)	intron (NM_014825, intron 4 of 38)	-1871	NR_002996	677846	Hs.712293	NR_002996	ENSG00000200792	SNORA80A	ACA67|SNORA80	small nucleolar RNA, H/ACA box 80A	snoRNA
chr20:49134842-49135452	male-biased	chr20	49134842	49135452	+	0	NA	intron (NM_001278618, intron 1 of 8)	intron (NM_001278618, intron 1 of 8)	8227	NM_002827	5770	Hs.417549	NM_002827	ENSG00000196396	PTPN1	PTP1B	protein tyrosine phosphatase non-receptor type 1	protein-coding
chr5:115774677-115775563	male-biased	chr5	115774677	115775563	+	0	NA	Intergenic	Intergenic	-8074	NR_109879	101927233	Hs.732850	NR_109879	ENSG00000248445	SEMA6A-AS1	CTB-118N6.3	SEMA6A antisense RNA 1	ncRNA
chr19:56601743-56603270	male-biased	chr19	56601743	56603270	+	0	NA	intron (NM_001002836, intron 2 of 3)	HAL1|LINE|L1	24456	NR_110741	101928886	Hs.434652	NR_110741	ENSG00000267522	LINC01864	-	long intergenic non-protein coding RNA 1864	ncRNA
chr7:140770951-140773109	male-biased	chr7	140770951	140773109	+	0	NA	Intergenic	Intergenic	-1834	NM_001195278	100507421	Hs.283851	NM_001195278	ENSG00000261115	TMEM178B	-	transmembrane protein 178B	protein-coding
chr16:11766980-11768500	male-biased	chr16	11766980	11768500	+	0	NA	intron (NM_003498, intron 1 of 1)	intron (NM_003498, intron 1 of 1)	5429	NM_003498	8303	Hs.618526	NM_003498	ENSG00000184602	SNN	-	stannin	protein-coding
chr5:36415102-36416367	male-biased	chr5	36415102	36416367	+	0	NA	Intergenic	L1ME2|LINE|L1	-113730	NM_001323274	202151	Hs.199777	NM_145000	ENSG00000164188	RANBP3L	-	RAN binding protein 3 like	protein-coding
chr3:41157742-41160174	male-biased	chr3	41157742	41160174	+	0	NA	Intergenic	Intergenic	-82038	NM_001904	1499	Hs.476018	NM_001904	ENSG00000168036	CTNNB1	CTNNB|EVR7|MRD19|NEDSDV|armadillo	catenin beta 1	protein-coding
chr7:151426622-151426939	male-biased	chr7	151426622	151426939	+	0	NA	intron (NM_001040633, intron 3 of 15)	L2|LINE|L2	6569	NM_001363698	51422	Hs.647072	NM_016203	ENSG00000106617	PRKAG2	AAKG|AAKG2|CMH6|H91620p|WPWS	protein kinase AMP-activated non-catalytic subunit gamma 2	protein-coding
chr1:6060962-6063976	male-biased	chr1	6060962	6063976	+	0	NA	intron (NM_001199861, intron 1 of 15)	intron (NM_001199861, intron 1 of 15)	9733	NM_001199861	8514	Hs.440497	NM_003636	ENSG00000069424	KCNAB2	AKR6A5|HKvbeta2|HKvbeta2.1|HKvbeta2.2|KCNA2B|KV-BETA-2	potassium voltage-gated channel subfamily A regulatory beta subunit 2	protein-coding
chr9:4803394-4804561	male-biased	chr9	4803394	4804561	+	0	NA	intron (NM_001286699, intron 1 of 6)	intron (NM_001286699, intron 1 of 6)	11033	NM_005772	10171	Hs.194121	NM_005772	ENSG00000120158	RCL1	RNAC|RPCL1	RNA terminal phosphate cyclase like 1	protein-coding
chr1:51794841-51795985	male-biased	chr1	51794841	51795985	+	0	NA	promoter-TSS (NR_123731)	promoter-TSS (NR_123731)	87	NR_123731	102724097	Hs.568648	NR_123731	ENSG00000261664	TTC39A-AS1	-	TTC39A antisense RNA 1	ncRNA
chr6:150739010-150741161	male-biased	chr6	150739010	150741161	+	0	NA	Intergenic	Intergenic	49937	NM_001318495	389434	Hs.310225	NM_203395	ENSG00000009765	IYD	C6orf71|DEHAL1|IYD-1|TDH4	iodotyrosine deiodinase	protein-coding
chr5:76462230-76465223	male-biased	chr5	76462230	76465223	+	0	NA	Intergenic	Intergenic	-12403	NM_001349752	8622	Hs.584830	NM_003719	ENSG00000113231	PDE8B	ADSD|PPNAD3	phosphodiesterase 8B	protein-coding
chr1:51791466-51792919	male-biased	chr1	51791466	51792919	+	0	NA	intron (NM_001144832, intron 1 of 17)	intron (NM_001144832, intron 1 of 17)	-3134	NR_123731	102724097	Hs.568648	NR_123731	ENSG00000261664	TTC39A-AS1	-	TTC39A antisense RNA 1	ncRNA
chr10:81005303-81007749	male-biased	chr10	81005303	81007749	+	0	NA	intron (NM_020338, intron 7 of 24)	intron (NM_020338, intron 7 of 24)	-100699	NM_005729	10105	Hs.381072	NM_005729	ENSG00000108179	PPIF	CYP3|CyP-M|Cyp-D|CypD	peptidylprolyl isomerase F	protein-coding
chr17:40513208-40515283	male-biased	chr17	40513208	40515283	+	0	NA	intron (NM_001369520, intron 1 of 23)	intron (NM_001369520, intron 1 of 23)	26215	NM_001369516	6774	Hs.463059	NM_003150	ENSG00000168610	STAT3	ADMIO|ADMIO1|APRF|HIES	signal transducer and activator of transcription 3	protein-coding
chr8:48556410-48557194	male-biased	chr8	48556410	48557194	+	0	NA	intron (NR_148202, intron 11 of 20)	intron (NR_148202, intron 11 of 20)	-9848	NM_001352959	23514	Hs.381058	NM_001080394	ENSG00000164808	SPIDR	KIAA0146	scaffold protein involved in DNA repair	protein-coding
chrY:15815378-15816878	male-biased	chrY	15815378	15816878	+	0	NA	5' UTR (NM_004202, exon 1 of 2)	5' UTR (NM_004202, exon 1 of 2)	349	NM_004202	9087	Hs.159201	NM_004202	ENSG00000154620	TMSB4Y	TB4Y	thymosin beta 4 Y-linked	protein-coding
chr7:130577617-130579920	male-biased	chr7	130577617	130579920	+	0	NA	intron (NR_110472, intron 2 of 3)	intron (NR_110472, intron 2 of 3)	-16470	NR_029517	407024		NR_029517	ENSG00000283797	MIR29B1	MIRN29B1|miR-29b|miRNA29B1|mir-29b-1	microRNA 29b-1	ncRNA
chr18:56120967-56121959	male-biased	chr18	56120967	56121959	+	0	NA	Intergenic	Intergenic	-3079	NR_039899	100616357		NR_039899	ENSG00000207778	MIR3591	-	microRNA 3591	ncRNA
chr1:41964726-41965470	male-biased	chr1	41964726	41965470	+	0	NA	Intergenic	Intergenic	-14744	NM_001956	1907	Hs.1407	NM_001956	ENSG00000127129	EDN2	ET-2|ET2|PPET2	endothelin 2	protein-coding
chr7:1705972-1707477	male-biased	chr7	1705972	1707477	+	0	NA	Intergenic	CpG	-21031	NM_001128636	392617	Hs.42896	NM_001128636	ENSG00000225968	ELFN1	PPP1R28	extracellular leucine rich repeat and fibronectin type III domain containing 1	protein-coding
chr15:71127256-71129530	male-biased	chr15	71127256	71129530	+	0	NA	intron (NM_001286679, intron 2 of 2)	intron (NM_001286679, intron 2 of 2)	-17185	NM_001284357	54839	Hs.12692	NM_017691	ENSG00000137821	LRRC49	PGs4	leucine rich repeat containing 49	protein-coding
chr10:30099896-30101878	male-biased	chr10	30099896	30101878	+	0	NA	Intergenic	Intergenic	-75022	NM_001323599	6840	Hs.499209	NM_003174	ENSG00000197321	SVIL	-	supervillin	protein-coding
chr16:84955698-84957297	male-biased	chr16	84955698	84957297	+	0	NA	Intergenic	Intergenic	88644	NM_017740	55625	Hs.461610	NM_017740	ENSG00000153786	ZDHHC7	DHHC7|SERZ-B|SERZ1|ZNF370	zinc finger DHHC-type containing 7	protein-coding
chr12:105066432-105067111	male-biased	chr12	105066432	105067111	+	0	NA	intron (NM_018413, intron 2 of 2)	MLT1D|LTR|ERVL-MaLR	81360	NR_037487	100500843		NR_037487	ENSG00000264295	MIR3922	-	microRNA 3922	ncRNA
chr1:223517090-223518061	male-biased	chr1	223517090	223518061	+	0	NA	intron (NM_017982, intron 2 of 8)	intron (NM_017982, intron 2 of 8)	19943	NM_017982	55061	Hs.497841	NM_017982	ENSG00000143502	SUSD4	PRO222	sushi domain containing 4	protein-coding
chr17:16938591-16940775	male-biased	chr17	16938591	16940775	+	0	NA	Intergenic	MER58A|DNA|hAT-Charlie	-6088	NM_001364716	23164	Hs.462341	NM_015134	ENSG00000133030	MPRIP	M-RIP|MRIP|RHOIP3|RIP3|p116Rip	myosin phosphatase Rho interacting protein	protein-coding
chr14:68102225-68104006	male-biased	chr14	68102225	68104006	+	0	NA	intron (NM_001172, intron 2 of 7)	MIRb|SINE|MIR	16478	NM_001172	384	Hs.226007	NM_001172	ENSG00000081181	ARG2	-	arginase 2	protein-coding
chr10:38338897-38339513	male-biased	chr10	38338897	38339513	+	0	NA	intron (NM_001278176, intron 5 of 5)	L1M5|LINE|L1	39602	NM_001324175	7581	Hs.435774	NM_006954	ENSG00000189180	ZNF33A	KOX2|KOX31|KOX5|NF11A|ZNF11|ZNF11A|ZNF33|ZZAPK	zinc finger protein 33A	protein-coding
chrY:16636581-16637900	male-biased	chrY	16636581	16637900	+	0	NA	intron (NR_028319, intron 1 of 5)	intron (NR_028319, intron 1 of 5)	786	NR_028319	22829	Hs.439199	NM_014893	ENSG00000165246	NLGN4Y	HNL4Y	neuroligin 4 Y-linked	protein-coding
chr9:71440226-71442223	male-biased	chr9	71440226	71442223	+	0	NA	intron (NM_001278253, intron 3 of 13)	MER102b|DNA|hAT-Charlie	46243	NM_138333	116224	Hs.655572	NM_138333	ENSG00000187866	FAM122A	C9orf42	family with sequence similarity 122A	protein-coding
chrY:7140679-7142244	male-biased	chrY	7140679	7142244	+	0	NA	promoter-TSS (NR_028062)	promoter-TSS (NR_028062)	-552	NR_028062	5616	Hs.584730	NM_002760	ENSG00000099725	PRKY	PRKXP3|PRKYP	protein kinase Y-linked (pseudogene)	pseudo
chrY:2870106-2872413	male-biased	chrY	2870106	2872413	+	0	NA	promoter-TSS (NR_144458)	promoter-TSS (NR_144458)	222	NR_046502	100873962	Hs.267256	NR_046502	ENSG00000231535	LINC00278	NCRNA00278	long intergenic non-protein coding RNA 278	ncRNA
chr1:17886812-17889097	male-biased	chr1	17886812	17889097	+	0	NA	intron (NR_137287, intron 1 of 29)	intron (NR_137287, intron 1 of 29)	-19094	NM_001319837	55160	Hs.443460	NM_018125	ENSG00000074964	ARHGEF10L	GrinchGEF	Rho guanine nucleotide exchange factor 10 like	protein-coding
chr1:223513601-223515433	male-biased	chr1	223513601	223515433	+	0	NA	intron (NM_017982, intron 2 of 8)	intron (NM_017982, intron 2 of 8)	23001	NM_017982	55061	Hs.497841	NM_017982	ENSG00000143502	SUSD4	PRO222	sushi domain containing 4	protein-coding
chrY:21899369-21899716	male-biased	chrY	21899369	21899716	+	0	NA	intron (NM_004653, intron 6 of 26)	intron (NM_004653, intron 6 of 26)	7070	NM_004653	8284	Hs.80358	NM_004653	ENSG00000012817	KDM5D	HY|HYA|JARID1D|SMCY	lysine demethylase 5D	protein-coding
chr4:6770541-6770824	male-biased	chr4	6770541	6770824	+	0	NA	Intergenic	Intergenic	-13772	NM_014743	9778	Hs.79276	NM_014743	ENSG00000170871	KIAA0232	-	KIAA0232	protein-coding
chr18:74844910-74845980	male-biased	chr18	74844910	74845980	+	0	NA	promoter-TSS (NM_001025101)	promoter-TSS (NM_001025101)	-706	NM_001025100	4155	Hs.551713	NM_002385	ENSG00000197971	MBP	-	myelin basic protein	protein-coding
chr20:49337715-49338423	male-biased	chr20	49337715	49338423	+	0	NA	Intergenic	MLT1C|LTR|ERVL-MaLR	-10048	NM_032521	84612	Hs.589848	NM_032521	ENSG00000124171	PARD6B	PAR6B	par-6 family cell polarity regulator beta	protein-coding
chr16:67736821-67737948	male-biased	chr16	67736821	67737948	+	0	NA	intron (NM_001243650, intron 1 of 1)	intron (NM_001243650, intron 1 of 1)	15835	NM_001243650	81577	Hs.307084	NM_030819	ENSG00000141098	GFOD2	-	glucose-fructose oxidoreductase domain containing 2	protein-coding
chr7:44310512-44311685	male-biased	chr7	44310512	44311685	+	0	NA	intron (NM_172078, intron 2 of 20)	intron (NM_172078, intron 2 of 20)	54095	NM_172080	816	Hs.351887	NM_001220	ENSG00000058404	CAMK2B	CAM2|CAMK2|CAMKB|MRD54	calcium/calmodulin dependent protein kinase II beta	protein-coding
chr11:114127351-114131846	male-biased	chr11	114127351	114131846	+	0	NA	Intergenic	L2c|LINE|L2	-36937	NM_006169	4837	Hs.503911	NM_006169	ENSG00000166741	NNMT	-	nicotinamide N-methyltransferase	protein-coding
chr19:4609193-4611312	male-biased	chr19	4609193	4611312	+	0	NA	Intergenic	Intergenic	-29276	NM_152362	126282	Hs.465643	NM_152362	ENSG00000185361	TNFAIP8L1	TIPE1	TNF alpha induced protein 8 like 1	protein-coding
chr3:16329167-16331404	male-biased	chr3	16329167	16331404	+	0	NA	intron (NM_001352981, intron 6 of 10)	intron (NM_001352981, intron 6 of 10)	23566	NM_001352983	92106	Hs.655449	NM_138381	ENSG00000154814	OXNAD1	-	oxidoreductase NAD binding domain containing 1	protein-coding
chr16:89551216-89551466	male-biased	chr16	89551216	89551466	+	0	NA	intron (NM_001256182, intron 1 of 13)	intron (NM_001256182, intron 1 of 13)	5628	NR_045839	29123	Hs.335003	NM_013275	ENSG00000167522	ANKRD11	ANCO-1|ANCO1|LZ16|T13	ankyrin repeat domain 11	protein-coding
chrY:2889026-2889445	male-biased	chrY	2889026	2889445	+	0	NA	intron (NR_046502, intron 1 of 3)	intron (NR_046502, intron 1 of 3)	18198	NR_046502	100873962	Hs.267256	NR_046502	ENSG00000231535	LINC00278	NCRNA00278	long intergenic non-protein coding RNA 278	ncRNA
chr4:114082510-114083781	male-biased	chr4	114082510	114083781	+	0	NA	intron (NM_001354241, intron 2 of 45)	L2a|LINE|L2	9707	NR_107049	102465878		NR_107049	ENSG00000275810	MIR8082	hsa-mir-8082	microRNA 8082	ncRNA
chr10:50498418-50499068	male-biased	chr10	50498418	50499068	+	0	NA	Intergenic	L1MC5|LINE|L1	8195	NR_108038	100506769	Hs.562293	NR_108038		C10orf71-AS1	-	C10orf71 antisense RNA 1	ncRNA
chr15:48802833-48803479	male-biased	chr15	48802833	48803479	+	0	NA	intron (NM_000138, intron 13 of 65)	intron (NM_000138, intron 13 of 65)	134829	NM_000138	2200	Hs.591133	NM_000138	ENSG00000166147	FBN1	ACMICD|ECTOL1|FBN|GPHYSD2|MASS|MFLS|MFS1|OCTD|SGS|SSKS|WMS|WMS2	fibrillin 1	protein-coding
chr10:4943760-4945870	male-biased	chr10	4943760	4945870	+	0	NA	intron (NR_026743, intron 2 of 10)	intron (NR_026743, intron 2 of 10)	13650	NR_026743	389932	Hs.631812	NR_026743		AKR1C6P	TAKR	aldo-keto reductase family 1 member C6, pseudogene	pseudo
chr6:37097677-37100170	male-biased	chr6	37097677	37100170	+	0	NA	Intergenic	Intergenic	-39005	NM_002648	5292	Hs.81170	NM_002648	ENSG00000137193	PIM1	PIM	Pim-1 proto-oncogene, serine/threonine kinase	protein-coding
chr17:21218989-21219972	male-biased	chr17	21218989	21219972	+	0	NA	TTS (NM_002756)	TTS (NM_002756)	28132	NM_002756	5606	Hs.514012	NM_002756	ENSG00000034152	MAP2K3	MAPKK3|MEK3|MKK3|PRKMK3|SAPKK-2|SAPKK2	mitogen-activated protein kinase kinase 3	protein-coding
chrX:2619335-2620686	male-biased	chrX	2619335	2620686	+	0	NA	intron (NR_135623, intron 1 of 10)	MER5B|DNA|hAT-Charlie	10674	NM_001122898	4267	Hs.653349	NM_002414	ENSG00000002586	CD99	HBA71|MIC2|MIC2X|MIC2Y|MSK5X	CD99 molecule (Xg blood group)	protein-coding
chr7:75578898-75581410	male-biased	chr7	75578898	75581410	+	0	NA	intron (NM_001367562, intron 2 of 16)	AluSx3|SINE|Alu	7053	NR_002955	677801	Hs.689708	NR_002955	ENSG00000201643	SNORA14A	ACA14a	small nucleolar RNA, H/ACA box 14A	snoRNA
chr1:57547475-57549660	male-biased	chr1	57547475	57549660	+	0	NA	intron (NM_021080, intron 6 of 16)	intron (NM_021080, intron 6 of 16)	-116754	NM_001278544	732	Hs.391835	NM_000066	ENSG00000021852	C8B	C82	complement C8 beta chain	protein-coding
chrY:21217006-21218071	male-biased	chrY	21217006	21218071	+	0	NA	intron (NR_158641, intron 2 of 4)	MER58B|DNA|hAT-Charlie	20351	NR_125736	83869	Hs.138453	NR_001543	ENSG00000176728	TTTY14	CYorf14|NCRNA00137|NCRNA00185|PRO2834|TTY14	testis-specific transcript, Y-linked 14	ncRNA
chr7:51330480-51332295	male-biased	chr7	51330480	51332295	+	0	NA	intron (NM_001346441, intron 1 of 12)	intron (NM_001346441, intron 1 of 12)	53119	NM_015198	23242	Hs.99141	NM_015198	ENSG00000106078	COBL	-	cordon-bleu WH2 repeat protein	protein-coding
chr6:22631143-22631810	male-biased	chr6	22631143	22631810	+	0	NA	Intergenic	Intergenic	61681	NM_138574	154150	Hs.629246	NM_138574	ENSG00000112273	HDGFL1	HRP-1|Hdgfrp1|PWWP1|dJ309H15.1	HDGF like 1	protein-coding
chr6:5508514-5510291	male-biased	chr6	5508514	5510291	+	0	NA	intron (NM_001318872, intron 4 of 6)	intron (NM_001318872, intron 4 of 6)	-51094	NR_125846	101927972	Hs.668417	NR_125846	ENSG00000269985	LOC101927972	-	uncharacterized LOC101927972	ncRNA
chr12:10372480-10374213	male-biased	chr12	10372480	10374213	+	0	NA	3' UTR (NM_001363598, exon 3 of 3)	3' UTR (NM_001363598, exon 3 of 3)	7870	NM_001363598	23710	Hs.524250	NM_031412	ENSG00000139112	GABARAPL1	APG8-LIKE|APG8L|ATG8|ATG8B|ATG8L|GEC1	GABA type A receptor associated protein like 1	protein-coding
chr3:127636159-127636415	male-biased	chr3	127636159	127636415	+	0	NA	intron (NM_207335, intron 1 of 5)	MER21B|LTR|ERVL	2212	NM_207335	166348	Hs.132087	NM_207335	ENSG00000187715	KBTBD12	KLHDC6	kelch repeat and BTB domain containing 12	protein-coding
chr1:163168597-163168957	male-biased	chr1	163168597	163168957	+	0	NA	intron (NM_001254748, intron 2 of 5)	intron (NM_001254748, intron 2 of 5)	3929	NM_003617	8490	Hs.24950	NM_003617	ENSG00000143248	RGS5	MST092|MST106|MST129|MSTP032|MSTP092|MSTP106|MSTP129	regulator of G protein signaling 5	protein-coding
chr8:81984734-81985197	male-biased	chr8	81984734	81985197	+	0	NA	intron (NM_018440, intron 1 of 8)	intron (NM_018440, intron 1 of 8)	39338	NM_018440	55824	Hs.266175	NM_018440	ENSG00000076641	PAG1	CBP|PAG	phosphoprotein membrane anchor with glycosphingolipid microdomains 1	protein-coding
chr13:96741821-96742516	male-biased	chr13	96741821	96742516	+	0	NA	promoter-TSS (NM_153456)	promoter-TSS (NM_153456)	-925	NM_153456	266722	Hs.171001	NM_153456	ENSG00000185352	HS6ST3	HS6ST-3	heparan sulfate 6-O-sulfotransferase 3	protein-coding
chr15:102153039-102154839	male-biased	chr15	102153039	102154839	+	0	NA	non-coding (NR_147041, exon 2 of 3)	non-coding (NR_147041, exon 2 of 3)	603	NR_147041	101927505	Hs.578394	NR_147041		LINC02348	-	long intergenic non-protein coding RNA 2348	ncRNA
chr2:1604485-1605086	male-biased	chr2	1604485	1605086	+	0	NA	Intergenic	Intergenic	143502	NM_012293	7837	Hs.332197	NM_012293	ENSG00000130508	PXDN	ASGD7|COPOA|D2S448|D2S448E|MG50|PRG2|PXN|VPO	peroxidasin	protein-coding
chr5:71043353-71045306	male-biased	chr5	71043353	71045306	+	0	NA	Intergenic	Intergenic	29227	NM_004291	9607	Hs.1707	NM_004291	ENSG00000164326	CARTPT	CART	CART prepropeptide	protein-coding
chr10:97038229-97038547	male-biased	chr10	97038229	97038547	+	0	NA	intron (NM_020992, intron 1 of 6)	(GAAAA)n|Simple_repeat|Simple_repeat	12372	NM_020992	9124	Hs.368525	NM_020992	ENSG00000107438	PDLIM1	CLIM1|CLP-36|CLP36|HEL-S-112|hCLIM1	PDZ and LIM domain 1	protein-coding
chrY:7210348-7210969	male-biased	chrY	7210348	7210969	+	0	NA	intron (NR_028062, intron 4 of 7)	MER41B|LTR|ERV1	68645	NR_028062	5616	Hs.584730	NM_002760	ENSG00000099725	PRKY	PRKXP3|PRKYP	protein kinase Y-linked (pseudogene)	pseudo
chr10:98783095-98784800	male-biased	chr10	98783095	98784800	+	0	NA	intron (NM_003061, intron 25 of 36)	intron (NM_003061, intron 25 of 36)	-78566	NR_038330	100505540	Hs.568878	NR_038330	ENSG00000234855	SLIT1-AS1	-	SLIT1 antisense RNA 1	ncRNA
chr3:8523583-8525892	male-biased	chr3	8523583	8525892	+	0	NA	intron (NR_033378, intron 3 of 3)	intron (NR_033378, intron 3 of 3)	18607	NR_033378	100288428	Hs.651576	NR_033378	ENSG00000227110	LMCD1-AS1	-	LMCD1 antisense RNA 1	ncRNA
chr16:88176167-88178872	male-biased	chr16	88176167	88178872	+	0	NA	Intergenic	Intergenic	-42928	NR_120310	400553	Hs.592071	NR_120310	ENSG00000205037	LOC400553	-	uncharacterized LOC400553	ncRNA
chrX:2380340-2381317	male-biased	chrX	2380340	2381317	+	0	NA	intron (NM_145177, intron 1 of 6)	intron (NM_145177, intron 1 of 6)	37752	NM_001171135	9189	Hs.131452	NM_004729	ENSG00000214717	ZBED1	ALTE|DREF|TRAMP|hDREF	zinc finger BED-type containing 1	protein-coding
chr8:2024409-2025036	male-biased	chr8	2024409	2025036	+	0	NA	promoter-TSS (NR_106983)	promoter-TSS (NR_106983)	53	NR_106983	102465695		NR_106983	ENSG00000273593	MIR7160	hsa-mir-7160	microRNA 7160	ncRNA
chr1:212808759-212813383	male-biased	chr1	212808759	212813383	+	0	NA	Intergenic	AluSp|SINE|Alu	13255	NM_153606	149647	Hs.129293	NM_153606	ENSG00000162771	FAM71A	GARI-L4	family with sequence similarity 71 member A	protein-coding
chrY:15589875-15592369	male-biased	chrY	15589875	15592369	+	0	NA	promoter-TSS (NR_162134)	promoter-TSS (NR_162134)	65	NR_162134	113219468		NR_162134		MIR12120	-	microRNA 12120	ncRNA
chr1:3090543-3092431	male-biased	chr1	3090543	3092431	+	0	NA	intron (NM_199454, intron 1 of 16)	intron (NM_199454, intron 1 of 16)	46948	NR_036215	100422968		NR_036215	ENSG00000283572	MIR4251	-	microRNA 4251	ncRNA
chr7:127524311-127526681	male-biased	chr7	127524311	127526681	+	0	NA	intron (NM_014390, intron 12 of 23)	intron (NM_014390, intron 12 of 23)	-112066	NR_027330	27099	Hs.657377	NM_014411	ENSG00000279078	SND1-IT1	C7orf54|NAG8|NSG-X	SND1 intronic transcript 1	ncRNA
chrY:22743153-22744524	male-biased	chrY	22743153	22744524	+	0	NA	intron (NM_004681, intron 2 of 6)	intron (NM_004681, intron 2 of 6)	6176	NM_004681	9086	Hs.461178	NM_004681	ENSG00000198692	EIF1AY	eIF-4C	eukaryotic translation initiation factor 1A Y-linked	protein-coding
chr2:121309070-121311051	male-biased	chr2	121309070	121311051	+	0	NA	Intergenic	Intergenic	-86135	NR_027181	84931	Hs.334519	NM_032845	ENSG00000280409	LINC01101	-	long intergenic non-protein coding RNA 1101	ncRNA
chr11:128716679-128717233	male-biased	chr11	128716679	128717233	+	0	NA	intron (NM_153764, intron 1 of 1)	MER90a|LTR|ERV1	-4592	NM_000220	3758	Hs.527830	NM_000220	ENSG00000151704	KCNJ1	KIR1.1|ROMK|ROMK1	potassium voltage-gated channel subfamily J member 1	protein-coding
chrY:2720186-2720525	male-biased	chrY	2720186	2720525	+	0	NA	intron (NM_001008, intron 4 of 6)	intron (NM_001008, intron 4 of 6)	10712	NM_001008	6192	Hs.282376	NM_001008	ENSG00000129824	RPS4Y1	RPS4Y|S4	ribosomal protein S4 Y-linked 1	protein-coding
chr6:36819866-36820131	male-biased	chr6	36819866	36820131	+	0	NA	Intergenic	Intergenic	-12778	NM_001314017	57699	Hs.372129	NM_020939	ENSG00000124772	CPNE5	COPN5|CPN5	copine 5	protein-coding
chr1:20627990-20629338	male-biased	chr1	20627990	20629338	+	0	NA	intron (NM_001039500, intron 1 of 21)	intron (NM_001039500, intron 1 of 21)	11296	NM_001039500	127731	Hs.205178	NM_144623	ENSG00000158816	VWA5B1	-	von Willebrand factor A domain containing 5B1	protein-coding
chr2:110054631-110056074	male-biased	chr2	110054631	110056074	+	0	NA	intron (NM_001099289, intron 7 of 9)	Charlie17a|DNA|hAT-Charlie	-125271	NR_036224	100423027		NR_036224	ENSG00000265965	MIR4266	-	microRNA 4266	ncRNA
chr10:30932255-30934814	male-biased	chr10	30932255	30934814	+	0	NA	Intergenic	L1PA13|LINE|L1	-14852	NM_183058	119180	Hs.522610	NM_183058	ENSG00000151033	LYZL2	LYZD2	lysozyme like 2	protein-coding
chr6:2949406-2950572	male-biased	chr6	2949406	2950572	+	0	NA	intron (NM_004568, intron 5 of 6)	L2a|LINE|L2	12375	NM_001271825	5269	Hs.519523	NM_004568	ENSG00000124570	SERPINB6	CAP|DFNB91|MSTP057|PI-6|PI6|PTI|SPI3	serpin family B member 6	protein-coding
chr20:36873536-36875724	male-biased	chr20	36873536	36875724	+	0	NA	intron (NM_001029864, intron 1 of 13)	L2a|LINE|L2	-13947	NR_104170	149684	Hs.628250	NR_104170	ENSG00000285347	LOC149684	-	uncharacterized LOC149684	ncRNA
chrY:15016239-15018330	male-biased	chrY	15016239	15018330	+	0	NA	promoter-TSS (NM_001302552)	promoter-TSS (NM_001302552)	-332	NR_136723	8653	Hs.99120	NM_004660	ENSG00000067048	DDX3Y	DBY	DEAD-box helicase 3 Y-linked	protein-coding
chrY:21216645-21216882	male-biased	chrY	21216645	21216882	+	0	NA	intron (NR_158641, intron 2 of 4)	AluSz6|SINE|Alu	21126	NR_125736	83869	Hs.138453	NR_001543	ENSG00000176728	TTTY14	CYorf14|NCRNA00137|NCRNA00185|PRO2834|TTY14	testis-specific transcript, Y-linked 14	ncRNA
chr1:112423183-112424674	male-biased	chr1	112423183	112424674	+	0	NA	intron (NM_172198, intron 2 of 6)	intron (NM_172198, intron 2 of 6)	-24401	NR_046783	100874295	Hs.738190	NR_046783	ENSG00000232558	KCND3-IT1	-	KCND3 intronic transcript 1	ncRNA
chrY:15365414-15366527	male-biased	chrY	15365414	15366527	+	0	NA	intron (NR_047647, intron 26 of 27)	HERVK9-int|LTR|ERVK	-225087	NR_162134	113219468		NR_162134		MIR12120	-	microRNA 12120	ncRNA
chr15:39432387-39432927	male-biased	chr15	39432387	39432927	+	0	NA	Intergenic	Intergenic	-110213	NR_144507	400360	Hs.376109	NM_207445	ENSG00000175746	C15orf54	-	chromosome 15 open reading frame 54 (putative)	ncRNA
chr1:233799392-233801979	male-biased	chr1	233799392	233801979	+	0	NA	intron (NM_002245, intron 1 of 2)	intron (NM_002245, intron 1 of 2)	40787	NR_039625	100616390		NR_039625	ENSG00000265744	MIR4427	-	microRNA 4427	ncRNA
chr13:113981345-113982945	male-biased	chr13	113981345	113982945	+	0	NA	intron (NM_001286732, intron 5 of 6)	intron (NM_001286732, intron 5 of 6)	-23843	NR_046541	100874068	Hs.661837	NR_046541		GRTP1-AS1	-	GRTP1 antisense RNA 1	ncRNA
chr8:71278062-71278840	male-biased	chr8	71278062	71278840	+	0	NA	intron (NM_001321703, intron 1 of 22)	intron (NM_001321703, intron 1 of 22)	37174	NM_001321712	10499	Hs.446678	NM_006540	ENSG00000140396	NCOA2	GRIP1|KAT13C|NCoA-2|SRC2|TIF2|bHLHe75	nuclear receptor coactivator 2	protein-coding
chrY:16698281-16698675	male-biased	chrY	16698281	16698675	+	0	NA	intron (NM_001365590, intron 2 of 7)	AluSc5|SINE|Alu	-35423	NM_001164238	22829	Hs.439199	NM_014893	ENSG00000165246	NLGN4Y	HNL4Y	neuroligin 4 Y-linked	protein-coding
chr12:2359007-2361238	male-biased	chr12	2359007	2361238	+	0	NA	intron (NM_001167623, intron 3 of 46)	intron (NM_001167623, intron 3 of 46)	-18820	NR_046769	100874370	Hs.653548	NR_046769		CACNA1C-IT3	-	CACNA1C intronic transcript 3	ncRNA
chr2:46714531-46716095	male-biased	chr2	46714531	46716095	+	0	NA	Intergenic	Intergenic	8609	NM_001145051	388946	Hs.733348	NM_001145051	ENSG00000284701	TMEM247	-	transmembrane protein 247	protein-coding
chr18:55954210-55955670	male-biased	chr18	55954210	55955670	+	0	NA	intron (NM_001144971, intron 6 of 30)	intron (NM_001144971, intron 6 of 30)	66137	NM_001144966	23327	Hs.185677	NM_015277	ENSG00000049759	NEDD4L	NEDD4-2|NEDD4.2|PVNH7|RSP5|hNEDD4-2	NEDD4 like E3 ubiquitin protein ligase	protein-coding
chr5:175796619-175798416	male-biased	chr5	175796619	175798416	+	0	NA	TTS (NM_001317948)	TTS (NM_001317948)	2568	NR_031569	100302203		NR_031569	ENSG00000221464	MIR1271	MIRN1271|hsa-mir-1271	microRNA 1271	ncRNA
chr1:23152736-23155525	male-biased	chr1	23152736	23155525	+	0	NA	intron (NM_004442, intron 3 of 15)	MIRb|SINE|MIR	35589	NR_036214	100422914		NR_036214	ENSG00000264014	MIR4253	-	microRNA 4253	ncRNA
chr3:133539387-133541236	male-biased	chr3	133539387	133541236	+	0	NA	TTS (NM_021203)	TTS (NM_021203)	15652	NR_163491	58477	Hs.12152	NM_021203	ENSG00000144867	SRPRB	APMCF1|SR-beta	SRP receptor subunit beta	protein-coding
chr8:124601928-124605094	male-biased	chr8	124601928	124605094	+	0	NA	Intergenic	Intergenic	-50065	NM_001242463	114907	Hs.403933	NM_058229	ENSG00000156804	FBXO32	Fbx32|MAFbx	F-box protein 32	protein-coding
chr19:7257516-7258203	male-biased	chr19	7257516	7258203	+	0	NA	intron (NM_000208, intron 2 of 21)	AluSx1|SINE|Alu	36566	NM_001079817	3643	Hs.465744	NM_000208	ENSG00000171105	INSR	CD220|HHF5	insulin receptor	protein-coding
chr16:68280939-68282203	male-biased	chr16	68280939	68282203	+	0	NA	intron (NM_001363551, intron 1 of 5)	intron (NM_001363551, intron 1 of 5)	2295	NM_001363551	23659	Hs.632199	NM_012320	ENSG00000103066	PLA2G15	ACS|GXVPLA2|LLPL|LPLA2|LYPLA3	phospholipase A2 group XV	protein-coding
chr11:12402830-12403532	male-biased	chr11	12402830	12403532	+	0	NA	intron (NM_018222, intron 1 of 12)	Tigger2b_Pri|DNA|TcMar-Tigger	4063	NM_018222	55742	Hs.432914	NM_018222	ENSG00000197702	PARVA	CH-ILKBP|MXRA2	parvin alpha	protein-coding
chr3:193873602-193874734	male-biased	chr3	193873602	193874734	+	0	NA	Intergenic	L2b|LINE|L2	20231	NM_005524	3280	Hs.250666	NM_005524	ENSG00000114315	HES1	HES-1|HHL|HRY|bHLHb39	hes family bHLH transcription factor 1	protein-coding
chr19:3450147-3452216	male-biased	chr19	3450147	3452216	+	0	NA	intron (NM_001245005, intron 7 of 9)	L1MB7|LINE|L1	29342	NM_001136503	284422	Hs.130714	NM_001136503	ENSG00000095932	SMIM24	C19orf77|HSPC323|MARDI	small integral membrane protein 24	protein-coding
chr8:126692121-126692383	male-biased	chr8	126692121	126692383	+	0	NA	Intergenic	Intergenic	247801	NM_001282985	10221	Hs.444947	NM_025195	ENSG00000173334	TRIB1	C8FW|GIG-2|GIG2|SKIP1|TRB-1|TRB1	tribbles pseudokinase 1	protein-coding
chr12:104688358-104688955	male-biased	chr12	104688358	104688955	+	0	NA	intron (NM_001261446, intron 2 of 13)	intron (NM_001261446, intron 2 of 13)	7846	NM_182729	7296	Hs.654922	NM_003330	ENSG00000198431	TXNRD1	GRIM-12|TR|TR1|TRXR1|TXNR	thioredoxin reductase 1	protein-coding
chr1:164671142-164671420	male-biased	chr1	164671142	164671420	+	0	NA	intron (NM_001204963, intron 2 of 8)	intron (NM_001204963, intron 2 of 8)	72597	NR_038072	100505795	Hs.661039	NR_038072	ENSG00000233693	LOC100505795	-	uncharacterized LOC100505795	ncRNA
chr7:151169255-151170679	male-biased	chr7	151169255	151170679	+	0	NA	intron (NM_005614, intron 4 of 7)	intron (NM_005614, intron 4 of 7)	-32068	NR_131779	155051	Hs.647104	NM_144727	ENSG00000127377	CRYGN	-	crystallin gamma N	protein-coding
chr6:44016548-44018346	male-biased	chr6	44016548	44018346	+	0	NA	intron (NR_125864, intron 1 of 4)	intron (NR_125864, intron 1 of 4)	24942	NR_125864	101929705	Hs.670378	NR_125864	ENSG00000237686	LOC101929705	-	uncharacterized LOC101929705	ncRNA
chr11:100630448-100630876	male-biased	chr11	100630448	100630876	+	0	NA	intron (NM_152432, intron 1 of 23)	intron (NM_152432, intron 1 of 23)	-71976	NR_133571	100128386	Hs.635125	NR_133571	ENSG00000248027	LOC100128386	-	uncharacterized LOC100128386	ncRNA
chr14:51472468-51474626	male-biased	chr14	51472468	51474626	+	0	NA	intron (NM_052978, intron 5 of 6)	intron (NM_052978, intron 5 of 6)	-62346	NM_002863	5836	Hs.282417	NM_002863	ENSG00000100504	PYGL	GSD6	glycogen phosphorylase L	protein-coding
chr12:124881046-124881450	male-biased	chr12	124881046	124881450	+	0	NA	intron (NM_001206654, intron 18 of 47)	intron (NM_001206654, intron 18 of 47)	-59460	NR_106940	102466204		NR_106940	ENSG00000275967	MIR6880	hsa-mir-6880	microRNA 6880	ncRNA
chr10:123861378-123863049	male-biased	chr10	123861378	123863049	+	0	NA	intron (NM_001291877, intron 5 of 19)	intron (NM_001291877, intron 5 of 19)	-10187	NM_001291879	10579	Hs.501252	NM_006997	ENSG00000138162	TACC2	AZU-1|ECTACC	transforming acidic coiled-coil containing protein 2	protein-coding
chr17:21185916-21186418	male-biased	chr17	21185916	21186418	+	0	NA	Intergenic	L2b|LINE|L2	-1856	NM_001316332	5606	Hs.514012	NM_002756	ENSG00000034152	MAP2K3	MAPKK3|MEK3|MKK3|PRKMK3|SAPKK-2|SAPKK2	mitogen-activated protein kinase kinase 3	protein-coding
chr12:124882187-124882517	male-biased	chr12	124882187	124882517	+	0	NA	intron (NM_001206654, intron 18 of 47)	intron (NM_001206654, intron 18 of 47)	-60564	NR_106940	102466204		NR_106940	ENSG00000275967	MIR6880	hsa-mir-6880	microRNA 6880	ncRNA
chr7:139900105-139900413	male-biased	chr7	139900105	139900413	+	0	NA	Intergenic	Intergenic	23198	NR_024451	100134229	Hs.634333	NR_024451	ENSG00000260231	KDM7A-DT	JHDM1D-AS1	KDM7A divergent transcript	ncRNA
chr3:150458973-150459264	male-biased	chr3	150458973	150459264	+	0	NA	3' UTR (NM_005067, exon 2 of 2)	3' UTR (NM_005067, exon 2 of 2)	-2346	NR_121657	101928105		NR_121657		LOC101928105	-	uncharacterized LOC101928105	ncRNA
chrY:14795733-14796640	male-biased	chrY	14795733	14796640	+	0	NA	intron (NR_001545, intron 2 of 3)	MER4-int|LTR|ERV1	-16974	NM_004654	8287	Hs.598540	NM_004654	ENSG00000114374	USP9Y	DFFRY|SPGFY2	ubiquitin specific peptidase 9 Y-linked	protein-coding
chr3:15648919-15650209	male-biased	chr3	15648919	15650209	+	0	NA	intron (NM_001281725, intron 1 of 3)	intron (NM_001281725, intron 1 of 3)	6088	NM_001281725	686	Hs.444197	NM_001281723	ENSG00000169814	BTD	-	biotinidase	protein-coding
chr14:93476175-93477059	male-biased	chr14	93476175	93477059	+	0	NA	intron (NM_001142593, intron 4 of 10)	intron (NM_001142593, intron 4 of 10)	26702	NM_001363707	3705	Hs.308122	NM_014216	ENSG00000100605	ITPK1	ITRPK1	inositol-tetrakisphosphate 1-kinase	protein-coding
chr11:3836370-3838242	male-biased	chr11	3836370	3838242	+	0	NA	intron (NR_045926, intron 3 of 5)	intron (NR_045926, intron 3 of 5)	7516	NR_144430	27315	Hs.133968	NM_014489	ENSG00000148985	PGAP2	CWH43-N|FRAG1|HPMRS3|MRT17|MRT21	post-GPI attachment to proteins 2	protein-coding
chr1:112426873-112430262	male-biased	chr1	112426873	112430262	+	0	NA	intron (NM_172198, intron 2 of 6)	AluSq4|SINE|Alu	-23712	NR_046619	100873995	Hs.535274	NR_046619	ENSG00000237556	KCND3-AS1	-	KCND3 antisense RNA 1	ncRNA
chr15:69086613-69088619	male-biased	chr15	69086613	69088619	+	0	NA	intron (NM_006305, intron 1 of 6)	intron (NM_006305, intron 1 of 6)	6648	NR_036197	100422971		NR_036197	ENSG00000265195	MIR4312	-	microRNA 4312	ncRNA
chr7:101788747-101791166	male-biased	chr7	101788747	101791166	+	0	NA	intron (NM_001202544, intron 7 of 21)	AluSz|SINE|Alu	-138476	NM_020979	10603	Hs.489448	NM_020979	ENSG00000160999	SH2B2	APS	SH2B adaptor protein 2	protein-coding
chr1:166275233-166275562	male-biased	chr1	166275233	166275562	+	0	NA	Intergenic	L2a|LINE|L2	-139405	NR_163271	149297	Hs.22930	NM_001017961	ENSG00000188859	FAM78B	-	family with sequence similarity 78 member B	protein-coding
chr5:142555991-142557371	male-biased	chr5	142555991	142557371	+	0	NA	intron (NM_001349547, intron 20 of 21)	intron (NM_001349547, intron 20 of 21)	-15384	NR_046816	100874372	Hs.666717	NR_046816	ENSG00000230789	ARHGAP26-IT1	-	ARHGAP26 intronic transcript 1	ncRNA
chr7:137626795-137629184	male-biased	chr7	137626795	137629184	+	0	NA	intron (NM_194071, intron 1 of 11)	intron (NM_194071, intron 1 of 11)	-10105	NR_161346	100130880	Hs.712161	NR_161346		CREB3L2-AS1	-	CREB3L2 antisense RNA 1	ncRNA

## Sheet: Muscle
PeakID (cmd=annotatePeaks.pl /home/unix/leihou/hptmp/eGTEx-H3K27ac/b_varianceBySexAgeDis_withCovar/Muscle.SEX.up.homer.txt hg19)	sex-biase direction	Chr	Start	End	Strand	Peak Score	Focus Ratio/Region Size	Annotation	Detailed Annotation	Distance to TSS	Nearest PromoterID	Entrez ID	Nearest Unigene	Nearest Refseq	Nearest Ensembl	Gene Name	Gene Alias	Gene Description	Gene Type
chrX:950076-952295	Female-biased	chrX	950076	952295	+	0	NA	Intergenic	Intergenic	366106	NM_006883	6473	Hs.105932	NM_000451	ENSG00000185960	SHOX	GCFX|PHOG|SHOXY|SS	short stature homeobox	protein-coding
chrX:41191836-41194925	Female-biased	chrX	41191836	41194925	+	0	NA	promoter-TSS (NM_001193417)	promoter-TSS (NM_001193417)	-35	NM_001193417	1654	Hs.728563	NM_001356	ENSG00000215301	DDX3X	CAP-Rf|DBX|DDX14|DDX3|HLP2|MRX102	DEAD-box helicase 3 X-linked	protein-coding
chrX:10077995-10080352	Female-biased	chrX	10077995	10080352	+	0	NA	intron (NM_015691, intron 9 of 22)	intron (NM_015691, intron 9 of 22)	-45812	NM_001256944	1183	Hs.495674	NM_001830	ENSG00000073464	CLCN4	CLC4|ClC-4|ClC-4A|MRX15|MRX49|MRXSRC	chloride voltage-gated channel 4	protein-coding
chr11:46938016-46939888	Female-biased	chr11	46938016	46939888	+	0	NA	intron (NM_002334, intron 1 of 37)	intron (NM_002334, intron 1 of 37)	1149	NM_002334	4038	Hs.4930	NM_002334	ENSG00000134569	LRP4	CLSS|CMS17|LRP-4|LRP10|MEGF7|SOST2	LDL receptor related protein 4	protein-coding
chr7:75618459-75619816	Female-biased	chr7	75618459	75619816	+	0	NA	intron (NR_156695, intron 3 of 10)	intron (NR_156695, intron 3 of 10)	4776	NM_001317803	83862	Hs.488835	NM_031925	ENSG00000189077	TMEM120A	NET29|TMPIT	transmembrane protein 120A	protein-coding
chr14:23911178-23911407	Female-biased	chr14	23911178	23911407	+	0	NA	Intergenic	Intergenic	-6423	NM_000257	4625	Hs.719946	NM_000257	ENSG00000092054	MYH7	CMD1S|CMH1|MPD1|MYHCB|SPMD|SPMM	myosin heavy chain 7	protein-coding
chr17:2393577-2395515	Female-biased	chr17	2393577	2395515	+	0	NA	intron (NM_024086, intron 2 of 9)	intron (NM_024086, intron 2 of 9)	20636	NM_024086	79066	Hs.632237	NM_024086	ENSG00000127804	METTL16	METT10D	methyltransferase like 16	protein-coding
chr11:82987283-82987719	Female-biased	chr11	82987283	82987719	+	0	NA	intron (NM_001286120, intron 1 of 6)	AluSz6|SINE|Alu	9949	NM_001286117	60492	Hs.368866	NM_021825	ENSG00000137500	CCDC90B	MDS011|MDS025	coiled-coil domain containing 90B	protein-coding
chr2:182849511-182850482	Female-biased	chr2	182849511	182850482	+	0	NA	promoter-TSS (NM_001080545)	promoter-TSS (NM_001080545)	-555	NM_001080545	151242	Hs.10941	NM_001080545	ENSG00000150722	PPP1R1C	IPP5	protein phosphatase 1 regulatory inhibitor subunit 1C	protein-coding
chrX:135257845-135259979	Female-biased	chrX	135257845	135259979	+	0	NA	intron (NM_001369328, intron 2 of 7)	intron (NM_001369328, intron 2 of 7)	7116	NM_001167819	2273	Hs.435369	NM_001449	ENSG00000022267	FHL1	FCMSU|FHL-1|FHL1A|FHL1B|FLH1A|KYOT|RBMX1A|RBMX1B|SLIM|SLIM-1|SLIM1|SLIMMER|XMPMA	four and a half LIM domains 1	protein-coding
chr7:116449873-116450840	Female-biased	chr7	116449873	116450840	+	0	NA	Intergenic	Intergenic	-52285	NM_006136	830	Hs.446123	NM_006136	ENSG00000198898	CAPZA2	CAPPA2|CAPZ	capping actin protein of muscle Z-line subunit alpha 2	protein-coding
chr16:11014335-11015011	Female-biased	chr16	11014335	11015011	+	0	NA	intron (NR_104444, intron 14 of 17)	intron (NR_104444, intron 14 of 17)	21652	NM_014015	28955	Hs.592051	NM_014015	ENSG00000182108	DEXI	MYLE	Dexi homolog	protein-coding
chr18:57051858-57053306	Female-biased	chr18	57051858	57053306	+	0	NA	Intergenic	MIR|SINE|MIR	-26085	NM_005570	3998	Hs.465295	NM_005570	ENSG00000074695	LMAN1	ERGIC-53|ERGIC53|F5F8D|FMFD1|MCFD1|MR60|gp58	lectin, mannose binding 1	protein-coding
chr6:20117639-20117864	Female-biased	chr6	20117639	20117864	+	0	NA	intron (NR_073465, intron 6 of 9)	intron (NR_073465, intron 6 of 9)	94949	NR_073465	154141	Hs.377830	NM_001080480	ENSG00000172197	MBOAT1	LPEAT1|LPLAT|LPLAT 1|LPSAT|OACT1|dJ434O11.1	membrane bound O-acyltransferase domain containing 1	protein-coding
chrX:43665397-43665802	Female-biased	chrX	43665397	43665802	+	0	NA	intron (NM_000898, intron 3 of 14)	L1MD3|LINE|L1	76097	NM_000898	4129	Hs.654473	NM_000898	ENSG00000069535	MAOB	-	monoamine oxidase B	protein-coding
chr7:75622505-75624767	Female-biased	chr7	75622505	75624767	+	0	NA	intron (NR_156695, intron 1 of 10)	CpG	277	NM_001317803	83862	Hs.488835	NM_031925	ENSG00000189077	TMEM120A	NET29|TMPIT	transmembrane protein 120A	protein-coding
chrX:119573665-119574802	Female-biased	chrX	119573665	119574802	+	0	NA	intron (NM_013995, intron 8 of 8)	intron (NM_013995, intron 8 of 8)	28971	NM_002294	3920	Hs.496684	NM_002294	ENSG00000005893	LAMP2	CD107b|LAMP-2|LAMPB|LGP-96|LGP110	lysosomal associated membrane protein 2	protein-coding
chrX:56819902-56820650	Female-biased	chrX	56819902	56820650	+	0	NA	intron (NM_001348129, intron 2 of 2)	intron (NM_001348129, intron 2 of 2)	-56259	NR_002308	442454	Hs.663220	NR_002308		UQCRBP1	-	ubiquinol-cytochrome c reductase binding protein pseudogene 1	pseudo
chrX:43448608-43450433	Female-biased	chrX	43448608	43450433	+	0	NA	Intergenic	Intergenic	-64635	NM_000240	4128	Hs.183109	NM_000240	ENSG00000189221	MAOA	BRNRS|MAO-A	monoamine oxidase A	protein-coding
chr2:161058216-161058705	Female-biased	chr2	161058216	161058705	+	0	NA	Intergenic	L2a|LINE|L2	-1636	NM_001282354	3694	Hs.470399	NM_000888	ENSG00000115221	ITGB6	AI1H	integrin subunit beta 6	protein-coding
chr15:83542748-83545107	Female-biased	chr15	83542748	83545107	+	0	NA	intron (NM_199330, intron 3 of 8)	intron (NM_199330, intron 3 of 8)	65547	NM_001080435	123720	Hs.377360	NM_001080435	ENSG00000156232	WHAMM	WHAMM1|WHDC1	WASP homolog associated with actin, golgi membranes and microtubules	protein-coding
chr4:23238857-23240869	Female-biased	chr4	23238857	23240869	+	0	NA	Intergenic	Intergenic	524151	NM_001277225	57733	Hs.653107	NM_020973	ENSG00000249948	GBA3	CBG|CBGL1|GLUC|KLRP	glucosylceramidase beta 3 (gene/pseudogene)	protein-coding
chrX:109984693-109985318	Female-biased	chrX	109984693	109985318	+	0	NA	intron (NR_159734, intron 4 of 12)	intron (NR_159734, intron 4 of 12)	54040	NM_001143982	91851	Hs.496587	NM_145234	ENSG00000101938	CHRDL1	CHL|MGC1|MGCN|NRLN1|VOPT|dA141H5.1	chordin like 1	protein-coding
chrX:73048119-73048809	Female-biased	chrX	73048119	73048809	+	0	NA	non-coding (NR_003255, exon 1 of 1)	non-coding (NR_003255, exon 1 of 1)	24124	NR_001564	7503	Hs.529901	NR_001564	ENSG00000229807	XIST	DXS1089|DXS399E|LINC00001|NCRNA00001|SXI1|swd66	X inactive specific transcript	ncRNA
chrX:52949332-52951255	Female-biased	chrX	52949332	52951255	+	0	NA	Intergenic	CpG	22208	NM_001099684	727866	Hs.6451	NM_001099684	ENSG00000179304	FAM156B	TMEM29B	family with sequence similarity 156 member B	protein-coding
chr8:63441571-63445846	Female-biased	chr8	63441571	63445846	+	0	NA	intron (NM_001304533, intron 1 of 6)	intron (NM_001304533, intron 1 of 6)	282295	NM_001304533	286183	Hs.654662	NM_173688	ENSG00000185942	NKAIN3	FAM77D	sodium/potassium transporting ATPase interacting 3	protein-coding
chr4:106796716-106797436	Female-biased	chr4	106796716	106797436	+	0	NA	Intergenic	Intergenic	-19552	NM_001033047	255743	Hs.518921	NM_198278	ENSG00000168743	NPNT	EGFL6L|POEM	nephronectin	protein-coding
chrX:149117393-149118981	Female-biased	chrX	149117393	149118981	+	0	NA	intron (NR_027456, intron 7 of 11)	MER68B|LTR|ERVL	11421	NR_027456	100272228	Hs.496916	NR_027456	ENSG00000235703	LINC00894	-	long intergenic non-protein coding RNA 894	ncRNA
chrX:66745037-66745443	Female-biased	chrX	66745037	66745443	+	0	NA	Intergenic	Intergenic	-18623	NM_000044	367	Hs.76704	NM_000044	ENSG00000169083	AR	AIS|AR8|DHTR|HUMARA|HYSP1|KD|NR3C4|SBMA|SMAX1|TFM	androgen receptor	protein-coding
chrX:40943982-40946721	Female-biased	chrX	40943982	40946721	+	0	NA	5' UTR (NM_001039591, exon 1 of 45)	5' UTR (NM_001039591, exon 1 of 45)	653	NM_001039591	8239	Hs.77578	NM_004652	ENSG00000124486	USP9X	DFFRX|FAF|FAM|MRX99|MRXS99F	ubiquitin specific peptidase 9 X-linked	protein-coding
chrX:10485823-10486111	Female-biased	chrX	10485823	10486111	+	0	NA	intron (NM_001193281, intron 2 of 2)	intron (NM_001193281, intron 2 of 2)	49676	NM_001193279	4281	Hs.27695	NM_000381	ENSG00000101871	MID1	BBBG1|FXY|GBBB1|MIDIN|OGS1|OS|OSX|RNF59|TRIM18|XPRF|ZNFXY	midline 1	protein-coding
chrX:3732237-3734828	Female-biased	chrX	3732237	3734828	+	0	NA	Intergenic	CpG	28403	NR_034031	389906	Hs.636199	NM_001045547		LOC389906	-	zinc finger protein 839 pseudogene	pseudo
chrX:130926027-130927834	Female-biased	chrX	130926027	130927834	+	0	NA	intron (NR_026975, intron 5 of 12)	intron (NR_026975, intron 5 of 12)	37741	NR_026975	286467	Hs.720385	NR_026975	ENSG00000213468	FIRRE	LINC01200	firre intergenic repeating RNA element	ncRNA
chrX:15320387-15321403	Female-biased	chrX	15320387	15321403	+	0	NA	exon (NM_001201583, exon 2 of 7)	exon (NM_001201583, exon 2 of 7)	11786	NM_001012428	140456	Hs.352183	NM_080873	ENSG00000165192	ASB11	-	ankyrin repeat and SOCS box containing 11	protein-coding
chr19:17352842-17353660	Female-biased	chr19	17352842	17353660	+	0	NA	intron (NM_005234, intron 1 of 3)	MIRc|SINE|MIR	2900	NM_005234	2063	Hs.466148	NM_005234	ENSG00000160113	NR2F6	EAR-2|EAR2|ERBAL2	nuclear receptor subfamily 2 group F member 6	protein-coding
chr5:34717807-34718515	Female-biased	chr5	34717807	34718515	+	0	NA	intron (NM_001145525, intron 4 of 19)	intron (NM_001145525, intron 4 of 19)	30497	NM_001145523	26064	Hs.431400	NM_015577	ENSG00000039560	RAI14	NORPEG|RAI13	retinoic acid induced 14	protein-coding
chrX:67723884-67725568	Female-biased	chrX	67723884	67725568	+	0	NA	intron (NM_001195214, intron 1 of 5)	MIR|SINE|MIR	5833	NM_173834	286451	Hs.82719	NM_173834	ENSG00000181704	YIPF6	FinGER6	Yip1 domain family member 6	protein-coding
chr2:11013557-11015165	Female-biased	chr2	11013557	11015165	+	0	NA	Intergenic	Intergenic	-4032	NR_110575	101929733	Hs.736697	NR_110575	ENSG00000271952	LINC01954	-	long intergenic non-protein coding RNA 1954	ncRNA
chrX:130950549-130951829	Female-biased	chrX	130950549	130951829	+	0	NA	intron (NR_026975, intron 2 of 12)	intron (NR_026975, intron 2 of 12)	13482	NR_026975	286467	Hs.720385	NR_026975	ENSG00000213468	FIRRE	LINC01200	firre intergenic repeating RNA element	ncRNA
chrX:67606111-67606895	Female-biased	chrX	67606111	67606895	+	0	NA	intron (NM_002547, intron 2 of 24)	intron (NM_002547, intron 2 of 24)	46834	NM_002547	4983	Hs.128824	NM_002547	ENSG00000079482	OPHN1	ARHGAP41|MRX60|OPN1	oligophrenin 1	protein-coding
chrX:138000587-138000958	Female-biased	chrX	138000587	138000958	+	0	NA	intron (NM_001139500, intron 2 of 6)	L2c|LINE|L2	-51055	NM_001139502	2258	Hs.6540	NM_004114	ENSG00000129682	FGF13	FGF-13|FGF2|FHF-2|FHF2|LINC00889	fibroblast growth factor 13	protein-coding
chr1:55042857-55043094	Female-biased	chr1	55042857	55043094	+	0	NA	intron (NM_147161, intron 1 of 15)	L1MB5|LINE|L1	29074	NM_147161	26027	Hs.745173	NM_015547	ENSG00000162390	ACOT11	BFIT|STARD14|THEA|THEM1	acyl-CoA thioesterase 11	protein-coding
chrX:33223294-33226711	Female-biased	chrX	33223294	33226711	+	0	NA	intron (NM_000109, intron 1 of 78)	L1PA13|LINE|L1	4671	NM_004006	1756	Hs.495912	NM_000109	ENSG00000198947	DMD	BMD|CMD3B|DXS142|DXS164|DXS206|DXS230|DXS239|DXS268|DXS269|DXS270|DXS272|MRX85	dystrophin	protein-coding
chr21:31851875-31853392	Female-biased	chr21	31851875	31853392	+	0	NA	promoter-TSS (NM_181607)	promoter-TSS (NM_181607)	53	NM_181607	337882	Hs.61552	NM_181607	ENSG00000184351	KRTAP19-1	KAP19.1	keratin associated protein 19-1	protein-coding
chrX:23825709-23826351	Female-biased	chrX	23825709	23826351	+	0	NA	Intergenic	AluSx3|SINE|Alu	24755	NR_027783	6303	Hs.28491	NM_002970	ENSG00000130066	SAT1	DC21|KFSD|KFSDX|SAT|SSAT|SSAT-1	spermidine/spermine N1-acetyltransferase 1	protein-coding
chr21:34430737-34432556	Female-biased	chr21	34430737	34432556	+	0	NA	intron (NR_104056, intron 2 of 4)	intron (NR_104056, intron 2 of 4)	1511	NR_104056	101930746	Hs.580934	NR_104056	ENSG00000232539	LINC00945	-	long intergenic non-protein coding RNA 945	ncRNA
chr13:111125883-111126321	Female-biased	chr13	111125883	111126321	+	0	NA	intron (NM_001846, intron 29 of 47)	intron (NM_001846, intron 29 of 47)	-10468	NM_001267044	100129836	Hs.640035	NM_001267044		COL4A2-AS2	-	COL4A2 antisense 2	protein-coding
chrX:41314013-41316161	Female-biased	chrX	41314013	41316161	+	0	NA	intron (NM_022567, intron 1 of 1)	intron (NM_022567, intron 1 of 1)	8374	NM_022567	60506	Hs.302019	NM_022567	ENSG00000188937	NYX	CLRP|CSNB1|CSNB1A|CSNB4|NBM1	nyctalopin	protein-coding
chr9:708229-709448	Female-biased	chr9	708229	709448	+	0	NA	intron (NM_001354341, intron 1 of 10)	intron (NM_001354341, intron 1 of 10)	2161	NM_001354343	23189	Hs.306764	NM_015158	ENSG00000107104	KANK1	ANKRD15|CPSQ2|KANK	KN motif and ankyrin repeat domains 1	protein-coding
chr15:75883591-75885035	Female-biased	chr15	75883591	75885035	+	0	NA	Intergenic	L2c|LINE|L2	-12657	NM_002833	5780	Hs.445775	NM_002833	ENSG00000169410	PTPN9	MEG2|PTPMEG2	protein tyrosine phosphatase non-receptor type 9	protein-coding
chr6:24909476-24911971	Female-biased	chr6	24909476	24911971	+	0	NA	intron (NM_001286446, intron 1 of 13)	CpG	239	NM_001346032	9750	Hs.559459	NM_014722	ENSG00000111913	RIPOR2	C6orf32|DFNB104|DIFF40|DIFF48|FAM65B|MYONAP|PL48	RHO family interacting cell polarization regulator 2	protein-coding
chr1:57004881-57006481	Female-biased	chr1	57004881	57006481	+	0	NA	intron (NM_003713, intron 1 of 5)	intron (NM_003713, intron 1 of 5)	39555	NM_003713	8613	Hs.405156	NM_003713	ENSG00000162407	PLPP3	Dri42|LPP3|PAP2B|PPAP2B|VCIP	phospholipid phosphatase 3	protein-coding
chr12:95509594-95510536	Female-biased	chr12	95509594	95510536	+	0	NA	intron (NM_018351, intron 8 of 20)	intron (NM_018351, intron 8 of 20)	-42671	NM_001032287	7181	Hs.108301	NM_003297	ENSG00000120798	NR2C1	TR2	nuclear receptor subfamily 2 group C member 1	protein-coding
chr22:29318943-29320932	Female-biased	chr22	29318943	29320932	+	0	NA	intron (NM_032173, intron 1 of 8)	intron (NM_032173, intron 1 of 8)	6560	NM_032173	84133	Hs.604200	NM_032173	ENSG00000183579	ZNRF3	BK747E2.3|RNF203	zinc and ring finger 3	protein-coding
chrX:123343543-123344681	Female-biased	chrX	123343543	123344681	+	0	NA	Intergenic	Intergenic	-122398	NM_001355534	100132015		NM_001355534	ENSG00000282419	TEX13D	-	TEX13 family member D	protein-coding
chr6:3746025-3747661	Female-biased	chr6	3746025	3747661	+	0	NA	intron (NM_183373, intron 1 of 4)	intron (NM_183373, intron 1 of 4)	5403	NM_183373	221749	Hs.484500	NM_183373	ENSG00000168994	PXDC1	C6orf145	PX domain containing 1	protein-coding
chrX:44817151-44818537	Female-biased	chrX	44817151	44818537	+	0	NA	intron (NM_001291417, intron 2 of 27)	intron (NM_001291417, intron 2 of 27)	85423	NM_021140	7403	Hs.522616	NM_021140	ENSG00000147050	KDM6A	KABUK2|UTX|bA386N14.2	lysine demethylase 6A	protein-coding
chrX:24178717-24179661	Female-biased	chrX	24178717	24179661	+	0	NA	intron (NM_001330327, intron 3 of 10)	L1M5|LINE|L1	11343	NM_001178095	7543	Hs.336681	NM_003410	ENSG00000005889	ZFX	ZNF926	zinc finger protein X-linked	protein-coding
chrX:71614080-71615906	Female-biased	chrX	71614080	71615906	+	0	NA	intron (NR_051952, intron 8 of 9)	intron (NR_051952, intron 8 of 9)	-87986	NM_001144886	4435	Hs.40403	NM_004143	ENSG00000125931	CITED1	MSG1	Cbp/p300 interacting transactivator with Glu/Asp rich carboxy-terminal domain 1	protein-coding
chr1:55040598-55041694	Female-biased	chr1	55040598	55041694	+	0	NA	intron (NM_147161, intron 1 of 15)	intron (NM_147161, intron 1 of 15)	27245	NM_147161	26027	Hs.745173	NM_015547	ENSG00000162390	ACOT11	BFIT|STARD14|THEA|THEM1	acyl-CoA thioesterase 11	protein-coding
chr17:19302271-19302586	Female-biased	chr17	19302271	19302586	+	0	NA	Intergenic	MIRb|SINE|MIR	-11925	NM_001198695	4239	Hs.296049	NM_002404	ENSG00000166482	MFAP4	-	microfibril associated protein 4	protein-coding
chr16:66399341-66399576	Female-biased	chr16	66399341	66399576	+	0	NA	Intergenic	Intergenic	-1136	NM_001795	1003	Hs.76206	NM_001795	ENSG00000179776	CDH5	7B4|CD144	cadherin 5	protein-coding
chr8:13110424-13110968	Female-biased	chr8	13110424	13110968	+	0	NA	intron (NM_182643, intron 5 of 17)	X7A_LINE|LINE|CR1	23334	NM_001316668	10395	Hs.134296	NM_006094	ENSG00000164741	DLC1	ARHGAP7|HP|STARD12|p122-RhoGAP	DLC1 Rho GTPase activating protein	protein-coding
chr4:130374295-130374682	Female-biased	chr4	130374295	130374682	+	0	NA	Intergenic	MIR|SINE|MIR	318145	NR_110753	101927282	Hs.407480	NR_110753	ENSG00000246876	LINC02466	-	long intergenic non-protein coding RNA 2466	ncRNA
chrX:154560707-154562205	Female-biased	chrX	154560707	154562205	+	0	NA	intron (NM_001289, intron 1 of 5)	intron (NM_001289, intron 1 of 5)	2467	NM_001289	1193	Hs.655445	NM_001289	ENSG00000155962	CLIC2	CLIC2b|MRXS32|XAP121	chloride intracellular channel 2	protein-coding
chr7:28144613-28148217	Female-biased	chr7	28144613	28148217	+	0	NA	intron (NM_175061, intron 1 of 4)	intron (NM_175061, intron 1 of 4)	-73661	NR_034097	100128081	Hs.434307	NR_034097		JAZF1-AS1	-	JAZF1 antisense RNA 1	ncRNA
chr22:40586842-40587164	Female-biased	chr22	40586842	40587164	+	0	NA	intron (NM_001162501, intron 1 of 22)	L2b|LINE|L2	13074	NM_001162501	23112	Hs.372082	NM_015088	ENSG00000100354	TNRC6B	-	trinucleotide repeat containing adaptor 6B	protein-coding
chrX:10544242-10544922	Female-biased	chrX	10544242	10544922	+	0	NA	intron (NM_033290, intron 1 of 9)	intron (NM_033290, intron 1 of 9)	375	NM_001193277	4281	Hs.27695	NM_000381	ENSG00000101871	MID1	BBBG1|FXY|GBBB1|MIDIN|OGS1|OS|OSX|RNF59|TRIM18|XPRF|ZNFXY	midline 1	protein-coding
chr10:13381578-13383292	Female-biased	chr10	13381578	13383292	+	0	NA	intron (NM_001195602, intron 1 of 7)	intron (NM_001195602, intron 1 of 7)	7858	NM_001195604	22929	Hs.124027	NM_012247	ENSG00000086475	SEPHS1	SELD|SPS|SPS1	selenophosphate synthetase 1	protein-coding
chr2:41716653-41717191	Female-biased	chr2	41716653	41717191	+	0	NA	Intergenic	MLT1F2|LTR|ERVL-MaLR	-387773	NR_033996	388942	Hs.631883	NR_033996	ENSG00000214691	LINC01913	-	long intergenic non-protein coding RNA 1913	ncRNA
chrX:130946376-130947485	Female-biased	chrX	130946376	130947485	+	0	NA	intron (NR_026975, intron 2 of 12)	intron (NR_026975, intron 2 of 12)	17741	NR_026975	286467	Hs.720385	NR_026975	ENSG00000213468	FIRRE	LINC01200	firre intergenic repeating RNA element	ncRNA
chrX:129130459-129130877	Female-biased	chrX	129130459	129130877	+	0	NA	Intergenic	AluJo|SINE|Alu	-8496	NM_021946	63035	Hs.496748	NM_021946	ENSG00000085185	BCORL1	BCoR-L1|CXorf10	BCL6 corepressor like 1	protein-coding
chr6:168161139-168161640	Female-biased	chr6	168161139	168161640	+	0	NA	Intergenic	Intergenic	-34820	NR_149041	441179	Hs.192711	NR_149041	ENSG00000269155	LOC441179	-	uncharacterized LOC441179	ncRNA
chr4:2949008-2950842	Female-biased	chr4	2949008	2950842	+	0	NA	intron (NM_003703, intron 9 of 18)	intron (NM_003703, intron 9 of 18)	12652	NR_015453	317648	Hs.398178	NR_015453	ENSG00000249673	NOP14-AS1	C4orf10|RES4-24	NOP14 antisense RNA 1	ncRNA
chr20:36357570-36358682	Female-biased	chr20	36357570	36358682	+	0	NA	intron (NM_001281495, intron 2 of 16)	intron (NM_001281495, intron 2 of 16)	35694	NM_030877	56259	Hs.472667	NM_030877	ENSG00000132792	CTNNBL1	C20orf33|NAP|P14L|PP8304|dJ633O20.1	catenin beta like 1	protein-coding
chrX:123391062-123392942	Female-biased	chrX	123391062	123392942	+	0	NA	Intergenic	Intergenic	-74508	NM_001355534	100132015		NM_001355534	ENSG00000282419	TEX13D	-	TEX13 family member D	protein-coding
chrX:73071195-73072581	Female-biased	chrX	73071195	73072581	+	0	NA	non-coding (NR_001564, exon 1 of 6)	non-coding (NR_001564, exon 1 of 6)	700	NR_001564	7503	Hs.529901	NR_001564	ENSG00000229807	XIST	DXS1089|DXS399E|LINC00001|NCRNA00001|SXI1|swd66	X inactive specific transcript	ncRNA
chr22:28148283-28149954	Female-biased	chr22	28148283	28149954	+	0	NA	intron (NM_002430, intron 1 of 1)	intron (NM_002430, intron 1 of 1)	48626	NM_002430	4330	Hs.268515	NM_002430	ENSG00000169184	MN1	MGCR|MGCR1|MGCR1-PEN|dJ353E16.2	MN1 proto-oncogene, transcriptional regulator	protein-coding
chr11:17833890-17835851	Female-biased	chr11	17833890	17835851	+	0	NA	intron (NR_104040, intron 11 of 11)	MIR3|SINE|MIR	77375	NM_004976	3746	Hs.552896	NM_004976	ENSG00000129159	KCNC1	EPM7|KV3.1|KV4|NGK2	potassium voltage-gated channel subfamily C member 1	protein-coding
chrX:73163454-73165269	Female-biased	chrX	73163454	73165269	+	0	NA	intron (NR_024582, intron 1 of 4)	intron (NR_024582, intron 1 of 4)	202	NR_024582	554203	Hs.648316	NR_024582	ENSG00000225470	JPX	DCBALD06|ENOX|LINC00183|NCRNA00183	JPX transcript, XIST activator	ncRNA
chr17:2179146-2179903	Female-biased	chr17	2179146	2179903	+	0	NA	intron (NM_017575, intron 8 of 18)	Tigger9b|DNA|TcMar-Tigger	-10045	NM_001256827	23293	Hs.448342	NM_017575	ENSG00000070366	SMG6	C17orf31|EST1A|SMG-6|hSMG5/7a	SMG6 nonsense mediated mRNA decay factor	protein-coding
chrX:107591611-107592089	Female-biased	chrX	107591611	107592089	+	0	NA	intron (NM_001287759, intron 2 of 43)	intron (NM_001287759, intron 2 of 43)	89802	NM_033641	1288	Hs.145586	NM_001847	ENSG00000197565	COL4A6	CXDELq22.3|DELXq22.3|DFNX6	collagen type IV alpha 6 chain	protein-coding
chrX:21739115-21739579	Female-biased	chrX	21739115	21739579	+	0	NA	intron (NM_014332, intron 4 of 4)	intron (NM_014332, intron 4 of 4)	36887	NM_014332	23676	Hs.86492	NM_014332	ENSG00000091482	SMPX	DFN6|DFNX4	small muscle protein X-linked	protein-coding
chr12:1830561-1831762	Female-biased	chr12	1830561	1831762	+	0	NA	intron (NM_024551, intron 1 of 7)	L2a|LINE|L2	30925	NM_024551	79602	Hs.371642	NM_024551	ENSG00000006831	ADIPOR2	ACDCR2|PAQR2	adiponectin receptor 2	protein-coding
chrX:68151947-68152554	Female-biased	chrX	68151947	68152554	+	0	NA	Intergenic	MIRb|SINE|MIR	103410	NM_004429	1947	Hs.144700	NM_004429	ENSG00000090776	EFNB1	CFND|CFNS|EFB1|EFL3|EPLG2|Elk-L|LERK2	ephrin B1	protein-coding
chrX:33127174-33128463	Female-biased	chrX	33127174	33128463	+	0	NA	intron (NM_000109, intron 1 of 78)	intron (NM_000109, intron 1 of 78)	18726	NM_004010	1756	Hs.495912	NM_000109	ENSG00000198947	DMD	BMD|CMD3B|DXS142|DXS164|DXS206|DXS230|DXS239|DXS268|DXS269|DXS270|DXS272|MRX85	dystrophin	protein-coding
chrX:130868816-130869422	Female-biased	chrX	130868816	130869422	+	0	NA	intron (NR_026975, intron 10 of 12)	intron (NR_026975, intron 10 of 12)	95552	NR_026975	286467	Hs.720385	NR_026975	ENSG00000213468	FIRRE	LINC01200	firre intergenic repeating RNA element	ncRNA
chr16:46952485-46952896	Female-biased	chr16	46952485	46952896	+	0	NA	intron (NM_001142466, intron 8 of 11)	intron (NM_001142466, intron 8 of 11)	-32304	NR_145840	109623466		NR_145840		SNORD148	-	small nucleolar RNA, C/D box 148	snoRNA
chr18:56212203-56214035	Female-biased	chr18	56212203	56214035	+	0	NA	intron (NM_052947, intron 4 of 12)	intron (NM_052947, intron 4 of 12)	-54733	NR_132963	106635543		NR_132963		SNORA108	-	small nucleolar RNA, H/ACA box 108	snoRNA
chr12:105746253-105747565	Female-biased	chr12	105746253	105747565	+	0	NA	intron (NM_001145199, intron 2 of 5)	MLT1K|LTR|ERVL-MaLR	22440	NM_001145199	387882	Hs.368938	NM_207376	ENSG00000235162	C12orf75	AGD3|OCC-1|OCC1	chromosome 12 open reading frame 75	protein-coding
chr10:88450120-88450333	Female-biased	chr10	88450120	88450333	+	0	NA	intron (NM_001368066, intron 6 of 14)	intron (NM_001368066, intron 6 of 14)	21905	NM_001080116	11155	Hs.657271	NM_007078	ENSG00000122367	LDB3	CMD1C|CMH24|CMPD3|CYPHER|LDB3Z1|LDB3Z4|LVNC3|MFM4|ORACLE|PDLIM6|ZASP	LIM domain binding 3	protein-coding
chr1:205170713-205172181	Female-biased	chr1	205170713	205172181	+	0	NA	intron (NM_199462, intron 1 of 11)	intron (NM_199462, intron 1 of 11)	9383	NM_015375	25778	Hs.6874	NM_015375	ENSG00000133059	DSTYK	CAKUT1|DustyPK|HDCMD38P|RIP5|RIPK5|SPG23	dual serine/threonine and tyrosine protein kinase	protein-coding
chrX:23814633-23815092	Female-biased	chrX	23814633	23815092	+	0	NA	Intergenic	Intergenic	13587	NR_027783	6303	Hs.28491	NM_002970	ENSG00000130066	SAT1	DC21|KFSD|KFSDX|SAT|SSAT|SSAT-1	spermidine/spermine N1-acetyltransferase 1	protein-coding
chrX:15881587-15883656	Female-biased	chrX	15881587	15883656	+	0	NA	Intergenic	LTR67B|LTR|ERVL	-9685	NM_001369007	8905	Hs.121592	NM_003916	ENSG00000182287	AP1S2	DC22|MRX59|MRXS21|MRXS5|MRXSF|PGS|SIGMA1B	adaptor related protein complex 1 subunit sigma 2	protein-coding
chr12:112224930-112226228	Female-biased	chr12	112224930	112226228	+	0	NA	intron (NM_001204889, intron 3 of 11)	AluY|SINE|Alu	-12059	NR_106819	102465456		NR_106819	ENSG00000274697	MIR6761	hsa-mir-6761	microRNA 6761	ncRNA
chrX:73058646-73059126	Female-biased	chrX	73058646	73059126	+	0	NA	intron (NR_001564, intron 1 of 5)	intron (NR_001564, intron 1 of 5)	13702	NR_001564	7503	Hs.529901	NR_001564	ENSG00000229807	XIST	DXS1089|DXS399E|LINC00001|NCRNA00001|SXI1|swd66	X inactive specific transcript	ncRNA
chrX:118174427-118175305	Female-biased	chrX	118174427	118175305	+	0	NA	Intergenic	Intergenic	64571	NM_001289109	79836	Hs.144266	NM_024778	ENSG00000175556	LONRF3	RNF127	LON peptidase N-terminal domain and ring finger 3	protein-coding
chrX:68235643-68236291	Female-biased	chrX	68235643	68236291	+	0	NA	Intergenic	Intergenic	149329	NM_145119	64219	Hs.522679	NM_022368	ENSG00000181191	PJA1	PRAJA1|RNF70	praja ring finger ubiquitin ligase 1	protein-coding
chrX:119505436-119508286	Female-biased	chrX	119505436	119508286	+	0	NA	intron (NM_001142447, intron 4 of 7)	intron (NM_001142447, intron 4 of 7)	10917	NM_012069	23439	Hs.292599	NM_012069	ENSG00000101892	ATP1B4	-	ATPase Na+/K+ transporting family member beta 4	protein-coding
chr13:113868822-113871861	Female-biased	chr13	113868822	113871861	+	0	NA	intron (NM_001008895, intron 2 of 19)	intron (NM_001008895, intron 2 of 19)	6414	NM_001354942	8451	Hs.339735	NM_003589	ENSG00000139842	CUL4A	-	cullin 4A	protein-coding
chrX:45634159-45635030	Female-biased	chrX	45634159	45635030	+	0	NA	Intergenic	G-rich|Low_complexity|Low_complexity	-28064	NR_029636	407007		NR_029636	ENSG00000207725	MIR222	MIRN222|miRNA222|mir-222	microRNA 222	ncRNA
chr21:45344590-45345854	Female-biased	chr21	45344590	45345854	+	0	NA	promoter-TSS (NM_001037553)	promoter-TSS (NM_001037553)	-57	NM_001037553	56894	Hs.248785	NM_020132	ENSG00000160216	AGPAT3	1-AGPAT 3|LPAAT-GAMMA1|LPAAT3	1-acylglycerol-3-phosphate O-acyltransferase 3	protein-coding
chrX:130917701-130918742	Female-biased	chrX	130917701	130918742	+	0	NA	intron (NR_026975, intron 5 of 12)	intron (NR_026975, intron 5 of 12)	46450	NR_026975	286467	Hs.720385	NR_026975	ENSG00000213468	FIRRE	LINC01200	firre intergenic repeating RNA element	ncRNA
chrX:68148831-68151308	Female-biased	chrX	68148831	68151308	+	0	NA	Intergenic	MIRc|SINE|MIR	101229	NM_004429	1947	Hs.144700	NM_004429	ENSG00000090776	EFNB1	CFND|CFNS|EFB1|EFL3|EPLG2|Elk-L|LERK2	ephrin B1	protein-coding
chrX:68234695-68235259	Female-biased	chrX	68234695	68235259	+	0	NA	Intergenic	Intergenic	150319	NM_145119	64219	Hs.522679	NM_022368	ENSG00000181191	PJA1	PRAJA1|RNF70	praja ring finger ubiquitin ligase 1	protein-coding
chr18:24448629-24449625	Female-biased	chr18	24448629	24449625	+	0	NA	intron (NR_026908, intron 1 of 7)	intron (NR_026908, intron 1 of 7)	-3360	NM_001364287	361	Hs.315369	NM_001650	ENSG00000171885	AQP4	MIWC|WCH4	aquaporin 4	protein-coding
chr15:96595917-96598062	Female-biased	chr15	96595917	96598062	+	0	NA	Intergenic	Intergenic	74081	NR_158193	105369212		NR_158193		LOC105369212	-	uncharacterized LOC105369212	ncRNA
chrX:84391726-84392411	Female-biased	chrX	84391726	84392411	+	0	NA	intron (NM_001367858, intron 3 of 11)	L2c|LINE|L2	-28094	NM_001012980	340562	Hs.640783	NM_001012980	ENSG00000184788	SATL1	-	spermidine/spermine N1-acetyl transferase like 1	protein-coding
chrX:19594852-19595693	Female-biased	chrX	19594852	19595693	+	0	NA	intron (NM_031892, intron 12 of 17)	LTR16A|LTR|ERVL	-61893	NM_001001671	389840	Hs.713701	NM_001001671	ENSG00000180815	MAP3K15	ASK3|bA723P2.3	mitogen-activated protein kinase kinase kinase 15	protein-coding
chr8:63159892-63163004	Female-biased	chr8	63159892	63163004	+	0	NA	promoter-TSS (NR_130764)	promoter-TSS (NR_130764)	35	NM_001304533	286183	Hs.654662	NM_173688	ENSG00000185942	NKAIN3	FAM77D	sodium/potassium transporting ATPase interacting 3	protein-coding
chr7:74085524-74086181	Female-biased	chr7	74085524	74086181	+	0	NA	intron (NM_032999, intron 1 of 34)	intron (NM_032999, intron 1 of 34)	13808	NM_001163636	2969	Hs.647041	NM_001518	ENSG00000263001	GTF2I	BAP135|BTKAP1|DIWS|GTFII-I|IB291|SPIN|TFII-I|WBS|WBSCR6	general transcription factor IIi	protein-coding
chrX:130936827-130937671	Female-biased	chrX	130936827	130937671	+	0	NA	intron (NR_026975, intron 3 of 12)	intron (NR_026975, intron 3 of 12)	27422	NR_026975	286467	Hs.720385	NR_026975	ENSG00000213468	FIRRE	LINC01200	firre intergenic repeating RNA element	ncRNA
chrX:132780210-132780642	Female-biased	chrX	132780210	132780642	+	0	NA	intron (NM_001164619, intron 5 of 6)	intron (NM_001164619, intron 5 of 6)	-230909	NM_001448	2239	Hs.58367	NM_001448	ENSG00000076716	GPC4	K-glypican	glypican 4	protein-coding
chr13:74513725-74514380	Female-biased	chr13	74513725	74514380	+	0	NA	intron (NM_007249, intron 3 of 7)	intron (NM_007249, intron 3 of 7)	194014	NM_007249	11278	Hs.373857	NM_007249	ENSG00000118922	KLF12	AP-2rep|AP2REP|HSPC122	Kruppel like factor 12	protein-coding
chrX:37382191-37382629	Female-biased	chrX	37382191	37382629	+	0	NA	Intergenic	Intergenic	-48504	NM_001170331	347404	Hs.521932	NM_198511	ENSG00000147036	LANCL3	-	LanC like 3	protein-coding
chrX:43707419-43709341	Female-biased	chrX	43707419	43709341	+	0	NA	intron (NM_000898, intron 1 of 14)	intron (NM_000898, intron 1 of 14)	33316	NM_000898	4129	Hs.654473	NM_000898	ENSG00000069535	MAOB	-	monoamine oxidase B	protein-coding
chr15:41555684-41557063	Female-biased	chr15	41555684	41557063	+	0	NA	intron (NM_007236, intron 4 of 6)	intron (NM_007236, intron 4 of 6)	-19815	NR_152822	729082	Hs.380164	NR_026757	ENSG00000247556	OIP5-AS1	cyrano|linc-OIP5	OIP5 antisense RNA 1	ncRNA
chrX:43689747-43690929	Female-biased	chrX	43689747	43690929	+	0	NA	intron (NM_000898, intron 3 of 14)	intron (NM_000898, intron 3 of 14)	51358	NM_000898	4129	Hs.654473	NM_000898	ENSG00000069535	MAOB	-	monoamine oxidase B	protein-coding
chrX:66915219-66916202	Female-biased	chrX	66915219	66916202	+	0	NA	3' UTR (NM_001348064, exon 3 of 3)	3' UTR (NM_001348064, exon 3 of 3)	151245	NM_001348063	367	Hs.76704	NM_000044	ENSG00000169083	AR	AIS|AR8|DHTR|HUMARA|HYSP1|KD|NR3C4|SBMA|SMAX1|TFM	androgen receptor	protein-coding
chr20:25004836-25006959	Female-biased	chr20	25004836	25006959	+	0	NA	intron (NM_001252677, intron 3 of 11)	intron (NM_001252677, intron 3 of 11)	7445	NM_001252676	84532	Hs.529353	NM_032501	ENSG00000154930	ACSS1	ACAS2L|ACECS1|AceCS2L	acyl-CoA synthetase short chain family member 1	protein-coding
chrX:38765004-38765890	Female-biased	chrX	38765004	38765890	+	0	NA	Intergenic	Intergenic	-102311	NR_046706	100874211	Hs.662789	NR_046706		MID1IP1-AS1	-	MID1IP1 antisense RNA 1	ncRNA
chr7:80486875-80489564	Female-biased	chr7	80486875	80489564	+	0	NA	intron (NM_001350120, intron 2 of 17)	intron (NM_001350120, intron 2 of 17)	60148	NM_006379	10512	Hs.269109	NM_006379	ENSG00000075223	SEMA3C	SEMAE|SemE	semaphorin 3C	protein-coding
chr1:14108852-14109088	Female-biased	chr1	14108852	14109088	+	0	NA	exon (NM_015866, exon 8 of 9)	exon (NM_015866, exon 8 of 9)	33060	NM_001007257	7799	Hs.371823	NM_012231	ENSG00000116731	PRDM2	HUMHOXY1|KMT8|KMT8A|MTB-ZF|RIZ|RIZ1|RIZ2	PR/SET domain 2	protein-coding
chr18:12651697-12651986	Female-biased	chr18	12651697	12651986	+	0	NA	intron (NM_001128626, intron 1 of 16)	intron (NM_001128626, intron 1 of 16)	4890	NM_001128627	56907	Hs.515283	NM_020148	ENSG00000134278	SPIRE1	Spir-1	spire type actin nucleation factor 1	protein-coding
chr12:1775778-1779614	Female-biased	chr12	1775778	1779614	+	0	NA	Intergenic	L1MB3|LINE|L1	-8150	NR_037422	100500816		NR_037422	ENSG00000266043	MIR3649	-	microRNA 3649	ncRNA
chrX:73379489-73381577	Female-biased	chrX	73379489	73381577	+	0	NA	intron (NR_028379, intron 5 of 6)	intron (NR_028379, intron 5 of 6)	57763	NR_030398	693122		NR_030398	ENSG00000202566	MIR421	MIRN421|hsa-mir-421	microRNA 421	ncRNA
chrX:24997404-24999445	Female-biased	chrX	24997404	24999445	+	0	NA	intron (NM_016937, intron 36 of 36)	intron (NM_016937, intron 36 of 36)	35658	NM_139058	170302	Hs.300304	NM_139058	ENSG00000004848	ARX	CT121|EIEE1|ISSX|MRX29|MRX32|MRX33|MRX36|MRX38|MRX43|MRX54|MRX76|MRX87|MRXS1|PRTS	aristaless related homeobox	protein-coding
chrX:44794611-44795685	Female-biased	chrX	44794611	44795685	+	0	NA	intron (NM_001291417, intron 2 of 27)	intron (NM_001291417, intron 2 of 27)	62727	NM_021140	7403	Hs.522616	NM_021140	ENSG00000147050	KDM6A	KABUK2|UTX|bA386N14.2	lysine demethylase 6A	protein-coding
chr3:27366689-27370425	Female-biased	chr3	27366689	27370425	+	0	NA	intron (NM_152534, intron 6 of 38)	MIRc|SINE|MIR	42317	NM_199347	152110	Hs.506115	NM_152534	ENSG00000163491	NEK10	-	NIMA related kinase 10	protein-coding
chr12:106720089-106720486	Female-biased	chr12	106720089	106720486	+	0	NA	intron (NM_152772, intron 6 of 9)	intron (NM_152772, intron 6 of 9)	23776	NM_152772	255394	Hs.696047	NM_152772	ENSG00000166046	TCP11L2	-	t-complex 11 like 2	protein-coding
chrX:118716894-118718273	Female-biased	chrX	118716894	118718273	+	0	NA	3' UTR (NM_003336, exon 6 of 6)	3' UTR (NM_003336, exon 6 of 6)	9057	NM_003336	7319	Hs.379466	NM_003336	ENSG00000077721	UBE2A	HHR6A|MRXS30|MRXSN|RAD6A|UBC2	ubiquitin conjugating enzyme E2 A	protein-coding
chr12:54256732-54257142	Female-biased	chr12	54256732	54257142	+	0	NA	Intergenic	Intergenic	-75678	NM_017410	3229	Hs.118608	NM_017410	ENSG00000123364	HOXC13	ECTD9|HOX3|HOX3G	homeobox C13	protein-coding
chrX:32766617-32768089	Female-biased	chrX	32766617	32768089	+	0	NA	intron (NM_000109, intron 7 of 78)	intron (NM_000109, intron 7 of 78)	-107677	NR_031646	100302239		NR_031646	ENSG00000221348	MIR548F5	MIR548F-5|MIRN548F5|hsa-mir-548f-5	microRNA 548f-5	ncRNA
chr2:188409218-188409515	Female-biased	chr2	188409218	188409515	+	0	NA	intron (NM_001329239, intron 1 of 9)	AluSx|SINE|Alu	9796	NM_001329240	7035	Hs.516578	NM_006287	ENSG00000003436	TFPI	EPI|LACI|TFI|TFPI1	tissue factor pathway inhibitor	protein-coding
chrX:105445330-105447126	Female-biased	chrX	105445330	105447126	+	0	NA	intron (NM_152423, intron 3 of 4)	intron (NM_152423, intron 3 of 4)	33930	NM_152423	139221	Hs.592221	NM_152423	ENSG00000157502	PWWP3B	MUM1L1	PWWP domain containing 3B	protein-coding
chr12:111862889-111864114	Female-biased	chr12	111862889	111864114	+	0	NA	intron (NM_005475, intron 2 of 7)	intron (NM_005475, intron 2 of 7)	-9165	NM_001291424	10019	Hs.506784	NM_005475	ENSG00000111252	SH2B3	IDDM20|LNK	SH2B adaptor protein 3	protein-coding
chr16:54008206-54009198	Female-biased	chr16	54008206	54009198	+	0	NA	intron (NM_001363896, intron 8 of 8)	intron (NM_001363896, intron 8 of 8)	-64603	NR_103838	100505692	Hs.664629	NR_103838		FTO-IT1	-	FTO intronic transcript 1	ncRNA
chr1:8438554-8440278	Female-biased	chr1	8438554	8440278	+	0	NA	intron (NM_012102, intron 13 of 23)	intron (NM_012102, intron 13 of 23)	44476	NM_001042682	473	Hs.463041	NM_012102	ENSG00000142599	RERE	ARG|ARP|ATN1L|DNB1|NEDBEH	arginine-glutamic acid dipeptide repeats	protein-coding
chrX:40547840-40550643	Female-biased	chrX	40547840	40550643	+	0	NA	intron (NM_004229, intron 15 of 30)	intron (NM_004229, intron 15 of 30)	-42428	NM_001330455	159013	Hs.495961	NM_144970	ENSG00000185753	CXorf38	-	chromosome X open reading frame 38	protein-coding
chrX:47053094-47054226	Female-biased	chrX	47053094	47054226	+	0	NA	intron (NM_003334, intron 1 of 25)	intron (NM_003334, intron 1 of 25)	432	NM_003334	7317	Hs.533273	NM_003334	ENSG00000130985	UBA1	A1S9|A1S9T|A1ST|AMCX1|CFAP124|GXP1|POC20|SMAX2|UBA1A|UBE1|UBE1X	ubiquitin like modifier activating enzyme 1	protein-coding
chr4:114075330-114075833	Female-biased	chr4	114075330	114075833	+	0	NA	intron (NM_001354241, intron 2 of 45)	intron (NM_001354241, intron 2 of 45)	2143	NR_107049	102465878		NR_107049	ENSG00000275810	MIR8082	hsa-mir-8082	microRNA 8082	ncRNA
chrX:41271202-41272144	Female-biased	chrX	41271202	41272144	+	0	NA	Intergenic	Intergenic	-35040	NM_022567	60506	Hs.302019	NM_022567	ENSG00000188937	NYX	CLRP|CSNB1|CSNB1A|CSNB4|NBM1	nyctalopin	protein-coding
chr7:50710502-50710918	Female-biased	chr7	50710502	50710918	+	0	NA	intron (NM_001350816, intron 6 of 17)	L1MC4|LINE|L1	62288	NM_001001550	2887	Hs.164060	NM_005311	ENSG00000106070	GRB10	GRB-IR|Grb-10|IRBP|MEG1|RSS	growth factor receptor bound protein 10	protein-coding
chrX:41448957-41449576	Female-biased	chrX	41448957	41449576	+	0	NA	intron (NM_003688, intron 12 of 26)	intron (NM_003688, intron 12 of 26)	-98960	NM_005300	2857	Hs.495989	NM_005300	ENSG00000171659	GPR34	LYPSR1	G protein-coupled receptor 34	protein-coding
chr7:6217658-6219243	Female-biased	chr7	6217658	6219243	+	0	NA	intron (NM_004227, intron 4 of 12)	intron (NM_004227, intron 4 of 12)	-6682	NM_001367582	9265	Hs.487479	NM_004227	ENSG00000008256	CYTH3	ARNO3|GRP1|PSCD3|cytohesin-3	cytohesin 3	protein-coding
chrX:45058601-45060079	Female-biased	chrX	45058601	45060079	+	0	NA	intron (NM_176819, intron 1 of 4)	L1MA9|LINE|L1	781	NM_024689	79742	Hs.98321	NM_024689	ENSG00000147113	DIPK2B	4930578C19Rik|CXorf36|DIA1R|EPQL1862|PRO3743|bA435K1.1	divergent protein kinase domain 2B	protein-coding
chrX:56793295-56794206	Female-biased	chrX	56793295	56794206	+	0	NA	intron (NM_001348129, intron 2 of 2)	LTR12C|LTR|ERV1	-29733	NR_002308	442454	Hs.663220	NR_002308		UQCRBP1	-	ubiquinol-cytochrome c reductase binding protein pseudogene 1	pseudo
chr1:44253081-44253287	Female-biased	chr1	44253081	44253287	+	0	NA	intron (NM_001270463, intron 2 of 7)	intron (NM_001270463, intron 2 of 7)	-51110	NR_106727	102464830		NR_106727	ENSG00000283477	MIR6079	hsa-mir-6079	microRNA 6079	ncRNA
chr12:13324817-13325161	Female-biased	chr12	13324817	13325161	+	0	NA	Intergenic	Intergenic	-24671	NM_001423	2012	Hs.719042	NM_001423	ENSG00000134531	EMP1	CL-20|EMP-1|TMP	epithelial membrane protein 1	protein-coding
chr15:48028055-48030107	Female-biased	chr15	48028055	48030107	+	0	NA	intron (NM_153617, intron 1 of 17)	intron (NM_153617, intron 1 of 17)	18395	NM_153619	80031	Hs.511265	NM_020858	ENSG00000137872	SEMA6D	-	semaphorin 6D	protein-coding
chrX:118818875-118820821	Female-biased	chrX	118818875	118820821	+	0	NA	intron (NM_145799, intron 1 of 10)	intron (NM_145799, intron 1 of 10)	7283	NM_145802	23157	Hs.496666	NM_015129	ENSG00000125354	SEPTIN6	SEP2|SEPT2|SEPT6	septin 6	protein-coding
chr13:41903291-41903549	Female-biased	chr13	41903291	41903549	+	0	NA	intron (NM_024561, intron 7 of 19)	intron (NM_024561, intron 7 of 19)	-17246	NM_001354076	9617	Hs.382176	NM_004294	ENSG00000120662	MTRF1	MRF1|MTTRF1|RF1	mitochondrial translation release factor 1	protein-coding
chr1:202515131-202516063	Female-biased	chr1	202515131	202516063	+	0	NA	intron (NM_001197131, intron 1 of 6)	AluJr4|SINE|Alu	6355	NM_001197131	4660	Hs.444403	NM_002481	ENSG00000077157	PPP1R12B	MYPT2|PP1bp55	protein phosphatase 1 regulatory subunit 12B	protein-coding
chr10:28791221-28792042	Female-biased	chr10	28791221	28792042	+	0	NA	Intergenic	AluY|SINE|Alu	-6889	NR_134496	105376468	Hs.522525	NR_134496	ENSG00000237128	LINC02652	-	long intergenic non-protein coding RNA 2652	ncRNA
chrX:131405046-131407039	Female-biased	chrX	131405046	131407039	+	0	NA	intron (NR_110410, intron 2 of 2)	MLT2C2|LTR|ERVL	-52534	NM_001271187	57826	Hs.119889	NM_021183	ENSG00000123728	RAP2C	-	RAP2C, member of RAS oncogene family	protein-coding
chr19:39153574-39154858	Female-biased	chr19	39153574	39154858	+	0	NA	intron (NM_001322033, intron 1 of 20)	intron (NM_001322033, intron 1 of 20)	15927	NM_004924	81	Hs.270291	NM_004924	ENSG00000130402	ACTN4	ACTININ-4|FSGS|FSGS1	actinin alpha 4	protein-coding
chr16:46744578-46746526	Female-biased	chr16	46744578	46746526	+	0	NA	intron (NM_182493, intron 10 of 12)	AluJr|SINE|Alu	21981	NR_037620	23594	Hs.49760	NM_014321	ENSG00000091651	ORC6	ORC6L	origin recognition complex subunit 6	protein-coding
chrX:10200658-10201379	Female-biased	chrX	10200658	10201379	+	0	NA	intron (NM_001256944, intron 10 of 10)	intron (NM_001256944, intron 10 of 10)	76003	NM_001830	1183	Hs.495674	NM_001830	ENSG00000073464	CLCN4	CLC4|ClC-4|ClC-4A|MRX15|MRX49|MRXSRC	chloride voltage-gated channel 4	protein-coding
chr2:11004485-11006225	Female-biased	chr2	11004485	11006225	+	0	NA	Intergenic	Intergenic	-13038	NR_110575	101929733	Hs.736697	NR_110575	ENSG00000271952	LINC01954	-	long intergenic non-protein coding RNA 1954	ncRNA
chr8:124028270-124029372	Female-biased	chr8	124028270	124029372	+	0	NA	intron (NM_001330601, intron 6 of 6)	MIR|SINE|MIR	9191	NM_001363963	79139	Hs.241576	NM_024295	ENSG00000136986	DERL1	DER-1|DER1|derlin-1	derlin 1	protein-coding
chrX:24166272-24167446	Female-biased	chrX	24166272	24167446	+	0	NA	promoter-TSS (NM_003410)	promoter-TSS (NM_003410)	-240	NM_001330327	7543	Hs.336681	NM_003410	ENSG00000005889	ZFX	ZNF926	zinc finger protein X-linked	protein-coding
chr18:13379485-13380945	Female-biased	chr18	13379485	13380945	+	0	NA	intron (NM_181482, intron 2 of 5)	intron (NM_181482, intron 2 of 5)	47318	NR_040031	100288122	Hs.646264	NR_040031	ENSG00000267690	LDLRAD4-AS1	-	LDLRAD4 antisense RNA 1	ncRNA
chrX:64936468-64936786	Female-biased	chrX	64936468	64936786	+	0	NA	intron (NM_002444, intron 1 of 12)	intron (NM_002444, intron 1 of 12)	49106	NM_002444	4478	Hs.87752	NM_002444	ENSG00000147065	MSN	HEL70|IMD50	moesin	protein-coding
chrX:41179115-41179816	Female-biased	chrX	41179115	41179816	+	0	NA	Intergenic	L2c|LINE|L2	-13096	NR_126093	1654	Hs.728563	NM_001356	ENSG00000215301	DDX3X	CAP-Rf|DBX|DDX14|DDX3|HLP2|MRX102	DEAD-box helicase 3 X-linked	protein-coding
chrX:135607579-135609221	Female-biased	chrX	135607579	135609221	+	0	NA	Intergenic	Intergenic	-5974	NM_016267	51442	Hs.496843	NM_016267	ENSG00000102243	VGLL1	TDU|VGL1	vestigial like family member 1	protein-coding
chrX:104889653-104890626	Female-biased	chrX	104889653	104890626	+	0	NA	intron (NM_017416, intron 6 of 10)	intron (NM_017416, intron 6 of 10)	-176393	NM_198465	203447	Hs.209527	NM_198465	ENSG00000123572	NRK	NESK	Nik related kinase	protein-coding
chr11:94836766-94837497	Female-biased	chr11	94836766	94837497	+	0	NA	intron (NM_015036, intron 1 of 1)	intron (NM_015036, intron 1 of 1)	14121	NM_015036	23052	Hs.167115	NM_015036	ENSG00000149218	ENDOD1	-	endonuclease domain containing 1	protein-coding
chr2:102727114-102729203	Female-biased	chr2	102727114	102729203	+	0	NA	intron (NM_001320986, intron 1 of 4)	intron (NM_001320986, intron 1 of 4)	7094	NM_001320986	3554	Hs.701982	NM_000877	ENSG00000115594	IL1R1	CD121A|D2S1473|IL-1R-alpha|IL1R|IL1RA|P80	interleukin 1 receptor type 1	protein-coding
chr10:60403100-60404657	Female-biased	chr10	60403100	60404657	+	0	NA	intron (NM_001080512, intron 2 of 20)	intron (NM_001080512, intron 2 of 20)	-70897	NR_027508	728640	Hs.729209	NR_027508		FAM133CP	-	family with sequence similarity 133, member A pseudogene	pseudo
chrX:15295196-15296633	Female-biased	chrX	15295196	15296633	+	0	NA	Intergenic	LTR31|LTR|ERV1	-7325	NM_001168531	140462	Hs.19404	NM_024087	ENSG00000102048	ASB9	-	ankyrin repeat and SOCS box containing 9	protein-coding
chr10:53866089-53866874	Female-biased	chr10	53866089	53866874	+	0	NA	intron (NM_001098512, intron 7 of 17)	(TAA)n|Simple_repeat|Simple_repeat	207407	NR_038277	100506939	Hs.584791	NR_038277		PRKG1-AS1	-	PRKG1 antisense RNA 1	ncRNA
chrX:130955661-130957152	Female-biased	chrX	130955661	130957152	+	0	NA	intron (NR_026975, intron 2 of 12)	intron (NR_026975, intron 2 of 12)	8265	NR_026975	286467	Hs.720385	NR_026975	ENSG00000213468	FIRRE	LINC01200	firre intergenic repeating RNA element	ncRNA
chrX:13007167-13007717	Female-biased	chrX	13007167	13007717	+	0	NA	Intergenic	Intergenic	14213	NM_021109	7114	Hs.437277	NM_021109	ENSG00000205542	TMSB4X	FX|PTMB4|TB4X|TMSB4	thymosin beta 4 X-linked	protein-coding
chr7:50708403-50710119	Female-biased	chr7	50708403	50710119	+	0	NA	intron (NM_001350816, intron 6 of 17)	intron (NM_001350816, intron 6 of 17)	63737	NM_001001550	2887	Hs.164060	NM_005311	ENSG00000106070	GRB10	GRB-IR|Grb-10|IRBP|MEG1|RSS	growth factor receptor bound protein 10	protein-coding
chr3:124334352-124335899	Female-biased	chr3	124334352	124335899	+	0	NA	intron (NM_001322998, intron 1 of 14)	intron (NM_001322998, intron 1 of 14)	31619	NM_001323001	8997	Hs.8004	NM_003947	ENSG00000160145	KALRN	ARHGEF24|CHD5|CHDS5|DUET|DUO|HAPIP|TRAD	kalirin RhoGEF kinase	protein-coding
chrX:20233061-20237400	Female-biased	chrX	20233061	20237400	+	0	NA	intron (NM_004586, intron 2 of 21)	intron (NM_004586, intron 2 of 21)	49797	NM_004586	6197	Hs.445387	NM_004586	ENSG00000177189	RPS6KA3	CLS|HU-3|ISPK-1|MAPKAPK1B|MRX19|RSK|RSK2|S6K-alpha3|p90-RSK2|pp90RSK2	ribosomal protein S6 kinase A3	protein-coding
chr5:45437195-45438612	Female-biased	chr5	45437195	45438612	+	0	NA	intron (NM_021072, intron 3 of 7)	MLT1F|LTR|ERVL-MaLR	258579	NM_021072	348980	Hs.353176	NM_021072	ENSG00000164588	HCN1	BCNG-1|BCNG1|EIEE24|HAC-2	hyperpolarization activated cyclic nucleotide gated potassium channel 1	protein-coding
chrX:15740531-15741149	Female-biased	chrX	15740531	15741149	+	0	NA	intron (NR_160544, intron 4 of 11)	intron (NR_160544, intron 4 of 11)	-15553	NM_007220	11238	Hs.653287	NM_007220	ENSG00000169239	CA5B	CA-VB|CAVB	carbonic anhydrase 5B	protein-coding
chrX:131338762-131339589	Female-biased	chrX	131338762	131339589	+	0	NA	non-coding (NR_073150, exon 7 of 7)	non-coding (NR_073150, exon 7 of 7)	12886	NM_021183	57826	Hs.119889	NM_021183	ENSG00000123728	RAP2C	-	RAP2C, member of RAS oncogene family	protein-coding
chrX:41682298-41684438	Female-biased	chrX	41682298	41684438	+	0	NA	intron (NM_003688, intron 2 of 26)	L2|LINE|L2	98919	NM_001126055	8573	Hs.495984	NM_003688	ENSG00000147044	CASK	CAGH39|CAMGUK|CMG|FGS4|LIN2|MICPCH|MRXSNA|TNRC8|hCASK	calcium/calmodulin dependent serine protein kinase	protein-coding
chr9:69786243-69786971	Female-biased	chr9	69786243	69786971	+	0	NA	Intergenic	CpG	-28823	NR_121570	101928381	Hs.708686	NR_121570		LOC101928381	-	uncharacterized LOC101928381	ncRNA
chr19:56601759-56603831	Female-biased	chr19	56601759	56603831	+	0	NA	intron (NM_001002836, intron 2 of 3)	intron (NM_001002836, intron 2 of 3)	24745	NR_110741	101928886	Hs.434652	NR_110741	ENSG00000267522	LINC01864	-	long intergenic non-protein coding RNA 1864	ncRNA
chrX:20227766-20228682	Female-biased	chrX	20227766	20228682	+	0	NA	intron (NM_004586, intron 2 of 21)	intron (NM_004586, intron 2 of 21)	56803	NM_004586	6197	Hs.445387	NM_004586	ENSG00000177189	RPS6KA3	CLS|HU-3|ISPK-1|MAPKAPK1B|MRX19|RSK|RSK2|S6K-alpha3|p90-RSK2|pp90RSK2	ribosomal protein S6 kinase A3	protein-coding
chr7:50695969-50700727	Female-biased	chr7	50695969	50700727	+	0	NA	intron (NM_001350816, intron 6 of 17)	intron (NM_001350816, intron 6 of 17)	-65246	NM_001082971	1644	Hs.359698	NM_000790	ENSG00000132437	DDC	AADC	dopa decarboxylase	protein-coding
chr14:68465315-68465687	Female-biased	chr14	68465315	68465687	+	0	NA	intron (NM_001321817, intron 8 of 11)	L1MEc|LINE|L1	175192	NM_001321815	5890	Hs.172587	NM_002877	ENSG00000182185	RAD51B	R51H2|RAD51L1|REC2	RAD51 paralog B	protein-coding
[truncated: 1,029 more rows]

## Sheet: Lung
PeakID (cmd=annotatePeaks.pl /home/unix/leihou/hptmp/eGTEx-H3K27ac/b_varianceBySexAgeDis_withCovar/Lung.SEX.up.homer.txt hg19)	sex-biase direction	Chr	Start	End	Strand	Peak Score	Focus Ratio/Region Size	Annotation	Detailed Annotation	Distance to TSS	Nearest PromoterID	Entrez ID	Nearest Unigene	Nearest Refseq	Nearest Ensembl	Gene Name	Gene Alias	Gene Description	Gene Type
[truncated: 23 more rows]

[truncated: 1 more sheets: ED_Fig.5b]
