# Supplementary material for: Multitissue H3K27ac profiling of GTEx samples links epigenomic variation to disease
Source: Nat Genet. 2023 Sep 28;55(10):1665–76. doi: 10.1038/s41588-023-01509-5 (PMC10562256; doi:10.1038/s41588-023-01509-5)
Supplement: Supplementary file 6 — gARE detected for each tissue. [file 41588_2023_1509_MOESM6_ESM.xlsx]

## Sheet: brain
gARE detected for each tissue, hg38
gARE	tis	haQTL	distance	nominal.p	beta	maf	nSamp	resid.sds	estimated.power
chr1:10288425-10288771	Brain	chr1_10215534_C_T_b38	-73064	0.000217581	-0.466465	0.197248	109	0.802287	0.0509117
chr1:10288425-10288771	Brain	chr1_10223903_A_G_b38	-64695	0.000217581	-0.466465	0.197248	109	0.802287	0.0509117
chr1:10288425-10288771	Brain	chr1_10225389_A_G_b38	-63209	9.17103e-05	-0.492602	0.192661	109	0.802287	0.072461
chr1:10288425-10288771	Brain	chr1_10225651_A_G_b38	-62947	0.000217581	-0.466465	0.192661	109	0.802287	0.047492
chr1:10288425-10288771	Brain	chr1_10226300_T_C_b38	-62298	9.17103e-05	-0.492602	0.197248	109	0.802287	0.0775867
chr1:10288425-10288771	Brain	chr1_10227254_T_C_b38	-61344	9.03211e-05	-0.493056	0.192661	109	0.802287	0.0729754
chr1:10288425-10288771	Brain	chr1_10228405_C_T_b38	-60193	9.17103e-05	-0.492602	0.192661	109	0.802287	0.072461
chr1:10288425-10288771	Brain	chr1_10248539_T_C_b38	-40059	0.000217581	-0.466465	0.192661	109	0.802287	0.047492
chr1:10288425-10288771	Brain	chr1_10254904_G_T_b38	-33694	0.000211586	-0.498877	0.192661	109	0.802287	0.0798381
chr1:10288425-10288771	Brain	chr1_10257821_A_G_b38	-30777	9.17103e-05	-0.492602	0.192661	109	0.802287	0.072461
chr1:10288425-10288771	Brain	chr1_10258991_G_A_b38	-29607	0.00022462	-0.46549	0.192661	109	0.802287	0.0467225
chr1:10288425-10288771	Brain	chr1_10273901_G_T_b38	-14697	0.000252183	-0.482812	0.183486	109	0.802287	0.053672
chr1:10288425-10288771	Brain	chr1_10274866_C_T_b38	-13732	0.000217581	-0.466465	0.192661	109	0.802287	0.047492
chr1:10288425-10288771	Brain	chr1_10277075_A_G_b38	-11523	4.75799e-05	-0.560616	0.192661	109	0.802287	0.188341
chr1:10288425-10288771	Brain	chr1_10280441_A_G_b38	-8157	0.000217581	-0.466465	0.192661	109	0.802287	0.047492
chr1:10288425-10288771	Brain	chr1_10288654_A_C_b38	56	8.14891e-05	-0.496473	0.192661	109	0.802287	0.076943
chr1:10288425-10288771	Brain	chr1_10342784_A_G_b38	54186	0.00011045	-0.507935	0.183486	109	0.802287	0.0793811
chr1:10288425-10288771	Brain	chr1_10347111_T_G_b38	58513	0.000103529	-0.512225	0.188073	109	0.802287	0.0909899
chr1:10288425-10288771	Brain	chr1_10358768_G_A_b38	70170	4.33423e-05	-0.531735	0.380734	109	0.802287	0.489856
chr1:10288425-10288771	Brain	chr1_10366359_G_A_b38	77761	0.000264725	-0.476893	0.37156	109	0.802287	0.249641
chr1:10288425-10288771	Brain	chr1_10378629_C_T_b38	90031	0.000103942	-0.50963	0.357798	109	0.802287	0.360391
chr1:10288425-10288771	Brain	chr1_10384144_A_G_b38	95546	4.33423e-05	-0.531735	0.376147	109	0.802287	0.48392
chr1:10288425-10288771	Brain	chr1_10387735_T_A_b38	99137	0.000103942	-0.50963	0.357798	109	0.802287	0.360391
chr1:109030028-109031208	Brain	chr1_108962891_T_A_b38	-67727	3.37476e-06	0.728511	0.353211	109	0.838467	0.980604
chr1:109030028-109031208	Brain	chr1_108963067_T_C_b38	-67551	4.90678e-06	0.705276	0.366972	109	0.838467	0.965202
chr1:109030028-109031208	Brain	chr1_108964143_G_A_b38	-66475	4.90678e-06	0.705276	0.37156	109	0.838467	0.967172
chr1:109030028-109031208	Brain	chr1_108965969_A_T_b38	-64649	0.000109288	0.645642	0.37156	109	0.838467	0.847395
chr1:109030028-109031208	Brain	chr1_108971725_C_A_b38	-58893	5.68416e-05	0.630938	0.344037	109	0.838467	0.759432
chr1:109030028-109031208	Brain	chr1_108974097_G_T_b38	-56521	5.68416e-05	-0.630938	0.37156	109	0.838467	0.798894
chr1:109030028-109031208	Brain	chr1_108984862_G_A_b38	-45756	4.60177e-05	-0.632476	0.376147	109	0.838467	0.809726
chr1:109030028-109031208	Brain	chr1_108989236_G_A_b38	-41382	3.72427e-06	-0.711226	0.37156	109	0.838467	0.973045
chr1:109030028-109031208	Brain	chr1_108989585_G_C_b38	-41033	1.02604e-06	-0.727334	0.385321	109	0.838467	0.987697
chr1:109030028-109031208	Brain	chr1_108999198_G_A_b38	-31420	4.97525e-05	-0.692238	0.37156	109	0.838467	0.950966
chr1:109030028-109031208	Brain	chr1_109000380_G_A_b38	-30238	7.95014e-05	-0.69179	0.366972	109	0.838467	0.947698
chr1:109030028-109031208	Brain	chr1_109016849_C_A_b38	-13769	5.38034e-08	-0.810425	0.348624	109	0.838467	0.99961
chr1:109030028-109031208	Brain	chr1_109017221_G_A_b38	-13397	1.52883e-06	-0.71814	0.366972	109	0.838467	0.977376
chr1:109030028-109031208	Brain	chr1_109022670_C_T_b38	-7948	7.64699e-07	-0.735599	0.362385	109	0.838467	0.987308
chr1:109030028-109031208	Brain	chr1_109022773_C_T_b38	-7845	5.62457e-05	-0.687812	0.233945	109	0.838467	0.687409
chr1:109030028-109031208	Brain	chr1_109035161_G_A_b38	4543	9.44373e-07	-0.772709	0.137615	109	0.838467	0.456233
chr1:109030028-109031208	Brain	chr1_109036783_C_T_b38	6165	1.02604e-06	-0.727334	0.137615	109	0.838467	0.321657
chr1:109314339-109314808	Brain	chr1_109298007_G_A_b38	-16567	3.2437e-06	0.608359	0.146789	109	0.866924	0.0878689
chr1:109314339-109314808	Brain	chr1_109298296_C_T_b38	-16278	9.35032e-05	-0.679842	0.146789	109	0.866924	0.197747
chr1:109314339-109314808	Brain	chr1_109299037_T_C_b38	-15537	6.78507e-07	0.656373	0.146789	109	0.866924	0.154281
chr1:109314339-109314808	Brain	chr1_109299040_A_T_b38	-15534	7.67334e-07	0.649324	0.146789	109	0.866924	0.142697
chr1:109314339-109314808	Brain	chr1_109299138_A_G_b38	-15436	4.15189e-06	0.609167	0.142202	109	0.866924	0.080278
chr1:109314339-109314808	Brain	chr1_109299649_C_T_b38	-14925	7.37358e-08	0.700798	0.146789	109	0.866924	0.243054
chr1:109314339-109314808	Brain	chr1_109301910_A_G_b38	-12664	1.08545e-07	0.685759	0.114679	109	0.866924	0.0982764
chr1:109314339-109314808	Brain	chr1_109302630_G_A_b38	-11944	1.08545e-07	0.685759	0.119266	109	0.866924	0.111636
chr1:109314339-109314808	Brain	chr1_109303656_C_T_b38	-10918	6.38705e-07	0.670097	0.114679	109	0.866924	0.0824915
chr1:109314339-109314808	Brain	chr1_109306104_A_T_b38	-8470	7.55111e-07	0.640786	0.114679	109	0.866924	0.0584745
chr1:109314339-109314808	Brain	chr1_109306522_T_C_b38	-8052	1.32047e-07	0.684704	0.114679	109	0.866924	0.097143
chr1:109314339-109314808	Brain	chr1_109306632_A_G_b38	-7942	1.32047e-07	0.684704	0.114679	109	0.866924	0.097143
chr1:109314339-109314808	Brain	chr1_109307500_C_A_b38	-7074	1.32047e-07	0.684704	0.119266	109	0.866924	0.110362
chr1:109314339-109314808	Brain	chr1_109308504_C_T_b38	-6070	2.61213e-06	0.658887	0.119266	109	0.866924	0.0825812
chr1:109314339-109314808	Brain	chr1_109308505_A_G_b38	-6069	1.32047e-07	0.684704	0.119266	109	0.866924	0.110362
chr1:109314339-109314808	Brain	chr1_109312782_G_A_b38	-1792	7.55111e-07	0.640786	0.123853	109	0.866924	0.0755766
chr1:109314339-109314808	Brain	chr1_109313684_G_A_b38	-890	3.27803e-07	0.708266	0.123853	109	0.866924	0.159236
chr1:109314339-109314808	Brain	chr1_109315497_T_C_b38	923	7.55111e-07	0.640786	0.123853	109	0.866924	0.0755766
chr1:109314339-109314808	Brain	chr1_109317522_T_C_b38	2948	1.32047e-07	0.684704	0.123853	109	0.866924	0.124506
chr1:109314339-109314808	Brain	chr1_109321647_T_C_b38	7073	1.32047e-07	0.684704	0.123853	109	0.866924	0.124506
chr1:109314339-109314808	Brain	chr1_109321752_G_A_b38	7178	1.32047e-07	0.684704	0.123853	109	0.866924	0.124506
chr1:109314339-109314808	Brain	chr1_109323608_T_C_b38	9034	7.55111e-07	0.640786	0.123853	109	0.866924	0.0755766
chr1:109314339-109314808	Brain	chr1_109323947_T_A_b38	9373	7.55111e-07	0.640786	0.119266	109	0.866924	0.0666968
chr1:109314339-109314808	Brain	chr1_109324222_G_A_b38	9648	1.32047e-07	0.684704	0.119266	109	0.866924	0.110362
chr1:109314339-109314808	Brain	chr1_109325270_A_G_b38	10696	9.14691e-05	0.5742	0.119266	109	0.866924	0.0283122
chr1:109314339-109314808	Brain	chr1_109325307_G_A_b38	10733	1.57239e-06	0.642089	0.366972	109	0.866924	0.756122
chr1:109314339-109314808	Brain	chr1_109328237_C_G_b38	13663	1.32047e-07	0.684704	0.357798	109	0.866924	0.879535
chr1:109314339-109314808	Brain	chr1_109329165_T_C_b38	14591	1.32047e-07	0.684704	0.357798	109	0.866924	0.879535
chr1:109314339-109314808	Brain	chr1_109329748_C_T_b38	15174	1.32047e-07	0.684704	0.357798	109	0.866924	0.879535
chr1:109314339-109314808	Brain	chr1_109330260_A_T_b38	15686	3.73541e-07	0.658316	0.357798	109	0.866924	0.801261
chr1:109314339-109314808	Brain	chr1_109330668_G_A_b38	16094	1.59071e-06	-0.696063	0.357798	109	0.866924	0.906227
chr1:109314339-109314808	Brain	chr1_109330745_A_G_b38	16171	8.20972e-07	0.642364	0.46789	109	0.866924	0.834546
chr1:109314339-109314808	Brain	chr1_109330951_G_A_b38	16377	1.32047e-07	0.684704	0.366972	109	0.866924	0.888825
chr1:109314339-109314808	Brain	chr1_109332793_C_T_b38	18219	7.55111e-07	0.640786	0.46789	109	0.866924	0.829474
chr1:109314339-109314808	Brain	chr1_109334263_C_T_b38	19689	2.94473e-06	-0.676721	0.366972	109	0.866924	0.86838
chr1:109314339-109314808	Brain	chr1_109334884_A_G_b38	20310	3.73541e-07	0.658316	0.357798	109	0.866924	0.801261
chr1:109314339-109314808	Brain	chr1_109336927_C_T_b38	22353	1.32047e-07	0.684704	0.366972	109	0.866924	0.888825
chr1:109314339-109314808	Brain	chr1_109337270_G_C_b38	22696	1.32047e-07	0.684704	0.362385	109	0.866924	0.884323
chr1:109314339-109314808	Brain	chr1_109337327_A_G_b38	22753	1.32047e-07	0.684704	0.366972	109	0.866924	0.888825
chr1:109314339-109314808	Brain	chr1_109338099_T_C_b38	23525	2.94473e-06	-0.676721	0.366972	109	0.866924	0.86838
chr1:109314339-109314808	Brain	chr1_109339628_T_A_b38	25054	1.32047e-07	0.684704	0.366972	109	0.866924	0.888825
chr1:109314339-109314808	Brain	chr1_109342153_T_G_b38	27579	1.32047e-07	0.684704	0.37156	109	0.866924	0.893057
chr1:109314339-109314808	Brain	chr1_109343688_T_G_b38	29114	7.55111e-07	0.640786	0.366972	109	0.866924	0.751229
chr1:109314339-109314808	Brain	chr1_109343749_G_A_b38	29175	7.55111e-07	0.640786	0.366972	109	0.866924	0.751229
chr1:109314339-109314808	Brain	chr1_109343773_C_T_b38	29199	1.462e-07	0.683222	0.366972	109	0.866924	0.885192
chr1:109314339-109314808	Brain	chr1_109344569_T_C_b38	29995	6.84965e-06	0.64274	0.366972	109	0.866924	0.758551
chr1:109314339-109314808	Brain	chr1_109348511_C_T_b38	33937	2.04503e-07	0.672613	0.366972	109	0.866924	0.857029
chr1:109314339-109314808	Brain	chr1_109348781_C_T_b38	34207	1.32047e-07	0.684704	0.366972	109	0.866924	0.888825
chr1:109314339-109314808	Brain	chr1_109348801_G_C_b38	34227	1.32047e-07	0.684704	0.366972	109	0.866924	0.888825
chr1:109314339-109314808	Brain	chr1_109350588_G_T_b38	36014	2.94473e-06	-0.676721	0.366972	109	0.866924	0.86838
chr1:109314339-109314808	Brain	chr1_109353978_A_C_b38	39404	1.50024e-07	0.683848	0.366972	109	0.866924	0.886736
chr1:109314339-109314808	Brain	chr1_109354481_A_G_b38	39907	3.73541e-07	0.658316	0.366972	109	0.866924	0.813247
chr1:109314339-109314808	Brain	chr1_109358085_C_G_b38	43511	1.32047e-07	0.684704	0.399083	109	0.866924	0.91346
chr1:109314339-109314808	Brain	chr1_109358593_T_C_b38	44019	7.55111e-07	0.640786	0.362385	109	0.866924	0.744726
chr1:109314339-109314808	Brain	chr1_109358840_G_C_b38	44266	5.99477e-08	0.717237	0.463303	109	0.866924	0.977016
chr1:109314339-109314808	Brain	chr1_109362349_A_T_b38	47775	1.32047e-07	0.684704	0.362385	109	0.866924	0.884323
chr1:109314339-109314808	Brain	chr1_109366527_C_T_b38	51953	1.32047e-07	0.684704	0.362385	109	0.866924	0.884323
chr1:109314339-109314808	Brain	chr1_109366647_C_T_b38	52073	1.32047e-07	0.684704	0.385321	109	0.866924	0.904257
chr1:109314339-109314808	Brain	chr1_109367391_C_T_b38	52817	0.000121815	-0.672206	0.394495	109	0.866924	0.881227
chr1:109314339-109314808	Brain	chr1_109372361_A_G_b38	57787	7.55111e-07	0.640786	0.394495	109	0.866924	0.784103
chr1:109314339-109314808	Brain	chr1_109372453_C_A_b38	57879	7.55111e-07	0.640786	0.389908	109	0.866924	0.779317
chr1:109314339-109314808	Brain	chr1_109374268_T_A_b38	59694	1.32047e-07	0.684704	0.385321	109	0.866924	0.904257
chr1:109314339-109314808	Brain	chr1_109374918_G_C_b38	60344	7.55111e-07	0.640786	0.385321	109	0.866924	0.774264
chr1:109314339-109314808	Brain	chr1_109376144_T_C_b38	61570	7.55111e-07	0.640786	0.385321	109	0.866924	0.774264
chr1:109314339-109314808	Brain	chr1_109379755_G_A_b38	65181	0.000121815	-0.672206	0.385321	109	0.866924	0.87378
chr1:109314339-109314808	Brain	chr1_109380964_C_T_b38	66390	1.32047e-07	0.684704	0.394495	109	0.866924	0.910596
chr1:109314339-109314808	Brain	chr1_109384206_T_C_b38	69632	1.32047e-07	0.684704	0.385321	109	0.866924	0.904257
chr1:109314339-109314808	Brain	chr1_109386615_G_A_b38	72041	1.32047e-07	0.684704	0.449541	109	0.866924	0.934153
chr1:109314339-109314808	Brain	chr1_109387876_A_G_b38	73302	3.73541e-07	0.658316	0.229358	109	0.866924	0.469919
chr1:109314339-109314808	Brain	chr1_109388230_C_T_b38	73656	2.04503e-07	0.672613	0.256881	109	0.866924	0.624537
chr1:109314339-109314808	Brain	chr1_109389286_C_T_b38	74712	1.32047e-07	0.684704	0.229358	109	0.866924	0.570298
chr1:109314339-109314808	Brain	chr1_109392703_C_T_b38	78129	1.32047e-07	0.684704	0.229358	109	0.866924	0.570298
chr1:109314339-109314808	Brain	chr1_109392805_A_G_b38	78231	7.55111e-07	0.640786	0.215596	109	0.866924	0.356671
chr1:109314339-109314808	Brain	chr1_109392883_C_T_b38	78309	1.32047e-07	0.684704	0.16055	109	0.866924	0.265556
chr1:109314339-109314808	Brain	chr1_109392956_T_C_b38	78382	1.32047e-07	0.684704	0.211009	109	0.866924	0.493291
chr1:109314339-109314808	Brain	chr1_109393153_A_C_b38	78579	7.55111e-07	0.640786	0.137615	109	0.866924	0.106103
chr1:109314339-109314808	Brain	chr1_109394060_G_A_b38	79486	7.55111e-07	0.640786	0.238532	109	0.866924	0.437449
chr1:109314339-109314808	Brain	chr1_109394804_T_C_b38	80230	1.32047e-07	0.684704	0.151376	109	0.866924	0.226466
chr1:109314339-109314808	Brain	chr1_109395294_C_T_b38	80720	4.51454e-07	0.652229	0.174312	109	0.866924	0.239366
chr1:109314339-109314808	Brain	chr1_109395309_C_T_b38	80735	9.03468e-08	0.693279	0.133028	109	0.866924	0.169886
chr1:109314339-109314808	Brain	chr1_109398511_C_T_b38	83937	1.32047e-07	0.684704	0.256881	109	0.866924	0.67106
chr1:109314339-109314808	Brain	chr1_109401271_C_T_b38	86697	1.32047e-07	0.684704	0.266055	109	0.866924	0.700175
chr1:109314339-109314808	Brain	chr1_109401456_T_C_b38	86882	7.55111e-07	0.640786	0.270642	109	0.866924	0.541494
chr1:109314339-109314808	Brain	chr1_109404260_T_C_b38	89686	7.55111e-07	0.640786	0.261468	109	0.866924	0.51323
chr1:109314339-109314808	Brain	chr1_109406386_A_G_b38	91812	7.55111e-07	0.640786	0.495413	109	0.866924	0.833654
chr1:109314339-109314808	Brain	chr1_109407985_A_G_b38	93411	0.000121815	0.672206	0.261468	109	0.866924	0.638041
chr1:109314339-109314808	Brain	chr1_109408236_T_C_b38	93662	1.32047e-07	0.684704	0.197248	109	0.866924	0.431898
chr1:109314339-109314808	Brain	chr1_109409089_T_C_b38	94515	7.55111e-07	0.640786	0.284404	109	0.866924	0.581325
chr1:109314339-109314808	Brain	chr1_109409505_G_A_b38	94931	7.55111e-07	0.640786	0.495413	109	0.866924	0.833654
chr1:109314339-109314808	Brain	chr1_109411733_C_G_b38	97159	6.8807e-07	0.644359	0.284404	109	0.866924	0.595918
chr1:109314339-109314808	Brain	chr1_109412388_C_A_b38	97814	3.73541e-07	0.658316	0.486239	109	0.866924	0.883823
chr1:109314339-109314808	Brain	chr1_109413534_G_A_b38	98960	1.32047e-07	0.684704	0.275229	109	0.866924	0.727002
chr1:109687179-109688531	Brain	chr1_109675302_G_A_b38	-12553	5.64941e-07	-0.934848	0.279817	109	0.757935	1
chr1:109711642-109712523	Brain	chr1_109704188_G_A_b38	-7894	3.0876e-05	-0.727767	0.5	109	0.908048	0.955258
chr1:109711642-109712523	Brain	chr1_109704618_C_A_b38	-7464	3.0876e-05	-0.727767	0.472477	109	0.908048	0.953828
chr1:109711642-109712523	Brain	chr1_109707546_G_A_b38	-4536	3.0876e-05	-0.727767	0.307339	109	0.908048	0.834922
chr1:109711642-109712523	Brain	chr1_109710619_A_C_b38	-1463	3.0876e-05	-0.727767	0.307339	109	0.908048	0.834922
chr1:109711642-109712523	Brain	chr1_109711119_A_C_b38	-963	3.0876e-05	-0.727767	0.495413	109	0.908048	0.955218
chr1:109711642-109712523	Brain	chr1_109711834_A_G_b38	-248	6.03468e-05	-0.610958	0.495413	109	0.908048	0.60442
chr1:109711642-109712523	Brain	chr1_109712056_G_T_b38	-26	2.48969e-05	-0.793883	0.490826	109	0.908048	0.99606
chr1:109711642-109712523	Brain	chr1_109712552_T_G_b38	470	4.01227e-06	-0.853167	0.307339	109	0.908048	0.994721
chr1:109711642-109712523	Brain	chr1_109712974_C_G_b38	892	2.45923e-06	-0.885146	0.298165	109	0.908048	0.998209
chr1:109711642-109712523	Brain	chr1_109716394_G_T_b38	4312	3.28497e-05	-0.737895	0.298165	109	0.908048	0.845484
chr1:109711642-109712523	Brain	chr1_109716740_G_A_b38	4658	3.28497e-05	-0.737895	0.5	109	0.908048	0.966889
chr1:109711642-109712523	Brain	chr1_109718945_G_A_b38	6863	3.57708e-05	-0.748064	0.307339	109	0.908048	0.886319
chr1:109711642-109712523	Brain	chr1_109722897_T_A_b38	10815	1.22845e-05	-0.754387	0.279817	109	0.908048	0.851856
chr1:109711642-109712523	Brain	chr1_109726664_G_A_b38	14582	2.06484e-05	-0.779391	0.5	109	0.908048	0.992588
chr1:109711642-109712523	Brain	chr1_109731435_C_G_b38	19353	3.5867e-06	-0.831911	0.449541	109	0.908048	0.999333
chr1:109711642-109712523	Brain	chr1_109733122_A_G_b38	21040	2.43851e-06	-0.856169	0.449541	109	0.908048	0.999859
chr1:109711642-109712523	Brain	chr1_109734781_T_C_b38	22699	2.43851e-06	-0.856169	0.463303	109	0.908048	0.999878
chr1:109711642-109712523	Brain	chr1_109736405_C_T_b38	24323	2.18118e-06	-0.867467	0.155963	109	0.908048	0.682469
chr1:109711642-109712523	Brain	chr1_109737079_C_T_b38	24997	3.58617e-06	-0.846786	0.174312	109	0.908048	0.734224
chr1:109711642-109712523	Brain	chr1_109737292_C_T_b38	25210	5.18239e-06	-0.823063	0.270642	109	0.908048	0.959685
chr1:109711642-109712523	Brain	chr1_109741590_C_G_b38	29508	1.80972e-05	-0.798748	0.178899	109	0.908048	0.610163
chr1:109739432-109741032	Brain	chr1_109704542_C_T_b38	-35690	3.54375e-05	-0.518946	0.238532	109	0.838687	0.137452
chr1:109739432-109741032	Brain	chr1_109709640_G_C_b38	-30592	2.89869e-05	-0.531411	0.307339	109	0.838687	0.280091
chr1:109739432-109741032	Brain	chr1_109709692_A_C_b38	-30540	2.89869e-05	-0.531411	0.302752	109	0.838687	0.27257
chr1:109739432-109741032	Brain	chr1_109720464_C_A_b38	-19768	4.99923e-06	0.574498	0.247706	109	0.838687	0.301173
chr1:109739432-109741032	Brain	chr1_109724132_A_C_b38	-16100	5.82849e-05	0.571167	0.486239	109	0.838687	0.635345
chr1:109739432-109741032	Brain	chr1_109727471_A_C_b38	-12761	4.78684e-07	0.615381	0.486239	109	0.838687	0.817549
chr1:109739432-109741032	Brain	chr1_109728286_T_G_b38	-11946	5.82574e-07	0.614708	0.270642	109	0.838687	0.519768
chr1:109739432-109741032	Brain	chr1_109728612_G_C_b38	-11620	9.16023e-05	0.504434	0.477064	109	0.838687	0.332231
chr1:109739432-109741032	Brain	chr1_109730023_C_T_b38	-10209	5.82574e-07	0.614708	0.5	109	0.838687	0.816015
chr1:109739432-109741032	Brain	chr1_109735327_T_C_b38	-4905	6.77555e-07	0.600094	0.440367	109	0.838687	0.744063
chr1:109739432-109741032	Brain	chr1_109739319_G_A_b38	-913	1.87044e-06	0.594774	0.229358	109	0.838687	0.317124
chr1:109739432-109741032	Brain	chr1_109740350_G_T_b38	118	1.96554e-07	0.628951	0.440367	109	0.838687	0.848408
chr1:109739432-109741032	Brain	chr1_109741163_C_T_b38	931	6.61724e-08	0.658325	0.43578	109	0.838687	0.922208
chr1:109739432-109741032	Brain	chr1_109753150_T_C_b38	12918	6.48141e-07	0.642061	0.119266	109	0.838687	0.0872612
chr1:109739432-109741032	Brain	chr1_109753268_C_G_b38	13036	1.69445e-07	0.668781	0.0963303	109	0.838687	0.0580023
chr1:109739432-109741032	Brain	chr1_109753395_C_T_b38	13163	2.03997e-06	0.588917	0.087156	109	0.838687	0.0150538
chr1:109739432-109741032	Brain	chr1_109753667_T_C_b38	13435	7.85366e-07	0.645556	0.0963303	109	0.838687	0.044041
chr1:109739432-109741032	Brain	chr1_109753716_C_T_b38	13484	3.1581e-06	0.578182	0.119266	109	0.838687	0.0387671
chr1:109739432-109741032	Brain	chr1_109756430_T_G_b38	16198	9.79013e-07	0.624987	0.0963303	109	0.838687	0.0341695
chr1:109881621-109882813	Brain	chr1_109820865_G_A_b38	-61352	3.98672e-05	-0.546638	0.119266	109	0.575344	0.384903
chr1:109881621-109882813	Brain	chr1_109823534_G_A_b38	-58683	9.18351e-06	-0.565867	0.119266	109	0.575344	0.466124
chr1:109881621-109882813	Brain	chr1_109823592_G_C_b38	-58625	9.18351e-06	-0.565867	0.0963303	109	0.575344	0.266945
chr1:109881621-109882813	Brain	chr1_109823643_T_C_b38	-58574	9.18351e-06	-0.565867	0.0963303	109	0.575344	0.266945
chr1:109881621-109882813	Brain	chr1_109823688_G_A_b38	-58529	9.18351e-06	-0.565867	0.0963303	109	0.575344	0.266945
chr1:111227978-111229391	Brain	chr1_111243307_C_A_b38	14623	9.62329e-05	0.618316	0.490826	109	0.780156	0.94381
chr1:111227978-111229391	Brain	chr1_111246988_A_C_b38	18304	2.93507e-08	0.666007	0.43578	109	0.780156	0.988638
chr1:111227978-111229391	Brain	chr1_111247531_C_G_b38	18847	9.50608e-08	0.650095	0.0825688	109	0.780156	0.0475573
chr1:111227978-111229391	Brain	chr1_111248512_G_T_b38	19828	1.02506e-07	0.639556	0.477064	109	0.780156	0.972353
chr1:111227978-111229391	Brain	chr1_111249172_A_G_b38	20488	1.02506e-07	0.639556	0.444954	109	0.780156	0.968866
chr1:111227978-111229391	Brain	chr1_111249714_T_G_b38	21030	1.25847e-07	0.635352	0.408257	109	0.780156	0.954204
chr1:111227978-111229391	Brain	chr1_111249795_A_G_b38	21111	1.02506e-07	0.639556	0.440367	109	0.780156	0.96809
chr1:111227978-111229391	Brain	chr1_111249915_T_C_b38	21231	1.02506e-07	0.639556	0.40367	109	0.780156	0.958601
chr1:111227978-111229391	Brain	chr1_111251611_C_G_b38	22927	2.23516e-08	0.667823	0.463303	109	0.780156	0.991195
chr1:111227978-111229391	Brain	chr1_111252111_G_A_b38	23427	1.02506e-07	0.639556	0.444954	109	0.780156	0.968866
chr1:111227978-111229391	Brain	chr1_111252189_A_T_b38	23505	1.02506e-07	0.639556	0.463303	109	0.780156	0.971247
chr1:111227978-111229391	Brain	chr1_111252192_G_A_b38	23508	1.02506e-07	0.639556	0.40367	109	0.780156	0.958601
chr1:111227978-111229391	Brain	chr1_111252344_T_A_b38	23660	2.42572e-08	0.667637	0.458716	109	0.780156	0.990915
chr1:111227978-111229391	Brain	chr1_111252452_A_G_b38	23768	1.02506e-07	0.639556	0.472477	109	0.780156	0.972045
chr1:111227978-111229391	Brain	chr1_111252858_C_A_b38	24174	3.34797e-08	0.664016	0.477064	109	0.780156	0.990011
chr1:111227978-111229391	Brain	chr1_111253061_G_A_b38	24377	3.34797e-08	0.664016	0.431193	109	0.780156	0.987134
chr1:111227978-111229391	Brain	chr1_111253121_G_A_b38	24437	3.34797e-08	0.664016	0.458716	109	0.780156	0.989267
chr1:111227978-111229391	Brain	chr1_111253139_C_T_b38	24455	3.34797e-08	0.664016	0.472477	109	0.780156	0.989868
chr1:111227978-111229391	Brain	chr1_111253143_C_T_b38	24459	3.34797e-08	0.664016	0.477064	109	0.780156	0.990011
chr1:111227978-111229391	Brain	chr1_111253144_A_G_b38	24460	3.34797e-08	0.664016	0.495413	109	0.780156	0.990316
chr1:111227978-111229391	Brain	chr1_111253581_A_G_b38	24897	3.34797e-08	0.664016	0.454128	109	0.780156	0.989004
chr1:111227978-111229391	Brain	chr1_111253644_G_A_b38	24960	3.34797e-08	0.664016	0.426606	109	0.780156	0.986631
chr1:111227978-111229391	Brain	chr1_111253917_T_C_b38	25233	3.34797e-08	0.664016	0.449541	109	0.780156	0.988707
chr1:111227978-111229391	Brain	chr1_111254005_C_A_b38	25321	3.34797e-08	0.664016	0.454128	109	0.780156	0.989004
chr1:111227978-111229391	Brain	chr1_111254044_G_A_b38	25360	3.34797e-08	0.664016	0.426606	109	0.780156	0.986631
chr1:111227978-111229391	Brain	chr1_111254182_T_G_b38	25498	3.34797e-08	0.664016	0.454128	109	0.780156	0.989004
chr1:111227978-111229391	Brain	chr1_111254261_C_T_b38	25577	3.34797e-08	0.664016	0.385321	109	0.780156	0.979263
chr1:111249594-111250749	Brain	chr1_111246988_A_C_b38	-3184	3.59011e-05	0.521887	0.43578	109	0.790621	0.532961
chr1:111249594-111250749	Brain	chr1_111247531_C_G_b38	-2641	6.04147e-06	0.570863	0.0825688	109	0.790621	0.0154539
chr1:111249594-111250749	Brain	chr1_111248456_T_C_b38	-1716	5.7262e-05	0.513239	0.449541	109	0.790621	0.498458
chr1:111249594-111250749	Brain	chr1_111248512_G_T_b38	-1660	7.68513e-08	0.653509	0.477064	109	0.790621	0.977435
chr1:111249594-111250749	Brain	chr1_111248569_T_G_b38	-1603	5.7262e-05	0.513239	0.43578	109	0.790621	0.490402
chr1:111249594-111250749	Brain	chr1_111248881_G_C_b38	-1291	4.73086e-05	0.51623	0.43578	109	0.790621	0.50507
chr1:111249594-111250749	Brain	chr1_111249172_A_G_b38	-1000	7.68513e-08	0.653509	0.444954	109	0.790621	0.974421
chr1:111249594-111250749	Brain	chr1_111249714_T_G_b38	-458	6.8678e-08	0.655194	0.408257	109	0.790621	0.968726
chr1:111249594-111250749	Brain	chr1_111249795_A_G_b38	-377	7.68513e-08	0.653509	0.440367	109	0.790621	0.973748
chr1:111249594-111250749	Brain	chr1_111249915_T_C_b38	-257	7.68513e-08	0.653509	0.40367	109	0.790621	0.965451
chr1:111249594-111250749	Brain	chr1_111250388_A_G_b38	216	9.95304e-05	0.619681	0.40367	109	0.790621	0.904954
chr1:111249594-111250749	Brain	chr1_111251611_C_G_b38	1439	5.48482e-07	0.616218	0.463303	109	0.790621	0.92023
chr1:111249594-111250749	Brain	chr1_111252111_G_A_b38	1939	7.68513e-08	0.653509	0.444954	109	0.790621	0.974421
chr1:111249594-111250749	Brain	chr1_111252189_A_T_b38	2017	7.68513e-08	0.653509	0.463303	109	0.790621	0.976481
chr1:111249594-111250749	Brain	chr1_111252192_G_A_b38	2020	7.68513e-08	0.653509	0.40367	109	0.790621	0.965451
chr1:111249594-111250749	Brain	chr1_111252344_T_A_b38	2172	6.15666e-07	0.614976	0.458716	109	0.790621	0.916444
chr1:111249594-111250749	Brain	chr1_111252452_A_G_b38	2280	7.68513e-08	0.653509	0.472477	109	0.790621	0.977169
chr1:111249594-111250749	Brain	chr1_111252828_C_T_b38	2656	9.95304e-05	0.619681	0.444954	109	0.790621	0.923205
chr1:111249594-111250749	Brain	chr1_111252858_C_A_b38	2686	2.47585e-08	0.678295	0.477064	109	0.790621	0.992218
chr1:111249594-111250749	Brain	chr1_111253061_G_A_b38	2889	2.47585e-08	0.678295	0.431193	109	0.790621	0.98984
chr1:111249594-111250749	Brain	chr1_111253121_G_A_b38	2949	2.47585e-08	0.678295	0.458716	109	0.790621	0.991606
chr1:111249594-111250749	Brain	chr1_111253139_C_T_b38	2967	2.47585e-08	0.678295	0.472477	109	0.790621	0.992101
chr1:111249594-111250749	Brain	chr1_111253143_C_T_b38	2971	2.47585e-08	0.678295	0.477064	109	0.790621	0.992218
chr1:111249594-111250749	Brain	chr1_111253144_A_G_b38	2972	2.47585e-08	0.678295	0.495413	109	0.790621	0.992469
chr1:111249594-111250749	Brain	chr1_111253581_A_G_b38	3409	2.47585e-08	0.678295	0.454128	109	0.790621	0.991389
chr1:111249594-111250749	Brain	chr1_111253644_G_A_b38	3472	2.47585e-08	0.678295	0.426606	109	0.790621	0.989421
chr1:111249594-111250749	Brain	chr1_111253917_T_C_b38	3745	2.47585e-08	0.678295	0.449541	109	0.790621	0.991144
chr1:111249594-111250749	Brain	chr1_111254005_C_A_b38	3833	2.47585e-08	0.678295	0.454128	109	0.790621	0.991389
chr1:111249594-111250749	Brain	chr1_111254044_G_A_b38	3872	2.47585e-08	0.678295	0.426606	109	0.790621	0.989421
chr1:111249594-111250749	Brain	chr1_111254182_T_G_b38	4010	2.47585e-08	0.678295	0.454128	109	0.790621	0.991389
chr1:111249594-111250749	Brain	chr1_111254261_C_T_b38	4089	2.47585e-08	0.678295	0.385321	109	0.790621	0.983202
chr1:111252943-111254070	Brain	chr1_111246988_A_C_b38	-6518	7.87498e-05	0.528215	0.43578	109	0.834134	0.429791
chr1:111252943-111254070	Brain	chr1_111247531_C_G_b38	-5975	0.000114869	0.521272	0.0825688	109	0.834134	0.00508731
chr1:111252943-111254070	Brain	chr1_111248512_G_T_b38	-4994	2.1267e-05	0.561547	0.477064	109	0.834134	0.603262
chr1:111252943-111254070	Brain	chr1_111249172_A_G_b38	-4334	2.1267e-05	0.561547	0.444954	109	0.834134	0.590013
chr1:111252943-111254070	Brain	chr1_111249714_T_G_b38	-3792	2.28734e-05	0.559266	0.408257	109	0.834134	0.550547
chr1:111252943-111254070	Brain	chr1_111249795_A_G_b38	-3711	2.1267e-05	0.561547	0.440367	109	0.834134	0.587215
chr1:111252943-111254070	Brain	chr1_111249915_T_C_b38	-3591	2.1267e-05	0.561547	0.40367	109	0.834134	0.556483
chr1:111252943-111254070	Brain	chr1_111251611_C_G_b38	-1895	1.14644e-05	0.578598	0.463303	109	0.834134	0.677139
chr1:111252943-111254070	Brain	chr1_111252111_G_A_b38	-1395	2.1267e-05	0.561547	0.444954	109	0.834134	0.590013
chr1:111252943-111254070	Brain	chr1_111252189_A_T_b38	-1317	2.1267e-05	0.561547	0.463303	109	0.834134	0.598933
chr1:111252943-111254070	Brain	chr1_111252192_G_A_b38	-1314	2.1267e-05	0.561547	0.40367	109	0.834134	0.556483
chr1:111252943-111254070	Brain	chr1_111252344_T_A_b38	-1162	8.56304e-06	0.587107	0.458716	109	0.834134	0.712572
chr1:111252943-111254070	Brain	chr1_111252452_A_G_b38	-1054	2.1267e-05	0.561547	0.472477	109	0.834134	0.602042
chr1:111252943-111254070	Brain	chr1_111252858_C_A_b38	-648	1.35606e-05	0.577078	0.477064	109	0.834134	0.6746
chr1:111252943-111254070	Brain	chr1_111253061_G_A_b38	-445	1.35606e-05	0.577078	0.431193	109	0.834134	0.652498
chr1:111252943-111254070	Brain	chr1_111253121_G_A_b38	-385	1.35606e-05	0.577078	0.458716	109	0.834134	0.66847
chr1:111252943-111254070	Brain	chr1_111253139_C_T_b38	-367	1.35606e-05	0.577078	0.472477	109	0.834134	0.673399
chr1:111252943-111254070	Brain	chr1_111253143_C_T_b38	-363	1.35606e-05	0.577078	0.477064	109	0.834134	0.6746
chr1:111252943-111254070	Brain	chr1_111253144_A_G_b38	-362	1.35606e-05	0.577078	0.495413	109	0.834134	0.677212
chr1:111252943-111254070	Brain	chr1_111253581_A_G_b38	75	1.35606e-05	0.577078	0.454128	109	0.834134	0.66638
chr1:111252943-111254070	Brain	chr1_111253644_G_A_b38	138	1.35606e-05	0.577078	0.426606	109	0.834134	0.649022
chr1:111252943-111254070	Brain	chr1_111253917_T_C_b38	411	1.35606e-05	0.577078	0.449541	109	0.834134	0.664063
chr1:111252943-111254070	Brain	chr1_111254005_C_A_b38	499	1.35606e-05	0.577078	0.454128	109	0.834134	0.66638
chr1:111252943-111254070	Brain	chr1_111254044_G_A_b38	538	1.35606e-05	0.577078	0.426606	109	0.834134	0.649022
chr1:111252943-111254070	Brain	chr1_111254182_T_G_b38	676	1.35606e-05	0.577078	0.454128	109	0.834134	0.66638
chr1:111252943-111254070	Brain	chr1_111254261_C_T_b38	755	1.35606e-05	0.577078	0.385321	109	0.834134	0.606719
chr1:111254102-111254639	Brain	chr1_111247531_C_G_b38	-6839	2.46441e-05	0.557936	0.0825688	109	0.822899	0.00947605
chr1:111254102-111254639	Brain	chr1_111248512_G_T_b38	-5858	9.96755e-06	0.573444	0.477064	109	0.822899	0.693231
chr1:111254102-111254639	Brain	chr1_111249172_A_G_b38	-5198	9.96755e-06	0.573444	0.444954	109	0.822899	0.68028
chr1:111254102-111254639	Brain	chr1_111249714_T_G_b38	-4656	1.1117e-05	0.570356	0.408257	109	0.822899	0.637544
chr1:111254102-111254639	Brain	chr1_111249795_A_G_b38	-4575	9.96755e-06	0.573444	0.440367	109	0.822899	0.67753
chr1:111254102-111254639	Brain	chr1_111249915_T_C_b38	-4455	9.96755e-06	0.573444	0.40367	109	0.822899	0.646993
chr1:111254102-111254639	Brain	chr1_111251611_C_G_b38	-2759	6.01799e-05	0.526481	0.463303	109	0.822899	0.468198
chr1:111254102-111254639	Brain	chr1_111252111_G_A_b38	-2259	9.96755e-06	0.573444	0.444954	109	0.822899	0.68028
chr1:111254102-111254639	Brain	chr1_111252189_A_T_b38	-2181	9.96755e-06	0.573444	0.463303	109	0.822899	0.689012
chr1:111254102-111254639	Brain	chr1_111252192_G_A_b38	-2178	9.96755e-06	0.573444	0.40367	109	0.822899	0.646993
chr1:111254102-111254639	Brain	chr1_111252344_T_A_b38	-2026	4.18232e-05	0.537618	0.458716	109	0.822899	0.519031
chr1:111254102-111254639	Brain	chr1_111252452_A_G_b38	-1918	9.96755e-06	0.573444	0.472477	109	0.822899	0.692043
chr1:111254102-111254639	Brain	chr1_111252858_C_A_b38	-1512	1.60105e-06	0.6209	0.477064	109	0.822899	0.871431
chr1:111254102-111254639	Brain	chr1_111253061_G_A_b38	-1309	1.60105e-06	0.6209	0.431193	109	0.822899	0.855627
chr1:111254102-111254639	Brain	chr1_111253121_G_A_b38	-1249	1.60105e-06	0.6209	0.458716	109	0.822899	0.86713
chr1:111254102-111254639	Brain	chr1_111253139_C_T_b38	-1231	1.60105e-06	0.6209	0.472477	109	0.822899	0.870594
chr1:111254102-111254639	Brain	chr1_111253143_C_T_b38	-1227	1.60105e-06	0.6209	0.477064	109	0.822899	0.871431
chr1:111254102-111254639	Brain	chr1_111253144_A_G_b38	-1226	1.60105e-06	0.6209	0.495413	109	0.822899	0.873245
chr1:111254102-111254639	Brain	chr1_111253581_A_G_b38	-789	1.60105e-06	0.6209	0.454128	109	0.822899	0.865649
chr1:111254102-111254639	Brain	chr1_111253644_G_A_b38	-726	1.60105e-06	0.6209	0.426606	109	0.822899	0.853067
chr1:111254102-111254639	Brain	chr1_111253917_T_C_b38	-453	1.60105e-06	0.6209	0.449541	109	0.822899	0.863999
chr1:111254102-111254639	Brain	chr1_111254005_C_A_b38	-365	1.60105e-06	0.6209	0.454128	109	0.822899	0.865649
chr1:111254102-111254639	Brain	chr1_111254044_G_A_b38	-326	1.60105e-06	0.6209	0.426606	109	0.822899	0.853067
chr1:111254102-111254639	Brain	chr1_111254182_T_G_b38	-188	1.60105e-06	0.6209	0.454128	109	0.822899	0.865649
chr1:111254102-111254639	Brain	chr1_111254261_C_T_b38	-109	1.60105e-06	0.6209	0.385321	109	0.822899	0.820308
chr1:111254102-111254639	Brain	chr1_111279324_C_G_b38	24954	7.64301e-05	0.97071	0.444954	109	0.822899	1
chr1:111254102-111254639	Brain	chr1_111280551_T_C_b38	26181	7.64301e-05	0.97071	0.458716	109	0.822899	1
chr1:111254102-111254639	Brain	chr1_111283861_A_G_b38	29491	7.64301e-05	0.97071	0.458716	109	0.822899	1
chr1:112537857-112539062	Brain	chr1_112512401_G_A_b38	-26059	3.66837e-05	0.909777	0.353211	109	0.823406	1
chr1:112537857-112539062	Brain	chr1_112513031_G_A_b38	-25429	0.000107937	0.75504	0.275229	109	0.823406	0.972496
chr1:112537857-112539062	Brain	chr1_112514368_C_T_b38	-24092	9.27621e-05	0.72807	0.279817	109	0.823406	0.945769
chr1:112537857-112539062	Brain	chr1_112517810_A_G_b38	-20650	7.95742e-05	0.693746	0.284404	109	0.823406	0.886277
chr1:112537857-112539062	Brain	chr1_112521149_C_T_b38	-17311	4.50872e-06	0.782173	0.298165	109	0.823406	0.995147
chr1:112537857-112539062	Brain	chr1_112525955_C_T_b38	-12505	7.2223e-06	0.767054	0.288991	109	0.823406	0.987786
chr1:112537857-112539062	Brain	chr1_112534197_T_A_b38	-4263	1.7122e-05	0.735455	0.298165	109	0.823406	0.970922
chr1:112537857-112539062	Brain	chr1_112539161_G_C_b38	701	1.7122e-05	0.735455	0.229358	109	0.823406	0.864864
chr1:112537857-112539062	Brain	chr1_112539531_C_A_b38	1071	9.01668e-06	0.795586	0.380734	109	0.823406	0.999861
chr1:112537857-112539062	Brain	chr1_112542830_C_G_b38	4370	7.25929e-05	0.690904	0.270642	109	0.823406	0.851088
chr1:112537857-112539062	Brain	chr1_112550284_T_C_b38	11824	3.94938e-05	0.67508	0.298165	109	0.823406	0.862562
chr1:112537857-112539062	Brain	chr1_112555011_T_C_b38	16551	3.94938e-05	0.67508	0.288991	109	0.823406	0.844979
chr1:112537857-112539062	Brain	chr1_112559776_C_T_b38	21316	3.94938e-05	0.67508	0.197248	109	0.823406	0.524498
chr1:112537857-112539062	Brain	chr1_112565842_C_G_b38	27382	5.5086e-05	0.670102	0.197248	109	0.823406	0.5056
chr1:112537857-112539062	Brain	chr1_112574591_A_G_b38	36131	3.52073e-05	0.669233	0.201835	109	0.823406	0.52432
chr1:112537857-112539062	Brain	chr1_112576820_T_C_b38	38360	0.000137633	0.624147	0.206422	109	0.823406	0.37671
chr1:112537857-112539062	Brain	chr1_112577971_A_G_b38	39511	3.94938e-05	0.67508	0.256881	109	0.823406	0.764333
chr1:112537857-112539062	Brain	chr1_112580738_C_T_b38	42278	6.13803e-05	0.662481	0.238532	109	0.823406	0.654552
chr1:112537857-112539062	Brain	chr1_112581617_C_T_b38	43157	6.13803e-05	0.662481	0.100917	109	0.823406	0.0729127
chr1:112537857-112539062	Brain	chr1_112584808_G_A_b38	46348	4.48819e-05	0.659727	0.0779817	109	0.823406	0.0284937
chr1:112537857-112539062	Brain	chr1_112585332_G_A_b38	46872	6.13803e-05	0.662481	0.105505	109	0.823406	0.0847427
chr1:112537857-112539062	Brain	chr1_112585590_G_A_b38	47130	6.13803e-05	0.662481	0.0825688	109	0.823406	0.0361365
chr1:112537857-112539062	Brain	chr1_112586309_T_C_b38	47849	6.13803e-05	0.662481	0.100917	109	0.823406	0.0729127
chr1:112537857-112539062	Brain	chr1_112594948_T_C_b38	56488	6.13803e-05	0.662481	0.0917431	109	0.823406	0.052454
chr1:112537857-112539062	Brain	chr1_112597961_T_C_b38	59501	6.13803e-05	0.662481	0.0917431	109	0.823406	0.052454
chr1:112537857-112539062	Brain	chr1_112601817_G_A_b38	63357	6.13803e-05	0.662481	0.0825688	109	0.823406	0.0361365
chr1:112537857-112539062	Brain	chr1_112604985_G_A_b38	66525	2.08881e-05	0.740175	0.100917	109	0.823406	0.166316
chr1:112537857-112539062	Brain	chr1_112611742_C_T_b38	73282	6.13803e-05	0.662481	0.0779817	109	0.823406	0.0294421
chr1:112537857-112539062	Brain	chr1_112614559_T_C_b38	76099	6.13803e-05	0.662481	0.0825688	109	0.823406	0.0361365
chr1:112537857-112539062	Brain	chr1_112617548_C_T_b38	79088	6.13803e-05	0.662481	0.0825688	109	0.823406	0.0361365
chr1:112537857-112539062	Brain	chr1_112617797_C_T_b38	79337	6.13803e-05	0.662481	0.0825688	109	0.823406	0.0361365
chr1:112537857-112539062	Brain	chr1_112627045_T_G_b38	88585	5.67015e-05	0.656809	0.0825688	109	0.823406	0.033778
chr1:112537857-112539062	Brain	chr1_112627767_C_T_b38	89307	4.32812e-05	0.677567	0.0825688	109	0.823406	0.0431094
chr1:112904877-112907090	Brain	chr1_112876316_A_G_b38	-29668	4.08105e-05	-0.478137	0.174312	109	0.688589	0.136399
chr1:112904877-112907090	Brain	chr1_112878603_C_G_b38	-27381	8.86907e-05	-0.449595	0.256881	109	0.688589	0.238504
chr1:112904877-112907090	Brain	chr1_112881479_G_C_b38	-24505	0.000136058	-0.444139	0.412844	109	0.688589	0.456881
chr1:112904877-112907090	Brain	chr1_112883686_C_T_b38	-22298	0.000111176	-0.444822	0.431193	109	0.688589	0.475089
chr1:112904877-112907090	Brain	chr1_112889082_G_A_b38	-16902	0.000171372	-0.432652	0.426606	109	0.688589	0.405555
chr1:112904877-112907090	Brain	chr1_112896455_C_T_b38	-9529	0.000101682	-0.440847	0.477064	109	0.688589	0.473925
chr1:112904877-112907090	Brain	chr1_112904217_G_T_b38	-1767	8.65841e-05	-0.438674	0.385321	109	0.688589	0.400283
chr1:112904877-112907090	Brain	chr1_112906231_T_A_b38	247	9.25226e-05	-0.432158	0.220183	109	0.688589	0.124098
chr1:112904877-112907090	Brain	chr1_112907005_A_G_b38	1021	9.25226e-05	-0.432158	0.46789	109	0.688589	0.423397
chr1:112904877-112907090	Brain	chr1_112916365_G_A_b38	10381	4.28518e-05	-0.461134	0.426606	109	0.688589	0.563691
chr1:112904877-112907090	Brain	chr1_112932530_C_T_b38	26546	9.25226e-05	-0.432158	0.477064	109	0.688589	0.42578
chr1:112904877-112907090	Brain	chr1_112932709_G_A_b38	26725	0.00013942	-0.420782	0.43578	109	0.688589	0.350013
chr1:112904877-112907090	Brain	chr1_112939888_C_T_b38	33904	9.25226e-05	-0.432158	0.412844	109	0.688589	0.392638
chr1:112904877-112907090	Brain	chr1_112940988_T_C_b38	35004	5.24738e-05	-0.432861	0.298165	109	0.688589	0.251534
chr1:112904877-112907090	Brain	chr1_112947148_T_G_b38	41164	9.25226e-05	-0.432158	0.40367	109	0.688589	0.38483
chr1:112904877-112907090	Brain	chr1_112948739_G_C_b38	42755	8.25638e-05	-0.438521	0.399083	109	0.688589	0.413795
chr1:112904877-112907090	Brain	chr1_112950240_C_T_b38	44256	0.000140542	-0.431708	0.288991	109	0.688589	0.232522
chr1:112904877-112907090	Brain	chr1_112959930_A_C_b38	53946	0.00020588	-0.408913	0.40367	109	0.688589	0.274033
chr1:112904877-112907090	Brain	chr1_113002219_C_T_b38	96235	0.000148618	0.431428	0.40367	109	0.688589	0.381075
chr1:115728151-115728597	Brain	chr1_115639208_T_C_b38	-89166	9.6577e-05	-0.618938	0.389908	109	0.833728	0.789314
chr1:115728151-115728597	Brain	chr1_115641998_G_C_b38	-86376	0.000127008	-0.759615	0.426606	109	0.833728	0.998867
chr1:115728151-115728597	Brain	chr1_115642000_C_A_b38	-86374	0.000115458	-0.760107	0.389908	109	0.833728	0.997987
chr1:115728151-115728597	Brain	chr1_115653127_G_A_b38	-75247	2.16659e-05	-0.768036	0.389908	109	0.833728	0.998708
chr1:115728151-115728597	Brain	chr1_115655189_G_A_b38	-73185	2.16659e-05	-0.768036	0.389908	109	0.833728	0.998708
chr1:115728151-115728597	Brain	chr1_115658169_C_T_b38	-70205	2.16659e-05	-0.768036	0.389908	109	0.833728	0.998708
chr1:115728151-115728597	Brain	chr1_115658314_A_G_b38	-70060	2.16659e-05	-0.768036	0.481651	109	0.833728	0.999597
chr1:115728151-115728597	Brain	chr1_115660190_C_T_b38	-68184	3.47734e-05	-0.784052	0.426606	109	0.833728	0.999771
chr1:115728151-115728597	Brain	chr1_115660395_C_T_b38	-67979	2.16659e-05	-0.768036	0.426606	109	0.833728	0.999324
chr1:116387120-116387788	Brain	chr1_116357162_G_A_b38	-30292	0.000131908	0.831217	0.426606	109	0.837303	0.999994
chr1:116387120-116387788	Brain	chr1_116358460_C_G_b38	-28994	8.11848e-05	0.855454	0.426606	109	0.837303	1
chr1:116387120-116387788	Brain	chr1_116358918_C_T_b38	-28536	5.58184e-05	0.934694	0.422018	109	0.837303	1
chr1:116387120-116387788	Brain	chr1_116360340_C_A_b38	-27114	7.48317e-05	0.920922	0.422018	109	0.837303	1
chr1:116387120-116387788	Brain	chr1_116360661_G_A_b38	-26793	5.58184e-05	0.934694	0.422018	109	0.837303	1
chr1:116387120-116387788	Brain	chr1_116361308_A_G_b38	-26146	5.58184e-05	0.934694	0.33945	109	0.837303	1
chr1:116387120-116387788	Brain	chr1_116363582_C_T_b38	-23872	9.01445e-05	0.888349	0.431193	109	0.837303	1
chr1:116387120-116387788	Brain	chr1_116363729_C_T_b38	-23725	9.01445e-05	0.888349	0.422018	109	0.837303	1
chr1:116387120-116387788	Brain	chr1_116363811_T_C_b38	-23643	9.01445e-05	0.888349	0.426606	109	0.837303	1
chr1:116387120-116387788	Brain	chr1_116364250_G_A_b38	-23204	0.000119702	0.819634	0.316514	109	0.837303	0.999301
chr1:116387120-116387788	Brain	chr1_116364737_G_A_b38	-22717	0.000119702	0.819634	0.376147	109	0.837303	0.999929
chr1:116387120-116387788	Brain	chr1_116366108_G_T_b38	-21346	0.000119702	0.819634	0.316514	109	0.837303	0.999301
chr1:116387120-116387788	Brain	chr1_116367606_C_T_b38	-19848	0.000119702	0.819634	0.376147	109	0.837303	0.999929
chr1:116387120-116387788	Brain	chr1_116367812_T_C_b38	-19642	0.000119702	0.819634	0.37156	109	0.837303	0.999916
chr1:116387120-116387788	Brain	chr1_116368189_C_T_b38	-19265	0.000119702	0.819634	0.376147	109	0.837303	0.999929
chr1:116387120-116387788	Brain	chr1_116369792_A_G_b38	-17662	0.000119702	0.819634	0.376147	109	0.837303	0.999929
chr1:116387120-116387788	Brain	chr1_116370530_A_G_b38	-16924	9.01445e-05	0.888349	0.37156	109	0.837303	1
chr1:116387120-116387788	Brain	chr1_116371192_A_G_b38	-16262	9.01445e-05	0.888349	0.311927	109	0.837303	0.999995
chr1:116387120-116387788	Brain	chr1_116373434_C_T_b38	-14020	9.01445e-05	0.888349	0.37156	109	0.837303	1
chr1:119674849-119676224	Brain	chr1_119656566_C_T_b38	-18970	0.000112762	-0.547369	0.366972	109	0.827709	0.465915
chr1:119674849-119676224	Brain	chr1_119657983_C_T_b38	-17553	8.24234e-09	0.740257	0.362385	109	0.827709	0.992998
chr1:119674849-119676224	Brain	chr1_119659675_G_A_b38	-15861	8.24234e-09	0.740257	0.362385	109	0.827709	0.992998
chr1:119674849-119676224	Brain	chr1_119664309_G_T_b38	-11227	8.24234e-09	0.740257	0.366972	109	0.827709	0.993594
chr1:119674849-119676224	Brain	chr1_119664554_A_G_b38	-10982	8.24234e-09	0.740257	0.362385	109	0.827709	0.992998
chr1:119674849-119676224	Brain	chr1_119664559_A_G_b38	-10977	8.24234e-09	0.740257	0.366972	109	0.827709	0.993594
chr1:119674849-119676224	Brain	chr1_119664859_A_T_b38	-10677	1.76517e-05	0.565696	0.366972	109	0.827709	0.549458
chr1:119674849-119676224	Brain	chr1_119665674_T_C_b38	-9862	9.72047e-10	0.766117	0.37156	109	0.827709	0.998425
chr1:119674849-119676224	Brain	chr1_119665849_T_C_b38	-9687	1.76517e-05	0.565696	0.344037	109	0.827709	0.512184
chr1:119674849-119676224	Brain	chr1_119665880_G_T_b38	-9656	9.72047e-10	0.766117	0.307339	109	0.827709	0.991328
chr1:119674849-119676224	Brain	chr1_119666941_C_A_b38	-8595	8.24234e-09	0.740257	0.37156	109	0.827709	0.994128
chr1:119674849-119676224	Brain	chr1_119667132_T_C_b38	-8404	9.72047e-10	0.766117	0.307339	109	0.827709	0.991328
chr1:119674849-119676224	Brain	chr1_119668707_T_C_b38	-6829	1.66808e-08	0.733795	0.463303	109	0.827709	0.99745
chr1:119674849-119676224	Brain	chr1_119669260_C_T_b38	-6276	9.72047e-10	0.766117	0.37156	109	0.827709	0.998425
chr1:119674849-119676224	Brain	chr1_119671652_G_T_b38	-3884	9.72047e-10	0.766117	0.37156	109	0.827709	0.998425
chr1:119674849-119676224	Brain	chr1_119672330_G_A_b38	-3206	1.9673e-11	-0.835366	0.307339	109	0.827709	0.999785
chr1:119674849-119676224	Brain	chr1_119672646_G_A_b38	-2890	1.12355e-09	-0.763915	0.344037	109	0.827709	0.996494
chr1:119674849-119676224	Brain	chr1_119673402_A_G_b38	-2134	9.72047e-10	-0.766117	0.344037	109	0.827709	0.996856
chr1:119674849-119676224	Brain	chr1_119674120_C_T_b38	-1416	9.72047e-10	-0.766117	0.362385	109	0.827709	0.998034
chr1:119674849-119676224	Brain	chr1_119674458_G_T_b38	-1078	9.72047e-10	-0.766117	0.37156	109	0.827709	0.998425
chr1:119674849-119676224	Brain	chr1_119674510_C_G_b38	-1026	9.72047e-10	-0.766117	0.344037	109	0.827709	0.996856
chr1:119674849-119676224	Brain	chr1_119674707_C_T_b38	-829	9.72047e-10	-0.766117	0.463303	109	0.827709	0.99965
chr1:119674849-119676224	Brain	chr1_119674766_G_A_b38	-770	9.72047e-10	-0.766117	0.37156	109	0.827709	0.998425
chr1:119674849-119676224	Brain	chr1_119674791_C_T_b38	-745	9.72047e-10	-0.766117	0.357798	109	0.827709	0.997796
chr1:119674849-119676224	Brain	chr1_119674901_C_A_b38	-635	9.72047e-10	-0.766117	0.344037	109	0.827709	0.996856
chr1:119674849-119676224	Brain	chr1_119674935_G_A_b38	-601	9.72047e-10	-0.766117	0.37156	109	0.827709	0.998425
chr1:119674849-119676224	Brain	chr1_119675027_T_A_b38	-509	9.72047e-10	-0.766117	0.37156	109	0.827709	0.998425
chr1:119674849-119676224	Brain	chr1_119676375_C_G_b38	839	1.10892e-08	-0.752135	0.33945	109	0.827709	0.993202
chr1:119674849-119676224	Brain	chr1_119676412_A_G_b38	876	2.99535e-09	-0.761731	0.37156	109	0.827709	0.997994
chr1:119674849-119676224	Brain	chr1_119678388_T_C_b38	2852	4.31394e-05	-0.549759	0.344037	109	0.827709	0.441338
chr1:119674849-119676224	Brain	chr1_119679959_G_A_b38	4423	2.99535e-09	-0.761731	0.37156	109	0.827709	0.997994
chr1:119674849-119676224	Brain	chr1_119681846_T_C_b38	6310	2.99535e-09	-0.761731	0.307339	109	0.827709	0.989642
chr1:119674849-119676224	Brain	chr1_119686547_T_G_b38	11011	2.83049e-06	-0.612227	0.37156	109	0.827709	0.759095
chr1:119674849-119676224	Brain	chr1_119691299_G_A_b38	15763	6.1364e-07	-0.631997	0.37156	109	0.827709	0.83033
chr1:119674849-119676224	Brain	chr1_119699148_C_T_b38	23612	7.56068e-07	-0.626693	0.366972	109	0.827709	0.806841
chr1:119674849-119676224	Brain	chr1_119699948_C_T_b38	24412	7.417e-07	-0.627303	0.307339	109	0.827709	0.705027
chr1:119674849-119676224	Brain	chr1_119702235_T_G_b38	26699	2.83049e-06	-0.612227	0.344037	109	0.827709	0.717269
chr1:119674849-119676224	Brain	chr1_119702550_T_C_b38	27014	2.83049e-06	-0.612227	0.307339	109	0.827709	0.642194
chr1:119674849-119676224	Brain	chr1_119704553_T_C_b38	29017	2.83049e-06	-0.612227	0.37156	109	0.827709	0.759095
chr1:119674849-119676224	Brain	chr1_119704732_A_G_b38	29196	2.83049e-06	-0.612227	0.366972	109	0.827709	0.752912
chr1:119674849-119676224	Brain	chr1_119705264_G_C_b38	29728	3.24377e-06	-0.602401	0.33945	109	0.827709	0.667669
chr1:119674849-119676224	Brain	chr1_119711883_A_G_b38	36347	5.09681e-06	-0.600581	0.362385	109	0.827709	0.698527
chr1:119674849-119676224	Brain	chr1_119749656_G_T_b38	74120	0.000104745	-0.516092	0.302752	109	0.827709	0.245296
chr1:120031366-120031695	Brain	chr1_119935662_T_C_b38	-95868	0.000149057	-0.724953	0.302752	109	0.83072	0.955769
chr1:120031366-120031695	Brain	chr1_119946434_A_T_b38	-85096	7.10297e-05	-0.759872	0.344037	109	0.83072	0.995144
chr1:120031366-120031695	Brain	chr1_119955463_G_C_b38	-76067	0.000149057	-0.724953	0.426606	109	0.83072	0.993867
chr1:120031366-120031695	Brain	chr1_119963373_G_C_b38	-68157	0.000149057	-0.724953	0.307339	109	0.83072	0.95955
chr1:120031366-120031695	Brain	chr1_119982931_C_T_b38	-48599	7.2247e-05	0.72283	0.37156	109	0.83072	0.986176
chr1:120031366-120031695	Brain	chr1_119984359_C_T_b38	-47171	0.000144777	0.712437	0.298165	109	0.83072	0.932384
chr1:120031366-120031695	Brain	chr1_119986309_G_A_b38	-45221	4.1994e-05	0.753678	0.37156	109	0.83072	0.996484
chr1:120031366-120031695	Brain	chr1_119987127_A_C_b38	-44403	6.23901e-05	0.75752	0.37156	109	0.83072	0.997104
chr1:120031366-120031695	Brain	chr1_120011373_C_T_b38	-20157	0.000221531	-0.701293	0.37156	109	0.83072	0.969805
chr1:120031366-120031695	Brain	chr1_120095867_G_C_b38	64337	0.000213692	0.636294	0.307339	109	0.83072	0.731587
chr1:120288808-120289319	Brain	chr1_120333499_A_G_b38	44435	9.96589e-05	-0.768517	0.307339	109	0.707565	0.999999
chr1:120288808-120289319	Brain	chr1_120354933_A_G_b38	65869	0.000218365	-0.746215	0.311927	109	0.707565	0.999992
chr1:120288808-120289319	Brain	chr1_120364252_T_G_b38	75188	0.000221557	-0.632523	0.307339	109	0.707565	0.976883
chr1:120843717-120845237	Brain	chr1_120928765_G_T_b38	84288	5.76036e-09	-0.85811	0.353211	109	0.800017	1
chr1:120843717-120845237	Brain	chr1_120928906_A_T_b38	84429	8.52195e-11	-0.898561	0.37156	109	0.800017	1
chr1:120843717-120845237	Brain	chr1_120929950_T_C_b38	85473	9.69347e-12	-0.954336	0.302752	109	0.800017	1
chr1:120843717-120845237	Brain	chr1_120932421_G_A_b38	87944	0.000143827	0.528168	0.302752	109	0.800017	0.352221
chr1:120843717-120845237	Brain	chr1_120933314_G_T_b38	88837	8.41667e-07	-0.756044	0.37156	109	0.800017	0.999396
chr1:120843717-120845237	Brain	chr1_120933464_C_T_b38	88987	2.79644e-05	-0.842641	0.37156	109	0.800017	1
chr1:120843717-120845237	Brain	chr1_120934708_G_A_b38	90231	3.85395e-08	-0.818091	0.37156	109	0.800017	0.999997
chr1:120843717-120845237	Brain	chr1_120935744_G_C_b38	91267	0.000314729	0.514311	0.366972	109	0.800017	0.398908
chr1:120843717-120845237	Brain	chr1_120935913_A_T_b38	91436	5.6697e-11	-0.902512	0.37156	109	0.800017	1
chr1:120843717-120845237	Brain	chr1_120937535_G_A_b38	93058	3.08758e-10	-0.891225	0.353211	109	0.800017	1
chr1:120843717-120845237	Brain	chr1_120937833_C_T_b38	93356	3.92332e-11	-0.909664	0.37156	109	0.800017	1
chr1:120843717-120845237	Brain	chr1_120938825_T_A_b38	94348	0.000143508	0.528212	0.334862	109	0.800017	0.411816
chr1:120843717-120845237	Brain	chr1_120941009_T_A_b38	96532	1.86388e-05	-0.728362	0.298165	109	0.800017	0.982023
chr1:120843717-120845237	Brain	chr1_120942451_T_C_b38	97974	7.87962e-10	-0.870483	0.307339	109	0.800017	0.999999
chr1:120843717-120845237	Brain	chr1_120942758_T_C_b38	98281	7.87962e-10	-0.870483	0.307339	109	0.800017	0.999999
chr1:120843717-120845237	Brain	chr1_120942996_T_A_b38	98519	8.12821e-10	-0.859244	0.37156	109	0.800017	1
chr1:120850136-120851613	Brain	chr1_120928765_G_T_b38	77891	1.04626e-05	-0.58999	0.353211	109	0.699059	0.961138
chr1:120850136-120851613	Brain	chr1_120928906_A_T_b38	78032	1.51474e-06	-0.611823	0.37156	109	0.699059	0.988325
chr1:120850136-120851613	Brain	chr1_120929950_T_C_b38	79076	1.60126e-08	-0.718506	0.302752	109	0.699059	0.999907
chr1:120850136-120851613	Brain	chr1_120932421_G_A_b38	81547	2.79659e-07	0.603705	0.302752	109	0.699059	0.945354
chr1:120850136-120851613	Brain	chr1_120933314_G_T_b38	82440	2.86028e-05	-0.571615	0.37156	109	0.699059	0.940779
chr1:120850136-120851613	Brain	chr1_120934708_G_A_b38	83834	4.02218e-06	-0.614125	0.37156	109	0.699059	0.989567
chr1:120850136-120851613	Brain	chr1_120935744_G_C_b38	84870	5.3405e-07	0.605003	0.366972	109	0.699059	0.982762
chr1:120850136-120851613	Brain	chr1_120935913_A_T_b38	85039	7.17655e-07	-0.626286	0.37156	109	0.699059	0.994467
chr1:120850136-120851613	Brain	chr1_120937445_G_C_b38	86571	1.74311e-06	0.585617	0.307339	109	0.699059	0.912495
chr1:120850136-120851613	Brain	chr1_120937535_G_A_b38	86661	2.68214e-06	-0.608577	0.353211	109	0.699059	0.981583
chr1:120850136-120851613	Brain	chr1_120937833_C_T_b38	86959	8.02178e-07	-0.624808	0.37156	109	0.699059	0.994001
chr1:120850136-120851613	Brain	chr1_120938825_T_A_b38	87951	2.7849e-07	0.603754	0.334862	109	0.699059	0.969223
chr1:120850136-120851613	Brain	chr1_120941400_G_A_b38	90526	0.0001154	0.45635	0.37156	109	0.699059	0.44075
chr1:120850136-120851613	Brain	chr1_120942451_T_C_b38	91577	7.64812e-07	-0.633875	0.307339	109	0.699059	0.984101
chr1:120850136-120851613	Brain	chr1_120942758_T_C_b38	91884	7.64812e-07	-0.633875	0.307339	109	0.699059	0.984101
chr1:120850136-120851613	Brain	chr1_120942996_T_A_b38	92122	5.96888e-07	-0.631369	0.37156	109	0.699059	0.995845
chr1:120850136-120851613	Brain	chr1_120944669_C_T_b38	93795	7.64812e-07	-0.633875	0.348624	109	0.699059	0.994097
chr1:120850136-120851613	Brain	chr1_120945132_C_T_b38	94258	2.80646e-07	0.603745	0.37156	109	0.699059	0.982991
chr1:120850136-120851613	Brain	chr1_120945791_G_A_b38	94917	2.78238e-07	0.603719	0.307339	109	0.699059	0.949757
chr1:120850136-120851613	Brain	chr1_120946420_G_A_b38	95546	5.66998e-07	0.587876	0.302752	109	0.699059	0.911962
chr1:120850136-120851613	Brain	chr1_120946498_G_A_b38	95624	7.64812e-07	-0.633875	0.37156	109	0.699059	0.99641
chr1:120850136-120851613	Brain	chr1_120946981_C_A_b38	96107	5.62368e-07	-0.628747	0.37156	109	0.699059	0.995176
chr1:120850136-120851613	Brain	chr1_120946983_C_T_b38	96109	5.62368e-07	-0.628747	0.37156	109	0.699059	0.995176
chr1:120850136-120851613	Brain	chr1_120947342_T_C_b38	96468	2.8041e-07	0.603686	0.37156	109	0.699059	0.982945
chr1:120850136-120851613	Brain	chr1_120947348_C_T_b38	96474	7.64812e-07	-0.633875	0.302752	109	0.699059	0.98217
chr1:120850136-120851613	Brain	chr1_120947700_A_G_b38	96826	0.00015496	-0.597987	0.302752	109	0.699059	0.934559
chr1:120850136-120851613	Brain	chr1_120947862_G_A_b38	96988	5.354e-07	-0.631199	0.37156	109	0.699059	0.995805
chr1:120850136-120851613	Brain	chr1_120948180_G_A_b38	97306	1.64196e-06	0.56859	0.366972	109	0.699059	0.931463
chr1:120850136-120851613	Brain	chr1_120949503_C_T_b38	98629	2.7975e-07	0.6037	0.344037	109	0.699059	0.973612
chr1:120850136-120851613	Brain	chr1_120949639_C_T_b38	98765	1.1927e-06	0.583514	0.33945	109	0.699059	0.941146
chr1:120850136-120851613	Brain	chr1_120950040_T_C_b38	99166	2.93032e-05	-0.565642	0.298165	109	0.699059	0.836899
chr1:120850136-120851613	Brain	chr1_120950187_C_G_b38	99313	0.000113008	0.456877	0.362385	109	0.699059	0.430977
chr1:120850136-120851613	Brain	chr1_120950781_A_T_b38	99907	2.80906e-07	0.603621	0.307339	109	0.699059	0.949593
chr1:145985116-145985876	Brain	chr1_145917528_G_A_b38	-67968	9.45149e-05	0.539413	0.348624	109	0.899484	0.241328
chr1:145985116-145985876	Brain	chr1_145929896_C_G_b38	-55600	0.000134741	0.521889	0.394495	109	0.899484	0.229141
chr1:145985116-145985876	Brain	chr1_145983739_G_C_b38	-1757	4.46655e-05	0.571391	0.399083	109	0.899484	0.407991
chr1:145985116-145985876	Brain	chr1_145989806_G_A_b38	4310	0.000128878	0.560355	0.325688	109	0.899484	0.277615
chr1:148919198-148919692	Brain	chr1_148822490_G_A_b38	-96955	0.000168325	0.846428	0.293578	109	0.916089	0.986462
chr1:148919198-148919692	Brain	chr1_148906852_A_G_b38	-12593	0.000148739	-0.769397	0.298165	109	0.916089	0.903558
chr1:148919198-148919692	Brain	chr1_148958852_A_G_b38	39407	4.18702e-05	-0.640722	0.293578	109	0.916089	0.464189
chr1:148919198-148919692	Brain	chr1_148969844_T_C_b38	50399	0.00020913	-0.619216	0.293578	109	0.916089	0.38411
chr1:148919198-148919692	Brain	chr1_148988155_G_A_b38	68710	6.76296e-09	0.821971	0.293578	109	0.916089	0.970961
chr1:148919198-148919692	Brain	chr1_149010945_G_A_b38	91500	0.000152389	0.642694	0.298165	109	0.916089	0.482926
chr1:150895343-150896624	Brain	chr1_150800137_T_C_b38	-95847	2.8278e-06	-0.763929	0.114679	109	0.826824	0.29287
chr1:150895343-150896624	Brain	chr1_150805038_T_C_b38	-90946	5.97587e-07	-0.908492	0.142202	109	0.826824	0.901767
chr1:150895343-150896624	Brain	chr1_150808106_T_C_b38	-87878	2.26063e-06	0.908397	0.137615	109	0.826824	0.879009
chr1:150895343-150896624	Brain	chr1_150824494_C_T_b38	-71490	4.31338e-06	0.941968	0.142202	109	0.826824	0.948297
chr1:150895343-150896624	Brain	chr1_150826636_A_C_b38	-69348	2.26063e-06	0.908397	0.133028	109	0.826824	0.852713
chr1:150895343-150896624	Brain	chr1_150828990_T_C_b38	-66994	5.97587e-07	-0.908492	0.133028	109	0.826824	0.852915
chr1:150895343-150896624	Brain	chr1_150840382_A_T_b38	-55602	2.26063e-06	0.908397	0.137615	109	0.826824	0.879009
chr1:150895343-150896624	Brain	chr1_150844410_G_A_b38	-51574	5.97587e-07	-0.908492	0.321101	109	0.826824	1
chr1:150895343-150896624	Brain	chr1_150847004_A_T_b38	-48980	5.97587e-07	-0.908492	0.325688	109	0.826824	1
chr1:150895343-150896624	Brain	chr1_150872904_G_C_b38	-23080	2.26063e-06	0.908397	0.344037	109	0.826824	1
chr1:150895343-150896624	Brain	chr1_150876205_G_C_b38	-19779	2.26063e-06	0.908397	0.325688	109	0.826824	1
chr1:150895343-150896624	Brain	chr1_150877559_A_G_b38	-18425	2.26063e-06	-0.908397	0.389908	109	0.826824	1
chr1:150895343-150896624	Brain	chr1_150882291_T_C_b38	-13693	2.26063e-06	0.908397	0.357798	109	0.826824	1
chr1:150895343-150896624	Brain	chr1_150895806_A_T_b38	-178	2.26063e-06	0.908397	0.357798	109	0.826824	1
chr1:150895343-150896624	Brain	chr1_150898628_C_T_b38	2644	2.26063e-06	0.908397	0.357798	109	0.826824	1
chr1:150895343-150896624	Brain	chr1_150905205_G_T_b38	9221	1.86281e-06	0.971923	0.357798	109	0.826824	1
chr1:150895343-150896624	Brain	chr1_150911795_A_G_b38	15811	4.05855e-06	-0.89863	0.334862	109	0.826824	1
chr1:150895343-150896624	Brain	chr1_150921087_A_G_b38	25103	4.05855e-06	-0.89863	0.344037	109	0.826824	1
chr1:150895343-150896624	Brain	chr1_150942362_G_A_b38	46378	3.14406e-06	0.908174	0.344037	109	0.826824	1
chr1:150895343-150896624	Brain	chr1_150946359_G_A_b38	50375	4.05855e-06	0.89863	0.362385	109	0.826824	1
chr1:150895343-150896624	Brain	chr1_150947434_C_T_b38	51450	4.05855e-06	0.89863	0.178899	109	0.826824	0.982107
chr1:150895343-150896624	Brain	chr1_150948588_T_C_b38	52604	4.05855e-06	0.89863	0.348624	109	0.826824	1
chr1:150895343-150896624	Brain	chr1_150956282_A_G_b38	60298	4.05855e-06	0.89863	0.357798	109	0.826824	1
chr1:150895343-150896624	Brain	chr1_150959797_C_T_b38	63813	4.05855e-06	0.89863	0.334862	109	0.826824	1
chr1:150895343-150896624	Brain	chr1_150965192_A_G_b38	69208	4.05855e-06	0.89863	0.348624	109	0.826824	1
chr1:150895343-150896624	Brain	chr1_150971693_G_C_b38	75709	3.14406e-06	0.908174	0.348624	109	0.826824	1
chr1:150895343-150896624	Brain	chr1_150973131_T_A_b38	77147	6.56011e-06	-0.869622	0.348624	109	0.826824	0.999999
chr1:150895343-150896624	Brain	chr1_150975269_G_T_b38	79285	4.95878e-06	0.820101	0.353211	109	0.826824	0.999927
chr1:150895343-150896624	Brain	chr1_150981785_G_T_b38	85801	5.00221e-06	0.803198	0.348624	109	0.826824	0.999702
chr1:150895343-150896624	Brain	chr1_150984471_C_T_b38	88487	4.05855e-06	0.89863	0.353211	109	0.826824	1
chr1:150895343-150896624	Brain	chr1_150985254_A_G_b38	89270	4.05329e-07	0.894194	0.348624	109	0.826824	1
chr1:150895343-150896624	Brain	chr1_150991361_C_G_b38	95377	2.85143e-05	0.933865	0.348624	109	0.826824	1
chr1:150895343-150896624	Brain	chr1_150992764_C_T_b38	96780	3.77672e-05	0.802474	0.348624	109	0.826824	0.999687
chr1:150895343-150896624	Brain	chr1_150993855_G_A_b38	97871	3.15699e-05	0.864219	0.353211	109	0.826824	0.999999
chr1:151197788-151199988	Brain	chr1_151185289_T_C_b38	-13599	0.000215369	-0.614946	0.348624	109	0.755722	0.917072
chr1:151197788-151199988	Brain	chr1_151199433_A_T_b38	545	5.20094e-05	-0.663511	0.348624	109	0.755722	0.984122
chr1:151197788-151199988	Brain	chr1_151213026_A_G_b38	14138	5.33793e-05	-0.652471	0.348624	109	0.755722	0.975398
chr1:151197788-151199988	Brain	chr1_151213611_G_A_b38	14723	0.000257493	-0.578343	0.215596	109	0.755722	0.435156
chr1:151197788-151199988	Brain	chr1_151219650_T_C_b38	20762	5.20094e-05	-0.663511	0.215596	109	0.755722	0.782857
chr1:151197788-151199988	Brain	chr1_151222856_T_A_b38	23968	5.20094e-05	-0.663511	0.380734	109	0.755722	0.990844
chr1:151197788-151199988	Brain	chr1_151223288_T_C_b38	24400	5.20094e-05	-0.663511	0.201835	109	0.755722	0.724486
chr1:151197788-151199988	Brain	chr1_151232873_A_G_b38	33985	5.20094e-05	-0.663511	0.206422	109	0.755722	0.745076
chr1:151197788-151199988	Brain	chr1_151233495_A_G_b38	34607	5.20094e-05	-0.663511	0.206422	109	0.755722	0.745076
chr1:151197788-151199988	Brain	chr1_151237650_G_A_b38	38762	8.51138e-05	-0.652431	0.206422	109	0.755722	0.703135
chr1:151197788-151199988	Brain	chr1_151245692_T_C_b38	46804	5.20094e-05	-0.663511	0.206422	109	0.755722	0.745076
chr1:151197788-151199988	Brain	chr1_151258970_T_G_b38	60082	0.000235187	0.613365	0.201835	109	0.755722	0.520738
chr1:151711622-151712561	Brain	chr1_151733890_A_T_b38	21798	4.03792e-05	-0.834571	0.178899	109	0.766665	0.982856
chr1:151711622-151712561	Brain	chr1_151739725_C_G_b38	27633	0.000112636	0.823045	0.178899	109	0.766665	0.975436
chr1:151711622-151712561	Brain	chr1_151740012_A_G_b38	27920	0.000112636	0.823045	0.178899	109	0.766665	0.975436
chr1:151711622-151712561	Brain	chr1_151748794_A_G_b38	36702	0.000112636	0.823045	0.178899	109	0.766665	0.975436
chr1:151711622-151712561	Brain	chr1_151751306_C_T_b38	39214	0.000112636	0.823045	0.178899	109	0.766665	0.975436
chr1:151711622-151712561	Brain	chr1_151763100_T_C_b38	51008	4.44325e-05	0.820013	0.178899	109	0.766665	0.973119
chr1:151711622-151712561	Brain	chr1_151763980_A_G_b38	51888	3.04932e-05	0.833593	0.353211	109	0.766665	1
chr1:152996470-152998004	Brain	chr1_152918874_G_A_b38	-78363	1.41994e-05	-0.637816	0.357798	109	0.858036	0.751699
chr1:152996470-152998004	Brain	chr1_152919329_G_A_b38	-77908	7.7109e-06	-0.653278	0.215596	109	0.858036	0.423008
chr1:152996470-152998004	Brain	chr1_152919831_C_T_b38	-77406	5.54499e-06	-0.649832	0.215596	109	0.858036	0.410687
chr1:152996470-152998004	Brain	chr1_152921666_C_G_b38	-75571	2.3456e-06	-0.65179	0.215596	109	0.858036	0.417672
chr1:152996470-152998004	Brain	chr1_152922151_G_A_b38	-75086	2.68088e-06	-0.655654	0.243119	109	0.858036	0.536684
chr1:152996470-152998004	Brain	chr1_152924258_T_C_b38	-72979	3.1752e-05	-0.569899	0.206422	109	0.858036	0.157947
chr1:152996470-152998004	Brain	chr1_152927252_C_T_b38	-69985	2.68088e-06	-0.655654	0.252294	109	0.858036	0.56899
chr1:152996470-152998004	Brain	chr1_152927962_A_G_b38	-69275	7.12416e-06	-0.61886	0.211009	109	0.858036	0.292193
chr1:152996470-152998004	Brain	chr1_152928174_C_A_b38	-69063	8.51587e-06	-0.625677	0.247706	109	0.858036	0.435667
chr1:152996470-152998004	Brain	chr1_152929272_A_G_b38	-67965	2.68088e-06	-0.655654	0.211009	109	0.858036	0.413191
chr1:152996470-152998004	Brain	chr1_152929508_T_C_b38	-67729	7.94241e-06	-0.603815	0.206422	109	0.858036	0.236001
chr1:152996470-152998004	Brain	chr1_152929764_C_A_b38	-67473	2.21036e-05	-0.577391	0.211009	109	0.858036	0.183519
chr1:152996470-152998004	Brain	chr1_152931686_T_C_b38	-65551	3.98743e-06	-0.617172	0.298165	109	0.858036	0.546546
chr1:152996470-152998004	Brain	chr1_152934480_G_A_b38	-62757	2.68088e-06	-0.655654	0.311927	109	0.858036	0.735793
chr1:152996470-152998004	Brain	chr1_152935746_C_T_b38	-61491	7.13406e-06	-0.598411	0.233945	109	0.858036	0.298256
chr1:152996470-152998004	Brain	chr1_152936338_A_C_b38	-60899	2.37808e-05	-0.566415	0.247706	109	0.858036	0.236804
chr1:152996470-152998004	Brain	chr1_152936542_T_C_b38	-60695	9.38598e-06	-0.605271	0.247706	109	0.858036	0.360523
chr1:152996470-152998004	Brain	chr1_152937296_G_T_b38	-59941	0.000143491	-0.599479	0.247706	109	0.858036	0.340309
chr1:152996470-152998004	Brain	chr1_152937795_C_T_b38	-59442	4.04522e-06	-0.64629	0.247706	109	0.858036	0.515924
chr1:152996470-152998004	Brain	chr1_152938641_T_A_b38	-58596	2.68088e-06	-0.655654	0.247706	109	0.858036	0.553036
chr1:152996470-152998004	Brain	chr1_152939896_A_G_b38	-57341	2.68088e-06	-0.655654	0.247706	109	0.858036	0.553036
chr1:152996470-152998004	Brain	chr1_152940051_A_G_b38	-57186	2.68088e-06	-0.655654	0.247706	109	0.858036	0.553036
chr1:152996470-152998004	Brain	chr1_152940439_C_A_b38	-56798	2.68088e-06	-0.655654	0.247706	109	0.858036	0.553036
chr1:152996470-152998004	Brain	chr1_152940880_G_C_b38	-56357	7.13406e-06	-0.598411	0.211009	109	0.858036	0.234583
chr1:152996470-152998004	Brain	chr1_152941014_A_G_b38	-56223	1.45728e-06	-0.675259	0.256881	109	0.858036	0.661755
chr1:152996470-152998004	Brain	chr1_152943899_C_T_b38	-53338	3.4566e-06	-0.623696	0.211009	109	0.858036	0.306906
chr1:152996470-152998004	Brain	chr1_152946080_T_C_b38	-51157	3.4566e-06	-0.623696	0.247706	109	0.858036	0.428142
chr1:152996470-152998004	Brain	chr1_152946309_T_G_b38	-50928	2.68088e-06	-0.655654	0.252294	109	0.858036	0.56899
chr1:152996470-152998004	Brain	chr1_152947706_C_T_b38	-49531	2.19677e-05	1.05838	0.247706	109	0.858036	1
chr1:152996470-152998004	Brain	chr1_152948904_C_T_b38	-48333	2.68088e-06	-0.655654	0.211009	109	0.858036	0.413191
chr1:152996470-152998004	Brain	chr1_152949509_G_T_b38	-47728	3.98743e-06	-0.617172	0.247706	109	0.858036	0.403679
chr1:152996470-152998004	Brain	chr1_152950420_A_G_b38	-46817	3.13146e-06	-0.625406	0.247706	109	0.858036	0.434635
chr1:152996470-152998004	Brain	chr1_152950637_G_C_b38	-46600	1.79091e-05	-0.590167	0.247706	109	0.858036	0.309027
chr1:152996470-152998004	Brain	chr1_152951222_C_T_b38	-46015	1.41324e-05	-0.584152	0.247706	109	0.858036	0.289674
chr1:152996470-152998004	Brain	chr1_152951286_G_C_b38	-45951	2.68088e-06	-0.655654	0.247706	109	0.858036	0.553036
chr1:152996470-152998004	Brain	chr1_152951372_C_T_b38	-45865	2.68088e-06	-0.655654	0.247706	109	0.858036	0.553036
chr1:152996470-152998004	Brain	chr1_152952174_T_C_b38	-45063	1.63849e-06	-0.648183	0.247706	109	0.858036	0.523413
chr1:152996470-152998004	Brain	chr1_152953279_A_C_b38	-43958	8.43722e-06	-0.601713	0.211009	109	0.858036	0.243365
chr1:152996470-152998004	Brain	chr1_152955230_A_G_b38	-42007	2.48693e-05	-0.612496	0.247706	109	0.858036	0.38648
chr1:152996470-152998004	Brain	chr1_152956602_G_T_b38	-40635	7.98839e-06	-0.604627	0.211009	109	0.858036	0.251284
chr1:152996470-152998004	Brain	chr1_152956618_C_T_b38	-40619	7.6479e-05	-0.568535	0.211009	109	0.858036	0.164512
chr1:152996470-152998004	Brain	chr1_152957346_G_A_b38	-39891	5.66172e-05	-0.559833	0.247706	109	0.858036	0.218847
chr1:152996470-152998004	Brain	chr1_152957469_C_T_b38	-39768	2.48693e-05	-0.612496	0.211009	109	0.858036	0.273451
chr1:152996470-152998004	Brain	chr1_152957535_C_T_b38	-39702	2.48693e-05	-0.612496	0.238532	109	0.858036	0.358507
chr1:152996470-152998004	Brain	chr1_152957778_T_C_b38	-39459	3.81622e-06	-0.603845	0.247706	109	0.858036	0.355495
chr1:152996470-152998004	Brain	chr1_152957950_C_T_b38	-39287	8.43722e-06	-0.601713	0.206422	109	0.858036	0.23054
chr1:152996470-152998004	Brain	chr1_152958088_C_T_b38	-39149	3.81622e-06	-0.603845	0.201835	109	0.858036	0.223161
chr1:152996470-152998004	Brain	chr1_152958123_G_A_b38	-39114	2.48693e-05	-0.612496	0.211009	109	0.858036	0.273451
chr1:152996470-152998004	Brain	chr1_152958731_C_T_b38	-38506	0.000172843	-0.517624	0.224771	109	0.858036	0.0976155
chr1:152996470-152998004	Brain	chr1_152959699_T_G_b38	-37538	4.57609e-06	-0.59355	0.211009	109	0.858036	0.222029
chr1:152996470-152998004	Brain	chr1_152960178_T_C_b38	-37059	4.57609e-06	-0.59355	0.0825688	109	0.858036	0.0110677
chr1:152996470-152998004	Brain	chr1_152960381_T_C_b38	-36856	4.57609e-06	-0.59355	0.206422	109	0.858036	0.210113
chr1:152996470-152998004	Brain	chr1_152960547_T_C_b38	-36690	8.43722e-06	-0.601713	0.261468	109	0.858036	0.386571
chr1:152996470-152998004	Brain	chr1_152960948_A_C_b38	-36289	7.36105e-06	-0.587818	0.399083	109	0.858036	0.597294
chr1:152996470-152998004	Brain	chr1_152961944_G_A_b38	-35293	1.00877e-06	-0.650625	0.389908	109	0.858036	0.835163
chr1:152996470-152998004	Brain	chr1_152963688_G_A_b38	-33549	6.34572e-06	-0.622395	0.220183	109	0.858036	0.333318
chr1:152996470-152998004	Brain	chr1_152964273_A_G_b38	-32964	7.59427e-06	-0.604749	0.192661	109	0.858036	0.19994
chr1:152996470-152998004	Brain	chr1_152964925_A_G_b38	-32312	4.57609e-06	-0.59355	0.385321	109	0.858036	0.606437
chr1:152996470-152998004	Brain	chr1_152965569_C_A_b38	-31668	8.85052e-06	-0.576448	0.385321	109	0.858036	0.530136
chr1:152996470-152998004	Brain	chr1_152968869_T_C_b38	-28368	2.27808e-08	-0.684535	0.366972	109	0.858036	0.90482
chr1:152996470-152998004	Brain	chr1_152969701_T_C_b38	-27536	5.65017e-08	-0.700502	0.192661	109	0.858036	0.49109
chr1:152996470-152998004	Brain	chr1_152969714_G_A_b38	-27523	1.66131e-07	-0.652393	0.220183	109	0.858036	0.437784
chr1:152996470-152998004	Brain	chr1_152969716_A_G_b38	-27521	5.10971e-08	-0.702307	0.357798	109	0.858036	0.932492
chr1:152996470-152998004	Brain	chr1_152971392_T_A_b38	-25845	5.65017e-08	-0.700502	0.385321	109	0.858036	0.946794
chr1:152996470-152998004	Brain	chr1_152971680_C_T_b38	-25557	5.65017e-08	-0.700502	0.385321	109	0.858036	0.946794
chr1:152996470-152998004	Brain	chr1_152972118_C_T_b38	-25119	1.54749e-07	-0.653852	0.224771	109	0.858036	0.460989
chr1:152996470-152998004	Brain	chr1_152974687_A_G_b38	-22550	1.57915e-07	-0.653395	0.385321	109	0.858036	0.839381
chr1:152996470-152998004	Brain	chr1_152974921_T_C_b38	-22316	5.65017e-08	-0.700502	0.385321	109	0.858036	0.946794
chr1:152996470-152998004	Brain	chr1_152976433_A_G_b38	-20804	4.44225e-08	-0.673294	0.385321	109	0.858036	0.894052
chr1:152996470-152998004	Brain	chr1_152981076_G_A_b38	-16161	1.59413e-07	-0.682997	0.385321	109	0.858036	0.915713
chr1:152996470-152998004	Brain	chr1_152982363_A_C_b38	-14874	3.38321e-08	-0.727239	0.224771	109	0.858036	0.734339
chr1:152996470-152998004	Brain	chr1_152982399_T_C_b38	-14838	5.57715e-07	-0.650352	0.192661	109	0.858036	0.322283
chr1:152996470-152998004	Brain	chr1_152982445_C_T_b38	-14792	4.4374e-06	-0.589891	0.385321	109	0.858036	0.590192
chr1:152996470-152998004	Brain	chr1_152982609_T_C_b38	-14628	3.38321e-08	-0.727239	0.188073	109	0.858036	0.563611
chr1:152996470-152998004	Brain	chr1_152982747_G_A_b38	-14490	4.4374e-06	-0.589891	0.385321	109	0.858036	0.590192
chr1:152996470-152998004	Brain	chr1_152983046_T_C_b38	-14191	5.57715e-07	-0.650352	0.385321	109	0.858036	0.829827
chr1:152996470-152998004	Brain	chr1_152983905_C_T_b38	-13332	5.49663e-06	-0.589882	0.385321	109	0.858036	0.590152
chr1:152996470-152998004	Brain	chr1_152983939_A_T_b38	-13298	2.86215e-06	-0.603402	0.385321	109	0.858036	0.649613
chr1:152996470-152998004	Brain	chr1_152983944_T_C_b38	-13293	3.03067e-06	-0.600925	0.380734	109	0.858036	0.632904
chr1:152996470-152998004	Brain	chr1_152984963_T_G_b38	-12274	1.22592e-07	-0.684832	0.385321	109	0.858036	0.919446
chr1:152996470-152998004	Brain	chr1_152985097_T_C_b38	-12140	5.57715e-07	-0.650352	0.385321	109	0.858036	0.829827
chr1:152996470-152998004	Brain	chr1_152985356_C_A_b38	-11881	1.07188e-06	-0.63393	0.385321	109	0.858036	0.773206
chr1:152996470-152998004	Brain	chr1_152985411_G_A_b38	-11826	1.45915e-06	-0.630213	0.385321	109	0.858036	0.759294
chr1:152996470-152998004	Brain	chr1_152985762_A_G_b38	-11475	5.57715e-07	-0.650352	0.169725	109	0.858036	0.234387
chr1:152996470-152998004	Brain	chr1_152985791_T_C_b38	-11446	1.22592e-07	-0.684832	0.385321	109	0.858036	0.919446
chr1:152996470-152998004	Brain	chr1_152986108_T_C_b38	-11129	5.57715e-07	-0.650352	0.385321	109	0.858036	0.829827
chr1:152996470-152998004	Brain	chr1_152986255_T_C_b38	-10982	3.03067e-06	-0.600925	0.188073	109	0.858036	0.179367
chr1:152996470-152998004	Brain	chr1_152986269_G_C_b38	-10968	5.57715e-07	-0.650352	0.169725	109	0.858036	0.234387
chr1:152996470-152998004	Brain	chr1_152986789_T_A_b38	-10448	3.03067e-06	-0.600925	0.357798	109	0.858036	0.599069
chr1:152996470-152998004	Brain	chr1_152986790_C_T_b38	-10447	2.86215e-06	-0.603402	0.33945	109	0.858036	0.577752
chr1:152996470-152998004	Brain	chr1_152987463_A_G_b38	-9774	4.29903e-07	-0.656805	0.408257	109	0.858036	0.868412
chr1:152996470-152998004	Brain	chr1_152987567_G_A_b38	-9670	1.06977e-05	-0.576435	0.119266	109	0.858036	0.0316521
chr1:152996470-152998004	Brain	chr1_152988030_G_A_b38	-9207	2.92049e-06	-0.629622	0.399083	109	0.858036	0.771813
chr1:152996470-152998004	Brain	chr1_152988467_T_A_b38	-8770	1.77808e-07	-0.675044	0.454128	109	0.858036	0.930453
chr1:152996470-152998004	Brain	chr1_152989020_G_A_b38	-8217	3.32104e-06	-0.598541	0.463303	109	0.858036	0.69163
chr1:152996470-152998004	Brain	chr1_152989308_C_A_b38	-7929	9.36522e-08	-0.699917	0.472477	109	0.858036	0.968587
chr1:152996470-152998004	Brain	chr1_152989406_T_C_b38	-7831	3.37393e-05	-0.550937	0.472477	109	0.858036	0.480027
chr1:152996470-152998004	Brain	chr1_152989537_A_G_b38	-7700	9.00977e-06	-0.579311	0.165138	109	0.858036	0.0943526
chr1:152996470-152998004	Brain	chr1_152990439_C_G_b38	-6798	5.37672e-06	-0.590247	0.472477	109	0.858036	0.658636
chr1:152996470-152998004	Brain	chr1_152990852_T_C_b38	-6385	5.57715e-07	-0.650352	0.472477	109	0.858036	0.878642
chr1:152996470-152998004	Brain	chr1_152990992_C_T_b38	-6245	5.37189e-07	-0.650261	0.472477	109	0.858036	0.878398
chr1:152996470-152998004	Brain	chr1_152991456_A_T_b38	-5781	5.57715e-07	-0.650352	0.472477	109	0.858036	0.878642
chr1:152996470-152998004	Brain	chr1_152991862_T_C_b38	-5375	5.49663e-06	-0.589882	0.477064	109	0.858036	0.658233
chr1:152996470-152998004	Brain	chr1_152991921_C_G_b38	-5316	5.49663e-06	-0.589882	0.472477	109	0.858036	0.657024
chr1:152996470-152998004	Brain	chr1_152992022_A_G_b38	-5215	5.57896e-06	-0.589436	0.477064	109	0.858036	0.656263
chr1:152996470-152998004	Brain	chr1_152992052_T_C_b38	-5185	5.57896e-06	-0.589436	0.477064	109	0.858036	0.656263
chr1:152996470-152998004	Brain	chr1_152992054_A_G_b38	-5183	2.86215e-06	-0.603402	0.481651	109	0.858036	0.717278
chr1:152996470-152998004	Brain	chr1_152992057_A_G_b38	-5180	5.57715e-07	-0.650352	0.472477	109	0.858036	0.878642
chr1:152996470-152998004	Brain	chr1_152992110_A_G_b38	-5127	3.03067e-06	-0.600925	0.449541	109	0.858036	0.695611
chr1:152996470-152998004	Brain	chr1_152992434_A_G_b38	-4803	5.49663e-06	-0.589882	0.454128	109	0.858036	0.649959
chr1:152996470-152998004	Brain	chr1_152992682_C_T_b38	-4555	1.9065e-05	-0.563907	0.481651	109	0.858036	0.54137
chr1:152996470-152998004	Brain	chr1_152992871_A_G_b38	-4366	8.25145e-05	-0.538798	0.454128	109	0.858036	0.41962
chr1:152996470-152998004	Brain	chr1_152993109_C_T_b38	-4128	5.49663e-06	-0.589882	0.472477	109	0.858036	0.657024
chr1:152996470-152998004	Brain	chr1_152993265_G_C_b38	-3972	5.49663e-06	-0.589882	0.486239	109	0.858036	0.659989
chr1:152996470-152998004	Brain	chr1_152993303_T_G_b38	-3934	5.49663e-06	-0.589882	0.490826	109	0.858036	0.660536
chr1:152996470-152998004	Brain	chr1_152993771_A_C_b38	-3466	5.49663e-06	-0.589882	0.490826	109	0.858036	0.660536
chr1:152996470-152998004	Brain	chr1_152994229_C_T_b38	-3008	5.57715e-07	-0.650352	0.490826	109	0.858036	0.880984
chr1:152996470-152998004	Brain	chr1_152994342_T_G_b38	-2895	5.49663e-06	-0.589882	0.486239	109	0.858036	0.659989
chr1:152996470-152998004	Brain	chr1_152994533_C_A_b38	-2704	1.04862e-07	-0.695862	0.454128	109	0.858036	0.961954
chr1:152996470-152998004	Brain	chr1_152995112_G_A_b38	-2125	5.49663e-06	-0.589882	0.490826	109	0.858036	0.660536
chr1:152996470-152998004	Brain	chr1_152995818_T_C_b38	-1419	7.22787e-06	-0.587914	0.490826	109	0.858036	0.651828
chr1:152996470-152998004	Brain	chr1_152995931_G_A_b38	-1306	7.22787e-06	-0.587914	0.472477	109	0.858036	0.648305
chr1:152996470-152998004	Brain	chr1_152995938_T_G_b38	-1299	7.22787e-06	-0.587914	0.490826	109	0.858036	0.651828
chr1:152996470-152998004	Brain	chr1_152995943_C_T_b38	-1294	7.28446e-07	-0.650453	0.449541	109	0.858036	0.872547
chr1:152996470-152998004	Brain	chr1_152995945_G_C_b38	-1292	7.22787e-06	-0.587914	0.454128	109	0.858036	0.641221
chr1:152996470-152998004	Brain	chr1_152996178_A_T_b38	-1059	1.59471e-07	-0.686028	0.454128	109	0.858036	0.948776
chr1:152996470-152998004	Brain	chr1_152996268_G_T_b38	-969	7.80644e-07	-0.649091	0.490826	109	0.858036	0.877607
chr1:152996470-152998004	Brain	chr1_152997127_A_G_b38	-110	3.76798e-06	-0.601849	0.490826	109	0.858036	0.712068
chr1:152996470-152998004	Brain	chr1_152997209_A_G_b38	-28	8.96983e-09	-0.745452	0.490826	109	0.858036	0.995058
chr1:152996470-152998004	Brain	chr1_152997734_C_T_b38	497	1.57439e-06	-0.633742	0.454128	109	0.858036	0.823385
chr1:152996470-152998004	Brain	chr1_152997743_C_G_b38	506	1.57439e-06	-0.633742	0.454128	109	0.858036	0.823385
chr1:152996470-152998004	Brain	chr1_152997757_C_A_b38	520	1.57439e-06	-0.633742	0.490826	109	0.858036	0.831853
chr1:152996470-152998004	Brain	chr1_152997989_A_G_b38	752	1.57439e-06	-0.633742	0.463303	109	0.858036	0.826591
chr1:152996470-152998004	Brain	chr1_152998243_C_T_b38	1006	3.76798e-06	-0.601849	0.454128	109	0.858036	0.701797
chr1:152996470-152998004	Brain	chr1_152998391_A_G_b38	1154	7.28446e-07	-0.650453	0.454128	109	0.858036	0.87414
chr1:152996470-152998004	Brain	chr1_152998837_T_C_b38	1600	7.28446e-07	-0.650453	0.490826	109	0.858036	0.881251
chr1:152996470-152998004	Brain	chr1_152999142_T_C_b38	1905	7.22787e-06	-0.587914	0.46789	109	0.858036	0.646871
chr1:152996470-152998004	Brain	chr1_152999187_T_C_b38	1950	7.28446e-07	-0.650453	0.454128	109	0.858036	0.87414
chr1:152996470-152998004	Brain	chr1_152999556_A_G_b38	2319	7.22787e-06	-0.587914	0.454128	109	0.858036	0.641221
chr1:152996470-152998004	Brain	chr1_153000046_T_C_b38	2809	2.68597e-06	-0.622501	0.477064	109	0.858036	0.791122
chr1:152996470-152998004	Brain	chr1_153000218_G_A_b38	2981	7.22787e-06	-0.587914	0.490826	109	0.858036	0.651828
chr1:152996470-152998004	Brain	chr1_153000223_T_G_b38	2986	7.28446e-07	-0.650453	0.0550459	109	0.858036	0.00529029
chr1:152996470-152998004	Brain	chr1_153000335_A_C_b38	3098	7.28446e-07	-0.650453	0.0504587	109	0.858036	0.00388983
chr1:152996470-152998004	Brain	chr1_153000988_G_A_b38	3751	7.28446e-07	-0.650453	0.37156	109	0.858036	0.815112
chr1:152996470-152998004	Brain	chr1_153001095_G_T_b38	3858	7.22787e-06	-0.587914	0.37156	109	0.858036	0.562775
chr1:152996470-152998004	Brain	chr1_153001214_A_G_b38	3977	7.22787e-06	-0.587914	0.376147	109	0.858036	0.569233
chr1:152996470-152998004	Brain	chr1_153001300_T_C_b38	4063	1.59471e-07	-0.686028	0.37156	109	0.858036	0.911873
chr1:152996470-152998004	Brain	chr1_153001587_G_A_b38	4350	2.72674e-07	-0.672606	0.43578	109	0.858036	0.920386
chr1:152996470-152998004	Brain	chr1_153001643_C_T_b38	4406	7.22787e-06	-0.587914	0.362385	109	0.858036	0.549093
chr1:152996470-152998004	Brain	chr1_153001771_C_G_b38	4534	7.22787e-06	-0.587914	0.362385	109	0.858036	0.549093
chr1:152996470-152998004	Brain	chr1_153001778_C_T_b38	4541	2.72674e-07	-0.672606	0.376147	109	0.858036	0.884669
chr1:152996470-152998004	Brain	chr1_153001809_A_G_b38	4572	7.22787e-06	-0.587914	0.376147	109	0.858036	0.569233
chr1:152996470-152998004	Brain	chr1_153001978_G_C_b38	4741	7.22787e-06	-0.587914	0.37156	109	0.858036	0.562775
chr1:152996470-152998004	Brain	chr1_153002256_A_G_b38	5019	7.28446e-07	-0.650453	0.0550459	109	0.858036	0.00529029
chr1:152996470-152998004	Brain	chr1_153002562_A_C_b38	5325	7.28446e-07	-0.650453	0.316514	109	0.858036	0.725868
chr1:152996470-152998004	Brain	chr1_153002607_T_A_b38	5370	7.28446e-07	-0.650453	0.316514	109	0.858036	0.725868
chr1:152996470-152998004	Brain	chr1_153002640_A_T_b38	5403	7.22787e-06	-0.587914	0.316514	109	0.858036	0.465568
chr1:152996470-152998004	Brain	chr1_153002667_G_C_b38	5430	7.28446e-07	-0.650453	0.316514	109	0.858036	0.725868
chr1:152996470-152998004	Brain	chr1_153002765_G_A_b38	5528	7.22787e-06	-0.587914	0.316514	109	0.858036	0.465568
chr1:152996470-152998004	Brain	chr1_153002801_G_A_b38	5564	7.22787e-06	-0.587914	0.316514	109	0.858036	0.465568
chr1:152996470-152998004	Brain	chr1_153003019_G_A_b38	5782	7.22787e-06	-0.587914	0.316514	109	0.858036	0.465568
chr1:152996470-152998004	Brain	chr1_153003287_C_A_b38	6050	2.3518e-06	-0.62857	0.449541	109	0.858036	0.803746
chr1:152996470-152998004	Brain	chr1_153003353_A_G_b38	6116	8.10695e-06	-0.594818	0.298165	109	0.858036	0.453497
chr1:152996470-152998004	Brain	chr1_153003465_C_G_b38	6228	7.28446e-07	-0.650453	0.454128	109	0.858036	0.87414
chr1:152996470-152998004	Brain	chr1_153003632_C_T_b38	6395	7.22787e-06	-0.587914	0.316514	109	0.858036	0.465568
chr1:152996470-152998004	Brain	chr1_153003638_G_C_b38	6401	7.22787e-06	-0.587914	0.417431	109	0.858036	0.616039
chr1:152996470-152998004	Brain	chr1_153003830_T_G_b38	6593	7.22787e-06	-0.587914	0.302752	109	0.858036	0.435879
chr1:152996470-152998004	Brain	chr1_153003998_T_G_b38	6761	1.35115e-06	-0.636422	0.454128	109	0.858036	0.832187
chr1:152996470-152998004	Brain	chr1_153004364_C_A_b38	7127	7.84099e-06	-0.585818	0.316514	109	0.858036	0.456825
chr1:152996470-152998004	Brain	chr1_153004373_G_T_b38	7136	6.95229e-06	-0.589013	0.279817	109	0.858036	0.38657
chr1:152996470-152998004	Brain	chr1_153005118_G_A_b38	7881	1.33363e-05	-0.569585	0.279817	109	0.858036	0.316111
chr1:152996470-152998004	Brain	chr1_153005904_C_T_b38	8667	2.68597e-06	-0.622501	0.458716	109	0.858036	0.785726
chr1:152996470-152998004	Brain	chr1_153006166_T_A_b38	8929	7.22787e-06	-0.587914	0.458716	109	0.858036	0.64333
chr1:152996470-152998004	Brain	chr1_153006187_A_G_b38	8950	7.22787e-06	-0.587914	0.325688	109	0.858036	0.484232
chr1:152996470-152998004	Brain	chr1_153006718_C_G_b38	9481	7.93276e-06	-0.585455	0.325688	109	0.858036	0.473806
chr1:152996470-152998004	Brain	chr1_153007272_T_C_b38	10035	1.79691e-05	-0.580165	0.325688	109	0.858036	0.451557
chr1:152996470-152998004	Brain	chr1_153007273_G_A_b38	10036	1.79691e-05	-0.580165	0.325688	109	0.858036	0.451557
chr1:152996470-152998004	Brain	chr1_153007432_C_T_b38	10195	1.43258e-06	-0.635059	0.458716	109	0.858036	0.829419
chr1:152996470-152998004	Brain	chr1_153007752_C_G_b38	10515	2.72674e-07	-0.672606	0.458716	109	0.858036	0.92688
chr1:152996470-152998004	Brain	chr1_153007761_G_A_b38	10524	7.76182e-06	-0.58658	0.330275	109	0.858036	0.487506
chr1:152996470-152998004	Brain	chr1_153007835_G_T_b38	10598	7.22787e-06	-0.587914	0.344037	109	0.858036	0.518669
chr1:152996470-152998004	Brain	chr1_153007841_G_A_b38	10604	7.0581e-06	-0.594316	0.325688	109	0.858036	0.51157
chr1:152996470-152998004	Brain	chr1_153008149_C_G_b38	10912	1.43258e-06	-0.635059	0.325688	109	0.858036	0.684271
chr1:152996470-152998004	Brain	chr1_153008279_G_A_b38	11042	7.22787e-06	-0.587914	0.325688	109	0.858036	0.484232
chr1:152996470-152998004	Brain	chr1_153008338_G_T_b38	11101	3.76798e-06	-0.601849	0.325688	109	0.858036	0.543959
chr1:152996470-152998004	Brain	chr1_153008440_G_A_b38	11203	7.22787e-06	-0.587914	0.311927	109	0.858036	0.455891
chr1:152996470-152998004	Brain	chr1_153008463_C_G_b38	11226	1.67579e-05	-0.568883	0.344037	109	0.858036	0.437054
chr1:152996470-152998004	Brain	chr1_153008610_A_G_b38	11373	7.22787e-06	-0.587914	0.325688	109	0.858036	0.484232
chr1:152996470-152998004	Brain	chr1_153008928_A_G_b38	11691	7.22787e-06	-0.587914	0.344037	109	0.858036	0.518669
chr1:152996470-152998004	Brain	chr1_153009029_A_G_b38	11792	7.22787e-06	-0.587914	0.325688	109	0.858036	0.484232
chr1:152996470-152998004	Brain	chr1_153009072_T_C_b38	11835	7.22787e-06	-0.587914	0.316514	109	0.858036	0.465568
chr1:152996470-152998004	Brain	chr1_153009074_A_G_b38	11837	7.22787e-06	-0.587914	0.146789	109	0.858036	0.0732239
chr1:152996470-152998004	Brain	chr1_153009123_G_A_b38	11886	7.22787e-06	-0.587914	0.146789	109	0.858036	0.0732239
chr1:152996470-152998004	Brain	chr1_153009424_T_G_b38	12187	7.22787e-06	-0.587914	0.123853	109	0.858036	0.0419729
chr1:152996470-152998004	Brain	chr1_153009809_G_A_b38	12572	7.22787e-06	-0.587914	0.146789	109	0.858036	0.0732239
chr1:152996470-152998004	Brain	chr1_153010147_A_G_b38	12910	7.22787e-06	-0.587914	0.146789	109	0.858036	0.0732239
chr1:152996470-152998004	Brain	chr1_153010156_C_T_b38	12919	7.22787e-06	-0.587914	0.146789	109	0.858036	0.0732239
chr1:152996470-152998004	Brain	chr1_153010401_G_T_b38	13164	7.22787e-06	-0.587914	0.0688073	109	0.858036	0.00541747
chr1:152996470-152998004	Brain	chr1_153010522_T_A_b38	13285	7.22787e-06	-0.587914	0.146789	109	0.858036	0.0732239
chr1:152996470-152998004	Brain	chr1_153010883_T_G_b38	13646	7.22787e-06	-0.587914	0.151376	109	0.858036	0.0806939
chr1:152996470-152998004	Brain	chr1_153011037_A_G_b38	13800	1.35115e-06	-0.636422	0.12844	109	0.858036	0.0873862
chr1:152996470-152998004	Brain	chr1_153011052_C_T_b38	13815	7.22787e-06	-0.587914	0.059633	109	0.858036	0.00329588
chr1:152996470-152998004	Brain	chr1_153011062_G_A_b38	13825	7.22787e-06	-0.587914	0.146789	109	0.858036	0.0732239
chr1:152996470-152998004	Brain	chr1_153011104_G_A_b38	13867	7.22787e-06	-0.587914	0.0688073	109	0.858036	0.00541747
chr1:152996470-152998004	Brain	chr1_153011198_A_G_b38	13961	7.22787e-06	-0.587914	0.0688073	109	0.858036	0.00541747
chr1:152996470-152998004	Brain	chr1_153011201_C_T_b38	13964	1.35115e-06	-0.636422	0.0688073	109	0.858036	0.0099324
chr1:152996470-152998004	Brain	chr1_153011396_A_G_b38	14159	7.22787e-06	-0.587914	0.137615	109	0.858036	0.0594926
chr1:152996470-152998004	Brain	chr1_153011921_A_G_b38	14684	2.72674e-07	-0.672606	0.146789	109	0.858036	0.197205
chr1:152996470-152998004	Brain	chr1_153011967_G_C_b38	14730	7.22787e-06	-0.587914	0.0688073	109	0.858036	0.00541747
chr1:152996470-152998004	Brain	chr1_153012085_T_G_b38	14848	3.39841e-07	-0.668211	0.151376	109	0.858036	0.20574
chr1:152996470-152998004	Brain	chr1_153012086_T_C_b38	14849	3.39841e-07	-0.668211	0.146789	109	0.858036	0.188411
chr1:152996470-152998004	Brain	chr1_153012136_C_T_b38	14899	1.35115e-06	-0.636422	0.151376	109	0.858036	0.145758
chr1:152996470-152998004	Brain	chr1_153012425_C_T_b38	15188	7.22787e-06	-0.587914	0.146789	109	0.858036	0.0732239
chr1:152996470-152998004	Brain	chr1_153012430_G_A_b38	15193	5.98341e-06	-0.585734	0.146789	109	0.858036	0.071164
chr1:152996470-152998004	Brain	chr1_153012846_T_C_b38	15609	7.22787e-06	-0.587914	0.0825688	109	0.858036	0.0102791
chr1:152996470-152998004	Brain	chr1_153014452_G_T_b38	17215	0.000151275	-0.506441	0.0733945	109	0.858036	0.00224616
chr1:152996470-152998004	Brain	chr1_153014889_T_G_b38	17652	7.90102e-05	-0.534344	0.146789	109	0.858036	0.0348136
chr1:152996470-152998004	Brain	chr1_153015517_G_A_b38	18280	0.000135046	-0.518273	0.146789	109	0.858036	0.0273872
chr1:152996470-152998004	Brain	chr1_153016845_T_C_b38	19608	9.57092e-06	-0.573273	0.146789	109	0.858036	0.0602826
chr1:152996470-152998004	Brain	chr1_153020138_T_C_b38	22901	0.000129411	-0.507432	0.284404	109	0.858036	0.149564
chr1:152996470-152998004	Brain	chr1_153020139_G_A_b38	22902	0.000129411	-0.507432	0.385321	109	0.858036	0.252967
chr1:152996470-152998004	Brain	chr1_153021479_G_A_b38	24242	4.7196e-05	-0.537662	0.284404	109	0.858036	0.224351
chr1:152996470-152998004	Brain	chr1_153021904_A_T_b38	24667	4.61329e-05	-0.547706	0.293578	109	0.858036	0.27001
chr1:152996470-152998004	Brain	chr1_153023245_T_C_b38	26008	0.000129411	-0.507432	0.284404	109	0.858036	0.149564
chr1:152996470-152998004	Brain	chr1_153025590_T_C_b38	28353	4.49973e-05	-0.545614	0.279817	109	0.858036	0.239541
chr1:152996470-152998004	Brain	chr1_153028229_T_C_b38	30992	4.61329e-05	-0.547706	0.279817	109	0.858036	0.245721
chr1:152996470-152998004	Brain	chr1_153028344_T_C_b38	31107	0.000129411	-0.507432	0.279817	109	0.858036	0.144316
chr1:152996470-152998004	Brain	chr1_153028754_A_G_b38	31517	0.000129411	-0.507432	0.279817	109	0.858036	0.144316
chr1:152996470-152998004	Brain	chr1_153028781_G_T_b38	31544	0.000129411	-0.507432	0.279817	109	0.858036	0.144316
chr1:152996470-152998004	Brain	chr1_153028820_A_C_b38	31583	0.000129411	-0.507432	0.275229	109	0.858036	0.139074
chr1:152996470-152998004	Brain	chr1_153028887_A_C_b38	31650	9.57092e-06	-0.573273	0.275229	109	0.858036	0.318797
chr1:152996470-152998004	Brain	chr1_153029755_C_T_b38	32518	0.000129411	-0.507432	0.279817	109	0.858036	0.144316
chr1:152996470-152998004	Brain	chr1_153030005_A_G_b38	32768	0.000129411	-0.507432	0.279817	109	0.858036	0.144316
chr1:152996470-152998004	Brain	chr1_153030026_G_A_b38	32789	0.000129411	-0.507432	0.279817	109	0.858036	0.144316
chr1:152996470-152998004	Brain	chr1_153030079_G_T_b38	32842	0.000129411	-0.507432	0.284404	109	0.858036	0.149564
chr1:152996470-152998004	Brain	chr1_153030130_C_T_b38	32893	0.000129411	-0.507432	0.284404	109	0.858036	0.149564
chr1:152996470-152998004	Brain	chr1_153030170_T_C_b38	32933	0.000129411	-0.507432	0.284404	109	0.858036	0.149564
chr1:152996470-152998004	Brain	chr1_153030274_G_A_b38	33037	0.000129411	-0.507432	0.279817	109	0.858036	0.144316
chr1:152996470-152998004	Brain	chr1_153030388_A_G_b38	33151	0.000129411	-0.507432	0.284404	109	0.858036	0.149564
chr1:152996470-152998004	Brain	chr1_153030598_C_A_b38	33361	4.7196e-05	-0.537662	0.284404	109	0.858036	0.224351
chr1:152996470-152998004	Brain	chr1_153031427_A_G_b38	34190	4.7196e-05	-0.537662	0.284404	109	0.858036	0.224351
chr1:152996470-152998004	Brain	chr1_153031737_C_T_b38	34500	3.51722e-05	-0.536328	0.279817	109	0.858036	0.213311
chr1:152996470-152998004	Brain	chr1_153033186_T_C_b38	35949	4.61329e-05	-0.547706	0.284404	109	0.858036	0.253874
chr1:152996470-152998004	Brain	chr1_153035028_C_T_b38	37791	0.000129411	-0.507432	0.284404	109	0.858036	0.149564
chr1:152996470-152998004	Brain	chr1_153035511_A_G_b38	38274	0.000129411	-0.507432	0.110092	109	0.858036	0.00890339
chr1:152996470-152998004	Brain	chr1_153038623_C_T_b38	41386	0.000186997	-0.497264	0.0963303	109	0.858036	0.00486712
chr1:152996470-152998004	Brain	chr1_153039878_T_G_b38	42641	4.7196e-05	-0.537662	0.100917	109	0.858036	0.0103496
chr1:152996470-152998004	Brain	chr1_153039880_C_T_b38	42643	4.7196e-05	-0.537662	0.087156	109	0.858036	0.00625099
chr1:152996470-152998004	Brain	chr1_153041154_G_C_b38	43917	4.7196e-05	-0.537662	0.110092	109	0.858036	0.013947
chr1:152996470-152998004	Brain	chr1_153041606_T_A_b38	44369	4.49973e-05	-0.545614	0.100917	109	0.858036	0.0115976
chr1:152996470-152998004	Brain	chr1_153042265_C_A_b38	45028	0.000129411	-0.507432	0.105505	109	0.858036	0.00771119
chr1:152996470-152998004	Brain	chr1_153042583_A_C_b38	45346	0.000129411	-0.507432	0.110092	109	0.858036	0.00890339
chr1:152996470-152998004	Brain	chr1_153042909_A_G_b38	45672	0.000129411	-0.507432	0.0963303	109	0.858036	0.00566953
chr1:152996470-152998004	Brain	chr1_153043728_C_G_b38	46491	0.000129411	-0.507432	0.229358	109	0.858036	0.0886423
chr1:152996470-152998004	Brain	chr1_153044118_T_C_b38	46881	0.000129411	-0.507432	0.376147	109	0.858036	0.245316
chr1:152996470-152998004	Brain	chr1_153044877_G_A_b38	47640	8.1709e-05	-0.532705	0.376147	109	0.858036	0.3345
chr1:152996470-152998004	Brain	chr1_153046940_A_C_b38	49703	7.25221e-05	-0.539754	0.155963	109	0.858036	0.0457885
chr1:152996470-152998004	Brain	chr1_153047799_C_T_b38	50562	0.00013235	-0.524685	0.408257	109	0.858036	0.333212
chr1:152996470-152998004	Brain	chr1_153048564_T_A_b38	51327	4.7196e-05	-0.537662	0.142202	109	0.858036	0.0329509
chr1:152996470-152998004	Brain	chr1_153048923_A_G_b38	51686	7.76926e-06	-0.553626	0.417431	109	0.858036	0.461656
chr1:152996470-152998004	Brain	chr1_153049116_C_A_b38	51879	4.98501e-05	0.84932	0.412844	109	0.858036	0.99999
chr1:152996470-152998004	Brain	chr1_153049135_T_C_b38	51898	8.79318e-05	-0.51967	0.40367	109	0.858036	0.310573
chr1:152996470-152998004	Brain	chr1_153049594_A_G_b38	52357	9.64083e-06	-0.558848	0.408257	109	0.858036	0.476673
chr1:152996470-152998004	Brain	chr1_153049777_A_G_b38	52540	4.7196e-05	-0.537662	0.270642	109	0.858036	0.202107
chr1:152996470-152998004	Brain	chr1_153050708_T_G_b38	53471	2.02901e-05	-0.563965	0.270642	109	0.858036	0.278084
chr1:152996470-152998004	Brain	chr1_153051174_G_A_b38	53937	2.02901e-05	-0.563965	0.408257	109	0.858036	0.499512
chr1:152996470-152998004	Brain	chr1_153051412_T_C_b38	54175	2.02901e-05	-0.563965	0.270642	109	0.858036	0.278084
chr1:152996470-152998004	Brain	chr1_153051791_A_T_b38	54554	4.61329e-05	-0.547706	0.412844	109	0.858036	0.43186
chr1:152996470-152998004	Brain	chr1_153052113_C_A_b38	54876	8.63348e-06	-0.56869	0.385321	109	0.858036	0.495593
chr1:152996470-152998004	Brain	chr1_153052465_T_G_b38	55228	4.7196e-05	-0.537662	0.385321	109	0.858036	0.36365
chr1:152996470-152998004	Brain	chr1_153053211_G_A_b38	55974	1.73197e-05	-0.54633	0.385321	109	0.858036	0.399066
chr1:152996470-152998004	Brain	chr1_153053228_T_C_b38	55991	4.7196e-05	-0.537662	0.256881	109	0.858036	0.179838
chr1:152996470-152998004	Brain	chr1_153053238_G_A_b38	56001	4.61329e-05	-0.547706	0.389908	109	0.858036	0.409808
chr1:152996470-152998004	Brain	chr1_153053720_T_C_b38	56483	4.7196e-05	-0.537662	0.385321	109	0.858036	0.36365
chr1:152996470-152998004	Brain	chr1_153054592_A_G_b38	57355	7.95772e-06	-0.560031	0.385321	109	0.858036	0.45752
chr1:152996470-152998004	Brain	chr1_153054781_A_T_b38	57544	1.04471e-05	-0.563315	0.412844	109	0.858036	0.500884
chr1:152996470-152998004	Brain	chr1_153056661_C_T_b38	59424	5.76469e-05	-0.558183	0.394495	109	0.858036	0.459818
chr1:152996470-152998004	Brain	chr1_153057889_G_T_b38	60652	9.92157e-05	-0.545029	0.380734	109	0.858036	0.388558
chr1:152996470-152998004	Brain	chr1_153059503_C_A_b38	62266	0.000131023	-0.518553	0.408257	109	0.858036	0.30987
chr1:152996470-152998004	Brain	chr1_153059655_T_A_b38	62418	2.72667e-05	-0.561445	0.376147	109	0.858036	0.452363
chr1:152996470-152998004	Brain	chr1_153060793_A_G_b38	63556	0.000131023	-0.518553	0.417431	109	0.858036	0.316303
chr1:152996470-152998004	Brain	chr1_153060801_A_G_b38	63564	0.000131023	-0.518553	0.270642	109	0.858036	0.156623
chr1:152996470-152998004	Brain	chr1_153060930_G_A_b38	63693	0.000131023	-0.518553	0.302752	109	0.858036	0.198451
chr1:152996470-152998004	Brain	chr1_153061307_G_A_b38	64070	0.000102221	-0.546083	0.33945	109	0.858036	0.33871
chr1:152996470-152998004	Brain	chr1_153062025_T_A_b38	64788	2.72667e-05	-0.561445	0.33945	109	0.858036	0.398842
chr1:152996470-152998004	Brain	chr1_153062174_G_C_b38	64937	0.000131023	-0.518553	0.325688	109	0.858036	0.227209
chr1:152996470-152998004	Brain	chr1_153063267_G_A_b38	66030	9.92157e-05	-0.545029	0.344037	109	0.858036	0.341381
chr1:152996470-152998004	Brain	chr1_153063572_C_A_b38	66335	3.65781e-05	-0.545493	0.362385	109	0.858036	0.368172
chr1:152996470-152998004	Brain	chr1_153063769_G_C_b38	66532	0.000123942	-0.532044	0.426606	109	0.858036	0.375882
chr1:152996470-152998004	Brain	chr1_153064890_T_C_b38	67653	3.65781e-05	-0.545493	0.426606	109	0.858036	0.433019
chr1:152996470-152998004	Brain	chr1_153065125_A_G_b38	67888	2.83946e-05	-0.573326	0.426606	109	0.858036	0.55786
chr1:152996470-152998004	Brain	chr1_153066691_G_T_b38	69454	2.32954e-05	-0.561632	0.426606	109	0.858036	0.504797
chr1:152996470-152998004	Brain	chr1_153067259_A_G_b38	70022	2.06091e-05	-0.558678	0.412844	109	0.858036	0.480132
chr1:152996470-152998004	Brain	chr1_153067302_G_A_b38	70065	2.06091e-05	-0.558678	0.431193	109	0.858036	0.494831
chr1:152996470-152998004	Brain	chr1_153069250_C_T_b38	72013	3.65781e-05	-0.545493	0.444954	109	0.858036	0.444484
chr1:152996470-152998004	Brain	chr1_153069427_A_G_b38	72190	3.65781e-05	-0.545493	0.431193	109	0.858036	0.436188
chr1:152996470-152998004	Brain	chr1_153069947_T_C_b38	72710	0.000131023	-0.518553	0.422018	109	0.858036	0.319282
chr1:152996470-152998004	Brain	chr1_153070078_C_A_b38	72841	2.79313e-05	-0.557215	0.105505	109	0.858036	0.0159296
chr1:152996470-152998004	Brain	chr1_153071399_A_T_b38	74162	5.1687e-05	-0.543993	0.155963	109	0.858036	0.048672
chr1:152996470-152998004	Brain	chr1_153071533_G_A_b38	74296	2.72667e-05	-0.561445	0.220183	109	0.858036	0.167923
chr1:152996470-152998004	Brain	chr1_153071595_C_A_b38	74358	2.72667e-05	-0.561445	0.192661	109	0.858036	0.117226
chr1:152996470-152998004	Brain	chr1_153072257_T_C_b38	75020	0.000131023	-0.518553	0.197248	109	0.858036	0.0687044
chr1:152996470-152998004	Brain	chr1_153072520_T_C_b38	75283	2.43014e-05	-0.573351	0.293578	109	0.858036	0.359057
chr1:152996470-152998004	Brain	chr1_153072535_G_C_b38	75298	0.00010999	-0.518252	0.298165	109	0.858036	0.191764
chr1:152996470-152998004	Brain	chr1_153072678_T_C_b38	75441	2.83946e-05	-0.573326	0.298165	109	0.858036	0.368641
chr1:152996470-152998004	Brain	chr1_153073007_G_C_b38	75770	9.92157e-05	-0.545029	0.298165	109	0.858036	0.269301
chr1:152996470-152998004	Brain	chr1_153073108_G_T_b38	75871	2.72667e-05	-0.561445	0.298165	109	0.858036	0.324948
chr1:152996470-152998004	Brain	chr1_153073252_C_T_b38	76015	9.92157e-05	-0.545029	0.298165	109	0.858036	0.269301
chr1:152996470-152998004	Brain	chr1_153073272_C_T_b38	76035	3.65781e-05	-0.545493	0.43578	109	0.858036	0.439156
chr1:152996470-152998004	Brain	chr1_153074038_A_C_b38	76801	0.000131023	-0.518553	0.298165	109	0.858036	0.19254
chr1:152996470-152998004	Brain	chr1_153074327_A_T_b38	77090	2.72667e-05	-0.561445	0.298165	109	0.858036	0.324948
chr1:152996470-152998004	Brain	chr1_153074375_C_G_b38	77138	1.64711e-05	-0.595597	0.298165	109	0.858036	0.456682
chr1:152996470-152998004	Brain	chr1_153074624_G_C_b38	77387	0.000131023	-0.518553	0.298165	109	0.858036	0.19254
chr1:152996470-152998004	Brain	chr1_153074690_T_C_b38	77453	9.92157e-05	-0.545029	0.298165	109	0.858036	0.269301
chr1:152996470-152998004	Brain	chr1_153075563_G_A_b38	78326	2.72667e-05	-0.561445	0.298165	109	0.858036	0.324948
chr1:152996470-152998004	Brain	chr1_153075569_A_T_b38	78332	0.0001697	-0.502435	0.298165	109	0.858036	0.153963
chr1:152996470-152998004	Brain	chr1_153075910_C_A_b38	78673	0.000131023	-0.518553	0.302752	109	0.858036	0.198451
chr1:152996470-152998004	Brain	chr1_153076673_C_T_b38	79436	0.000131023	-0.518553	0.293578	109	0.858036	0.186595
chr1:152996470-152998004	Brain	chr1_153076676_G_A_b38	79439	2.72667e-05	-0.561445	0.293578	109	0.858036	0.31604
chr1:152996470-152998004	Brain	chr1_153076941_T_C_b38	79704	9.92157e-05	-0.545029	0.211009	109	0.858036	0.121034
chr1:152996470-152998004	Brain	chr1_153077441_T_C_b38	80204	0.000131023	-0.518553	0.211009	109	0.858036	0.0832554
chr1:152996470-152998004	Brain	chr1_153077938_G_A_b38	80701	1.38435e-05	-0.580846	0.211009	109	0.858036	0.191336
chr1:152996470-152998004	Brain	chr1_153078040_G_A_b38	80803	2.72667e-05	-0.561445	0.211009	109	0.858036	0.150348
chr1:152996470-152998004	Brain	chr1_153078178_G_T_b38	80941	3.90792e-05	-0.544257	0.220183	109	0.858036	0.134176
chr1:152996470-152998004	Brain	chr1_153078512_T_C_b38	81275	0.000131023	-0.518553	0.220183	109	0.858036	0.0935997
chr1:152996470-152998004	Brain	chr1_153079253_T_C_b38	82016	2.72667e-05	-0.561445	0.211009	109	0.858036	0.150348
chr1:152996470-152998004	Brain	chr1_153079402_A_C_b38	82165	3.65781e-05	-0.545493	0.215596	109	0.858036	0.129039
chr1:152996470-152998004	Brain	chr1_153079618_A_G_b38	82381	2.69031e-05	-0.562201	0.211009	109	0.858036	0.151814
chr1:152996470-152998004	Brain	chr1_153079740_C_A_b38	82503	2.72667e-05	-0.561445	0.206422	109	0.858036	0.14179
chr1:152996470-152998004	Brain	chr1_153079742_G_C_b38	82505	2.72667e-05	-0.561445	0.211009	109	0.858036	0.150348
chr1:152996470-152998004	Brain	chr1_153079908_G_A_b38	82671	3.65781e-05	-0.545493	0.211009	109	0.858036	0.121798
chr1:152996470-152998004	Brain	chr1_153079990_T_C_b38	82753	4.43588e-05	-0.540193	0.211009	109	0.858036	0.113291
chr1:152996470-152998004	Brain	chr1_153080620_C_G_b38	83383	4.65556e-05	-0.547569	0.215596	109	0.858036	0.132685
chr1:152996470-152998004	Brain	chr1_153080847_T_C_b38	83610	2.72667e-05	-0.561445	0.215596	109	0.858036	0.159064
chr1:152996470-152998004	Brain	chr1_153080988_A_G_b38	83751	9.92157e-05	-0.545029	0.059633	109	0.858036	0.00190548
chr1:152996470-152998004	Brain	chr1_153081169_A_T_b38	83932	2.72667e-05	-0.561445	0.183486	109	0.858036	0.10192
chr1:152996470-152998004	Brain	chr1_153081175_G_A_b38	83938	6.80113e-05	-0.553329	0.178899	109	0.858036	0.0847368
chr1:152996470-152998004	Brain	chr1_153081736_A_G_b38	84499	0.000131023	-0.518553	0.178899	109	0.858036	0.0513739
chr1:152996470-152998004	Brain	chr1_153081982_G_T_b38	84745	3.65781e-05	-0.545493	0.178899	109	0.858036	0.0759934
chr1:152996470-152998004	Brain	chr1_153082701_G_A_b38	85464	2.83946e-05	-0.573326	0.178899	109	0.858036	0.110733
chr1:152996470-152998004	Brain	chr1_153083807_A_G_b38	86570	1.68836e-05	-0.583721	0.178899	109	0.858036	0.126503
chr1:152996470-152998004	Brain	chr1_153084921_G_A_b38	87684	6.77759e-05	-0.539174	0.178899	109	0.858036	0.0694899
chr1:152996470-152998004	Brain	chr1_153085345_A_G_b38	88108	0.000131023	-0.518553	0.178899	109	0.858036	0.0513739
chr1:15339571-15340483	Brain	chr1_15361318_A_G_b38	21291	2.0326e-05	-0.591809	0.178899	109	0.81155	0.207619
chr1:15339571-15340483	Brain	chr1_15361549_A_G_b38	21522	5.9921e-05	-0.544549	0.174312	109	0.81155	0.10588
chr1:153565889-153567505	Brain	chr1_153487826_A_G_b38	-78871	3.56613e-05	-0.747422	0.178899	109	0.799191	0.765868
chr1:153626424-153629249	Brain	chr1_153609927_G_A_b38	-17909	2.16163e-05	0.510022	0.178899	109	0.761124	0.113108
chr1:153626424-153629249	Brain	chr1_153611510_G_C_b38	-16326	5.97499e-05	0.49232	0.174312	109	0.761124	0.0802255
chr1:153626424-153629249	Brain	chr1_153612510_A_C_b38	-15326	1.48059e-05	0.516162	0.178899	109	0.761124	0.123597
chr1:153626424-153629249	Brain	chr1_153613108_G_A_b38	-14728	3.85786e-05	0.502655	0.178899	109	0.761124	0.101448
chr1:153626424-153629249	Brain	chr1_153614780_A_T_b38	-13056	4.9269e-07	0.605989	0.178899	109	0.761124	0.365001
chr1:153626424-153629249	Brain	chr1_153614832_C_T_b38	-13004	8.05169e-05	0.454242	0.178899	109	0.761124	0.0465791
chr1:153626424-153629249	Brain	chr1_153615732_G_A_b38	-12104	5.17641e-07	0.598016	0.174312	109	0.761124	0.316643
chr1:153626424-153629249	Brain	chr1_153615803_G_A_b38	-12033	5.17641e-07	0.598016	0.426606	109	0.761124	0.920023
chr1:153626424-153629249	Brain	chr1_153615864_C_T_b38	-11972	7.55298e-05	-0.452224	0.426606	109	0.761124	0.289484
chr1:153626424-153629249	Brain	chr1_153616367_G_A_b38	-11469	5.17641e-07	0.598016	0.440367	109	0.761124	0.925012
chr1:153626424-153629249	Brain	chr1_153617113_G_C_b38	-10723	7.55298e-05	0.452224	0.449541	109	0.761124	0.300275
chr1:153626424-153629249	Brain	chr1_153617778_C_A_b38	-10058	5.17641e-07	0.598016	0.380734	109	0.761124	0.892451
chr1:153626424-153629249	Brain	chr1_153619176_G_A_b38	-8660	5.17641e-07	0.598016	0.380734	109	0.761124	0.892451
chr1:153626424-153629249	Brain	chr1_153619294_T_C_b38	-8542	7.55298e-05	0.452224	0.454128	109	0.761124	0.301968
chr1:153626424-153629249	Brain	chr1_153620057_T_C_b38	-7779	7.55298e-05	0.452224	0.422018	109	0.761124	0.286871
chr1:153626424-153629249	Brain	chr1_153621888_G_T_b38	-5948	7.55298e-05	0.452224	0.422018	109	0.761124	0.286871
chr1:153626424-153629249	Brain	chr1_153622147_A_G_b38	-5689	5.50374e-05	0.457794	0.40367	109	0.761124	0.297346
chr1:153626424-153629249	Brain	chr1_153622905_G_A_b38	-4931	7.55298e-05	0.452224	0.408257	109	0.761124	0.278153
chr1:153626424-153629249	Brain	chr1_153624127_G_A_b38	-3709	1.17181e-06	0.603455	0.385321	109	0.761124	0.91
chr1:153626424-153629249	Brain	chr1_153625618_T_C_b38	-2218	5.69377e-08	0.654448	0.0825688	109	0.761124	0.0606961
chr1:153626424-153629249	Brain	chr1_153627648_T_C_b38	-188	3.01503e-05	0.484366	0.417431	109	0.761124	0.428438
chr1:153626424-153629249	Brain	chr1_153628302_G_A_b38	466	7.67249e-09	0.72323	0.417431	109	0.761124	0.999851
chr1:153626424-153629249	Brain	chr1_153629959_G_T_b38	2123	3.83415e-05	0.487006	0.417431	109	0.761124	0.44138
chr1:153626424-153629249	Brain	chr1_153629962_C_G_b38	2126	1.80721e-05	0.511736	0.422018	109	0.761124	0.570346
chr1:153626424-153629249	Brain	chr1_153635640_G_C_b38	7804	1.18222e-05	0.495977	0.0550459	109	0.761124	0.00174956
chr1:153626424-153629249	Brain	chr1_153650660_G_C_b38	22824	5.5283e-06	0.52376	0.0825688	109	0.761124	0.0106273
chr1:153626424-153629249	Brain	chr1_153656169_C_T_b38	28333	1.2002e-05	0.503392	0.417431	109	0.761124	0.523782
chr1:153626424-153629249	Brain	chr1_153656550_G_A_b38	28714	3.56527e-05	0.472715	0.0642202	109	0.761124	0.00207728
chr1:153626424-153629249	Brain	chr1_153657279_G_A_b38	29443	3.56527e-05	0.472715	0.417431	109	0.761124	0.372994
chr1:153626424-153629249	Brain	chr1_153657644_C_T_b38	29808	6.79138e-05	0.458742	0.417431	109	0.761124	0.311021
chr1:153626424-153629249	Brain	chr1_153658595_G_A_b38	30759	7.64489e-06	0.543911	0.417431	109	0.761124	0.72453
chr1:153626424-153629249	Brain	chr1_153665141_G_A_b38	37305	3.56527e-05	0.472715	0.431193	109	0.761124	0.382389
chr1:153626424-153629249	Brain	chr1_153666834_T_C_b38	38998	3.56527e-05	0.472715	0.0825688	109	0.761124	0.00485626
chr1:153626424-153629249	Brain	chr1_153668189_G_A_b38	40353	4.73538e-05	0.468762	0.417431	109	0.761124	0.354912
chr1:153626424-153629249	Brain	chr1_153669536_C_T_b38	41700	3.56527e-05	0.472715	0.417431	109	0.761124	0.372994
chr1:153626424-153629249	Brain	chr1_153670433_A_G_b38	42597	3.56527e-05	0.472715	0.417431	109	0.761124	0.372994
chr1:153626424-153629249	Brain	chr1_153672590_T_C_b38	44754	3.56527e-05	0.472715	0.444954	109	0.761124	0.390119
chr1:153626424-153629249	Brain	chr1_153673404_T_A_b38	45568	3.56527e-05	0.472715	0.444954	109	0.761124	0.390119
chr1:153626424-153629249	Brain	chr1_153676185_A_G_b38	48349	3.56527e-05	0.472715	0.444954	109	0.761124	0.390119
chr1:153626424-153629249	Brain	chr1_153683876_T_G_b38	56040	2.40398e-05	0.471571	0.444954	109	0.761124	0.384701
chr1:15523745-15524502	Brain	chr1_15487474_A_C_b38	-36650	0.00016623	-0.515527	0.380734	109	0.835976	0.325683
chr1:15523745-15524502	Brain	chr1_15493273_C_A_b38	-30851	0.000186017	-0.513485	0.376147	109	0.835976	0.313149
chr1:15523745-15524502	Brain	chr1_15494081_T_A_b38	-30043	0.000186017	-0.513485	0.380734	109	0.835976	0.317797
chr1:15523745-15524502	Brain	chr1_15494112_A_G_b38	-30012	0.000153144	-0.511676	0.380734	109	0.835976	0.310895
chr1:15523745-15524502	Brain	chr1_15494123_A_G_b38	-30001	0.000186017	-0.513485	0.380734	109	0.835976	0.317797
chr1:15523745-15524502	Brain	chr1_15495090_C_T_b38	-29034	0.000153144	-0.511676	0.178899	109	0.835976	0.0567044
chr1:15523745-15524502	Brain	chr1_15502731_T_C_b38	-21393	0.000153144	-0.511676	0.426606	109	0.835976	0.348016
chr1:15523745-15524502	Brain	chr1_15502962_C_G_b38	-21162	0.000203853	-0.514927	0.426606	109	0.835976	0.361437
chr1:15523745-15524502	Brain	chr1_15503564_A_C_b38	-20560	5.40675e-05	-0.533881	0.422018	109	0.835976	0.440434
chr1:15523745-15524502	Brain	chr1_15503775_C_A_b38	-20349	5.40675e-05	-0.533881	0.426606	109	0.835976	0.443846
chr1:15523745-15524502	Brain	chr1_15505288_T_C_b38	-18836	5.40675e-05	-0.533881	0.426606	109	0.835976	0.443846
chr1:15523745-15524502	Brain	chr1_15505497_A_G_b38	-18627	5.40675e-05	-0.533881	0.366972	109	0.835976	0.38401
chr1:15523745-15524502	Brain	chr1_15505572_A_G_b38	-18552	0.000153144	-0.511676	0.426606	109	0.835976	0.348016
chr1:15523745-15524502	Brain	chr1_15505888_G_T_b38	-18236	5.40675e-05	-0.533881	0.426606	109	0.835976	0.443846
chr1:15523745-15524502	Brain	chr1_15506048_T_C_b38	-18076	5.40675e-05	-0.533881	0.426606	109	0.835976	0.443846
chr1:15523745-15524502	Brain	chr1_15506412_C_T_b38	-17712	0.000172159	-0.514563	0.426606	109	0.835976	0.359922
chr1:15523745-15524502	Brain	chr1_15507413_C_T_b38	-16711	5.40675e-05	-0.533881	0.426606	109	0.835976	0.443846
chr1:15523745-15524502	Brain	chr1_15507665_T_C_b38	-16459	5.40675e-05	-0.533881	0.422018	109	0.835976	0.440434
chr1:15523745-15524502	Brain	chr1_15507802_G_A_b38	-16322	5.40675e-05	-0.533881	0.426606	109	0.835976	0.443846
chr1:15523745-15524502	Brain	chr1_15507996_G_A_b38	-16128	5.40675e-05	-0.533881	0.422018	109	0.835976	0.440434
chr1:15523745-15524502	Brain	chr1_15508452_G_A_b38	-15672	5.40675e-05	-0.533881	0.412844	109	0.835976	0.433001
chr1:15523745-15524502	Brain	chr1_15508474_A_G_b38	-15650	0.000186017	-0.513485	0.422018	109	0.835976	0.352446
chr1:15523745-15524502	Brain	chr1_15508641_T_C_b38	-15483	5.40675e-05	-0.533881	0.422018	109	0.835976	0.440434
chr1:15523745-15524502	Brain	chr1_15508694_T_C_b38	-15430	5.40675e-05	-0.533881	0.426606	109	0.835976	0.443846
chr1:15523745-15524502	Brain	chr1_15508793_G_T_b38	-15331	0.000186017	-0.513485	0.37156	109	0.835976	0.308353
chr1:15523745-15524502	Brain	chr1_15509528_G_A_b38	-14596	5.90097e-05	-0.532863	0.426606	109	0.835976	0.439268
chr1:15523745-15524502	Brain	chr1_15510225_C_T_b38	-13899	5.40675e-05	-0.533881	0.408257	109	0.835976	0.428982
chr1:15523745-15524502	Brain	chr1_15511205_A_G_b38	-12919	0.000153144	-0.511676	0.426606	109	0.835976	0.348016
chr1:15523745-15524502	Brain	chr1_15511443_G_A_b38	-12681	2.80447e-05	-0.566323	0.357798	109	0.835976	0.512639
chr1:15523745-15524502	Brain	chr1_15512004_T_C_b38	-12120	5.40675e-05	-0.533881	0.426606	109	0.835976	0.443846
chr1:15523745-15524502	Brain	chr1_15512380_T_C_b38	-11744	0.000186017	-0.513485	0.422018	109	0.835976	0.352446
chr1:15523745-15524502	Brain	chr1_15513049_T_C_b38	-11075	5.40675e-05	-0.533881	0.357798	109	0.835976	0.371967
chr1:15523745-15524502	Brain	chr1_15513879_T_C_b38	-10245	5.40675e-05	-0.533881	0.119266	109	0.835976	0.0212597
chr1:15523745-15524502	Brain	chr1_15515071_C_A_b38	-9053	5.40675e-05	-0.533881	0.0642202	109	0.835976	0.00253872
chr1:15523745-15524502	Brain	chr1_15515247_G_A_b38	-8877	5.40675e-05	-0.533881	0.087156	109	0.835976	0.00722445
chr1:15523745-15524502	Brain	chr1_15516546_A_G_b38	-7578	5.40675e-05	-0.533881	0.087156	109	0.835976	0.00722445
chr1:15523745-15524502	Brain	chr1_15517266_T_C_b38	-6858	5.40675e-05	-0.533881	0.087156	109	0.835976	0.00722445
chr1:15523745-15524502	Brain	chr1_15517327_C_T_b38	-6797	5.40675e-05	-0.533881	0.0642202	109	0.835976	0.00253872
chr1:15523745-15524502	Brain	chr1_15517360_T_C_b38	-6764	5.40675e-05	-0.533881	0.137615	109	0.835976	0.0343407
chr1:15523745-15524502	Brain	chr1_15517562_G_A_b38	-6562	0.000186017	-0.513485	0.137615	109	0.835976	0.0252857
chr1:15523745-15524502	Brain	chr1_15517741_G_T_b38	-6383	5.40675e-05	-0.533881	0.137615	109	0.835976	0.0343407
chr1:15523745-15524502	Brain	chr1_15518120_A_G_b38	-6004	5.40675e-05	-0.533881	0.137615	109	0.835976	0.0343407
chr1:15523745-15524502	Brain	chr1_15518431_C_T_b38	-5693	5.40675e-05	-0.533881	0.12844	109	0.835976	0.0272991
chr1:15523745-15524502	Brain	chr1_15519022_A_G_b38	-5102	0.000153106	-0.519901	0.137615	109	0.835976	0.0278783
chr1:15523745-15524502	Brain	chr1_15519032_A_G_b38	-5092	8.24951e-05	-0.549753	0.133028	109	0.835976	0.0386287
chr1:15523745-15524502	Brain	chr1_15519371_G_C_b38	-4753	5.40675e-05	-0.533881	0.059633	109	0.835976	0.00197984
chr1:15523745-15524502	Brain	chr1_15519372_G_A_b38	-4752	5.40675e-05	-0.533881	0.059633	109	0.835976	0.00197984
chr1:15523745-15524502	Brain	chr1_15520973_C_T_b38	-3151	0.000186017	-0.513485	0.059633	109	0.835976	0.00150403
chr1:15523745-15524502	Brain	chr1_15521251_A_C_b38	-2873	4.28522e-05	-0.580403	0.059633	109	0.835976	0.00363269
chr1:15523745-15524502	Brain	chr1_15522201_C_T_b38	-1923	0.000153144	-0.511676	0.229358	109	0.835976	0.114764
chr1:15523745-15524502	Brain	chr1_15522556_T_A_b38	-1568	8.46118e-05	-0.52882	0.233945	109	0.835976	0.153658
chr1:15523745-15524502	Brain	chr1_15523149_C_T_b38	-975	5.40675e-05	-0.533881	0.233945	109	0.835976	0.164509
chr1:15523745-15524502	Brain	chr1_15523988_G_A_b38	-136	0.000186017	-0.513485	0.229358	109	0.835976	0.11781
chr1:15523745-15524502	Brain	chr1_15524118_G_A_b38	-6	5.40675e-05	-0.533881	0.233945	109	0.835976	0.164509
chr1:15523745-15524502	Brain	chr1_15525539_C_T_b38	1415	7.04807e-05	-0.533655	0.279817	109	0.835976	0.245814
chr1:15523745-15524502	Brain	chr1_15526209_T_C_b38	2085	5.40675e-05	-0.533881	0.201835	109	0.835976	0.11149
chr1:15523745-15524502	Brain	chr1_15526244_C_G_b38	2120	5.85036e-05	-0.531678	0.215596	109	0.835976	0.129413
chr1:15523745-15524502	Brain	chr1_15526794_T_G_b38	2670	5.40675e-05	-0.533881	0.211009	109	0.835976	0.125936
chr1:15523745-15524502	Brain	chr1_15527155_A_G_b38	3031	5.40675e-05	-0.533881	0.211009	109	0.835976	0.125936
chr1:15523745-15524502	Brain	chr1_15528844_A_C_b38	4720	5.79531e-05	-0.536767	0.059633	109	0.835976	0.00205748
chr1:15523745-15524502	Brain	chr1_15528849_G_A_b38	4725	5.79531e-05	-0.536767	0.142202	109	0.835976	0.0398968
chr1:15523745-15524502	Brain	chr1_15530639_A_G_b38	6515	5.26147e-05	-0.534595	0.233945	109	0.835976	0.166084
chr1:15523745-15524502	Brain	chr1_15530790_G_A_b38	6666	5.40675e-05	-0.533881	0.114679	109	0.835976	0.0186026
chr1:15523745-15524502	Brain	chr1_15530807_C_T_b38	6683	5.40675e-05	-0.533881	0.133028	109	0.835976	0.0306926
chr1:15523745-15524502	Brain	chr1_15531221_G_A_b38	7097	5.40675e-05	-0.533881	0.0917431	109	0.835976	0.00862673
chr1:15523745-15524502	Brain	chr1_15532062_T_C_b38	7938	5.40675e-05	-0.533881	0.0963303	109	0.835976	0.0102122
chr1:15523745-15524502	Brain	chr1_15534068_T_A_b38	9944	0.000233235	-0.506251	0.0963303	109	0.835976	0.00678866
chr1:15523745-15524502	Brain	chr1_15534578_C_A_b38	10454	0.000194429	-0.511487	0.119266	109	0.835976	0.0151955
chr1:15523745-15524502	Brain	chr1_15537125_T_A_b38	13001	0.000153144	-0.511676	0.247706	109	0.835976	0.139409
chr1:15523745-15524502	Brain	chr1_15539109_A_G_b38	14985	0.000153144	-0.511676	0.247706	109	0.835976	0.139409
chr1:15523745-15524502	Brain	chr1_15547320_C_G_b38	23196	0.000194429	-0.511487	0.243119	109	0.835976	0.132775
chr1:15523745-15524502	Brain	chr1_15547663_C_A_b38	23539	0.000196969	-0.511165	0.247706	109	0.835976	0.138398
chr1:15523745-15524502	Brain	chr1_15547784_A_G_b38	23660	0.000153144	-0.511676	0.243119	109	0.835976	0.133135
chr1:15523745-15524502	Brain	chr1_15549419_C_T_b38	25295	0.000194429	-0.511487	0.417431	109	0.835976	0.341146
chr1:15523745-15524502	Brain	chr1_15553556_T_C_b38	29432	0.000153144	-0.511676	0.426606	109	0.835976	0.348016
chr1:15523745-15524502	Brain	chr1_15567367_C_T_b38	43243	0.000194429	-0.511487	0.422018	109	0.835976	0.34428
chr1:15523745-15524502	Brain	chr1_15581612_C_T_b38	57488	0.0001613	-0.513977	0.380734	109	0.835976	0.319687
chr1:15523745-15524502	Brain	chr1_15581629_T_C_b38	57505	9.97113e-05	-0.533598	0.353211	109	0.835976	0.364541
chr1:15523745-15524502	Brain	chr1_15581637_A_C_b38	57513	5.94173e-05	-0.537735	0.344037	109	0.835976	0.368015
chr1:15523745-15524502	Brain	chr1_15581638_G_C_b38	57514	5.94173e-05	-0.537735	0.344037	109	0.835976	0.368015
chr1:15523745-15524502	Brain	chr1_15581640_T_C_b38	57516	7.12134e-05	-0.532385	0.344037	109	0.835976	0.34673
chr1:15523745-15524502	Brain	chr1_15581648_C_T_b38	57524	9.65996e-05	-0.527847	0.321101	109	0.835976	0.295474
chr1:15523745-15524502	Brain	chr1_15581828_G_T_b38	57704	0.000194429	-0.511487	0.344037	109	0.835976	0.269797
chr1:15523745-15524502	Brain	chr1_15581831_A_G_b38	57707	7.12134e-05	-0.532385	0.321101	109	0.835976	0.311811
chr1:15523745-15524502	Brain	chr1_15581948_C_T_b38	57824	7.12134e-05	-0.532385	0.344037	109	0.835976	0.34673
chr1:15523745-15524502	Brain	chr1_15581970_C_A_b38	57846	7.12134e-05	-0.532385	0.321101	109	0.835976	0.311811
chr1:15523745-15524502	Brain	chr1_15581991_G_A_b38	57867	7.12134e-05	-0.532385	0.344037	109	0.835976	0.34673
chr1:15523745-15524502	Brain	chr1_15582039_T_C_b38	57915	7.12134e-05	-0.532385	0.330275	109	0.835976	0.326196
chr1:15523745-15524502	Brain	chr1_15582720_A_G_b38	58596	7.12134e-05	-0.532385	0.33945	109	0.835976	0.340033
chr1:15523745-15524502	Brain	chr1_15582744_C_T_b38	58620	7.12134e-05	-0.532385	0.344037	109	0.835976	0.34673
chr1:15523745-15524502	Brain	chr1_15582946_C_T_b38	58822	7.12134e-05	-0.532385	0.490826	109	0.835976	0.463077
chr1:15523745-15524502	Brain	chr1_15583052_G_A_b38	58928	7.12134e-05	-0.532385	0.334862	109	0.835976	0.333186
chr1:15523745-15524502	Brain	chr1_15583355_C_G_b38	59231	0.000194429	-0.511487	0.33945	109	0.835976	0.264189
chr1:15523745-15524502	Brain	chr1_15583400_A_G_b38	59276	7.12134e-05	-0.532385	0.344037	109	0.835976	0.34673
chr1:15523745-15524502	Brain	chr1_15583508_C_T_b38	59384	7.12134e-05	-0.532385	0.334862	109	0.835976	0.333186
chr1:15523745-15524502	Brain	chr1_15583525_C_T_b38	59401	7.12134e-05	-0.532385	0.293578	109	0.835976	0.265958
chr1:15523745-15524502	Brain	chr1_15584515_T_G_b38	60391	7.12134e-05	-0.532385	0.302752	109	0.835976	0.281625
chr1:15523745-15524502	Brain	chr1_15584536_T_G_b38	60412	7.12134e-05	-0.532385	0.325688	109	0.835976	0.319068
chr1:15523745-15524502	Brain	chr1_15584998_A_G_b38	60874	7.12134e-05	-0.532385	0.37156	109	0.835976	0.383495
chr1:15523745-15524502	Brain	chr1_15585102_A_G_b38	60978	0.000194429	-0.511487	0.458716	109	0.835976	0.363085
chr1:15523745-15524502	Brain	chr1_15585352_T_C_b38	61228	0.000180173	-0.512504	0.279817	109	0.835976	0.186535
chr1:15523745-15524502	Brain	chr1_15585906_G_A_b38	61782	9.33948e-05	-0.527624	0.408257	109	0.835976	0.40158
chr1:15523745-15524502	Brain	chr1_15585918_A_G_b38	61794	9.33948e-05	-0.527624	0.362385	109	0.835976	0.352634
chr1:15523745-15524502	Brain	chr1_15586005_G_C_b38	61881	0.000123827	-0.527716	0.426606	109	0.835976	0.416351
chr1:15523745-15524502	Brain	chr1_15586119_G_A_b38	61995	5.79902e-05	-0.539023	0.357798	109	0.835976	0.393241
chr1:15523745-15524502	Brain	chr1_15586141_T_C_b38	62017	5.54992e-05	-0.539749	0.348624	109	0.835976	0.383056
chr1:15523745-15524502	Brain	chr1_15586228_A_G_b38	62104	0.000194429	-0.511487	0.43578	109	0.835976	0.352651
chr1:15523745-15524502	Brain	chr1_15586502_C_T_b38	62378	7.12134e-05	-0.532385	0.449541	109	0.835976	0.451009
chr1:15523745-15524502	Brain	chr1_15586981_A_T_b38	62857	7.12134e-05	-0.532385	0.357798	109	0.835976	0.365873
chr1:15523745-15524502	Brain	chr1_15587115_C_T_b38	62991	7.12134e-05	-0.532385	0.348624	109	0.835976	0.353272
chr1:15523745-15524502	Brain	chr1_15587554_C_G_b38	63430	8.76006e-05	-0.526704	0.43578	109	0.835976	0.417876
chr1:15523745-15524502	Brain	chr1_15587716_C_T_b38	63592	7.12134e-05	-0.532385	0.380734	109	0.835976	0.394349
chr1:15523745-15524502	Brain	chr1_15587837_C_G_b38	63713	7.12134e-05	-0.532385	0.380734	109	0.835976	0.394349
chr1:15523745-15524502	Brain	chr1_15587881_C_G_b38	63757	7.12134e-05	-0.532385	0.380734	109	0.835976	0.394349
chr1:15523745-15524502	Brain	chr1_15587966_C_G_b38	63842	7.12134e-05	-0.532385	0.316514	109	0.835976	0.30443
chr1:15523745-15524502	Brain	chr1_15588305_A_G_b38	64181	7.12134e-05	-0.532385	0.37156	109	0.835976	0.383495
chr1:155308052-155310212	Brain	chr1_155270286_G_A_b38	-38846	0.000236792	-0.480906	0.211009	109	0.723047	0.168998
chr1:155308052-155310212	Brain	chr1_155288961_G_A_b38	-20171	0.00016313	0.500479	0.123853	109	0.723047	0.0454429
chr1:155308052-155310212	Brain	chr1_155304078_G_A_b38	-5054	0.000217834	-0.472765	0.0688073	109	0.723047	0.0038161
chr1:155308052-155310212	Brain	chr1_155348517_G_C_b38	39385	7.55316e-05	-0.496474	0.233945	109	0.723047	0.269932
chr1:155308052-155310212	Brain	chr1_155398412_C_A_b38	89280	7.55316e-05	-0.496474	0.247706	109	0.723047	0.305747
chr1:15545976-15548026	Brain	chr1_15474683_A_G_b38	-72318	0.000153936	-0.598298	0.454128	109	0.803922	0.839067
chr1:15545976-15548026	Brain	chr1_15474719_G_A_b38	-72282	4.4446e-05	-0.642603	0.463303	109	0.803922	0.950071
chr1:15545976-15548026	Brain	chr1_15474866_C_T_b38	-72135	6.06922e-05	-0.631756	0.463303	109	0.803922	0.930946
chr1:15545976-15548026	Brain	chr1_15481703_C_T_b38	-65298	5.75011e-05	-0.621145	0.444954	109	0.803922	0.902649
chr1:15545976-15548026	Brain	chr1_15481794_C_T_b38	-65207	9.078e-05	-0.610639	0.431193	109	0.803922	0.868095
chr1:15545976-15548026	Brain	chr1_15482207_C_T_b38	-64794	0.000121926	-0.595067	0.444954	109	0.803922	0.824028
chr1:15545976-15548026	Brain	chr1_15482272_G_A_b38	-64729	9.078e-05	-0.610639	0.440367	109	0.803922	0.872432
chr1:15545976-15548026	Brain	chr1_15482377_G_A_b38	-64624	0.000121926	-0.595067	0.444954	109	0.803922	0.824028
chr1:15545976-15548026	Brain	chr1_15482541_G_A_b38	-64460	9.078e-05	-0.610639	0.440367	109	0.803922	0.872432
chr1:15545976-15548026	Brain	chr1_15482933_C_T_b38	-64068	9.48499e-05	-0.626049	0.389908	109	0.803922	0.885052
chr1:15545976-15548026	Brain	chr1_15483381_G_A_b38	-63620	4.19029e-05	-0.635624	0.380734	109	0.803922	0.902417
chr1:15545976-15548026	Brain	chr1_15483757_G_A_b38	-63244	9.078e-05	-0.610639	0.380734	109	0.803922	0.829548
chr1:15545976-15548026	Brain	chr1_15484193_C_T_b38	-62808	5.75011e-05	-0.621145	0.380734	109	0.803922	0.863169
chr1:15545976-15548026	Brain	chr1_15484851_C_T_b38	-62150	4.19029e-05	-0.635624	0.380734	109	0.803922	0.902417
chr1:15545976-15548026	Brain	chr1_15485197_C_T_b38	-61804	9.078e-05	-0.610639	0.37156	109	0.803922	0.819357
chr1:15545976-15548026	Brain	chr1_15489084_G_A_b38	-57917	4.95687e-09	-0.752958	0.389908	109	0.803922	0.999406
chr1:15545976-15548026	Brain	chr1_15489427_G_A_b38	-57574	4.95687e-09	-0.752958	0.380734	109	0.803922	0.999262
chr1:15545976-15548026	Brain	chr1_15490595_C_T_b38	-56406	1.53093e-09	-0.777703	0.380734	109	0.803922	0.999871
chr1:15545976-15548026	Brain	chr1_15490839_G_A_b38	-56162	8.07829e-09	-0.753672	0.380734	109	0.803922	0.999295
chr1:15545976-15548026	Brain	chr1_15493546_C_T_b38	-53455	4.8251e-11	-0.839991	0.380734	109	0.803922	1
chr1:15545976-15548026	Brain	chr1_15494556_C_A_b38	-52445	3.49776e-08	-0.750159	0.380734	109	0.803922	0.999119
chr1:15545976-15548026	Brain	chr1_15494905_C_A_b38	-52096	5.13666e-11	-0.843778	0.380734	109	0.803922	1
chr1:15545976-15548026	Brain	chr1_15495578_A_G_b38	-51423	5.10945e-11	-0.83774	0.16055	109	0.803922	0.896873
chr1:15545976-15548026	Brain	chr1_15497394_C_T_b38	-49607	2.74206e-11	-0.851724	0.110092	109	0.803922	0.566867
chr1:15545976-15548026	Brain	chr1_15498700_T_C_b38	-48301	1.33952e-10	-0.827717	0.412844	109	0.803922	1
chr1:15545976-15548026	Brain	chr1_15502209_T_C_b38	-44792	5.10945e-11	-0.83774	0.426606	109	0.803922	1
chr1:15545976-15548026	Brain	chr1_15502692_G_A_b38	-44309	7.57315e-10	-0.803502	0.426606	109	0.803922	0.999997
chr1:15545976-15548026	Brain	chr1_15503421_G_A_b38	-43580	5.10945e-11	-0.83774	0.426606	109	0.803922	1
chr1:15545976-15548026	Brain	chr1_15505786_C_T_b38	-41215	5.10945e-11	-0.83774	0.426606	109	0.803922	1
chr1:15545976-15548026	Brain	chr1_15508739_G_A_b38	-38262	7.71222e-10	-0.808188	0.366972	109	0.803922	0.999984
chr1:15545976-15548026	Brain	chr1_15508919_C_G_b38	-38082	5.10945e-11	-0.83774	0.426606	109	0.803922	1
chr1:15545976-15548026	Brain	chr1_15508977_C_T_b38	-38024	9.34201e-11	-0.847708	0.37156	109	0.803922	1
chr1:15545976-15548026	Brain	chr1_15515834_C_T_b38	-31167	5.10945e-11	-0.83774	0.087156	109	0.803922	0.289927
chr1:15545976-15548026	Brain	chr1_15516347_C_T_b38	-30654	4.20003e-11	-0.841224	0.087156	109	0.803922	0.297665
chr1:15545976-15548026	Brain	chr1_15518702_G_C_b38	-28299	5.10945e-11	-0.83774	0.137615	109	0.803922	0.769461
chr1:15545976-15548026	Brain	chr1_15520579_G_A_b38	-26422	5.10945e-11	-0.83774	0.059633	109	0.803922	0.0837141
chr1:15545976-15548026	Brain	chr1_15521418_T_G_b38	-25583	5.10945e-11	-0.83774	0.0550459	109	0.803922	0.0627287
chr1:15545976-15548026	Brain	chr1_15523205_T_A_b38	-23796	5.10945e-11	-0.83774	0.238532	109	0.803922	0.997882
chr1:15545976-15548026	Brain	chr1_15523360_G_T_b38	-23641	5.10945e-11	-0.83774	0.284404	109	0.803922	0.999877
chr1:15545976-15548026	Brain	chr1_15523602_G_A_b38	-23399	5.10945e-11	-0.83774	0.229358	109	0.803922	0.996392
chr1:15545976-15548026	Brain	chr1_15523848_A_G_b38	-23153	5.10945e-11	-0.83774	0.224771	109	0.803922	0.99532
chr1:15545976-15548026	Brain	chr1_15526781_T_C_b38	-20220	5.10945e-11	-0.83774	0.211009	109	0.803922	0.990062
chr1:15545976-15548026	Brain	chr1_15527056_C_T_b38	-19945	5.10945e-11	-0.83774	0.211009	109	0.803922	0.990062
chr1:15545976-15548026	Brain	chr1_15527133_C_T_b38	-19868	5.10945e-11	-0.83774	0.201835	109	0.803922	0.98398
chr1:15545976-15548026	Brain	chr1_15528387_T_G_b38	-18614	5.10945e-11	-0.83774	0.211009	109	0.803922	0.990062
chr1:15545976-15548026	Brain	chr1_15528628_G_C_b38	-18373	5.10945e-11	-0.83774	0.142202	109	0.803922	0.800914
chr1:15545976-15548026	Brain	chr1_15534792_C_T_b38	-12209	5.10945e-11	-0.83774	0.247706	109	0.803922	0.998775
chr1:15545976-15548026	Brain	chr1_15538184_C_T_b38	-8817	5.10945e-11	-0.83774	0.247706	109	0.803922	0.998775
chr1:15545976-15548026	Brain	chr1_15538923_G_A_b38	-8078	5.10945e-11	-0.83774	0.238532	109	0.803922	0.997882
chr1:15545976-15548026	Brain	chr1_15542197_A_G_b38	-4804	3.50971e-10	-0.814967	0.247706	109	0.803922	0.996238
chr1:15545976-15548026	Brain	chr1_15542789_G_A_b38	-4212	1.26713e-11	-0.856897	0.247706	109	0.803922	0.999589
chr1:15545976-15548026	Brain	chr1_15543404_A_G_b38	-3597	1.26713e-11	-0.856897	0.247706	109	0.803922	0.999589
chr1:15545976-15548026	Brain	chr1_15546891_A_G_b38	-110	3.88539e-07	-0.786084	0.247706	109	0.803922	0.987642
chr1:15545976-15548026	Brain	chr1_15548466_T_A_b38	1465	5.10945e-11	-0.83774	0.477064	109	0.803922	1
chr1:15545976-15548026	Brain	chr1_15550083_A_G_b38	3082	4.69509e-11	-0.837768	0.449541	109	0.803922	1
chr1:15545976-15548026	Brain	chr1_15550263_C_T_b38	3262	1.49916e-09	-0.775196	0.325688	109	0.803922	0.999003
chr1:15545976-15548026	Brain	chr1_15554742_T_G_b38	7741	7.71222e-10	-0.808188	0.458716	109	0.803922	0.999999
chr1:15545976-15548026	Brain	chr1_15568464_T_C_b38	21463	1.26713e-11	-0.856897	0.490826	109	0.803922	1
chr1:15545976-15548026	Brain	chr1_15570525_C_T_b38	23524	5.10945e-11	-0.83774	0.321101	109	0.803922	0.999988
chr1:15545976-15548026	Brain	chr1_15581413_C_G_b38	34412	1.07939e-05	-0.52406	0.344037	109	0.803922	0.397623
chr1:15545976-15548026	Brain	chr1_15581747_C_T_b38	34746	5.10945e-11	-0.83774	0.344037	109	0.803922	0.999997
chr1:15545976-15548026	Brain	chr1_15582985_G_C_b38	35984	5.10945e-11	-0.83774	0.353211	109	0.803922	0.999998
chr1:15545976-15548026	Brain	chr1_15584854_G_A_b38	37853	5.10945e-11	-0.83774	0.325688	109	0.803922	0.999991
chr1:15545976-15548026	Brain	chr1_15585235_T_G_b38	38234	5.10945e-11	-0.83774	0.366972	109	0.803922	0.999999
chr1:15545976-15548026	Brain	chr1_15585452_G_T_b38	38451	7.71222e-10	-0.808188	0.408257	109	0.803922	0.999997
chr1:15545976-15548026	Brain	chr1_15585981_G_A_b38	38980	5.10945e-11	-0.83774	0.366972	109	0.803922	0.999999
chr1:15545976-15548026	Brain	chr1_15586492_G_T_b38	39491	5.10945e-11	-0.83774	0.43578	109	0.803922	1
chr1:15545976-15548026	Brain	chr1_15586766_A_T_b38	39765	5.10945e-11	-0.83774	0.357798	109	0.803922	0.999999
chr1:15545976-15548026	Brain	chr1_15587517_G_A_b38	40516	5.10945e-11	-0.83774	0.394495	109	0.803922	1
chr1:15545976-15548026	Brain	chr1_15587640_A_G_b38	40639	1.59831e-11	-0.865119	0.454128	109	0.803922	1
chr1:15545976-15548026	Brain	chr1_15588050_C_T_b38	41049	5.10945e-11	-0.83774	0.357798	109	0.803922	0.999999
chr1:15545976-15548026	Brain	chr1_15588153_G_A_b38	41152	5.10945e-11	-0.83774	0.389908	109	0.803922	1
chr1:156260136-156262302	Brain	chr1_156238439_A_G_b38	-22780	1.57823e-07	-0.562696	0.385321	109	0.732648	0.856158
chr1:156260136-156262302	Brain	chr1_156240631_G_A_b38	-20588	5.26199e-07	-0.545494	0.37156	109	0.732648	0.774658
chr1:156260136-156262302	Brain	chr1_156243466_G_A_b38	-17753	7.43927e-05	-0.533774	0.408257	109	0.732648	0.763564
chr1:156260136-156262302	Brain	chr1_156246108_G_A_b38	-15111	5.7937e-07	-0.534575	0.366972	109	0.732648	0.719372
chr1:156260136-156262302	Brain	chr1_156249659_A_G_b38	-11560	1.1336e-07	-0.557128	0.408257	109	0.732648	0.856066
chr1:156260136-156262302	Brain	chr1_156250265_T_C_b38	-10954	1.3215e-07	-0.559687	0.366972	109	0.732648	0.825983
chr1:156260136-156262302	Brain	chr1_156254513_T_C_b38	-6706	4.97739e-08	-0.571327	0.376147	109	0.732648	0.87563
chr1:156260136-156262302	Brain	chr1_156254935_A_C_b38	-6284	2.64636e-07	-0.548397	0.426606	109	0.732648	0.837208
chr1:156260136-156262302	Brain	chr1_156255004_C_T_b38	-6215	4.84879e-08	-0.56735	0.426606	109	0.732648	0.898686
chr1:156260136-156262302	Brain	chr1_156257009_A_C_b38	-4210	4.21708e-05	-0.586652	0.444954	109	0.732648	0.94839
chr1:156260136-156262302	Brain	chr1_156259789_A_C_b38	-1430	3.82081e-06	-0.60441	0.431193	109	0.732648	0.970869
chr1:156260136-156262302	Brain	chr1_156261145_A_G_b38	-74	4.84879e-08	-0.56735	0.40367	109	0.732648	0.885594
chr1:156260136-156262302	Brain	chr1_156262340_T_C_b38	1121	1.69678e-05	-0.595412	0.440367	109	0.732648	0.961239
chr1:156260136-156262302	Brain	chr1_156262567_T_C_b38	1348	1.28973e-05	-0.580573	0.399083	109	0.732648	0.918133
chr1:156260136-156262302	Brain	chr1_156264648_T_G_b38	3429	4.84879e-08	-0.56735	0.444954	109	0.732648	0.906072
chr1:156260136-156262302	Brain	chr1_156265329_T_C_b38	4110	1.1336e-07	-0.557128	0.408257	109	0.732648	0.856066
chr1:156260136-156262302	Brain	chr1_156266883_T_C_b38	5664	1.28973e-05	-0.580573	0.311927	109	0.732648	0.81979
chr1:156260136-156262302	Brain	chr1_156274030_C_T_b38	12811	1.1091e-05	-0.481423	0.330275	109	0.732648	0.392979
chr1:156260136-156262302	Brain	chr1_156275454_T_C_b38	14235	1.1091e-05	-0.481423	0.366972	109	0.732648	0.450343
chr1:156260136-156262302	Brain	chr1_156276682_G_C_b38	15463	1.1091e-05	-0.481423	0.192661	109	0.732648	0.120942
chr1:156260136-156262302	Brain	chr1_156279714_A_G_b38	18495	1.1091e-05	-0.481423	0.110092	109	0.732648	0.0202287
chr1:156260136-156262302	Brain	chr1_156302480_C_T_b38	41261	1.1091e-05	-0.481423	0.137615	109	0.732648	0.0429402
chr1:156260136-156262302	Brain	chr1_156305490_G_A_b38	44271	1.1091e-05	-0.481423	0.12844	109	0.732648	0.0341532
chr1:156260136-156262302	Brain	chr1_156317612_T_C_b38	56393	1.1091e-05	-0.481423	0.12844	109	0.732648	0.0341532
chr1:156260136-156262302	Brain	chr1_156322575_A_G_b38	61356	1.1091e-05	-0.481423	0.114679	109	0.732648	0.0232689
chr1:156260136-156262302	Brain	chr1_156331440_T_C_b38	70221	5.43035e-05	0.556491	0.12844	109	0.732648	0.104554
chr1:156260136-156262302	Brain	chr1_156333283_C_A_b38	72064	8.45796e-05	0.544033	0.12844	109	0.732648	0.0881386
chr1:156260136-156262302	Brain	chr1_156333736_C_T_b38	72517	0.000121775	0.549812	0.133028	109	0.732648	0.106794
chr1:156260136-156262302	Brain	chr1_156334991_A_G_b38	73772	1.1091e-05	-0.481423	0.12844	109	0.732648	0.0341532
chr1:156260136-156262302	Brain	chr1_156344313_T_C_b38	83094	6.6314e-06	-0.496799	0.12844	109	0.732648	0.0436971
chr1:156260136-156262302	Brain	chr1_156344836_A_G_b38	83617	6.6314e-06	-0.496799	0.12844	109	0.732648	0.0436971
chr1:156260136-156262302	Brain	chr1_156354285_T_C_b38	93066	0.000149162	0.502591	0.12844	109	0.732648	0.047839
chr1:156301281-156302305	Brain	chr1_156240066_C_T_b38	-61727	1.10549e-06	0.745393	0.330275	109	0.834795	0.985683
chr1:156301281-156302305	Brain	chr1_156240766_C_T_b38	-61027	3.30571e-07	0.758039	0.366972	109	0.834795	0.996254
chr1:156301281-156302305	Brain	chr1_156254865_G_A_b38	-46928	1.10549e-06	0.745393	0.40367	109	0.834795	0.996387
chr1:156301281-156302305	Brain	chr1_156257159_T_A_b38	-44634	9.52144e-06	0.661405	0.330275	109	0.834795	0.850199
chr1:156301281-156302305	Brain	chr1_156258317_C_T_b38	-43476	9.52144e-06	0.661405	0.316514	109	0.834795	0.827767
chr1:156301281-156302305	Brain	chr1_156258753_G_A_b38	-43040	9.52144e-06	0.661405	0.348624	109	0.834795	0.874701
chr1:156301281-156302305	Brain	chr1_156260211_G_A_b38	-41582	1.10549e-06	0.745393	0.366972	109	0.834795	0.99324
chr1:156301281-156302305	Brain	chr1_156260350_T_A_b38	-41443	9.52144e-06	0.661405	0.330275	109	0.834795	0.850199
chr1:156301281-156302305	Brain	chr1_156260415_C_A_b38	-41378	9.52144e-06	0.661405	0.440367	109	0.834795	0.935471
chr1:156301281-156302305	Brain	chr1_156260814_C_G_b38	-40979	1.10549e-06	0.745393	0.449541	109	0.834795	0.997894
chr1:156301281-156302305	Brain	chr1_156261475_G_C_b38	-40318	9.52144e-06	0.661405	0.399083	109	0.834795	0.917895
chr1:156301281-156302305	Brain	chr1_156261693_G_A_b38	-40100	1.33373e-05	0.651446	0.40367	109	0.834795	0.898174
chr1:156301281-156302305	Brain	chr1_156261934_C_A_b38	-39859	1.2868e-05	0.656977	0.376147	109	0.834795	0.891259
chr1:156301281-156302305	Brain	chr1_156262407_C_T_b38	-39386	1.30973e-05	0.656761	0.43578	109	0.834795	0.92522
chr1:156301281-156302305	Brain	chr1_156262946_A_T_b38	-38847	1.10549e-06	0.745393	0.325688	109	0.834795	0.984179
chr1:156301281-156302305	Brain	chr1_156263688_T_C_b38	-38105	1.83394e-06	0.719922	0.37156	109	0.834795	0.982307
chr1:156301281-156302305	Brain	chr1_156264217_G_A_b38	-37576	2.84493e-07	0.78586	0.334862	109	0.834795	0.997914
chr1:156301281-156302305	Brain	chr1_156264847_G_A_b38	-36946	1.10549e-06	0.745393	0.37156	109	0.834795	0.993798
chr1:156301281-156302305	Brain	chr1_156268688_C_T_b38	-33105	1.10549e-06	0.745393	0.440367	109	0.834795	0.997711
chr1:156301281-156302305	Brain	chr1_156271044_A_C_b38	-30749	7.49472e-06	0.724273	0.440367	109	0.834795	0.993418
chr1:156301281-156302305	Brain	chr1_156276937_T_G_b38	-24856	1.79821e-07	0.817289	0.137615	109	0.834795	0.611225
chr1:156301281-156302305	Brain	chr1_156287122_C_A_b38	-14671	1.79821e-07	0.817289	0.12844	109	0.834795	0.534914
chr1:156301281-156302305	Brain	chr1_156288712_A_T_b38	-13081	1.79821e-07	0.817289	0.110092	109	0.834795	0.374182
chr1:156301281-156302305	Brain	chr1_156290761_G_A_b38	-11032	1.79821e-07	0.817289	0.110092	109	0.834795	0.374182
chr1:156301281-156302305	Brain	chr1_156291700_G_C_b38	-10093	1.79821e-07	0.817289	0.110092	109	0.834795	0.374182
chr1:156301281-156302305	Brain	chr1_156298539_C_G_b38	-3254	1.79821e-07	0.817289	0.12844	109	0.834795	0.534914
chr1:156301281-156302305	Brain	chr1_156300270_G_A_b38	-1523	1.79821e-07	0.817289	0.146789	109	0.834795	0.681489
chr1:156301281-156302305	Brain	chr1_156301535_C_T_b38	-258	1.81429e-07	0.826753	0.146789	109	0.834795	0.710859
chr1:156301281-156302305	Brain	chr1_156306425_C_T_b38	4632	1.79821e-07	0.817289	0.100917	109	0.834795	0.296081
chr1:156301281-156302305	Brain	chr1_156322507_A_T_b38	20714	1.79821e-07	0.817289	0.12844	109	0.834795	0.534914
chr1:156301281-156302305	Brain	chr1_156324106_C_T_b38	22313	1.79821e-07	0.817289	0.114679	109	0.834795	0.41443
chr1:156301281-156302305	Brain	chr1_156325662_C_T_b38	23869	1.79821e-07	0.817289	0.12844	109	0.834795	0.534914
chr1:156301281-156302305	Brain	chr1_156330319_T_C_b38	28526	1.79821e-07	0.817289	0.12844	109	0.834795	0.534914
chr1:156301281-156302305	Brain	chr1_156335371_C_T_b38	33578	1.79821e-07	0.817289	0.12844	109	0.834795	0.534914
chr1:156301281-156302305	Brain	chr1_156343491_A_T_b38	41698	3.41582e-07	0.820985	0.12844	109	0.834795	0.546593
chr1:16062132-16063053	Brain	chr1_16053908_A_T_b38	-8684	0.000123752	-0.542888	0.12844	109	0.831377	0.0325144
chr1:16062132-16063053	Brain	chr1_16053993_G_A_b38	-8599	6.30376e-05	-0.571841	0.114679	109	0.831377	0.0333228
chr1:16062132-16063053	Brain	chr1_16054065_G_A_b38	-8527	9.93046e-05	-0.538264	0.12844	109	0.831377	0.0304011
chr1:16062132-16063053	Brain	chr1_16054087_C_T_b38	-8505	4.71438e-05	-0.559989	0.114679	109	0.831377	0.0282664
chr1:16062132-16063053	Brain	chr1_16054374_A_C_b38	-8218	1.02876e-05	-0.589865	0.137615	109	0.831377	0.0778257
chr1:16062132-16063053	Brain	chr1_16054713_T_G_b38	-7879	9.93046e-05	-0.538264	0.114679	109	0.831377	0.0207126
chr1:16062132-16063053	Brain	chr1_16054725_C_T_b38	-7867	9.93046e-05	-0.538264	0.110092	109	0.831377	0.0180093
chr1:16062132-16063053	Brain	chr1_16055084_A_G_b38	-7508	6.39765e-05	-0.550442	0.302752	109	0.831377	0.35828
chr1:16062132-16063053	Brain	chr1_16055128_G_A_b38	-7464	9.93046e-05	-0.538264	0.243119	109	0.831377	0.198754
chr1:16062132-16063053	Brain	chr1_16055227_C_T_b38	-7365	4.71438e-05	-0.559989	0.472477	109	0.831377	0.603443
chr1:16062132-16063053	Brain	chr1_16055297_T_A_b38	-7295	9.02001e-05	-0.55092	0.229358	109	0.831377	0.203079
chr1:16062132-16063053	Brain	chr1_16055321_C_T_b38	-7271	9.93046e-05	-0.538264	0.275229	109	0.831377	0.260884
chr1:16062132-16063053	Brain	chr1_16056010_T_C_b38	-6582	8.87613e-05	-0.542002	0.238532	109	0.831377	0.19933
chr1:16062132-16063053	Brain	chr1_16056089_T_C_b38	-6503	5.19787e-06	-0.602591	0.495413	109	0.831377	0.791275
chr1:16062132-16063053	Brain	chr1_16056154_T_C_b38	-6438	1.07661e-05	-0.591814	0.495413	109	0.831377	0.748881
chr1:16062132-16063053	Brain	chr1_16056223_T_C_b38	-6369	5.19787e-06	-0.602591	0.284404	109	0.831377	0.530351
chr1:16062132-16063053	Brain	chr1_16056235_C_T_b38	-6357	1.13471e-05	-0.58128	0.288991	109	0.831377	0.452058
chr1:16062132-16063053	Brain	chr1_16056296_G_C_b38	-6296	5.19787e-06	-0.602591	0.330275	109	0.831377	0.639219
chr1:16062132-16063053	Brain	chr1_16056385_T_A_b38	-6207	4.58535e-05	0.650868	0.288991	109	0.831377	0.741792
chr1:16062132-16063053	Brain	chr1_16056772_A_G_b38	-5820	5.87171e-05	0.688809	0.284404	109	0.831377	0.856107
chr1:16062132-16063053	Brain	chr1_16056853_C_T_b38	-5739	3.07199e-07	0.885233	0.298165	109	0.831377	0.999989
chr1:16062132-16063053	Brain	chr1_16057020_C_T_b38	-5572	3.08091e-05	0.787406	0.37156	109	0.831377	0.999459
chr1:16062132-16063053	Brain	chr1_16059320_G_A_b38	-3272	8.56285e-06	0.850784	0.362385	109	0.831377	0.999995
chr1:16062132-16063053	Brain	chr1_16060907_C_G_b38	-1685	5.25743e-05	-0.532148	0.486239	109	0.831377	0.475064
chr1:16062132-16063053	Brain	chr1_16061979_G_A_b38	-613	2.85748e-05	0.703317	0.0779817	109	0.831377	0.0436454
chr1:16062132-16063053	Brain	chr1_16062409_A_T_b38	-183	5.41885e-06	0.7559	0.0733945	109	0.831377	0.0616021
chr1:16062132-16063053	Brain	chr1_16062414_T_C_b38	-178	1.0959e-05	0.724462	0.0779817	109	0.831377	0.0549867
chr1:16062132-16063053	Brain	chr1_16062531_T_C_b38	-61	6.35296e-05	0.679237	0.0779817	109	0.831377	0.0332144
chr1:16066982-16068910	Brain	chr1_16062409_A_T_b38	-5537	2.40346e-05	0.731365	0.0733945	109	0.85945	0.0367544
chr1:16066982-16068910	Brain	chr1_16062414_T_C_b38	-5532	1.75364e-05	0.733142	0.0779817	109	0.85945	0.0465786
chr1:161291110-161291796	Brain	chr1_161221765_G_A_b38	-69688	5.2048e-05	-0.740683	0.0779817	109	0.882735	0.0409399
chr1:161291110-161291796	Brain	chr1_161221941_G_A_b38	-69512	7.29443e-05	-0.703425	0.0688073	109	0.882735	0.0173639
chr1:161291110-161291796	Brain	chr1_161222721_C_G_b38	-68732	6.06117e-05	-0.710002	0.201835	109	0.882735	0.497731
chr1:161291110-161291796	Brain	chr1_161230796_T_G_b38	-60657	1.18637e-05	-0.775393	0.169725	109	0.882735	0.552101
chr1:161291110-161291796	Brain	chr1_161242151_C_T_b38	-49302	0.000102418	-0.636252	0.192661	109	0.882735	0.232931
chr1:161291110-161291796	Brain	chr1_161249765_C_G_b38	-41688	9.24786e-05	-0.723166	0.178899	109	0.882735	0.429668
chr1:161367656-161369136	Brain	chr1_161268612_C_T_b38	-99784	2.83869e-05	1.11906	0.169725	109	0.889539	0.999907
chr1:161367656-161369136	Brain	chr1_161268669_C_T_b38	-99727	0.00015494	0.920973	0.183486	109	0.889539	0.955283
chr1:161367656-161369136	Brain	chr1_161268890_G_A_b38	-99506	0.00015494	0.920973	0.174312	109	0.889539	0.93383
chr1:161367656-161369136	Brain	chr1_161270182_G_A_b38	-98214	0.00015494	0.920973	0.174312	109	0.889539	0.93383
chr1:161367656-161369136	Brain	chr1_161275697_G_C_b38	-92699	0.000155013	0.92033	0.178899	109	0.889539	0.944694
chr1:161367656-161369136	Brain	chr1_161279099_A_G_b38	-89297	0.00015494	0.920973	0.174312	109	0.889539	0.93383
chr1:161367656-161369136	Brain	chr1_161280704_A_G_b38	-87692	0.00015494	0.920973	0.183486	109	0.889539	0.955283
chr1:161367656-161369136	Brain	chr1_161281078_C_G_b38	-87318	0.00015494	0.920973	0.178899	109	0.889539	0.945442
chr1:161367656-161369136	Brain	chr1_161281711_G_A_b38	-86685	0.00015494	0.920973	0.178899	109	0.889539	0.945442
chr1:161367656-161369136	Brain	chr1_161282020_G_A_b38	-86376	0.00015494	0.920973	0.178899	109	0.889539	0.945442
chr1:161367656-161369136	Brain	chr1_161287924_C_T_b38	-80472	0.00015494	0.920973	0.178899	109	0.889539	0.945442
chr1:161367656-161369136	Brain	chr1_161288488_T_A_b38	-79908	0.00015494	0.920973	0.178899	109	0.889539	0.945442
chr1:161367656-161369136	Brain	chr1_161291452_G_T_b38	-76944	0.00015494	0.920973	0.178899	109	0.889539	0.945442
chr1:161367656-161369136	Brain	chr1_161293063_G_A_b38	-75333	0.00015494	0.920973	0.178899	109	0.889539	0.945442
chr1:161529875-161532939	Brain	chr1_161539250_A_G_b38	7843	1.71352e-05	-0.655827	0.169725	109	0.673225	0.811406
chr1:161529875-161532939	Brain	chr1_161564827_T_C_b38	33420	8.98084e-05	-0.491648	0.174312	109	0.673225	0.195435
chr1:161529875-161532939	Brain	chr1_161593906_A_G_b38	62499	0.000114002	0.433135	0.197248	109	0.673225	0.11047
chr1:161553947-161554558	Brain	chr1_161514385_G_T_b38	-39867	1.11474e-05	-0.667456	0.165138	109	0.832407	0.314334
chr1:161553947-161554558	Brain	chr1_161523515_A_G_b38	-30737	9.48034e-05	-0.546639	0.165138	109	0.832407	0.076409
chr1:161553947-161554558	Brain	chr1_161523755_T_C_b38	-30497	9.48034e-05	-0.546639	0.178899	109	0.832407	0.0972323
chr1:161553947-161554558	Brain	chr1_161526095_T_C_b38	-28157	9.48034e-05	-0.546639	0.16055	109	0.832407	0.0700364
chr1:161553947-161554558	Brain	chr1_161527110_G_A_b38	-27142	9.48034e-05	-0.546639	0.279817	109	0.832407	0.295411
chr1:161553947-161554558	Brain	chr1_161605303_T_G_b38	51051	4.01222e-05	0.570638	0.178899	109	0.832407	0.133815
chr1:161553947-161554558	Brain	chr1_161605748_C_T_b38	51496	0.000103249	-0.623944	0.215596	109	0.832407	0.387201
chr1:161553947-161554558	Brain	chr1_161605818_C_T_b38	51566	3.37731e-05	0.599242	0.174312	109	0.832407	0.176769
chr1:161553947-161554558	Brain	chr1_161605971_A_G_b38	51719	7.05655e-05	0.555489	0.201835	109	0.832407	0.15387
chr1:161553947-161554558	Brain	chr1_161609605_C_T_b38	55353	2.41187e-05	0.693501	0.174312	109	0.832407	0.445466
chr1:161553947-161554558	Brain	chr1_161610475_C_G_b38	56223	1.04993e-05	0.702361	0.188073	109	0.832407	0.551929
chr1:161553947-161554558	Brain	chr1_161611310_G_A_b38	57058	3.13886e-05	0.589357	0.188073	109	0.832407	0.193564
chr1:161553947-161554558	Brain	chr1_161611719_A_C_b38	57467	7.58298e-05	0.560753	0.192661	109	0.832407	0.145113
chr1:161553947-161554558	Brain	chr1_161611720_A_T_b38	57468	5.06722e-05	0.56117	0.188073	109	0.832407	0.136438
chr1:161553947-161554558	Brain	chr1_161612612_A_T_b38	58360	4.63005e-05	0.541596	0.188073	109	0.832407	0.104914
chr1:161553947-161554558	Brain	chr1_161612662_A_G_b38	58410	4.14134e-05	0.586605	0.192661	109	0.832407	0.19975
chr1:161553947-161554558	Brain	chr1_161613317_C_T_b38	59065	4.38416e-05	-0.553765	0.165138	109	0.832407	0.0843514
chr1:161553947-161554558	Brain	chr1_161615857_G_C_b38	61605	2.92463e-05	-0.583288	0.165138	109	0.832407	0.124535
chr1:161553947-161554558	Brain	chr1_161616237_G_A_b38	61985	4.38416e-05	-0.553765	0.192661	109	0.832407	0.132439
chr1:161553947-161554558	Brain	chr1_161617191_C_T_b38	62939	2.98802e-05	0.59703	0.192661	109	0.832407	0.225329
chr1:161553947-161554558	Brain	chr1_161618102_T_C_b38	63850	2.41118e-05	0.593669	0.192661	109	0.832407	0.216859
chr1:161553947-161554558	Brain	chr1_161618307_G_A_b38	64055	9.09758e-05	-0.522004	0.192661	109	0.832407	0.0851569
chr1:161553947-161554558	Brain	chr1_161618344_C_G_b38	64092	2.00027e-05	0.626711	0.192661	109	0.832407	0.309135
chr1:161553947-161554558	Brain	chr1_161619063_A_G_b38	64811	7.69127e-05	0.582918	0.192661	109	0.832407	0.191195
chr1:161553947-161554558	Brain	chr1_161622423_C_T_b38	68171	2.24699e-05	0.598049	0.192661	109	0.832407	0.227939
chr1:161553947-161554558	Brain	chr1_161623332_C_T_b38	69080	2.55875e-05	0.599818	0.192661	109	0.832407	0.232517
chr1:161553947-161554558	Brain	chr1_161624310_C_T_b38	70058	9.47591e-05	-0.54833	0.192661	109	0.832407	0.123174
chr1:161553947-161554558	Brain	chr1_161627387_C_G_b38	73135	1.281e-05	0.630046	0.192661	109	0.832407	0.319512
chr1:161553947-161554558	Brain	chr1_161627416_A_T_b38	73164	1.10146e-05	0.630543	0.192661	109	0.832407	0.321074
chr1:161553947-161554558	Brain	chr1_161627474_T_A_b38	73222	2.39776e-05	0.602076	0.192661	109	0.832407	0.238445
chr1:161553947-161554558	Brain	chr1_161631560_T_C_b38	77308	6.05312e-05	0.555544	0.174312	109	0.832407	0.101689
chr1:161553947-161554558	Brain	chr1_161637356_C_G_b38	83104	2.59466e-05	0.590138	0.238532	109	0.832407	0.344057
chr1:161553947-161554558	Brain	chr1_161637601_C_T_b38	83349	3.74464e-05	0.574985	0.174312	109	0.832407	0.131278
chr1:161553947-161554558	Brain	chr1_161642876_A_C_b38	88624	0.000113969	-0.524368	0.178899	109	0.832407	0.0708282
chr1:161553947-161554558	Brain	chr1_161645916_T_C_b38	91664	5.52807e-05	0.587854	0.178899	109	0.832407	0.16586
chr1:161553947-161554558	Brain	chr1_161647551_C_T_b38	93299	2.87055e-05	0.586131	0.238532	109	0.832407	0.33009
chr1:161553947-161554558	Brain	chr1_161647576_A_C_b38	93324	2.59466e-05	0.590138	0.151376	109	0.832407	0.104449
chr1:161594084-161594996	Brain	chr1_161508961_C_T_b38	-85579	5.79589e-05	-0.632058	0.178899	109	0.848214	0.240335
chr1:161594084-161594996	Brain	chr1_161512730_T_C_b38	-81810	6.49821e-05	-0.614261	0.178899	109	0.848214	0.197897
chr1:161594084-161594996	Brain	chr1_161514385_G_T_b38	-80155	1.16632e-05	-0.678767	0.165138	109	0.848214	0.310426
chr1:161594084-161594996	Brain	chr1_161521106_T_C_b38	-73434	3.64504e-07	-0.762381	0.178899	109	0.848214	0.666594
chr1:161594084-161594996	Brain	chr1_161523515_A_G_b38	-71025	2.5046e-06	-0.659211	0.165138	109	0.848214	0.257381
chr1:161594084-161594996	Brain	chr1_161523755_T_C_b38	-70785	2.5046e-06	-0.659211	0.178899	109	0.848214	0.315253
chr1:161594084-161594996	Brain	chr1_161524521_G_C_b38	-70019	1.14418e-07	-0.793767	0.178899	109	0.848214	0.767351
chr1:161594084-161594996	Brain	chr1_161526095_T_C_b38	-68445	2.5046e-06	-0.659211	0.16055	109	0.848214	0.238746
chr1:161594084-161594996	Brain	chr1_161527110_G_A_b38	-67430	2.5046e-06	-0.659211	0.279817	109	0.848214	0.699224
chr1:161594084-161594996	Brain	chr1_161539250_A_G_b38	-55290	0.000122163	-0.745929	0.169725	109	0.848214	0.555099
chr1:161594084-161594996	Brain	chr1_161564707_C_A_b38	-29833	2.5361e-06	-0.694628	0.178899	109	0.848214	0.428792
chr1:161594084-161594996	Brain	chr1_161564827_T_C_b38	-29713	4.63517e-07	-0.775716	0.174312	109	0.848214	0.685034
chr1:161594084-161594996	Brain	chr1_161567801_A_G_b38	-26739	3.19199e-05	-0.620181	0.169725	109	0.848214	0.183062
chr1:161594084-161594996	Brain	chr1_161568717_T_C_b38	-25823	1.44963e-06	-0.71395	0.183486	109	0.848214	0.521001
chr1:161594084-161594996	Brain	chr1_161587364_T_C_b38	-7176	9.89305e-06	0.615157	0.183486	109	0.848214	0.213919
chr1:161594084-161594996	Brain	chr1_161587722_C_T_b38	-6818	1.41024e-05	-0.633087	0.183486	109	0.848214	0.259301
chr1:161594084-161594996	Brain	chr1_161587738_C_T_b38	-6802	1.10552e-05	0.580319	0.183486	109	0.848214	0.14172
chr1:161594084-161594996	Brain	chr1_161591446_C_T_b38	-3094	9.47454e-07	-0.608607	0.183486	109	0.848214	0.198736
chr1:161594084-161594996	Brain	chr1_161592323_C_T_b38	-2217	2.43628e-08	1.05986	0.174312	109	0.848214	0.999927
chr1:161594084-161594996	Brain	chr1_161593906_A_G_b38	-634	1.81358e-08	0.760741	0.197248	109	0.848214	0.75549
chr1:161594084-161594996	Brain	chr1_161594580_G_A_b38	40	4.6909e-06	0.594422	0.183486	109	0.848214	0.168426
chr1:161594084-161594996	Brain	chr1_161594678_T_G_b38	138	4.46448e-06	0.590458	0.183486	109	0.848214	0.160579
chr1:161594084-161594996	Brain	chr1_161595689_G_A_b38	1149	2.4466e-05	0.559544	0.174312	109	0.848214	0.0931513
chr1:161594084-161594996	Brain	chr1_161597652_T_G_b38	3112	3.0184e-05	0.569753	0.183486	109	0.848214	0.123875
chr1:161594084-161594996	Brain	chr1_161611578_T_A_b38	17038	5.65415e-05	0.636166	0.192661	109	0.848214	0.30178
chr1:161594084-161594996	Brain	chr1_161639967_T_G_b38	45427	5.59523e-05	0.714809	0.178899	109	0.848214	0.498971
chr1:161594084-161594996	Brain	chr1_161653548_T_A_b38	59008	4.42054e-05	0.7113	0.178899	109	0.848214	0.486594
chr1:161594084-161594996	Brain	chr1_161653551_C_A_b38	59011	3.96133e-05	0.717268	0.178899	109	0.848214	0.507674
chr1:161594084-161594996	Brain	chr1_161653624_A_G_b38	59084	8.85408e-05	0.647851	0.178899	109	0.848214	0.28247
chr1:161594084-161594996	Brain	chr1_161653638_C_T_b38	59098	2.4887e-05	0.692576	0.178899	109	0.848214	0.421827
chr1:161594084-161594996	Brain	chr1_161662019_G_C_b38	67479	7.47435e-08	0.801265	0.174312	109	0.848214	0.765458
chr1:161594084-161594996	Brain	chr1_161663487_C_A_b38	68947	4.80665e-08	0.896773	0.178899	109	0.848214	0.964802
chr1:161594084-161594996	Brain	chr1_161690055_T_C_b38	95515	0.000112153	-0.617038	0.178899	109	0.848214	0.204162
chr1:161776137-161776603	Brain	chr1_161765328_G_C_b38	-11042	0.000112894	-1.05451	0.188073	109	0.871911	0.999911
chr1:161776137-161776603	Brain	chr1_161766683_A_G_b38	-9687	1.34258e-05	-1.05457	0.178899	109	0.871911	0.999724
chr1:161776137-161776603	Brain	chr1_161767746_T_C_b38	-8624	1.34258e-05	-1.05457	0.192661	109	0.871911	0.999952
chr1:161776137-161776603	Brain	chr1_161767916_C_A_b38	-8454	9.59964e-05	-1.06727	0.178899	109	0.871911	0.999861
chr1:161776137-161776603	Brain	chr1_161767943_C_T_b38	-8427	9.59964e-05	-1.06727	0.178899	109	0.871911	0.999861
chr1:161776137-161776603	Brain	chr1_161768273_A_G_b38	-8097	3.88543e-06	-1.12391	0.192661	109	0.871911	1
chr1:161776137-161776603	Brain	chr1_161770010_A_T_b38	-6360	7.97722e-05	-1.04198	0.178899	109	0.871911	0.99948
chr1:161776137-161776603	Brain	chr1_161770624_T_A_b38	-5746	9.89589e-05	-0.978766	0.192661	109	0.871911	0.997595
chr1:161776137-161776603	Brain	chr1_161770836_A_G_b38	-5534	7.97722e-05	-1.04198	0.188073	109	0.871911	0.999818
chr1:161776137-161776603	Brain	chr1_161771610_C_T_b38	-4760	7.97722e-05	-1.04198	0.178899	109	0.871911	0.99948
chr1:161776137-161776603	Brain	chr1_161771696_T_C_b38	-4674	1.34258e-05	-1.05457	0.192661	109	0.871911	0.999952
chr1:161776137-161776603	Brain	chr1_161772102_A_G_b38	-4268	9.89589e-05	-0.978766	0.178899	109	0.871911	0.993176
chr1:161776137-161776603	Brain	chr1_161773982_G_C_b38	-2388	9.89589e-05	-0.978766	0.178899	109	0.871911	0.993176
chr1:161776137-161776603	Brain	chr1_161775516_T_C_b38	-854	9.89589e-05	-0.978766	0.178899	109	0.871911	0.993176
chr1:161776137-161776603	Brain	chr1_161776888_T_C_b38	518	7.97722e-05	-1.04198	0.178899	109	0.871911	0.99948
chr1:161776137-161776603	Brain	chr1_161776982_T_C_b38	612	9.89589e-05	-0.978766	0.178899	109	0.871911	0.993176
chr1:161776137-161776603	Brain	chr1_161777881_C_G_b38	1511	7.97722e-05	-1.04198	0.178899	109	0.871911	0.99948
chr1:161776137-161776603	Brain	chr1_161777883_A_G_b38	1513	7.97722e-05	-1.04198	0.178899	109	0.871911	0.99948
chr1:161776137-161776603	Brain	chr1_161778266_C_T_b38	1896	7.97722e-05	-1.04198	0.178899	109	0.871911	0.99948
chr1:161776137-161776603	Brain	chr1_161778862_C_T_b38	2492	7.97722e-05	-1.04198	0.178899	109	0.871911	0.99948
chr1:161776137-161776603	Brain	chr1_161780225_C_G_b38	3855	7.97722e-05	-1.04198	0.178899	109	0.871911	0.99948
chr1:161776137-161776603	Brain	chr1_161781373_G_A_b38	5003	7.79115e-05	-0.992546	0.178899	109	0.871911	0.995798
chr1:161776137-161776603	Brain	chr1_161781431_A_G_b38	5061	7.79115e-05	-0.992546	0.192661	109	0.871911	0.998663
chr1:161776137-161776603	Brain	chr1_161781436_A_G_b38	5066	7.97722e-05	-1.04198	0.183486	109	0.871911	0.999689
chr1:161776137-161776603	Brain	chr1_161782689_T_C_b38	6319	1.34258e-05	-1.05457	0.178899	109	0.871911	0.999724
chr1:161776137-161776603	Brain	chr1_161784012_T_C_b38	7642	9.59964e-05	-1.06727	0.183486	109	0.871911	0.999924
chr1:161776137-161776603	Brain	chr1_161784051_G_A_b38	7681	7.97722e-05	-1.04198	0.183486	109	0.871911	0.999689
chr1:161776137-161776603	Brain	chr1_161784127_G_C_b38	7757	7.97722e-05	-1.04198	0.174312	109	0.871911	0.999145
chr1:161776137-161776603	Brain	chr1_161784214_T_A_b38	7844	1.34258e-05	-1.05457	0.183486	109	0.871911	0.999842
chr1:161776137-161776603	Brain	chr1_161786278_G_A_b38	9908	7.97722e-05	-1.04198	0.183486	109	0.871911	0.999689
chr1:161776137-161776603	Brain	chr1_161786686_C_T_b38	10316	9.59964e-05	-1.06727	0.183486	109	0.871911	0.999924
chr1:161776137-161776603	Brain	chr1_161787837_A_G_b38	11467	7.97722e-05	-1.04198	0.183486	109	0.871911	0.999689
chr1:161776137-161776603	Brain	chr1_161790058_G_A_b38	13688	3.11523e-05	-0.981522	0.183486	109	0.871911	0.995594
chr1:161776137-161776603	Brain	chr1_161790080_T_C_b38	13710	9.59964e-05	-1.06727	0.178899	109	0.871911	0.999861
chr1:161776137-161776603	Brain	chr1_161790918_C_T_b38	14548	1.34258e-05	-1.05457	0.183486	109	0.871911	0.999842
chr1:161776137-161776603	Brain	chr1_161791155_C_A_b38	14785	7.97722e-05	-1.04198	0.183486	109	0.871911	0.999689
chr1:161776137-161776603	Brain	chr1_161791159_A_G_b38	14789	7.97722e-05	-1.04198	0.183486	109	0.871911	0.999689
chr1:161776137-161776603	Brain	chr1_161791272_T_G_b38	14902	7.97722e-05	-1.04198	0.192661	109	0.871911	0.999895
chr1:161776137-161776603	Brain	chr1_161791309_C_T_b38	14939	1.34258e-05	-1.05457	0.183486	109	0.871911	0.999842
chr1:161776137-161776603	Brain	chr1_161791486_G_C_b38	15116	9.59964e-05	-1.06727	0.183486	109	0.871911	0.999924
chr1:161776137-161776603	Brain	chr1_161791522_C_T_b38	15152	7.97722e-05	-1.04198	0.183486	109	0.871911	0.999689
chr1:161776137-161776603	Brain	chr1_161792834_G_A_b38	16464	7.97722e-05	-1.04198	0.178899	109	0.871911	0.99948
chr1:161776137-161776603	Brain	chr1_161793939_G_A_b38	17569	7.97722e-05	-1.04198	0.178899	109	0.871911	0.99948
chr1:161776137-161776603	Brain	chr1_161794514_A_G_b38	18144	7.97722e-05	-1.04198	0.183486	109	0.871911	0.999689
chr1:161776137-161776603	Brain	chr1_161796205_T_C_b38	19835	9.59964e-05	-1.06727	0.151376	109	0.871911	0.996578
chr1:161776137-161776603	Brain	chr1_161797031_G_A_b38	20661	7.97722e-05	-1.04198	0.183486	109	0.871911	0.999689
chr1:161776137-161776603	Brain	chr1_161797810_G_A_b38	21440	7.97722e-05	-1.04198	0.174312	109	0.871911	0.999145
chr1:161776137-161776603	Brain	chr1_161799346_T_G_b38	22976	7.97722e-05	-1.04198	0.174312	109	0.871911	0.999145
chr1:161776137-161776603	Brain	chr1_161799565_C_G_b38	23195	1.34258e-05	-1.05457	0.178899	109	0.871911	0.999724
chr1:161776137-161776603	Brain	chr1_161799973_T_G_b38	23603	1.34258e-05	-1.05457	0.183486	109	0.871911	0.999842
chr1:161776137-161776603	Brain	chr1_161800856_T_C_b38	24486	7.97722e-05	-1.04198	0.183486	109	0.871911	0.999689
chr1:161776137-161776603	Brain	chr1_161801726_A_G_b38	25356	7.97722e-05	-1.04198	0.183486	109	0.871911	0.999689
chr1:161776137-161776603	Brain	chr1_161802452_G_A_b38	26082	7.97722e-05	-1.04198	0.183486	109	0.871911	0.999689
chr1:161776137-161776603	Brain	chr1_161804782_T_C_b38	28412	0.000154383	-1.0234	0.183486	109	0.871911	0.999225
chr1:161776137-161776603	Brain	chr1_161804974_G_A_b38	28604	1.34258e-05	-1.05457	0.183486	109	0.871911	0.999842
chr1:161776137-161776603	Brain	chr1_161808904_G_A_b38	32534	7.97722e-05	-1.04198	0.183486	109	0.871911	0.999689
chr1:161776137-161776603	Brain	chr1_161809374_T_C_b38	33004	7.97722e-05	-1.04198	0.146789	109	0.871911	0.988328
chr1:161776137-161776603	Brain	chr1_161814615_G_A_b38	38245	1.34258e-05	-1.05457	0.178899	109	0.871911	0.999724
chr1:161776137-161776603	Brain	chr1_161815833_G_A_b38	39463	9.59964e-05	-1.06727	0.183486	109	0.871911	0.999924
chr1:161776137-161776603	Brain	chr1_161819023_T_G_b38	42653	1.34258e-05	-1.05457	0.178899	109	0.871911	0.999724
chr1:161776137-161776603	Brain	chr1_161819194_G_A_b38	42824	9.59964e-05	-1.06727	0.174312	109	0.871911	0.99975
chr1:161776137-161776603	Brain	chr1_161819244_G_A_b38	42874	9.59964e-05	-1.06727	0.178899	109	0.871911	0.999861
chr1:161776137-161776603	Brain	chr1_161819835_C_G_b38	43465	1.34258e-05	-1.05457	0.178899	109	0.871911	0.999724
chr1:161776137-161776603	Brain	chr1_161820473_T_C_b38	44103	1.34258e-05	-1.05457	0.243119	109	0.871911	1
chr1:161776137-161776603	Brain	chr1_161820754_T_C_b38	44384	1.34258e-05	-1.05457	0.146789	109	0.871911	0.991934
chr1:161776137-161776603	Brain	chr1_161821457_G_A_b38	45087	1.34258e-05	-1.05457	0.233945	109	0.871911	1
chr1:161776137-161776603	Brain	chr1_161821937_C_A_b38	45567	1.34258e-05	-1.05457	0.146789	109	0.871911	0.991934
chr1:161776137-161776603	Brain	chr1_161822409_T_C_b38	46039	1.34258e-05	-1.05457	0.155963	109	0.871911	0.996609
chr1:161776137-161776603	Brain	chr1_161822411_T_C_b38	46041	1.34258e-05	-1.05457	0.243119	109	0.871911	1
chr1:161776137-161776603	Brain	chr1_161823970_A_G_b38	47600	9.59964e-05	-1.06727	0.243119	109	0.871911	1
chr1:161776137-161776603	Brain	chr1_161825603_G_A_b38	49233	1.34258e-05	-1.05457	0.243119	109	0.871911	1
chr1:161776137-161776603	Brain	chr1_161826269_A_T_b38	49899	1.34258e-05	-1.05457	0.243119	109	0.871911	1
chr1:161776137-161776603	Brain	chr1_161826994_C_T_b38	50624	8.55005e-05	-1.03707	0.243119	109	0.871911	1
chr1:161776137-161776603	Brain	chr1_161827558_A_G_b38	51188	9.59964e-05	-1.06727	0.169725	109	0.871911	0.999559
chr1:161776137-161776603	Brain	chr1_161828449_C_T_b38	52079	1.34258e-05	-1.05457	0.243119	109	0.871911	1
chr1:161776137-161776603	Brain	chr1_161828881_C_T_b38	52511	1.34258e-05	-1.05457	0.165138	109	0.871911	0.998681
chr1:161776137-161776603	Brain	chr1_161829328_T_C_b38	52958	1.34258e-05	-1.05457	0.151376	109	0.871911	0.994719
chr1:161776137-161776603	Brain	chr1_161831363_C_G_b38	54993	1.34258e-05	-1.05457	0.233945	109	0.871911	1
chr1:161776137-161776603	Brain	chr1_161832259_A_C_b38	55889	1.34258e-05	-1.05457	0.155963	109	0.871911	0.996609
chr1:161776137-161776603	Brain	chr1_161832552_C_A_b38	56182	9.59964e-05	-1.06727	0.165138	109	0.871911	0.999239
chr1:161776137-161776603	Brain	chr1_161832635_C_T_b38	56265	1.34258e-05	-1.05457	0.146789	109	0.871911	0.991934
chr1:161776137-161776603	Brain	chr1_161832636_A_G_b38	56266	1.34258e-05	-1.05457	0.183486	109	0.871911	0.999842
chr1:161776137-161776603	Brain	chr1_161832697_G_A_b38	56327	1.34258e-05	-1.05457	0.344037	109	0.871911	1
chr1:161776137-161776603	Brain	chr1_161833332_C_G_b38	56962	1.34258e-05	-1.05457	0.344037	109	0.871911	1
chr1:161776137-161776603	Brain	chr1_161833608_T_C_b38	57238	1.34258e-05	-1.05457	0.33945	109	0.871911	1
chr1:161776137-161776603	Brain	chr1_161833665_G_A_b38	57295	1.34258e-05	-1.05457	0.33945	109	0.871911	1
chr1:161776137-161776603	Brain	chr1_161834090_G_A_b38	57720	9.59964e-05	-1.06727	0.344037	109	0.871911	1
chr1:161776137-161776603	Brain	chr1_161834764_C_T_b38	58394	1.34258e-05	-1.05457	0.344037	109	0.871911	1
chr1:161776137-161776603	Brain	chr1_161835275_C_T_b38	58905	1.34258e-05	-1.05457	0.344037	109	0.871911	1
chr1:161776137-161776603	Brain	chr1_161835597_T_G_b38	59227	1.34258e-05	-1.05457	0.348624	109	0.871911	1
chr1:161776137-161776603	Brain	chr1_161836098_G_T_b38	59728	1.34258e-05	-1.05457	0.344037	109	0.871911	1
chr1:161776137-161776603	Brain	chr1_161836232_G_A_b38	59862	1.34258e-05	-1.05457	0.298165	109	0.871911	1
chr1:161776137-161776603	Brain	chr1_161836494_C_T_b38	60124	1.34258e-05	-1.05457	0.293578	109	0.871911	1
chr1:161776137-161776603	Brain	chr1_161836566_G_C_b38	60196	9.59964e-05	-1.06727	0.357798	109	0.871911	1
chr1:161776137-161776603	Brain	chr1_161838639_T_G_b38	62269	1.34258e-05	-1.05457	0.344037	109	0.871911	1
chr1:161776137-161776603	Brain	chr1_161839617_C_T_b38	63247	1.34258e-05	-1.05457	0.284404	109	0.871911	1
chr1:161776137-161776603	Brain	chr1_161840361_G_A_b38	63991	7.97722e-05	-1.04198	0.284404	109	0.871911	1
chr1:161776137-161776603	Brain	chr1_161840394_C_T_b38	64024	1.34258e-05	-1.05457	0.334862	109	0.871911	1
chr1:161776137-161776603	Brain	chr1_161841659_T_C_b38	65289	1.38958e-05	-1.05403	0.344037	109	0.871911	1
chr1:161776137-161776603	Brain	chr1_161841798_T_G_b38	65428	1.34258e-05	-1.05457	0.344037	109	0.871911	1
chr1:161776137-161776603	Brain	chr1_161842547_A_G_b38	66177	1.34258e-05	-1.05457	0.344037	109	0.871911	1
chr1:161776137-161776603	Brain	chr1_161843012_G_A_b38	66642	0.000133922	-1.0065	0.284404	109	0.871911	1
chr1:161776137-161776603	Brain	chr1_161843130_C_T_b38	66760	9.59964e-05	-1.06727	0.344037	109	0.871911	1
chr1:161776137-161776603	Brain	chr1_161844144_G_A_b38	67774	1.34258e-05	-1.05457	0.284404	109	0.871911	1
chr1:161776137-161776603	Brain	chr1_161844243_T_C_b38	67873	1.34258e-05	-1.05457	0.344037	109	0.871911	1
chr1:161776137-161776603	Brain	chr1_161844965_A_G_b38	68595	1.34258e-05	-1.05457	0.284404	109	0.871911	1
chr1:161776137-161776603	Brain	chr1_161845414_G_A_b38	69044	1.55739e-06	-1.15843	0.325688	109	0.871911	1
chr1:161776137-161776603	Brain	chr1_161846187_A_G_b38	69817	1.34258e-05	-1.05457	0.408257	109	0.871911	1
chr1:161776137-161776603	Brain	chr1_161846318_G_T_b38	69948	1.36161e-05	-1.0517	0.408257	109	0.871911	1
chr1:161776137-161776603	Brain	chr1_161847801_A_G_b38	71431	1.03571e-05	-1.08178	0.293578	109	0.871911	1
chr1:161776137-161776603	Brain	chr1_161848238_A_C_b38	71868	1.34258e-05	-1.05457	0.293578	109	0.871911	1
chr1:161776137-161776603	Brain	chr1_161850539_C_T_b38	74169	1.34258e-05	-1.05457	0.325688	109	0.871911	1
chr1:161776137-161776603	Brain	chr1_161851445_T_C_b38	75075	1.34258e-05	-1.05457	0.302752	109	0.871911	1
chr1:161776137-161776603	Brain	chr1_161853702_C_A_b38	77332	1.34258e-05	-1.05457	0.43578	109	0.871911	1
chr1:161776137-161776603	Brain	chr1_161854031_A_C_b38	77661	9.59964e-05	-1.06727	0.302752	109	0.871911	1
chr1:161776137-161776603	Brain	chr1_161854829_G_A_b38	78459	9.59964e-05	-1.06727	0.394495	109	0.871911	1
chr1:161776137-161776603	Brain	chr1_161856060_T_A_b38	79690	1.34258e-05	-1.05457	0.495413	109	0.871911	1
chr1:161776137-161776603	Brain	chr1_161857146_G_A_b38	80776	1.34258e-05	-1.05457	0.422018	109	0.871911	1
chr1:161776137-161776603	Brain	chr1_161857207_G_A_b38	80837	1.34258e-05	-1.05457	0.481651	109	0.871911	1
chr1:161776137-161776603	Brain	chr1_161857815_G_A_b38	81445	1.34258e-05	-1.05457	0.486239	109	0.871911	1
chr1:161776137-161776603	Brain	chr1_161859380_A_G_b38	83010	2.0297e-05	-1.05028	0.43578	109	0.871911	1
chr1:161776137-161776603	Brain	chr1_161860666_G_A_b38	84296	1.7004e-05	-1.04469	0.444954	109	0.871911	1
chr1:161776137-161776603	Brain	chr1_161861020_A_C_b38	84650	9.59964e-05	-1.06727	0.412844	109	0.871911	1
chr1:161776137-161776603	Brain	chr1_161861717_G_A_b38	85347	2.0297e-05	-1.05028	0.417431	109	0.871911	1
chr1:161776137-161776603	Brain	chr1_161861852_C_T_b38	85482	1.34258e-05	-1.05457	0.426606	109	0.871911	1
chr1:161776137-161776603	Brain	chr1_161864656_A_G_b38	88286	4.1956e-05	-1.02396	0.376147	109	0.871911	1
chr1:161776137-161776603	Brain	chr1_161865369_A_G_b38	88999	1.24339e-05	-1.08828	0.486239	109	0.871911	1
chr1:161776137-161776603	Brain	chr1_161865697_C_G_b38	89327	1.34258e-05	-1.05457	0.486239	109	0.871911	1
chr1:161776137-161776603	Brain	chr1_161865906_C_G_b38	89536	1.34258e-05	-1.05457	0.486239	109	0.871911	1
chr1:161776137-161776603	Brain	chr1_161867200_C_T_b38	90830	1.03967e-05	-1.06494	0.444954	109	0.871911	1
chr1:161776137-161776603	Brain	chr1_161867225_A_G_b38	90855	1.34258e-05	-1.05457	0.481651	109	0.871911	1
chr1:161776137-161776603	Brain	chr1_161867972_G_A_b38	91602	1.7004e-05	-1.04469	0.37156	109	0.871911	1
chr1:161776137-161776603	Brain	chr1_161869801_A_G_b38	93431	3.32996e-05	-1.02299	0.472477	109	0.871911	1
chr1:161776137-161776603	Brain	chr1_161870047_T_G_b38	93677	1.68207e-05	-1.04017	0.46789	109	0.871911	1
chr1:161776137-161776603	Brain	chr1_161870754_A_C_b38	94384	1.91952e-05	-1.05381	0.472477	109	0.871911	1
chr1:161776137-161776603	Brain	chr1_161871030_G_T_b38	94660	6.29648e-05	-1.00353	0.472477	109	0.871911	1
chr1:161776137-161776603	Brain	chr1_161872209_C_A_b38	95839	1.91952e-05	-1.05381	0.477064	109	0.871911	1
chr1:161776137-161776603	Brain	chr1_161872250_G_A_b38	95880	2.88607e-05	-1.03686	0.472477	109	0.871911	1
chr1:161776137-161776603	Brain	chr1_161872417_G_A_b38	96047	2.54543e-05	-1.04129	0.472477	109	0.871911	1
chr1:161776137-161776603	Brain	chr1_161873316_C_T_b38	96946	2.0297e-05	-1.05028	0.481651	109	0.871911	1
chr1:161776137-161776603	Brain	chr1_161873686_G_A_b38	97316	2.54543e-05	-1.04129	0.37156	109	0.871911	1
chr1:161776137-161776603	Brain	chr1_161873892_T_C_b38	97522	2.12048e-05	-1.04906	0.422018	109	0.871911	1
chr1:161776137-161776603	Brain	chr1_161875153_A_G_b38	98783	1.34258e-05	-1.05457	0.477064	109	0.871911	1
chr1:161776137-161776603	Brain	chr1_161875455_C_G_b38	99085	2.0297e-05	-1.05028	0.481651	109	0.871911	1
chr1:163366312-163367955	Brain	chr1_163323589_G_T_b38	-43545	0.000105751	-0.724811	0.293578	109	0.866979	0.889055
chr1:163366312-163367955	Brain	chr1_163328106_G_A_b38	-39028	0.000105751	-0.724811	0.293578	109	0.866979	0.889055
chr1:163366312-163367955	Brain	chr1_163333867_C_T_b38	-33267	0.000105751	-0.724811	0.293578	109	0.866979	0.889055
chr1:163366312-163367955	Brain	chr1_163334227_G_A_b38	-32907	0.000105751	-0.724811	0.293578	109	0.866979	0.889055
chr1:163366312-163367955	Brain	chr1_163341399_G_A_b38	-25735	1.63311e-05	-0.645504	0.293578	109	0.866979	0.625171
chr1:163366312-163367955	Brain	chr1_163346068_A_C_b38	-21066	0.000105751	-0.724811	0.293578	109	0.866979	0.889055
chr1:163366312-163367955	Brain	chr1_163356493_A_T_b38	-10641	0.000105751	-0.724811	0.288991	109	0.866979	0.881206
chr1:163366312-163367955	Brain	chr1_163359897_C_T_b38	-7237	6.06768e-05	-0.882763	0.293578	109	0.866979	0.999728
chr1:163366312-163367955	Brain	chr1_163361015_G_A_b38	-6119	0.000113608	-0.551415	0.293578	109	0.866979	0.263722
chr1:163366312-163367955	Brain	chr1_163361377_G_A_b38	-5757	0.000145447	-0.684026	0.293578	109	0.866979	0.771515
chr1:163366312-163367955	Brain	chr1_163362068_T_C_b38	-5066	0.000145447	-0.684026	0.302752	109	0.866979	0.791927
chr1:163366312-163367955	Brain	chr1_163362110_A_G_b38	-5024	0.000145447	-0.684026	0.302752	109	0.866979	0.791927
chr1:163366312-163367955	Brain	chr1_163362277_A_G_b38	-4857	0.000145447	-0.684026	0.293578	109	0.866979	0.771515
chr1:163366312-163367955	Brain	chr1_163363085_T_C_b38	-4049	0.000145447	-0.684026	0.288991	109	0.866979	0.760538
chr1:163366312-163367955	Brain	chr1_163364853_G_A_b38	-2281	0.000161096	-0.679816	0.302752	109	0.866979	0.777763
chr1:163366312-163367955	Brain	chr1_163365107_T_C_b38	-2027	0.000145447	-0.684026	0.330275	109	0.866979	0.841901
chr1:163366312-163367955	Brain	chr1_163365240_C_T_b38	-1894	0.000114084	-0.545231	0.348624	109	0.866979	0.327344
chr1:163366312-163367955	Brain	chr1_163365720_A_G_b38	-1414	0.000145447	-0.684026	0.344037	109	0.866979	0.861352
chr1:163366312-163367955	Brain	chr1_163366530_C_T_b38	-604	0.000114084	-0.545231	0.344037	109	0.866979	0.321124
chr1:163366312-163367955	Brain	chr1_163366549_C_T_b38	-585	0.000114084	-0.545231	0.353211	109	0.866979	0.333418
chr1:163366312-163367955	Brain	chr1_163366983_C_A_b38	-151	0.000114084	-0.545231	0.353211	109	0.866979	0.333418
chr1:163366312-163367955	Brain	chr1_163367244_C_T_b38	110	0.000114084	-0.545231	0.353211	109	0.866979	0.333418
chr1:164518505-164520227	Brain	chr1_164519220_T_G_b38	-146	1.44923e-05	-0.607889	0.46789	109	0.845574	0.767651
chr1:164518505-164520227	Brain	chr1_164521973_A_T_b38	2607	5.28097e-05	-0.612443	0.302752	109	0.845574	0.575999
chr1:164800630-164802682	Brain	chr1_164756305_T_C_b38	-45351	1.02238e-05	0.575018	0.481651	109	0.838369	0.653141
chr1:164800630-164802682	Brain	chr1_164760941_T_C_b38	-40715	2.05511e-05	0.57409	0.142202	109	0.838369	0.0658459
chr1:164800630-164802682	Brain	chr1_164761686_G_A_b38	-39970	1.31001e-05	0.639378	0.284404	109	0.838369	0.663337
chr1:16565813-16567445	Brain	chr1_16485587_A_G_b38	-81042	0.000163948	0.466442	0.316514	109	0.745342	0.272307
chr1:16565813-16567445	Brain	chr1_16486571_C_T_b38	-80058	0.000163948	0.466442	0.311927	109	0.745342	0.265398
chr1:16565813-16567445	Brain	chr1_16490636_T_C_b38	-75993	0.00016183	-0.600844	0.298165	109	0.745342	0.829222
chr1:16565813-16567445	Brain	chr1_16494212_T_C_b38	-72417	0.000163948	0.466442	0.362385	109	0.745342	0.334995
chr1:16565813-16567445	Brain	chr1_16494669_C_A_b38	-71960	0.000123714	-0.910999	0.380734	109	0.745342	1
chr1:16565813-16567445	Brain	chr1_16494870_C_T_b38	-71759	0.00010638	-0.485913	0.334862	109	0.745342	0.383052
chr1:16565813-16567445	Brain	chr1_16499112_A_T_b38	-67517	8.20002e-05	0.498963	0.334862	109	0.745342	0.444461
chr1:16565813-16567445	Brain	chr1_16499801_C_G_b38	-66828	0.000163948	0.466442	0.454128	109	0.745342	0.411701
chr1:16565813-16567445	Brain	chr1_16506575_A_G_b38	-60054	0.000113465	-0.447542	0.454128	109	0.745342	0.32249
chr1:16565813-16567445	Brain	chr1_16511275_G_A_b38	-55354	6.6403e-05	-0.505541	0.256881	109	0.745342	0.305322
chr1:16565813-16567445	Brain	chr1_16513967_C_T_b38	-52662	9.60873e-05	-0.484136	0.334862	109	0.745342	0.374965
chr1:16565813-16567445	Brain	chr1_16514460_A_C_b38	-52169	7.26876e-07	-0.772957	0.256881	109	0.745342	0.99912
chr1:16565813-16567445	Brain	chr1_16519105_G_A_b38	-47524	0.000114989	-0.479038	0.247706	109	0.745342	0.197351
chr1:16565813-16567445	Brain	chr1_16521337_T_C_b38	-45292	5.94741e-05	-0.478942	0.394495	109	0.745342	0.430196
chr1:16565813-16567445	Brain	chr1_16523165_G_C_b38	-43464	0.000124892	-0.46988	0.247706	109	0.745342	0.172381
chr1:16565813-16567445	Brain	chr1_16523518_T_C_b38	-43111	2.53753e-05	-0.493482	0.247706	109	0.745342	0.241534
chr1:16565813-16567445	Brain	chr1_16526370_T_C_b38	-40259	0.000124892	-0.46988	0.243119	109	0.745342	0.164826
chr1:16565813-16567445	Brain	chr1_16528688_G_C_b38	-37941	1.43262e-05	-0.505333	0.458716	109	0.745342	0.615629
chr1:16565813-16567445	Brain	chr1_16532414_G_C_b38	-34215	5.06037e-05	-0.478942	0.426606	109	0.745342	0.458785
chr1:16565813-16567445	Brain	chr1_16577626_T_G_b38	10997	4.1326e-05	0.495316	0.243119	109	0.745342	0.237383
chr1:16565813-16567445	Brain	chr1_16648598_C_T_b38	81969	0.000146113	-0.740292	0.256881	109	0.745342	0.994908
chr1:1658715-1659727	Brain	chr1_1625951_G_A_b38	-33270	4.18507e-05	-0.565946	0.43578	109	0.850117	0.55497
chr1:1658715-1659727	Brain	chr1_1627515_C_T_b38	-31706	1.91361e-05	0.61088	0.293578	109	0.850117	0.532397
chr1:1658715-1659727	Brain	chr1_1638879_C_T_b38	-20342	1.18647e-06	-0.830272	0.357798	109	0.850117	0.999843
chr1:1658715-1659727	Brain	chr1_1648636_G_A_b38	-10585	3.7941e-06	-0.756001	0.288991	109	0.850117	0.960539
chr1:1658715-1659727	Brain	chr1_1648826_A_G_b38	-10395	7.67486e-06	-0.723851	0.302752	109	0.850117	0.928849
chr1:1658715-1659727	Brain	chr1_1649846_G_A_b38	-9375	6.81159e-06	-0.729265	0.325688	109	0.850117	0.958161
chr1:1658715-1659727	Brain	chr1_1650777_G_A_b38	-8444	5.28276e-07	-0.762895	0.454128	109	0.850117	0.998355
chr1:1658715-1659727	Brain	chr1_1651137_C_T_b38	-8084	9.61083e-07	-0.748705	0.454128	109	0.850117	0.996511
chr1:1658715-1659727	Brain	chr1_1651574_G_A_b38	-7647	2.17658e-06	-0.732628	0.247706	109	0.850117	0.847011
chr1:1658715-1659727	Brain	chr1_1651785_C_A_b38	-7436	3.07209e-07	-0.784259	0.288991	109	0.850117	0.9839
chr1:1658715-1659727	Brain	chr1_1651926_T_C_b38	-7295	7.45568e-06	-0.706866	0.325688	109	0.850117	0.923718
chr1:1658715-1659727	Brain	chr1_1652061_T_C_b38	-7160	7.15896e-06	-0.703954	0.334862	109	0.850117	0.927517
chr1:1658715-1659727	Brain	chr1_1652135_C_G_b38	-7086	5.03251e-06	-0.712368	0.431193	109	0.850117	0.980245
chr1:1658715-1659727	Brain	chr1_1652191_C_T_b38	-7030	5.25203e-06	-0.714101	0.46789	109	0.850117	0.984887
chr1:1658715-1659727	Brain	chr1_1652592_A_G_b38	-6629	9.61083e-07	-0.748705	0.288991	109	0.850117	0.95164
chr1:1658715-1659727	Brain	chr1_1652779_A_G_b38	-6442	9.61083e-07	-0.748705	0.247706	109	0.850117	0.886688
chr1:1658715-1659727	Brain	chr1_1652913_C_T_b38	-6308	1.27848e-07	-0.814099	0.247706	109	0.850117	0.978167
chr1:1658715-1659727	Brain	chr1_1653147_A_C_b38	-6074	9.61083e-07	-0.748705	0.348624	109	0.850117	0.985435
chr1:1658715-1659727	Brain	chr1_1653396_T_C_b38	-5825	9.61083e-07	-0.748705	0.394495	109	0.850117	0.993281
chr1:1658715-1659727	Brain	chr1_1653472_T_C_b38	-5749	9.61083e-07	-0.748705	0.247706	109	0.850117	0.886688
chr1:1658715-1659727	Brain	chr1_1653811_G_A_b38	-5410	6.99462e-07	-0.790151	0.307339	109	0.850117	0.992411
chr1:1658715-1659727	Brain	chr1_1653893_C_T_b38	-5328	9.61083e-07	-0.748705	0.412844	109	0.850117	0.994767
chr1:1658715-1659727	Brain	chr1_1653934_G_A_b38	-5287	9.61083e-07	-0.748705	0.362385	109	0.850117	0.98867
chr1:1658715-1659727	Brain	chr1_1654143_G_A_b38	-5078	9.61083e-07	-0.748705	0.243119	109	0.850117	0.875817
chr1:1658715-1659727	Brain	chr1_1654188_T_G_b38	-5033	9.61083e-07	-0.748705	0.243119	109	0.850117	0.875817
chr1:1658715-1659727	Brain	chr1_1658830_C_G_b38	-391	2.36127e-05	-0.675725	0.316514	109	0.850117	0.83445
chr1:1658715-1659727	Brain	chr1_1658866_G_A_b38	-355	4.50399e-07	-0.72898	0.344037	109	0.850117	0.968799
chr1:1658715-1659727	Brain	chr1_1659060_G_A_b38	-161	1.28719e-07	-0.766508	0.238532	109	0.850117	0.903835
chr1:1658715-1659727	Brain	chr1_1659114_A_G_b38	-107	5.17584e-07	-0.725906	0.454128	109	0.850117	0.990029
chr1:1658715-1659727	Brain	chr1_1659220_A_G_b38	-1	4.50399e-07	-0.72898	0.440367	109	0.850117	0.990417
chr1:1658715-1659727	Brain	chr1_1661420_C_A_b38	2199	4.50399e-07	-0.72898	0.275229	109	0.850117	0.898646
chr1:1658715-1659727	Brain	chr1_1665061_C_T_b38	5840	1.3929e-06	-0.750311	0.256881	109	0.850117	0.909094
chr1:1658715-1659727	Brain	chr1_1665581_C_G_b38	6360	5.30911e-06	-0.683118	0.256881	109	0.850117	0.715159
chr1:1658715-1659727	Brain	chr1_1667948_A_G_b38	8727	4.72019e-05	-0.637314	0.357798	109	0.850117	0.771903
chr1:1658715-1659727	Brain	chr1_1668108_C_T_b38	8887	1.27147e-07	0.740966	0.133028	109	0.850117	0.30311
chr1:1658715-1659727	Brain	chr1_1668542_C_T_b38	9321	3.65118e-06	-0.688512	0.174312	109	0.850117	0.380055
chr1:1658715-1659727	Brain	chr1_1668717_C_G_b38	9496	1.6334e-06	-0.734523	0.146789	109	0.850117	0.36944
chr1:1658715-1659727	Brain	chr1_1668721_C_T_b38	9500	2.97774e-07	-0.735574	0.16055	109	0.850117	0.457569
chr1:1658715-1659727	Brain	chr1_1669576_G_A_b38	10355	3.65118e-06	-0.688512	0.16055	109	0.850117	0.311724
chr1:1658715-1659727	Brain	chr1_1669613_G_A_b38	10392	3.65118e-06	-0.688512	0.197248	109	0.850117	0.493413
chr1:1658715-1659727	Brain	chr1_1671097_G_C_b38	11876	2.90448e-06	0.633889	0.155963	109	0.850117	0.165291
chr1:1658715-1659727	Brain	chr1_1671148_C_T_b38	11927	2.90448e-06	0.633889	0.155963	109	0.850117	0.165291
chr1:16612125-16614203	Brain	chr1_16577626_T_G_b38	-35538	4.34373e-05	0.53646	0.243119	109	0.809325	0.233343
chr1:16617859-16619120	Brain	chr1_16575173_T_C_b38	-43317	4.92797e-05	0.6808	0.243119	109	0.858503	0.633731
chr1:16643817-16645533	Brain	chr1_16583122_C_T_b38	-61553	2.61282e-05	1.08219	0.247706	109	0.716452	1
chr1:166972508-166973457	Brain	chr1_166891279_C_T_b38	-81703	2.75971e-05	0.731641	0.165138	109	0.849441	0.474238
chr1:166972508-166973457	Brain	chr1_166905259_G_A_b38	-67723	1.90896e-05	0.743651	0.211009	109	0.849441	0.757669
chr1:16711931-16713435	Brain	chr1_16679951_A_T_b38	-32732	6.73393e-05	0.619792	0.137615	109	0.873503	0.0778626
chr1:167524265-167525624	Brain	chr1_167512808_C_G_b38	-12136	2.16166e-06	0.794445	0.151376	109	0.91621	0.40575
chr1:167524265-167525624	Brain	chr1_167513413_A_T_b38	-11531	6.28579e-06	0.6999	0.151376	109	0.91621	0.179921
chr1:167524265-167525624	Brain	chr1_167519562_C_A_b38	-5382	1.95372e-12	1.0004	0.151376	109	0.91621	0.929307
chr1:167524265-167525624	Brain	chr1_167522248_A_C_b38	-2696	3.46335e-13	1.01754	0.151376	109	0.91621	0.94871
chr1:167524265-167525624	Brain	chr1_167522950_T_C_b38	-1994	4.51432e-11	0.930848	0.298165	109	0.91621	0.999761
chr1:167524265-167525624	Brain	chr1_167523656_G_C_b38	-1288	7.94376e-11	0.990513	0.151376	109	0.91621	0.916046
chr1:167524265-167525624	Brain	chr1_167524556_T_C_b38	-388	4.1153e-05	0.727656	0.174312	109	0.91621	0.338279
chr1:167524265-167525624	Brain	chr1_167524587_T_A_b38	-357	2.14404e-09	0.872896	0.192661	109	0.91621	0.865997
chr1:167524265-167525624	Brain	chr1_167524902_C_T_b38	-42	3.46335e-13	1.01754	0.206422	109	0.91621	0.998733
chr1:167524265-167525624	Brain	chr1_167525320_C_T_b38	376	3.46335e-13	1.01754	0.188073	109	0.91621	0.994923
chr1:167524265-167525624	Brain	chr1_167525385_T_G_b38	441	4.51432e-11	0.930848	0.46789	109	0.91621	1
chr1:167524265-167525624	Brain	chr1_167525857_G_C_b38	913	3.72273e-12	0.965884	0.46789	109	0.91621	1
chr1:167524265-167525624	Brain	chr1_167527828_A_G_b38	2884	8.11363e-06	0.776108	0.46789	109	0.91621	0.988118
chr1:167524265-167525624	Brain	chr1_167528053_T_C_b38	3109	1.38689e-07	0.818045	0.490826	109	0.91621	0.998282
chr1:167524265-167525624	Brain	chr1_167528337_C_T_b38	3393	1.13386e-08	0.839849	0.46789	109	0.91621	0.999442
chr1:16796348-16797274	Brain	chr1_16850566_T_C_b38	53755	4.86856e-05	-0.88298	0.444954	109	0.85427	1
chr1:168676107-168678177	Brain	chr1_168654643_C_T_b38	-22499	1.56327e-05	-0.561625	0.454128	109	0.822487	0.632225
chr1:168676107-168678177	Brain	chr1_168656484_G_T_b38	-20658	2.54107e-05	-0.546162	0.422018	109	0.822487	0.538008
chr1:168676107-168678177	Brain	chr1_168659969_T_C_b38	-17173	6.36631e-05	-0.558339	0.412844	109	0.822487	0.587393
chr1:168676107-168678177	Brain	chr1_168660923_T_G_b38	-16219	1.56327e-05	-0.561625	0.444954	109	0.822487	0.627317
chr1:168676107-168678177	Brain	chr1_168661960_C_T_b38	-15182	9.645e-05	-0.521552	0.454128	109	0.822487	0.442808
chr1:168676107-168678177	Brain	chr1_168663885_C_T_b38	-13257	0.000104344	-0.545426	0.454128	109	0.822487	0.555492
chr1:168676107-168678177	Brain	chr1_168663925_A_G_b38	-13217	1.56327e-05	-0.561625	0.440367	109	0.822487	0.624518
chr1:168676107-168678177	Brain	chr1_168664338_C_T_b38	-12804	1.56327e-05	-0.561625	0.412844	109	0.822487	0.602804
chr1:168676107-168678177	Brain	chr1_168664652_C_T_b38	-12490	1.56327e-05	-0.561625	0.454128	109	0.822487	0.632225
chr1:168676107-168678177	Brain	chr1_168664841_G_A_b38	-12301	2.54107e-05	-0.546162	0.444954	109	0.822487	0.554132
chr1:168676107-168678177	Brain	chr1_168664896_T_G_b38	-12246	2.54107e-05	-0.546162	0.422018	109	0.822487	0.538008
chr1:168676107-168678177	Brain	chr1_168667870_T_C_b38	-9272	1.96154e-05	-0.556367	0.454128	109	0.822487	0.607522
chr1:168676107-168678177	Brain	chr1_168669125_T_C_b38	-8017	2.44465e-05	-0.556657	0.454128	109	0.822487	0.608892
chr1:168676107-168678177	Brain	chr1_168669158_T_G_b38	-7984	1.09171e-05	-0.587351	0.454128	109	0.822487	0.746444
chr1:168676107-168678177	Brain	chr1_168670601_A_G_b38	-6541	1.56327e-05	-0.561625	0.454128	109	0.822487	0.632225
chr1:168676107-168678177	Brain	chr1_168671093_T_A_b38	-6049	1.56327e-05	-0.561625	0.444954	109	0.822487	0.627317
chr1:168676107-168678177	Brain	chr1_168671769_T_A_b38	-5373	1.56327e-05	-0.561625	0.43578	109	0.822487	0.621488
chr1:168676107-168678177	Brain	chr1_168673141_A_T_b38	-4001	0.000104344	-0.545426	0.417431	109	0.822487	0.530626
chr1:168676107-168678177	Brain	chr1_168673613_T_C_b38	-3529	0.000104344	-0.545426	0.449541	109	0.822487	0.55317
chr1:168676107-168678177	Brain	chr1_168677856_T_C_b38	714	5.04063e-09	-0.724837	0.449541	109	0.822487	0.996478
chr1:168676107-168678177	Brain	chr1_168679157_G_A_b38	2015	8.45022e-06	-0.613885	0.412844	109	0.822487	0.821856
chr1:168676107-168678177	Brain	chr1_168679720_C_A_b38	2578	6.42505e-08	-0.727194	0.412844	109	0.822487	0.995438
chr1:168676107-168678177	Brain	chr1_168680379_T_A_b38	3237	4.9159e-08	-0.730351	0.440367	109	0.822487	0.997149
chr1:168676107-168678177	Brain	chr1_168680417_G_A_b38	3275	4.9159e-08	-0.730351	0.43578	109	0.822487	0.997019
chr1:168676107-168678177	Brain	chr1_168680527_A_G_b38	3385	4.9159e-08	-0.730351	0.444954	109	0.822487	0.997266
chr1:168676107-168678177	Brain	chr1_168680691_T_C_b38	3549	4.9159e-08	-0.730351	0.43578	109	0.822487	0.997019
chr1:168676107-168678177	Brain	chr1_168680741_T_G_b38	3599	4.9159e-08	-0.730351	0.422018	109	0.822487	0.996529
chr1:168676107-168678177	Brain	chr1_168681409_T_C_b38	4267	1.88449e-08	-0.764568	0.417431	109	0.822487	0.999502
chr1:168676107-168678177	Brain	chr1_168681538_T_C_b38	4396	3.69311e-06	-0.62815	0.43578	109	0.822487	0.879996
chr1:168676107-168678177	Brain	chr1_168681897_A_C_b38	4755	3.21057e-06	-0.661105	0.412844	109	0.822487	0.942511
chr1:168676107-168678177	Brain	chr1_168682203_T_A_b38	5061	4.9159e-08	-0.730351	0.417431	109	0.822487	0.996327
chr1:168676107-168678177	Brain	chr1_168682807_G_A_b38	5665	4.9159e-08	-0.730351	0.40367	109	0.822487	0.995575
chr1:168676107-168678177	Brain	chr1_168683252_C_T_b38	6110	3.14793e-06	-0.6541	0.408257	109	0.822487	0.927794
chr1:168676107-168678177	Brain	chr1_168683469_T_C_b38	6327	4.9159e-08	-0.730351	0.412844	109	0.822487	0.996102
chr1:168676107-168678177	Brain	chr1_168683667_G_C_b38	6525	6.24276e-06	-0.599075	0.408257	109	0.822487	0.76296
chr1:168676107-168678177	Brain	chr1_168684619_T_C_b38	7477	3.69311e-06	-0.62815	0.366972	109	0.822487	0.825424
chr1:168676107-168678177	Brain	chr1_168685093_G_A_b38	7951	3.46002e-08	-0.734958	0.357798	109	0.822487	0.992117
chr1:168676107-168678177	Brain	chr1_168685478_A_G_b38	8336	3.69311e-06	-0.62815	0.408257	109	0.822487	0.864191
chr1:168676107-168678177	Brain	chr1_168685635_T_C_b38	8493	3.7164e-06	-0.629219	0.43578	109	0.822487	0.882925
chr1:168676107-168678177	Brain	chr1_168686038_T_G_b38	8896	3.69311e-06	-0.62815	0.43578	109	0.822487	0.879996
chr1:168676107-168678177	Brain	chr1_168686389_G_A_b38	9247	4.9159e-08	-0.730351	0.426606	109	0.822487	0.99671
chr1:168676107-168678177	Brain	chr1_168686783_G_C_b38	9641	4.9159e-08	-0.730351	0.43578	109	0.822487	0.997019
chr1:168676107-168678177	Brain	chr1_168687006_G_A_b38	9864	4.9159e-08	-0.730351	0.431193	109	0.822487	0.996873
chr1:168676107-168678177	Brain	chr1_168687438_A_C_b38	10296	4.9159e-08	-0.730351	0.422018	109	0.822487	0.996529
chr1:168676107-168678177	Brain	chr1_168687571_G_A_b38	10429	5.28237e-08	-0.735975	0.417431	109	0.822487	0.99726
chr1:168676107-168678177	Brain	chr1_168688303_C_T_b38	11161	4.9159e-08	-0.730351	0.444954	109	0.822487	0.997266
chr1:168676107-168678177	Brain	chr1_168688624_T_C_b38	11482	3.69311e-06	-0.62815	0.449541	109	0.822487	0.885473
chr1:168676107-168678177	Brain	chr1_168689001_T_A_b38	11859	2.20495e-06	-0.659358	0.426606	109	0.822487	0.944573
chr1:168676107-168678177	Brain	chr1_168689306_G_A_b38	12164	4.9159e-08	-0.730351	0.426606	109	0.822487	0.99671
chr1:168676107-168678177	Brain	chr1_168689335_G_A_b38	12193	4.9159e-08	-0.730351	0.426606	109	0.822487	0.99671
chr1:168676107-168678177	Brain	chr1_168689603_A_C_b38	12461	3.69311e-06	-0.62815	0.43578	109	0.822487	0.879996
chr1:168676107-168678177	Brain	chr1_168689642_C_T_b38	12500	4.70659e-06	-0.605345	0.43578	109	0.822487	0.806974
chr1:168676107-168678177	Brain	chr1_168689717_A_G_b38	12575	4.9159e-08	-0.730351	0.449541	109	0.822487	0.997369
chr1:168676107-168678177	Brain	chr1_168690208_G_A_b38	13066	6.24276e-06	-0.599075	0.43578	109	0.822487	0.783563
chr1:168676107-168678177	Brain	chr1_168690822_T_C_b38	13680	3.68977e-06	-0.608078	0.426606	109	0.822487	0.811192
chr1:168676107-168678177	Brain	chr1_168691128_G_A_b38	13986	1.88449e-08	-0.764568	0.440367	109	0.822487	0.999648
chr1:168676107-168678177	Brain	chr1_168691170_G_A_b38	14028	4.9159e-08	-0.730351	0.426606	109	0.822487	0.99671
chr1:168676107-168678177	Brain	chr1_168691571_A_C_b38	14429	8.45022e-06	-0.613885	0.394495	109	0.822487	0.805992
chr1:168676107-168678177	Brain	chr1_168691792_G_A_b38	14650	4.9159e-08	-0.730351	0.449541	109	0.822487	0.997369
chr1:168676107-168678177	Brain	chr1_168692143_G_A_b38	15001	4.9159e-08	-0.730351	0.431193	109	0.822487	0.996873
chr1:168676107-168678177	Brain	chr1_168692468_G_A_b38	15326	4.9159e-08	-0.730351	0.477064	109	0.822487	0.997764
chr1:168676107-168678177	Brain	chr1_168692679_G_A_b38	15537	1.48495e-05	-0.587826	0.481651	109	0.822487	0.756976
chr1:168676107-168678177	Brain	chr1_168710929_T_C_b38	33787	2.31302e-05	-0.54673	0.426606	109	0.822487	0.544379
chr1:168676107-168678177	Brain	chr1_168715999_G_A_b38	38857	3.91478e-05	-0.522308	0.422018	109	0.822487	0.427003
chr1:168676107-168678177	Brain	chr1_168716034_C_T_b38	38892	2.31302e-05	-0.54673	0.426606	109	0.822487	0.544379
chr1:168676107-168678177	Brain	chr1_168719600_A_C_b38	42458	2.31302e-05	-0.54673	0.426606	109	0.822487	0.544379
chr1:168676107-168678177	Brain	chr1_168720110_A_C_b38	42968	2.17073e-05	-0.548247	0.426606	109	0.822487	0.551573
chr1:168676107-168678177	Brain	chr1_168720278_T_C_b38	43136	2.02207e-05	-0.57567	0.426606	109	0.822487	0.679197
chr1:168676107-168678177	Brain	chr1_168722780_G_A_b38	45638	2.30937e-05	-0.543041	0.412844	109	0.822487	0.515271
chr1:168676107-168678177	Brain	chr1_168723311_C_T_b38	46169	2.30937e-05	-0.543041	0.422018	109	0.822487	0.523246
chr1:168676107-168678177	Brain	chr1_168723377_C_A_b38	46235	2.30937e-05	-0.543041	0.417431	109	0.822487	0.519371
chr1:168676107-168678177	Brain	chr1_168724346_G_C_b38	47204	2.30937e-05	-0.543041	0.422018	109	0.822487	0.523246
chr1:168687927-168689472	Brain	chr1_168677856_T_C_b38	-10844	6.51852e-06	-0.550617	0.449541	109	0.780538	0.713944
chr1:168687927-168689472	Brain	chr1_168681409_T_C_b38	-7291	0.000108144	-0.522595	0.417431	109	0.780538	0.555466
chr1:168687927-168689472	Brain	chr1_168691128_G_A_b38	2428	0.000108144	-0.522595	0.440367	109	0.780538	0.572857
chr1:168687927-168689472	Brain	chr1_168693808_G_A_b38	5108	0.000107097	-0.653078	0.426606	109	0.780538	0.978738
chr1:168687927-168689472	Brain	chr1_168693817_C_T_b38	5117	0.000107097	-0.653078	0.426606	109	0.780538	0.978738
chr1:168687927-168689472	Brain	chr1_168710929_T_C_b38	22229	1.90027e-05	-0.523702	0.426606	109	0.780538	0.568641
chr1:168687927-168689472	Brain	chr1_168715999_G_A_b38	27299	8.97398e-06	-0.531127	0.422018	109	0.780538	0.601834
chr1:168687927-168689472	Brain	chr1_168716034_C_T_b38	27334	1.90027e-05	-0.523702	0.426606	109	0.780538	0.568641
chr1:168687927-168689472	Brain	chr1_168719600_A_C_b38	30900	1.90027e-05	-0.523702	0.426606	109	0.780538	0.568641
chr1:168687927-168689472	Brain	chr1_168720110_A_C_b38	31410	2.05062e-05	-0.521692	0.426606	109	0.780538	0.558603
chr1:168687927-168689472	Brain	chr1_168720278_T_C_b38	31578	3.98914e-06	-0.586135	0.426606	109	0.780538	0.843709
chr1:168687927-168689472	Brain	chr1_168722780_G_A_b38	34080	1.68072e-05	-0.523111	0.412844	109	0.780538	0.553862
chr1:168687927-168689472	Brain	chr1_168723311_C_T_b38	34611	1.68072e-05	-0.523111	0.422018	109	0.780538	0.56198
chr1:168687927-168689472	Brain	chr1_168723377_C_A_b38	34677	1.68072e-05	-0.523111	0.417431	109	0.780538	0.558037
chr1:168687927-168689472	Brain	chr1_168724346_G_C_b38	35646	1.68072e-05	-0.523111	0.422018	109	0.780538	0.56198
chr1:16888644-16890210	Brain	chr1_16921023_C_T_b38	31596	9.77176e-06	0.969344	0.119266	109	0.850038	0.833826
chr1:16888644-16890210	Brain	chr1_16937801_G_A_b38	48374	6.69003e-05	-0.604238	0.0825688	109	0.850038	0.0136768
chr1:16888644-16890210	Brain	chr1_16983045_G_A_b38	93618	0.000129283	0.59398	0.174312	109	0.850038	0.142815
chr1:16888644-16890210	Brain	chr1_16985406_T_C_b38	95979	0.000125525	0.596939	0.307339	109	0.850038	0.506987
chr1:16894947-16897520	Brain	chr1_16861896_T_C_b38	-34338	1.3521e-05	-0.545904	0.495413	109	0.803136	0.631182
chr1:16894947-16897520	Brain	chr1_16881209_G_A_b38	-15025	9.16932e-05	-0.719911	0.426606	109	0.803136	0.997725
chr1:16894947-16897520	Brain	chr1_16882220_C_T_b38	-14014	9.16932e-05	-0.719911	0.426606	109	0.803136	0.997725
chr1:16894947-16897520	Brain	chr1_16883829_A_T_b38	-12405	0.000124619	-0.715994	0.426606	109	0.803136	0.997175
chr1:16894947-16897520	Brain	chr1_16883830_G_A_b38	-12404	9.16932e-05	-0.719911	0.431193	109	0.803136	0.997845
chr1:16894947-16897520	Brain	chr1_16883835_A_G_b38	-12399	9.16932e-05	-0.719911	0.408257	109	0.803136	0.997088
chr1:16894947-16897520	Brain	chr1_16886598_A_C_b38	-9636	8.1425e-05	-0.767657	0.408257	109	0.803136	0.999872
chr1:16894947-16897520	Brain	chr1_16887388_A_G_b38	-8846	8.52494e-05	-0.748094	0.426606	109	0.803136	0.999614
chr1:16894947-16897520	Brain	chr1_16887685_A_G_b38	-8549	8.52494e-05	-0.748094	0.399083	109	0.803136	0.999362
chr1:16894947-16897520	Brain	chr1_16888093_C_T_b38	-8141	3.06443e-05	-0.780682	0.417431	109	0.803136	0.999965
chr1:16894947-16897520	Brain	chr1_16891983_T_A_b38	-4251	1.1738e-07	-0.834261	0.357798	109	0.803136	0.999998
chr1:16894947-16897520	Brain	chr1_16893649_G_C_b38	-2585	1.4838e-05	-0.813942	0.357798	109	0.803136	0.999987
chr1:16894947-16897520	Brain	chr1_16896199_T_A_b38	-35	3.11373e-08	-1.38412	0.325688	109	0.803136	0.999987
chr1:16894947-16897520	Brain	chr1_16896963_C_G_b38	729	8.87609e-07	-1.25838	0.357798	109	0.803136	0.999987
chr1:16894947-16897520	Brain	chr1_16897123_T_C_b38	889	1.30767e-06	-0.864886	0.385321	109	0.803136	1
chr1:16894947-16897520	Brain	chr1_16897434_G_T_b38	1200	1.57322e-05	-0.812801	0.357798	109	0.803136	0.999986
chr1:16894947-16897520	Brain	chr1_16897599_A_G_b38	1365	1.30767e-06	-0.864886	0.385321	109	0.803136	1
chr1:16894947-16897520	Brain	chr1_16900153_A_G_b38	3919	7.12042e-05	-0.750581	0.385321	109	0.803136	0.999265
chr1:16894947-16897520	Brain	chr1_16900198_A_G_b38	3964	3.35483e-05	-0.772665	0.357798	109	0.803136	0.999635
chr1:16894947-16897520	Brain	chr1_16900843_T_C_b38	4609	1.60621e-05	-0.818568	0.385321	109	0.803136	0.999998
chr1:16894947-16897520	Brain	chr1_16901521_T_C_b38	5287	3.0753e-05	-0.758632	0.385321	109	0.803136	0.999569
chr1:16894947-16897520	Brain	chr1_16902295_A_C_b38	6061	5.25129e-06	-0.838973	0.357798	109	0.803136	0.999999
chr1:16894947-16897520	Brain	chr1_16905192_C_T_b38	8958	3.95059e-05	-0.745518	0.385321	109	0.803136	0.99899
chr1:16894947-16897520	Brain	chr1_16905229_A_G_b38	8995	0.000142853	-0.656966	0.357798	109	0.803136	0.931734
chr1:16894947-16897520	Brain	chr1_16905254_G_A_b38	9020	0.000142853	-0.656966	0.344037	109	0.803136	0.920019
chr1:16894947-16897520	Brain	chr1_16905256_T_C_b38	9022	3.95059e-05	-0.745518	0.353211	109	0.803136	0.997795
chr1:16894947-16897520	Brain	chr1_16905275_T_C_b38	9041	0.000188818	-0.651644	0.385321	109	0.803136	0.940052
chr1:16894947-16897520	Brain	chr1_16905293_C_T_b38	9059	0.000188818	-0.651644	0.385321	109	0.803136	0.940052
chr1:16894947-16897520	Brain	chr1_16905295_A_T_b38	9061	0.000188818	-0.651644	0.357798	109	0.803136	0.921209
chr1:16894947-16897520	Brain	chr1_16905456_A_G_b38	9222	3.95059e-05	-0.745518	0.385321	109	0.803136	0.99899
chr1:16894947-16897520	Brain	chr1_16905795_G_T_b38	9561	7.42642e-05	-0.733125	0.357798	109	0.803136	0.996223
chr1:16894947-16897520	Brain	chr1_16906065_A_G_b38	9831	1.94581e-05	-0.770093	0.385321	109	0.803136	0.99981
chr1:16894947-16897520	Brain	chr1_16910908_C_G_b38	14674	1.1244e-05	-0.852474	0.344037	109	0.803136	1
chr1:16894947-16897520	Brain	chr1_16911048_G_A_b38	14814	0.000111928	-0.720055	0.357798	109	0.803136	0.992924
chr1:16894947-16897520	Brain	chr1_16920149_C_G_b38	23915	3.86802e-05	-0.741426	0.123853	109	0.803136	0.357642
chr1:16894947-16897520	Brain	chr1_16922390_G_A_b38	26156	3.86802e-05	-0.741426	0.16055	109	0.803136	0.623947
chr1:16894947-16897520	Brain	chr1_16924078_T_C_b38	27844	3.86802e-05	-0.741426	0.0825688	109	0.803136	0.104394
chr1:16894947-16897520	Brain	chr1_16928941_G_C_b38	32707	0.000143048	-0.680477	0.0825688	109	0.803136	0.0541425
chr1:16894947-16897520	Brain	chr1_16931820_G_A_b38	35586	7.31962e-05	0.690605	0.0825688	109	0.803136	0.060719
chr1:16894947-16897520	Brain	chr1_16931832_C_A_b38	35598	7.31962e-05	0.690605	0.0825688	109	0.803136	0.060719
chr1:16894947-16897520	Brain	chr1_16933241_G_A_b38	37007	7.31962e-05	0.690605	0.0825688	109	0.803136	0.060719
chr1:16894947-16897520	Brain	chr1_16933715_G_A_b38	37481	0.00014925	0.666355	0.0825688	109	0.803136	0.0459777
chr1:16894947-16897520	Brain	chr1_16933803_C_G_b38	37569	7.31962e-05	0.690605	0.0825688	109	0.803136	0.060719
chr1:16894947-16897520	Brain	chr1_16937224_G_A_b38	40990	1.78214e-05	0.778631	0.0825688	109	0.803136	0.149722
chr1:16894947-16897520	Brain	chr1_16937801_G_A_b38	41567	9.38577e-11	-0.864985	0.0825688	109	0.803136	0.305846
chr1:16894947-16897520	Brain	chr1_16942249_C_T_b38	46015	4.92649e-06	0.80681	0.0825688	109	0.803136	0.192675
chr1:16894947-16897520	Brain	chr1_16946008_G_T_b38	49774	0.000103036	0.698018	0.137615	109	0.803136	0.325469
chr1:16894947-16897520	Brain	chr1_16948607_C_G_b38	52373	9.93736e-05	0.69432	0.0825688	109	0.803136	0.0632921
chr1:16894947-16897520	Brain	chr1_16950132_C_T_b38	53898	7.86971e-08	-0.691229	0.0825688	109	0.803136	0.0611451
chr1:16894947-16897520	Brain	chr1_16953744_C_T_b38	57510	2.35215e-05	0.740854	0.0825688	109	0.803136	0.103791
chr1:16894947-16897520	Brain	chr1_16960008_T_C_b38	63774	0.000121062	0.621191	0.0825688	109	0.803136	0.0265107
chr1:16894947-16897520	Brain	chr1_16960919_T_C_b38	64685	1.57522e-08	-0.668516	0.0825688	109	0.803136	0.0471551
chr1:16894947-16897520	Brain	chr1_16961144_C_T_b38	64910	0.000147883	0.611347	0.087156	109	0.803136	0.0283545
chr1:16894947-16897520	Brain	chr1_16967165_G_C_b38	70931	0.000174446	-0.593855	0.325688	109	0.803136	0.681799
chr1:16894947-16897520	Brain	chr1_16971092_T_C_b38	74858	0.000125029	0.768398	0.151376	109	0.803136	0.654702
chr1:16894947-16897520	Brain	chr1_16972001_A_G_b38	75767	3.82595e-08	-0.651767	0.316514	109	0.803136	0.874221
chr1:16894947-16897520	Brain	chr1_16975177_T_C_b38	78943	7.43153e-06	-0.527841	0.362385	109	0.803136	0.444333
chr1:16894947-16897520	Brain	chr1_16975285_A_G_b38	79051	1.66429e-07	-0.624718	0.151376	109	0.803136	0.204073
chr1:169162574-169163890	Brain	chr1_169130707_T_C_b38	-32525	0.000164337	0.535193	0.385321	109	0.883392	0.295711
chr1:169162574-169163890	Brain	chr1_169133452_T_C_b38	-29780	0.00012168	0.519842	0.362385	109	0.883392	0.225321
chr1:169162574-169163890	Brain	chr1_169136398_G_C_b38	-26834	0.00012168	0.519842	0.389908	109	0.883392	0.248348
chr1:169162574-169163890	Brain	chr1_169136464_G_A_b38	-26768	0.00012168	0.519842	0.380734	109	0.883392	0.241125
chr1:169162574-169163890	Brain	chr1_169139581_T_A_b38	-23651	0.00012168	0.519842	0.385321	109	0.883392	0.244796
chr1:169162574-169163890	Brain	chr1_169141193_C_A_b38	-22039	0.000128443	0.512655	0.357798	109	0.883392	0.201001
chr1:169162574-169163890	Brain	chr1_169142680_A_T_b38	-20552	0.000128443	0.512655	0.344037	109	0.883392	0.188808
chr1:169162574-169163890	Brain	chr1_169143157_C_T_b38	-20075	0.000128443	0.512655	0.344037	109	0.883392	0.188808
chr1:169162574-169163890	Brain	chr1_169143266_C_T_b38	-19966	1.31835e-05	0.647075	0.385321	109	0.883392	0.752767
chr1:169162574-169163890	Brain	chr1_169143393_T_C_b38	-19839	0.000138743	0.510515	0.385321	109	0.883392	0.216715
chr1:169162574-169163890	Brain	chr1_169143465_C_T_b38	-19767	0.000128443	0.512655	0.385321	109	0.883392	0.222963
chr1:169162574-169163890	Brain	chr1_169144229_T_C_b38	-19003	0.00012168	0.519842	0.344037	109	0.883392	0.207919
chr1:169162574-169163890	Brain	chr1_169144643_G_A_b38	-18589	0.000176721	0.575888	0.362385	109	0.883392	0.42499
chr1:169162574-169163890	Brain	chr1_169145397_T_A_b38	-17835	5.75656e-06	0.655091	0.344037	109	0.883392	0.723682
chr1:169162574-169163890	Brain	chr1_169145896_G_T_b38	-17336	0.000176721	0.575888	0.385321	109	0.883392	0.454593
chr1:169162574-169163890	Brain	chr1_169146508_T_C_b38	-16724	5.75656e-06	0.655091	0.376147	109	0.883392	0.77103
chr1:169162574-169163890	Brain	chr1_169146779_T_C_b38	-16453	7.82669e-06	0.646992	0.376147	109	0.883392	0.741178
chr1:169162574-169163890	Brain	chr1_169146871_A_G_b38	-16361	5.75656e-06	0.655091	0.344037	109	0.883392	0.723682
chr1:169162574-169163890	Brain	chr1_169147112_T_C_b38	-16120	5.75656e-06	0.655091	0.385321	109	0.883392	0.781835
chr1:169162574-169163890	Brain	chr1_169147208_G_T_b38	-16024	3.75049e-06	0.663857	0.385321	109	0.883392	0.811626
chr1:169162574-169163890	Brain	chr1_169147339_C_G_b38	-15893	0.000114262	0.590929	0.344037	109	0.883392	0.458543
chr1:169162574-169163890	Brain	chr1_169147463_C_T_b38	-15769	6.57856e-06	0.649855	0.344037	109	0.883392	0.703486
chr1:169162574-169163890	Brain	chr1_169148244_T_C_b38	-14988	5.75656e-06	0.655091	0.385321	109	0.883392	0.781835
chr1:169162574-169163890	Brain	chr1_169149070_G_A_b38	-14162	3.75049e-06	0.663857	0.385321	109	0.883392	0.811626
chr1:169162574-169163890	Brain	chr1_169149716_T_A_b38	-13516	5.75656e-06	0.655091	0.385321	109	0.883392	0.781835
chr1:169162574-169163890	Brain	chr1_169151193_C_T_b38	-12039	5.75656e-06	0.655091	0.385321	109	0.883392	0.781835
chr1:169162574-169163890	Brain	chr1_169151209_G_A_b38	-12023	9.40559e-05	0.594756	0.376147	109	0.883392	0.523715
chr1:169162574-169163890	Brain	chr1_169152493_T_G_b38	-10739	3.75049e-06	0.663857	0.385321	109	0.883392	0.811626
chr1:169162574-169163890	Brain	chr1_169152573_T_C_b38	-10659	2.99623e-06	0.654303	0.385321	109	0.883392	0.779052
chr1:169162574-169163890	Brain	chr1_169152630_G_A_b38	-10602	3.75049e-06	0.663857	0.385321	109	0.883392	0.811626
chr1:169162574-169163890	Brain	chr1_169153016_T_G_b38	-10216	3.75049e-06	0.663857	0.380734	109	0.883392	0.806666
chr1:169162574-169163890	Brain	chr1_169153237_T_G_b38	-9995	3.75049e-06	0.663857	0.348624	109	0.883392	0.763674
chr1:169162574-169163890	Brain	chr1_169153591_T_C_b38	-9641	3.75049e-06	0.663857	0.344037	109	0.883392	0.756238
chr1:169162574-169163890	Brain	chr1_169153627_C_T_b38	-9605	3.75049e-06	0.663857	0.348624	109	0.883392	0.763674
chr1:169162574-169163890	Brain	chr1_169153695_C_T_b38	-9537	5.75656e-06	0.655091	0.385321	109	0.883392	0.781835
chr1:169162574-169163890	Brain	chr1_169153808_A_C_b38	-9424	5.75656e-06	0.655091	0.385321	109	0.883392	0.781835
chr1:169162574-169163890	Brain	chr1_169153985_G_A_b38	-9247	5.75656e-06	0.655091	0.385321	109	0.883392	0.781835
chr1:169162574-169163890	Brain	chr1_169154028_T_A_b38	-9204	3.75049e-06	0.663857	0.385321	109	0.883392	0.811626
chr1:169162574-169163890	Brain	chr1_169154354_G_A_b38	-8878	5.75656e-06	0.655091	0.385321	109	0.883392	0.781835
chr1:169162574-169163890	Brain	chr1_169154643_T_C_b38	-8589	1.41744e-05	0.633567	0.362385	109	0.883392	0.668594
chr1:169162574-169163890	Brain	chr1_169154668_T_G_b38	-8564	7.12936e-06	0.663053	0.385321	109	0.883392	0.808986
chr1:169162574-169163890	Brain	chr1_169155164_A_G_b38	-8068	0.000114262	0.590929	0.385321	109	0.883392	0.519065
chr1:169162574-169163890	Brain	chr1_169155401_G_A_b38	-7831	5.75656e-06	0.655091	0.348624	109	0.883392	0.731417
chr1:169162574-169163890	Brain	chr1_169155482_T_C_b38	-7750	0.000114262	0.590929	0.385321	109	0.883392	0.519065
chr1:169162574-169163890	Brain	chr1_169156521_A_C_b38	-6711	6.46232e-06	0.654364	0.344037	109	0.883392	0.720909
chr1:169162574-169163890	Brain	chr1_169156557_C_T_b38	-6675	5.75656e-06	0.655091	0.385321	109	0.883392	0.781835
chr1:169162574-169163890	Brain	chr1_169156973_G_A_b38	-6259	9.40559e-05	0.594756	0.376147	109	0.883392	0.523715
chr1:169162574-169163890	Brain	chr1_169157163_A_C_b38	-6069	5.37892e-06	0.65891	0.330275	109	0.883392	0.713113
chr1:169162574-169163890	Brain	chr1_169157320_T_C_b38	-5912	5.75656e-06	0.655091	0.385321	109	0.883392	0.781835
chr1:169162574-169163890	Brain	chr1_169157618_C_G_b38	-5614	5.75656e-06	0.655091	0.37156	109	0.883392	0.765198
chr1:169162574-169163890	Brain	chr1_169158294_A_C_b38	-4938	3.75049e-06	0.663857	0.37156	109	0.883392	0.795906
chr1:169162574-169163890	Brain	chr1_169158353_C_T_b38	-4879	2.6599e-06	0.68245	0.385321	109	0.883392	0.867102
chr1:169162574-169163890	Brain	chr1_169159426_A_G_b38	-3806	5.75656e-06	0.655091	0.348624	109	0.883392	0.731417
chr1:169162574-169163890	Brain	chr1_169159913_T_C_b38	-3319	4.9426e-06	0.6405	0.385321	109	0.883392	0.727756
chr1:169162574-169163890	Brain	chr1_169160033_T_G_b38	-3199	7.50572e-06	0.638728	0.385321	109	0.883392	0.720851
chr1:169162574-169163890	Brain	chr1_169160318_C_G_b38	-2914	7.50572e-06	0.638728	0.348624	109	0.883392	0.667121
chr1:169162574-169163890	Brain	chr1_169160325_C_T_b38	-2907	7.50572e-06	0.638728	0.348624	109	0.883392	0.667121
chr1:169162574-169163890	Brain	chr1_169160444_A_T_b38	-2788	4.9434e-06	0.647349	0.385321	109	0.883392	0.753787
chr1:169162574-169163890	Brain	chr1_169161049_T_C_b38	-2183	5.95706e-06	0.635726	0.330275	109	0.883392	0.620446
chr1:169162574-169163890	Brain	chr1_169161387_T_C_b38	-1845	9.62072e-05	0.601159	0.380734	109	0.883392	0.557557
chr1:169162574-169163890	Brain	chr1_169161495_T_C_b38	-1737	6.86571e-06	0.644132	0.334862	109	0.883392	0.663853
chr1:169162574-169163890	Brain	chr1_169162312_A_C_b38	-920	6.86571e-06	0.644132	0.348624	109	0.883392	0.68886
chr1:169162574-169163890	Brain	chr1_169162661_C_T_b38	-571	6.86571e-06	0.644132	0.380734	109	0.883392	0.736123
chr1:169162574-169163890	Brain	chr1_169162894_A_T_b38	-338	9.62072e-05	0.601159	0.380734	109	0.883392	0.557557
chr1:169162574-169163890	Brain	chr1_169162996_G_A_b38	-236	2.00038e-06	0.677955	0.344037	109	0.883392	0.804735
chr1:169162574-169163890	Brain	chr1_169163316_C_T_b38	84	5.97443e-06	0.647667	0.385321	109	0.883392	0.754969
chr1:169162574-169163890	Brain	chr1_169163836_C_T_b38	604	7.77248e-06	0.640324	0.353211	109	0.883392	0.681337
chr1:169162574-169163890	Brain	chr1_169164159_G_C_b38	927	0.000116977	0.602381	0.385321	109	0.883392	0.568783
chr1:169162574-169163890	Brain	chr1_169164270_C_T_b38	1038	2.7554e-06	0.68123	0.385321	109	0.883392	0.8638
chr1:169162574-169163890	Brain	chr1_169164698_G_A_b38	1466	6.86571e-06	0.644132	0.348624	109	0.883392	0.68886
chr1:169162574-169163890	Brain	chr1_169165807_C_A_b38	2575	8.52763e-06	0.638615	0.385321	109	0.883392	0.720409
chr1:169162574-169163890	Brain	chr1_169165957_C_T_b38	2725	6.40155e-06	0.646947	0.362385	109	0.883392	0.721897
chr1:169162574-169163890	Brain	chr1_169166624_A_G_b38	3392	6.86571e-06	0.644132	0.385321	109	0.883392	0.741694
chr1:169162574-169163890	Brain	chr1_169166668_A_G_b38	3436	6.86571e-06	0.644132	0.385321	109	0.883392	0.741694
chr1:169162574-169163890	Brain	chr1_169166926_T_C_b38	3694	6.86571e-06	0.644132	0.348624	109	0.883392	0.68886
chr1:169162574-169163890	Brain	chr1_169167536_A_T_b38	4304	6.38042e-06	0.646646	0.334862	109	0.883392	0.673952
chr1:169162574-169163890	Brain	chr1_169167566_G_C_b38	4334	3.84454e-06	0.659231	0.330275	109	0.883392	0.714339
chr1:169162574-169163890	Brain	chr1_169168215_C_A_b38	4983	6.86571e-06	0.644132	0.344037	109	0.883392	0.680856
chr1:169162574-169163890	Brain	chr1_169168438_G_A_b38	5206	6.86571e-06	0.644132	0.37156	109	0.883392	0.724126
chr1:169162574-169163890	Brain	chr1_169168451_C_T_b38	5219	4.32973e-06	0.654897	0.362385	109	0.883392	0.751918
chr1:169162574-169163890	Brain	chr1_169168561_T_A_b38	5329	6.86571e-06	0.644132	0.288991	109	0.883392	0.558251
chr1:169162574-169163890	Brain	chr1_169168789_A_G_b38	5557	6.86571e-06	0.644132	0.357798	109	0.883392	0.703901
chr1:169162574-169163890	Brain	chr1_169169069_C_A_b38	5837	4.32973e-06	0.654897	0.357798	109	0.883392	0.745164
chr1:169162574-169163890	Brain	chr1_169169080_T_A_b38	5848	6.86571e-06	0.644132	0.376147	109	0.883392	0.730269
chr1:169162574-169163890	Brain	chr1_169169630_C_T_b38	6398	6.86571e-06	0.644132	0.380734	109	0.883392	0.736123
chr1:169162574-169163890	Brain	chr1_169170248_A_C_b38	7016	6.86571e-06	0.644132	0.33945	109	0.883392	0.672522
chr1:169162574-169163890	Brain	chr1_169170313_G_A_b38	7081	3.75691e-06	0.658432	0.353211	109	0.883392	0.751206
chr1:169162574-169163890	Brain	chr1_169170473_G_T_b38	7241	6.86571e-06	0.644132	0.37156	109	0.883392	0.724126
chr1:169162574-169163890	Brain	chr1_169170640_C_T_b38	7408	4.44295e-05	0.594301	0.233945	109	0.883392	0.235887
chr1:169162574-169163890	Brain	chr1_169170867_C_A_b38	7635	4.32973e-06	0.654897	0.348624	109	0.883392	0.730684
chr1:169162574-169163890	Brain	chr1_169171041_G_A_b38	7809	6.86571e-06	0.644132	0.348624	109	0.883392	0.68886
chr1:169162574-169163890	Brain	chr1_169171076_C_T_b38	7844	8.52763e-06	0.638615	0.380734	109	0.883392	0.714714
chr1:169162574-169163890	Brain	chr1_169171177_T_C_b38	7945	6.86571e-06	0.644132	0.385321	109	0.883392	0.741694
chr1:169162574-169163890	Brain	chr1_169171258_C_G_b38	8026	9.62072e-05	0.601159	0.344037	109	0.883392	0.501249
chr1:169162574-169163890	Brain	chr1_169171306_G_A_b38	8074	6.86571e-06	0.644132	0.385321	109	0.883392	0.741694
chr1:169162574-169163890	Brain	chr1_169171359_A_C_b38	8127	9.62072e-05	0.601159	0.385321	109	0.883392	0.563478
chr1:169162574-169163890	Brain	chr1_169171445_C_A_b38	8213	4.32973e-06	0.654897	0.344037	109	0.883392	0.722943
chr1:169162574-169163890	Brain	chr1_169172562_G_A_b38	9330	6.86571e-06	0.644132	0.344037	109	0.883392	0.680856
chr1:169162574-169163890	Brain	chr1_169172606_C_T_b38	9374	6.86571e-06	0.644132	0.385321	109	0.883392	0.741694
chr1:169162574-169163890	Brain	chr1_169173158_A_G_b38	9926	6.43796e-06	0.645506	0.311927	109	0.883392	0.620977
chr1:169162574-169163890	Brain	chr1_169173956_T_C_b38	10724	6.86571e-06	0.644132	0.366972	109	0.883392	0.717688
chr1:169162574-169163890	Brain	chr1_169174685_G_A_b38	11453	6.86571e-06	0.644132	0.357798	109	0.883392	0.703901
chr1:169162574-169163890	Brain	chr1_169174882_G_A_b38	11650	6.86571e-06	0.644132	0.348624	109	0.883392	0.68886
chr1:169162574-169163890	Brain	chr1_169175477_T_G_b38	12245	6.86571e-06	0.644132	0.330275	109	0.883392	0.654847
chr1:169162574-169163890	Brain	chr1_169175996_C_T_b38	12764	6.86571e-06	0.644132	0.366972	109	0.883392	0.717688
chr1:169162574-169163890	Brain	chr1_169177197_G_A_b38	13965	9.62072e-05	0.601159	0.330275	109	0.883392	0.476105
chr1:169162574-169163890	Brain	chr1_169177333_T_C_b38	14101	9.62072e-05	0.601159	0.376147	109	0.883392	0.551386
chr1:169162574-169163890	Brain	chr1_169177903_C_A_b38	14671	4.32973e-06	0.654897	0.417431	109	0.883392	0.810769
chr1:169162574-169163890	Brain	chr1_169177970_A_G_b38	14738	6.86571e-06	0.644132	0.380734	109	0.883392	0.736123
chr1:169162574-169163890	Brain	chr1_169177998_A_G_b38	14766	6.98695e-06	0.643106	0.385321	109	0.883392	0.737787
chr1:169162574-169163890	Brain	chr1_169178135_A_G_b38	14903	6.86571e-06	0.644132	0.385321	109	0.883392	0.741694
chr1:169162574-169163890	Brain	chr1_169179145_G_A_b38	15913	4.32973e-06	0.654897	0.385321	109	0.883392	0.781151
chr1:169162574-169163890	Brain	chr1_169179357_G_A_b38	16125	6.86571e-06	0.644132	0.348624	109	0.883392	0.68886
chr1:169162574-169163890	Brain	chr1_169179713_T_C_b38	16481	6.86571e-06	0.644132	0.344037	109	0.883392	0.680856
chr1:169162574-169163890	Brain	chr1_169179877_T_A_b38	16645	6.83897e-06	0.6438	0.385321	109	0.883392	0.740432
chr1:169162574-169163890	Brain	chr1_169180040_T_G_b38	16808	5.86158e-06	0.651785	0.348624	109	0.883392	0.718819
chr1:169162574-169163890	Brain	chr1_169180064_T_C_b38	16832	6.86571e-06	0.644132	0.385321	109	0.883392	0.741694
chr1:169162574-169163890	Brain	chr1_169181015_C_G_b38	17783	0.000100624	0.597322	0.385321	109	0.883392	0.54681
chr1:169162574-169163890	Brain	chr1_169181095_A_G_b38	17863	6.86571e-06	0.644132	0.385321	109	0.883392	0.741694
chr1:169162574-169163890	Brain	chr1_169181218_A_T_b38	17986	6.86571e-06	0.644132	0.385321	109	0.883392	0.741694
chr1:169162574-169163890	Brain	chr1_169181296_C_T_b38	18064	6.86571e-06	0.644132	0.334862	109	0.883392	0.663853
chr1:169162574-169163890	Brain	chr1_169182401_G_T_b38	19169	6.86571e-06	0.644132	0.426606	109	0.883392	0.78012
chr1:169162574-169163890	Brain	chr1_169183346_A_T_b38	20114	6.86571e-06	0.644132	0.486239	109	0.883392	0.803908
chr1:169162574-169163890	Brain	chr1_169183350_C_T_b38	20118	9.62072e-05	0.601159	0.385321	109	0.883392	0.563478
chr1:169162574-169163890	Brain	chr1_169183658_C_T_b38	20426	1.08984e-05	0.629613	0.334862	109	0.883392	0.604149
chr1:169162574-169163890	Brain	chr1_169183903_G_A_b38	20671	6.63428e-06	0.645481	0.366972	109	0.883392	0.722922
chr1:169162574-169163890	Brain	chr1_169183989_A_T_b38	20757	2.9149e-06	0.690901	0.5	109	0.883392	0.928336
chr1:169162574-169163890	Brain	chr1_169184536_A_G_b38	21304	9.62072e-05	0.601159	0.40367	109	0.883392	0.584699
chr1:169162574-169163890	Brain	chr1_169185090_T_C_b38	21858	6.86571e-06	0.644132	0.40367	109	0.883392	0.761276
chr1:169162574-169163890	Brain	chr1_169185618_T_C_b38	22386	6.86571e-06	0.644132	0.348624	109	0.883392	0.68886
chr1:169162574-169163890	Brain	chr1_169186383_G_A_b38	23151	6.86571e-06	0.644132	0.334862	109	0.883392	0.663853
chr1:169162574-169163890	Brain	chr1_169186518_T_G_b38	23286	9.62072e-05	0.601159	0.334862	109	0.883392	0.484724
chr1:169162574-169163890	Brain	chr1_169186576_T_C_b38	23344	4.06479e-06	0.65841	0.33945	109	0.883392	0.728227
chr1:169162574-169163890	Brain	chr1_169187567_A_C_b38	24335	6.86571e-06	0.644132	0.33945	109	0.883392	0.672522
chr1:169162574-169163890	Brain	chr1_169188115_T_C_b38	24883	6.86571e-06	0.644132	0.33945	109	0.883392	0.672522
chr1:169162574-169163890	Brain	chr1_169189342_T_C_b38	26110	6.86571e-06	0.644132	0.412844	109	0.883392	0.769531
chr1:169162574-169163890	Brain	chr1_169190628_G_T_b38	27396	0.000176051	0.583876	0.353211	109	0.883392	0.444262
chr1:169162574-169163890	Brain	chr1_169191294_T_G_b38	28062	4.32973e-06	0.654897	0.40367	109	0.883392	0.799559
chr1:169162574-169163890	Brain	chr1_169191414_G_T_b38	28182	4.32973e-06	0.654897	0.33945	109	0.883392	0.714859
chr1:169162574-169163890	Brain	chr1_169191705_T_C_b38	28473	6.86571e-06	0.644132	0.33945	109	0.883392	0.672522
chr1:169162574-169163890	Brain	chr1_169192277_C_T_b38	29045	1.09167e-05	0.632856	0.334862	109	0.883392	0.61765
chr1:169162574-169163890	Brain	chr1_169192371_A_G_b38	29139	6.86571e-06	0.644132	0.334862	109	0.883392	0.663853
chr1:169162574-169163890	Brain	chr1_169192542_A_G_b38	29310	6.70656e-06	0.648275	0.334862	109	0.883392	0.680447
chr1:169162574-169163890	Brain	chr1_169193192_C_A_b38	29960	4.32973e-06	0.654897	0.334862	109	0.883392	0.706424
chr1:169162574-169163890	Brain	chr1_169193340_C_G_b38	30108	6.86571e-06	0.644132	0.334862	109	0.883392	0.663853
chr1:169162574-169163890	Brain	chr1_169193365_T_C_b38	30133	6.86571e-06	0.644132	0.334862	109	0.883392	0.663853
chr1:169162574-169163890	Brain	chr1_169193624_A_G_b38	30392	6.86571e-06	0.644132	0.334862	109	0.883392	0.663853
chr1:169162574-169163890	Brain	chr1_169194005_G_A_b38	30773	4.32973e-06	0.654897	0.330275	109	0.883392	0.697632
chr1:169162574-169163890	Brain	chr1_169194819_T_C_b38	31587	6.40155e-06	0.646947	0.123853	109	0.883392	0.0703966
chr1:169162574-169163890	Brain	chr1_169194900_C_T_b38	31668	6.40155e-06	0.646947	0.123853	109	0.883392	0.0703966
chr1:169162574-169163890	Brain	chr1_169194942_A_C_b38	31710	9.62072e-05	0.601159	0.123853	109	0.883392	0.0397825
chr1:169162574-169163890	Brain	chr1_169195120_A_T_b38	31888	6.86571e-06	0.644132	0.123853	109	0.883392	0.0680729
chr1:169162574-169163890	Brain	chr1_169196028_A_T_b38	32796	9.62072e-05	0.601159	0.123853	109	0.883392	0.0397825
chr1:169162574-169163890	Brain	chr1_169197393_A_G_b38	34161	4.25471e-06	0.658694	0.123853	109	0.883392	0.0808045
chr1:169162574-169163890	Brain	chr1_169197489_T_C_b38	34257	7.88735e-06	0.641658	0.123853	109	0.883392	0.066083
chr1:169162574-169163890	Brain	chr1_169198211_G_C_b38	34979	6.38042e-06	0.646646	0.123853	109	0.883392	0.070145
chr1:169162574-169163890	Brain	chr1_169198353_T_C_b38	35121	6.86571e-06	0.644132	0.123853	109	0.883392	0.0680729
chr1:169162574-169163890	Brain	chr1_169200127_C_G_b38	36895	4.32973e-06	0.654897	0.123853	109	0.883392	0.077312
chr1:169162574-169163890	Brain	chr1_169200247_C_T_b38	37015	4.32973e-06	0.654897	0.123853	109	0.883392	0.077312
chr1:169162574-169163890	Brain	chr1_169200397_G_C_b38	37165	6.86571e-06	0.644132	0.123853	109	0.883392	0.0680729
chr1:169162574-169163890	Brain	chr1_169201014_T_C_b38	37782	4.32973e-06	0.654897	0.123853	109	0.883392	0.077312
chr1:169162574-169163890	Brain	chr1_169201445_T_G_b38	38213	6.86571e-06	0.644132	0.123853	109	0.883392	0.0680729
chr1:169162574-169163890	Brain	chr1_169202243_G_T_b38	39011	9.10821e-06	0.630365	0.123853	109	0.883392	0.0576003
chr1:169162574-169163890	Brain	chr1_169203141_T_C_b38	39909	4.63064e-06	0.659595	0.123853	109	0.883392	0.0816517
chr1:169162574-169163890	Brain	chr1_169206115_A_G_b38	42883	3.52967e-06	0.670962	0.114679	109	0.883392	0.0721362
chr1:169162574-169163890	Brain	chr1_169206227_T_C_b38	42995	6.87553e-05	0.61751	0.123853	109	0.883392	0.0490697
chr1:169162574-169163890	Brain	chr1_169206243_T_C_b38	43011	4.63064e-06	0.659595	0.123853	109	0.883392	0.0816517
chr1:169162574-169163890	Brain	chr1_169207029_G_C_b38	43797	6.87553e-05	0.61751	0.123853	109	0.883392	0.0490697
chr1:169162574-169163890	Brain	chr1_169207352_T_C_b38	44120	3.61715e-05	0.61308	0.123853	109	0.883392	0.0463884
chr1:169162574-169163890	Brain	chr1_169207539_A_G_b38	44307	4.63064e-06	0.659595	0.123853	109	0.883392	0.0816517
chr1:169162574-169163890	Brain	chr1_169207818_G_A_b38	44586	4.63064e-06	0.659595	0.123853	109	0.883392	0.0816517
chr1:169162574-169163890	Brain	chr1_169209370_T_C_b38	46138	6.87553e-05	0.61751	0.119266	109	0.883392	0.043217
chr1:169162574-169163890	Brain	chr1_169209651_C_T_b38	46419	3.52967e-06	0.670962	0.142202	109	0.883392	0.143497
chr1:169162574-169163890	Brain	chr1_169209678_A_G_b38	46446	3.52967e-06	0.670962	0.119266	109	0.883392	0.0821684
chr1:169162574-169163890	Brain	chr1_169209812_T_C_b38	46580	2.81763e-06	0.677886	0.119266	109	0.883392	0.0888418
chr1:169162574-169163890	Brain	chr1_169210705_C_T_b38	47473	4.63064e-06	0.659595	0.114679	109	0.883392	0.0632367
chr1:169162574-169163890	Brain	chr1_169211064_A_G_b38	47832	3.52967e-06	0.670962	0.114679	109	0.883392	0.0721362
chr1:169162574-169163890	Brain	chr1_169211619_C_T_b38	48387	3.61715e-05	0.61308	0.486239	109	0.883392	0.684445
chr1:169162574-169163890	Brain	chr1_169212315_A_T_b38	49083	4.63064e-06	0.659595	0.110092	109	0.883392	0.0550757
chr1:169162574-169163890	Brain	chr1_169212674_C_T_b38	49442	2.96096e-06	0.675783	0.110092	109	0.883392	0.0664497
chr1:169162574-169163890	Brain	chr1_169212830_T_C_b38	49598	3.52967e-06	0.670962	0.110092	109	0.883392	0.0628757
chr1:169162574-169163890	Brain	chr1_169213231_T_A_b38	49999	4.63064e-06	0.659595	0.110092	109	0.883392	0.0550757
chr1:169162574-169163890	Brain	chr1_169213331_T_A_b38	50099	4.63064e-06	0.659595	0.105505	109	0.883392	0.0476075
chr1:169162574-169163890	Brain	chr1_169214147_A_C_b38	50915	2.75018e-06	0.679568	0.100917	109	0.883392	0.0515332
chr1:169162574-169163890	Brain	chr1_169216194_T_G_b38	52962	4.63064e-06	0.659595	0.105505	109	0.883392	0.0476075
chr1:169162574-169163890	Brain	chr1_169216298_G_C_b38	53066	3.52967e-06	0.670962	0.105505	109	0.883392	0.0543855
chr1:169162574-169163890	Brain	chr1_169216376_T_C_b38	53144	4.63064e-06	0.659595	0.105505	109	0.883392	0.0476075
chr1:169162574-169163890	Brain	chr1_169219248_C_A_b38	56016	6.87553e-05	0.61751	0.105505	109	0.883392	0.0283903
chr1:169162574-169163890	Brain	chr1_169219456_G_T_b38	56224	4.63064e-06	0.659595	0.105505	109	0.883392	0.0476075
chr1:169162574-169163890	Brain	chr1_169219853_G_C_b38	56621	4.63064e-06	0.659595	0.105505	109	0.883392	0.0476075
chr1:169162574-169163890	Brain	chr1_169220148_T_C_b38	56916	7.38708e-06	0.648264	0.16055	109	0.883392	0.160406
chr1:169162574-169163890	Brain	chr1_169220348_G_T_b38	57116	6.87553e-05	0.61751	0.16055	109	0.883392	0.112447
chr1:169162574-169163890	Brain	chr1_169220975_T_C_b38	57743	3.52967e-06	0.670962	0.16055	109	0.883392	0.204288
chr1:169162574-169163890	Brain	chr1_169221212_T_C_b38	57980	6.87553e-05	0.61751	0.16055	109	0.883392	0.112447
chr1:169162574-169163890	Brain	chr1_169221334_T_C_b38	58102	4.63064e-06	0.659595	0.105505	109	0.883392	0.0476075
chr1:169162574-169163890	Brain	chr1_169221417_T_C_b38	58185	5.08941e-06	0.658353	0.105505	109	0.883392	0.0469121
chr1:169162574-169163890	Brain	chr1_169221961_G_T_b38	58729	3.42331e-06	0.671965	0.16055	109	0.883392	0.206399
chr1:169162574-169163890	Brain	chr1_169221993_C_G_b38	58761	4.01006e-06	0.662616	0.16055	109	0.883392	0.187288
chr1:169162574-169163890	Brain	chr1_169222230_A_G_b38	58998	3.90914e-05	0.638165	0.105505	109	0.883392	0.0367622
chr1:169162574-169163890	Brain	chr1_169222872_T_C_b38	59640	4.63064e-06	0.659595	0.105505	109	0.883392	0.0476075
chr1:169162574-169163890	Brain	chr1_169223522_G_A_b38	60290	0.000112806	0.613767	0.105505	109	0.883392	0.0270654
chr1:169162574-169163890	Brain	chr1_169224315_C_T_b38	61083	3.52967e-06	0.670962	0.105505	109	0.883392	0.0543855
chr1:169162574-169163890	Brain	chr1_169225402_T_C_b38	62170	3.33719e-05	0.622868	0.16055	109	0.883392	0.119896
chr1:169162574-169163890	Brain	chr1_169225917_T_A_b38	62685	6.87553e-05	0.61751	0.105505	109	0.883392	0.0283903
chr1:169162574-169163890	Brain	chr1_169228195_T_C_b38	64963	4.63064e-06	0.659595	0.16055	109	0.883392	0.181383
chr1:169162574-169163890	Brain	chr1_169229945_G_C_b38	66713	3.44715e-05	0.679878	0.16055	109	0.883392	0.223566
chr1:169162574-169163890	Brain	chr1_169230093_A_G_b38	66861	4.63064e-06	0.659595	0.16055	109	0.883392	0.181383
chr1:169162574-169163890	Brain	chr1_169230187_C_T_b38	66955	4.63064e-06	0.659595	0.105505	109	0.883392	0.0476075
chr1:169162574-169163890	Brain	chr1_169230873_C_T_b38	67641	4.63064e-06	0.659595	0.105505	109	0.883392	0.0476075
chr1:169162574-169163890	Brain	chr1_169231362_G_T_b38	68130	6.87553e-05	0.61751	0.16055	109	0.883392	0.112447
chr1:169162574-169163890	Brain	chr1_169231432_C_T_b38	68200	6.87553e-05	0.61751	0.105505	109	0.883392	0.0283903
chr1:169162574-169163890	Brain	chr1_169232329_C_T_b38	69097	6.87553e-05	0.61751	0.105505	109	0.883392	0.0283903
chr1:169162574-169163890	Brain	chr1_169232500_A_T_b38	69268	4.19075e-06	0.666325	0.16055	109	0.883392	0.194718
chr1:169162574-169163890	Brain	chr1_169232695_C_T_b38	69463	3.30818e-05	0.624414	0.105505	109	0.883392	0.0309827
chr1:169162574-169163890	Brain	chr1_169233134_T_G_b38	69902	4.63064e-06	0.659595	0.155963	109	0.883392	0.166897
chr1:169162574-169163890	Brain	chr1_169233443_C_T_b38	70211	5.99523e-05	0.619785	0.100917	109	0.883392	0.0250369
chr1:169162574-169163890	Brain	chr1_169233446_C_T_b38	70214	5.99523e-05	0.619785	0.137615	109	0.883392	0.0714175
chr1:169162574-169163890	Brain	chr1_169233794_C_T_b38	70562	4.63064e-06	0.659595	0.137615	109	0.883392	0.114416
chr1:169162574-169163890	Brain	chr1_169234455_C_T_b38	71223	7.01294e-06	0.648332	0.137615	109	0.883392	0.100592
chr1:169162574-169163890	Brain	chr1_169235402_A_G_b38	72170	2.98884e-06	0.671752	0.137615	109	0.883392	0.130938
chr1:169162574-169163890	Brain	chr1_169236464_T_C_b38	73232	7.92716e-06	0.648193	0.0825688	109	0.883392	0.0175279
chr1:169162574-169163890	Brain	chr1_169238122_C_A_b38	74890	7.94719e-06	0.648635	0.137615	109	0.883392	0.100946
chr1:169162574-169163890	Brain	chr1_169238123_G_C_b38	74891	6.87553e-05	0.61751	0.137615	109	0.883392	0.069426
chr1:169162574-169163890	Brain	chr1_169240266_T_C_b38	77034	3.40334e-05	0.616749	0.137615	109	0.883392	0.06877
chr1:169162574-169163890	Brain	chr1_169241281_G_A_b38	78049	4.63064e-06	0.659595	0.137615	109	0.883392	0.114416
chr1:169162574-169163890	Brain	chr1_169241501_C_T_b38	78269	7.72557e-06	0.671459	0.087156	109	0.883392	0.0280317
chr1:169162574-169163890	Brain	chr1_169242349_C_T_b38	79117	0.000109758	0.60555	0.0825688	109	0.883392	0.0103137
chr1:169162574-169163890	Brain	chr1_169242645_T_C_b38	79413	2.98884e-06	0.671752	0.137615	109	0.883392	0.130938
chr1:169162574-169163890	Brain	chr1_169243057_T_C_b38	79825	6.82705e-05	0.620543	0.137615	109	0.883392	0.0720914
chr1:169162574-169163890	Brain	chr1_169243663_G_A_b38	80431	6.87553e-05	0.61751	0.0825688	109	0.883392	0.0120034
chr1:169162574-169163890	Brain	chr1_169243846_G_T_b38	80614	4.63064e-06	0.659595	0.137615	109	0.883392	0.114416
chr1:169162574-169163890	Brain	chr1_169244056_C_T_b38	80824	2.37531e-05	0.625132	0.137615	109	0.883392	0.0762828
chr1:169162574-169163890	Brain	chr1_169244355_A_G_b38	81123	4.63064e-06	0.659595	0.137615	109	0.883392	0.114416
chr1:169162574-169163890	Brain	chr1_169244441_G_A_b38	81209	6.87553e-05	0.61751	0.137615	109	0.883392	0.069426
chr1:169162574-169163890	Brain	chr1_169244451_G_A_b38	81219	8.08421e-05	0.613154	0.0825688	109	0.883392	0.0113612
chr1:169162574-169163890	Brain	chr1_169244504_T_C_b38	81272	4.63064e-06	0.659595	0.133028	109	0.883392	0.102826
chr1:169162574-169163890	Brain	chr1_169244508_T_C_b38	81276	2.02689e-06	0.6852	0.0825688	109	0.883392	0.0271065
chr1:169162574-169163890	Brain	chr1_169244512_A_G_b38	81280	4.63064e-06	0.659595	0.137615	109	0.883392	0.114416
chr1:169162574-169163890	Brain	chr1_169244990_A_G_b38	81758	4.63064e-06	0.659595	0.0825688	109	0.883392	0.0200965
chr1:169162574-169163890	Brain	chr1_169245358_A_G_b38	82126	8.89777e-05	0.611543	0.12844	109	0.883392	0.0513584
chr1:169162574-169163890	Brain	chr1_169247634_C_T_b38	84402	6.65821e-05	0.618827	0.137615	109	0.883392	0.0705732
chr1:169162574-169163890	Brain	chr1_169247699_G_A_b38	84467	4.63064e-06	0.659595	0.137615	109	0.883392	0.114416
chr1:169162574-169163890	Brain	chr1_169248403_G_A_b38	85171	5.20058e-06	0.664257	0.0825688	109	0.883392	0.021239
chr1:169162574-169163890	Brain	chr1_169248589_T_C_b38	85357	3.52967e-06	0.670962	0.137615	109	0.883392	0.129812
chr1:169162574-169163890	Brain	chr1_169248791_G_A_b38	85559	3.43252e-06	0.672036	0.137615	109	0.883392	0.131345
chr1:169162574-169163890	Brain	chr1_169249096_T_C_b38	85864	4.06758e-05	0.644224	0.137615	109	0.883392	0.0958903
chr1:169162574-169163890	Brain	chr1_169249102_A_C_b38	85870	2.5149e-06	0.685194	0.133028	109	0.883392	0.13633
chr1:169162574-169163890	Brain	chr1_169250949_C_A_b38	87717	6.87553e-05	0.61751	0.137615	109	0.883392	0.069426
chr1:169162574-169163890	Brain	chr1_169251182_A_T_b38	87950	4.52123e-06	0.659859	0.137615	109	0.883392	0.114757
chr1:169162574-169163890	Brain	chr1_169251633_A_G_b38	88401	8.83753e-05	0.768689	0.137615	109	0.883392	0.327872
chr1:169162574-169163890	Brain	chr1_169252229_C_T_b38	88997	6.95448e-05	0.633209	0.0825688	109	0.883392	0.0145971
chr1:169162574-169163890	Brain	chr1_169252605_T_C_b38	89373	0.000108372	0.593177	0.137615	109	0.883392	0.050846
chr1:169162574-169163890	Brain	chr1_169252702_G_A_b38	89470	6.87553e-05	0.61751	0.0825688	109	0.883392	0.0120034
chr1:169162574-169163890	Brain	chr1_169253080_T_C_b38	89848	0.000130871	0.59675	0.137615	109	0.883392	0.0532797
chr1:169162574-169163890	Brain	chr1_169253669_T_G_b38	90437	6.87553e-05	0.61751	0.137615	109	0.883392	0.069426
chr1:169162574-169163890	Brain	chr1_169253717_A_C_b38	90485	4.06758e-05	0.644224	0.137615	109	0.883392	0.0958903
chr1:1692301-1693412	Brain	chr1_1679993_A_G_b38	-12863	0.000100862	-0.522585	0.458716	109	0.873029	0.31793
chr1:1692301-1693412	Brain	chr1_1680214_T_C_b38	-12642	6.93497e-09	-0.758168	0.211009	109	0.873029	0.738118
chr1:1692301-1693412	Brain	chr1_1680556_A_G_b38	-12300	6.93497e-09	-0.758168	0.417431	109	0.873029	0.992067
chr1:1692301-1693412	Brain	chr1_1681164_G_A_b38	-11692	8.29189e-09	-0.756123	0.449541	109	0.873029	0.993483
chr1:1692301-1693412	Brain	chr1_1681928_C_A_b38	-10928	7.87761e-09	-0.806186	0.454128	109	0.873029	0.999572
chr1:1692301-1693412	Brain	chr1_1683909_A_C_b38	-8947	4.83347e-09	-0.748533	0.40367	109	0.873029	0.986366
chr1:1692301-1693412	Brain	chr1_1684266_T_C_b38	-8590	8.29189e-09	-0.756123	0.426606	109	0.873029	0.992126
chr1:1692301-1693412	Brain	chr1_1684308_G_C_b38	-8548	8.29189e-09	-0.756123	0.458716	109	0.873029	0.993845
chr1:1692301-1693412	Brain	chr1_1684619_G_A_b38	-8237	8.29189e-09	-0.756123	0.422018	109	0.873029	0.991759
chr1:1692301-1693412	Brain	chr1_1684817_G_C_b38	-8039	1.80452e-08	-0.865914	0.444954	109	0.873029	0.999996
chr1:1692301-1693412	Brain	chr1_1686147_T_G_b38	-6709	6.92819e-10	-0.839898	0.444954	109	0.873029	0.999959
chr1:1692301-1693412	Brain	chr1_1686882_T_C_b38	-5974	6.81087e-10	-0.772111	0.449541	109	0.873029	0.996922
chr1:1692301-1693412	Brain	chr1_1687061_C_T_b38	-5795	6.97146e-09	-0.788307	0.426606	109	0.873029	0.99832
chr1:1692301-1693412	Brain	chr1_1687153_A_G_b38	-5703	1.79744e-09	-0.777361	0.422018	109	0.873029	0.996872
chr1:1692301-1693412	Brain	chr1_1687159_G_T_b38	-5697	2.27988e-09	-0.792726	0.426606	109	0.873029	0.998681
chr1:1692301-1693412	Brain	chr1_1687236_T_G_b38	-5620	1.00085e-09	-0.822709	0.426606	109	0.873029	0.999796
chr1:1692301-1693412	Brain	chr1_1687643_G_A_b38	-5213	9.74398e-09	-0.756618	0.426606	109	0.873029	0.99229
chr1:1692301-1693412	Brain	chr1_1688409_C_G_b38	-4447	2.46503e-08	-0.834487	0.431193	109	0.873029	0.99992
chr1:1692301-1693412	Brain	chr1_1689421_G_A_b38	-3435	1.4577e-12	-0.934929	0.357798	109	0.873029	1
chr1:1692301-1693412	Brain	chr1_1689446_T_C_b38	-3410	1.4577e-12	-0.934929	0.357798	109	0.873029	1
chr1:1692301-1693412	Brain	chr1_1689465_A_G_b38	-3391	2.93405e-12	-0.899226	0.357798	109	0.873029	0.999997
chr1:1692301-1693412	Brain	chr1_1694167_G_A_b38	1311	2.4037e-13	0.923143	0.0825688	109	0.873029	0.27203
chr1:1692301-1693412	Brain	chr1_1696117_G_A_b38	3261	1.48242e-12	0.864322	0.0825688	109	0.873029	0.173927
chr1:1692301-1693412	Brain	chr1_1696366_A_C_b38	3510	2.08619e-13	0.899207	0.0825688	109	0.873029	0.228649
chr1:1692301-1693412	Brain	chr1_1696758_A_G_b38	3902	6.46249e-11	0.817385	0.151376	109	0.873029	0.597948
chr1:1692301-1693412	Brain	chr1_1697467_G_A_b38	4611	5.64857e-14	0.93361	0.344037	109	0.873029	1
chr1:1692301-1693412	Brain	chr1_1704180_T_C_b38	11324	6.25606e-15	0.96689	0.16055	109	0.873029	0.9674
chr1:1692301-1693412	Brain	chr1_1704310_C_A_b38	11454	2.7195e-09	0.778311	0.151376	109	0.873029	0.472048
chr1:1692301-1693412	Brain	chr1_1704605_G_A_b38	11749	9.16252e-16	1.00082	0.16055	109	0.873029	0.986536
chr1:1692301-1693412	Brain	chr1_1704835_C_T_b38	11979	5.0764e-08	0.696938	0.233945	109	0.873029	0.616511
[truncated: 81,271 more rows]

## Sheet: heart
gARE	tis	haQTL	distance	nominal.p	beta	maf	nSamp	resid.sds	estimated.power
chr1:111944122-111945649	Heart	chr1_111881455_C_T_b38	-63431	6.51814e-05	0.617388	0.253086	81	0.790946	0.302274
chr1:111944122-111945649	Heart	chr1_111883955_C_G_b38	-60931	0.000100128	0.605774	0.160494	81	0.790946	0.0731513
chr1:111944122-111945649	Heart	chr1_111886331_T_C_b38	-58555	0.000100128	0.605774	0.481481	81	0.790946	0.607898
chr1:111944122-111945649	Heart	chr1_111891241_C_A_b38	-53645	7.28572e-05	0.617267	0.487654	81	0.790946	0.662781
chr1:111944122-111945649	Heart	chr1_111894722_T_C_b38	-50164	9.86197e-05	0.607448	0.487654	81	0.790946	0.616906
chr1:111944122-111945649	Heart	chr1_111895334_A_G_b38	-49552	9.33335e-05	0.711136	0.493827	81	0.790946	0.959702
chr1:111944122-111945649	Heart	chr1_111908825_C_T_b38	-36061	0.000103915	-0.617581	0.0493827	81	0.790946	0.0013886
chr1:111944122-111945649	Heart	chr1_111912200_C_T_b38	-32686	1.7757e-05	-0.662007	0.135802	81	0.790946	0.0856717
chr1:111944122-111945649	Heart	chr1_111912793_C_T_b38	-32093	3.88432e-05	-0.64173	0.277778	81	0.790946	0.463772
chr1:111944122-111945649	Heart	chr1_111912820_G_T_b38	-32066	4.9165e-05	-0.636614	0.290123	81	0.790946	0.477441
chr1:111944122-111945649	Heart	chr1_111916211_T_C_b38	-28675	3.88432e-05	-0.64173	0.0925926	81	0.790946	0.0171716
chr1:111944122-111945649	Heart	chr1_111916271_C_T_b38	-28615	8.81092e-05	-0.61489	0.0987654	81	0.790946	0.0153531
chr1:111944122-111945649	Heart	chr1_111917599_G_C_b38	-27287	4.60959e-05	-0.619393	0.0925926	81	0.790946	0.0129096
chr1:111944122-111945649	Heart	chr1_111917640_T_C_b38	-27246	4.60959e-05	-0.619393	0.0925926	81	0.790946	0.0129096
chr1:111944122-111945649	Heart	chr1_111919280_A_G_b38	-25606	4.60959e-05	-0.619393	0.438272	81	0.790946	0.651558
chr1:111944122-111945649	Heart	chr1_111920362_A_G_b38	-24524	2.78488e-05	-0.606449	0.425926	81	0.790946	0.581288
chr1:111944122-111945649	Heart	chr1_111920701_G_C_b38	-24185	4.96289e-05	-0.586093	0.425926	81	0.790946	0.485883
chr1:111944122-111945649	Heart	chr1_111920995_T_C_b38	-23891	4.96289e-05	-0.586093	0.425926	81	0.790946	0.485883
chr1:111944122-111945649	Heart	chr1_111921382_C_T_b38	-23504	2.57556e-05	-0.650067	0.0617284	81	0.790946	0.00438462
chr1:111944122-111945649	Heart	chr1_111927852_T_C_b38	-17034	7.60949e-05	-0.642321	0.0617284	81	0.790946	0.00400194
chr1:112448986-112449492	Heart	chr1_112409197_A_G_b38	-40042	3.92302e-05	0.988175	0.0555556	81	0.769554	0.104858
chr1:112448986-112449492	Heart	chr1_112410719_T_C_b38	-38520	2.84014e-05	-0.984205	0.0925926	81	0.769554	0.517875
chr1:112448986-112449492	Heart	chr1_112412372_A_G_b38	-36867	3.92302e-05	-0.988175	0.111111	81	0.769554	0.756544
chr1:112448986-112449492	Heart	chr1_112413248_G_A_b38	-35991	3.92302e-05	-0.988175	0.117284	81	0.769554	0.815932
chr1:112448986-112449492	Heart	chr1_112422234_T_C_b38	-27005	2.84014e-05	-0.984205	0.117284	81	0.769554	0.806237
chr1:112448986-112449492	Heart	chr1_112433977_G_A_b38	-15262	3.92302e-05	-0.988175	0.117284	81	0.769554	0.815932
chr1:112448986-112449492	Heart	chr1_112435234_G_A_b38	-14005	7.16618e-05	-0.949839	0.117284	81	0.769554	0.71313
chr1:112448986-112449492	Heart	chr1_112438790_A_G_b38	-10449	2.84014e-05	-0.984205	0.117284	81	0.769554	0.806237
chr1:112448986-112449492	Heart	chr1_112440315_A_T_b38	-8924	2.84014e-05	-0.984205	0.117284	81	0.769554	0.806237
chr1:112448986-112449492	Heart	chr1_112456605_G_A_b38	7366	3.92302e-05	-0.988175	0.117284	81	0.769554	0.815932
chr1:112448986-112449492	Heart	chr1_112464917_T_C_b38	15678	3.92302e-05	-0.988175	0.117284	81	0.769554	0.815932
chr1:112448986-112449492	Heart	chr1_112468623_A_G_b38	19384	0.000107782	-0.917413	0.117284	81	0.769554	0.614632
chr1:112448986-112449492	Heart	chr1_112474893_A_C_b38	25654	2.84014e-05	-0.984205	0.117284	81	0.769554	0.806237
chr1:112448986-112449492	Heart	chr1_112476952_T_C_b38	27713	0.000114273	-0.834158	0.117284	81	0.769554	0.36155
chr1:112448986-112449492	Heart	chr1_112480690_G_C_b38	31451	3.30399e-05	-0.839533	0.117284	81	0.769554	0.376543
chr1:112448986-112449492	Heart	chr1_112483912_G_A_b38	34673	6.67507e-06	-0.753439	0.104938	81	0.769554	0.122568
chr1:112448986-112449492	Heart	chr1_112485180_T_A_b38	35941	1.93106e-05	-0.916568	0.104938	81	0.769554	0.475628
chr1:112448986-112449492	Heart	chr1_112486310_T_G_b38	37071	9.33952e-06	-0.705386	0.117284	81	0.769554	0.107106
chr1:112448986-112449492	Heart	chr1_112490639_A_G_b38	41400	5.18389e-05	-0.653338	0.117284	81	0.769554	0.058019
chr1:112448986-112449492	Heart	chr1_112491665_T_C_b38	42426	2.91614e-05	-0.67725	0.117284	81	0.769554	0.0775131
chr1:112448986-112449492	Heart	chr1_112496173_A_G_b38	46934	0.000101427	-0.862068	0.117284	81	0.769554	0.442282
chr1:112448986-112449492	Heart	chr1_112498210_G_C_b38	48971	0.000101427	-0.862068	0.0493827	81	0.769554	0.0221734
chr1:115470324-115470819	Heart	chr1_115435981_A_G_b38	-34591	4.692e-05	-0.669161	0.209877	81	0.81067	0.283209
chr1:115470324-115470819	Heart	chr1_115443473_T_G_b38	-27099	2.71671e-05	-0.733519	0.320988	81	0.81067	0.865243
chr1:115470324-115470819	Heart	chr1_115446508_G_T_b38	-24064	2.71671e-05	-0.733519	0.209877	81	0.81067	0.501109
chr1:115470324-115470819	Heart	chr1_115465289_T_C_b38	-5283	0.000116419	1.00327	0.277778	81	0.81067	1
chr1:116355960-116357417	Heart	chr1_116257579_G_A_b38	-99109	1.00324e-05	-0.766983	0.17284	81	0.833019	0.357364
chr1:116355960-116357417	Heart	chr1_116258406_T_G_b38	-98282	4.34441e-05	-0.724312	0.17284	81	0.833019	0.242641
chr1:116355960-116357417	Heart	chr1_116259766_A_G_b38	-96922	8.6656e-05	-0.694554	0.216049	81	0.833019	0.325337
chr1:116355960-116357417	Heart	chr1_116260109_G_A_b38	-96579	5.32319e-05	-0.709901	0.191358	81	0.833019	0.278012
chr1:116355960-116357417	Heart	chr1_116260687_A_C_b38	-96001	5.32319e-05	-0.709901	0.259259	81	0.833019	0.538497
chr1:116355960-116357417	Heart	chr1_116260700_T_G_b38	-95988	5.32319e-05	-0.709901	0.191358	81	0.833019	0.278012
chr1:116355960-116357417	Heart	chr1_116262105_A_C_b38	-94583	2.36035e-05	-0.755822	0.191358	81	0.833019	0.417201
chr1:116355960-116357417	Heart	chr1_116262331_C_T_b38	-94357	8.04385e-05	-0.716874	0.197531	81	0.833019	0.322125
chr1:116355960-116357417	Heart	chr1_116265103_C_G_b38	-91585	2.15596e-05	-0.78997	0.197531	81	0.833019	0.569398
chr1:116521559-116521893	Heart	chr1_116621648_G_C_b38	99922	2.9181e-05	-0.897463	0.438272	81	0.830328	0.999997
chr1:116845436-116848605	Heart	chr1_116846301_G_A_b38	-719	4.54518e-05	-0.792383	0.438272	81	0.901897	0.921551
chr1:11797225-11798164	Heart	chr1_11779866_C_T_b38	-17828	2.51635e-05	-0.743183	0.444444	81	0.654259	1
chr1:11797225-11798164	Heart	chr1_11790308_T_G_b38	-7386	2.06338e-05	0.554214	0.438272	81	0.654259	0.854684
chr1:11797225-11798164	Heart	chr1_11794698_G_A_b38	-2996	1.17176e-05	0.537221	0.438272	81	0.654259	0.781329
chr1:11797225-11798164	Heart	chr1_11795810_G_A_b38	-1884	1.87614e-05	0.521487	0.438272	81	0.654259	0.701535
chr1:11797225-11798164	Heart	chr1_11797894_T_C_b38	200	0.000114022	0.483146	0.438272	81	0.654259	0.48584
chr1:11797225-11798164	Heart	chr1_11797979_A_G_b38	285	2.92827e-07	-0.863731	0.432099	81	0.654259	1
chr1:11797225-11798164	Heart	chr1_11798900_T_C_b38	1206	3.77908e-06	-0.794061	0.438272	81	0.654259	1
chr1:11797225-11798164	Heart	chr1_11800786_G_A_b38	3092	1.89818e-07	-0.898514	0.197531	81	0.654259	1
chr1:11797225-11798164	Heart	chr1_11801798_A_G_b38	4104	2.60499e-06	-0.829078	0.197531	81	0.654259	0.999578
chr1:11797225-11798164	Heart	chr1_11802721_A_G_b38	5027	2.60499e-06	-0.829078	0.197531	81	0.654259	0.999578
chr1:11797225-11798164	Heart	chr1_11804529_T_C_b38	6835	5.077e-06	-0.824489	0.197531	81	0.654259	0.999413
chr1:11797225-11798164	Heart	chr1_11805747_A_G_b38	8053	2.92827e-07	-0.863731	0.203704	81	0.654259	0.999993
chr1:11797225-11798164	Heart	chr1_11810326_G_A_b38	12632	2.72399e-05	-0.755708	0.0555556	81	0.654259	0.0447649
chr1:11797225-11798164	Heart	chr1_11811651_G_A_b38	13957	0.000114022	0.483146	0.0617284	81	0.654259	0.00197547
chr1:11797225-11798164	Heart	chr1_11813359_A_C_b38	15665	2.92827e-07	-0.863731	0.0679012	81	0.654259	0.260626
chr1:11797225-11798164	Heart	chr1_11813730_T_C_b38	16036	2.92827e-07	-0.863731	0.0679012	81	0.654259	0.260626
chr1:11797225-11798164	Heart	chr1_11813794_C_T_b38	16100	0.000114022	0.483146	0.0679012	81	0.654259	0.00273505
chr1:11797225-11798164	Heart	chr1_11813812_G_T_b38	16118	1.87614e-05	0.521487	0.0679012	81	0.654259	0.0048695
chr1:11797225-11798164	Heart	chr1_11816243_T_G_b38	18549	2.92827e-07	-0.863731	0.0679012	81	0.654259	0.260626
chr1:11797225-11798164	Heart	chr1_11816360_C_T_b38	18666	1.87614e-05	0.521487	0.0679012	81	0.654259	0.0048695
chr1:11797225-11798164	Heart	chr1_11819105_G_A_b38	21411	1.96489e-05	-0.525564	0.0679012	81	0.654259	0.00517029
chr1:11797225-11798164	Heart	chr1_11819628_C_T_b38	21934	4.21495e-05	-0.485908	0.0679012	81	0.654259	0.00285336
chr1:11797225-11798164	Heart	chr1_11819642_A_G_b38	21948	2.92827e-07	-0.863731	0.0679012	81	0.654259	0.260626
chr1:11797225-11798164	Heart	chr1_11820674_G_T_b38	22980	2.60499e-06	-0.829078	0.0679012	81	0.654259	0.194172
chr1:11797225-11798164	Heart	chr1_11820680_T_C_b38	22986	2.60499e-06	-0.829078	0.0679012	81	0.654259	0.194172
chr1:11797225-11798164	Heart	chr1_11820681_G_T_b38	22987	2.60499e-06	-0.829078	0.0679012	81	0.654259	0.194172
chr1:11797225-11798164	Heart	chr1_11820684_A_T_b38	22990	2.60499e-06	-0.829078	0.0679012	81	0.654259	0.194172
chr1:11797225-11798164	Heart	chr1_11820691_T_C_b38	22997	2.60499e-06	-0.829078	0.0679012	81	0.654259	0.194172
chr1:11797225-11798164	Heart	chr1_11820698_C_T_b38	23004	2.60499e-06	-0.829078	0.0679012	81	0.654259	0.194172
chr1:11797225-11798164	Heart	chr1_11820703_C_G_b38	23009	2.60499e-06	-0.829078	0.0679012	81	0.654259	0.194172
chr1:11797225-11798164	Heart	chr1_11820711_A_G_b38	23017	2.60499e-06	-0.829078	0.0679012	81	0.654259	0.194172
chr1:11797225-11798164	Heart	chr1_11821384_C_G_b38	23690	2.60499e-06	-0.829078	0.0679012	81	0.654259	0.194172
chr1:11797225-11798164	Heart	chr1_11823275_A_G_b38	25581	1.87614e-05	-0.521487	0.0679012	81	0.654259	0.0048695
chr1:11797225-11798164	Heart	chr1_11823474_C_T_b38	25780	3.60356e-06	-0.92976	0.0679012	81	0.654259	0.42141
chr1:11797225-11798164	Heart	chr1_11823572_T_A_b38	25878	0.000114022	-0.483146	0.0679012	81	0.654259	0.00273505
chr1:11797225-11798164	Heart	chr1_11823674_C_T_b38	25980	2.60499e-06	-0.829078	0.0679012	81	0.654259	0.194172
chr1:11797225-11798164	Heart	chr1_11825590_A_G_b38	27896	2.60499e-06	-0.829078	0.0617284	81	0.654259	0.13897
chr1:11797225-11798164	Heart	chr1_11827246_A_G_b38	29552	2.92827e-07	-0.863731	0.0679012	81	0.654259	0.260626
chr1:11797225-11798164	Heart	chr1_11827325_A_G_b38	29631	2.92827e-07	-0.863731	0.0679012	81	0.654259	0.260626
chr1:11797225-11798164	Heart	chr1_11828327_A_G_b38	30633	0.000114022	-0.483146	0.0679012	81	0.654259	0.00273505
chr1:11797225-11798164	Heart	chr1_11829411_A_G_b38	31717	1.87614e-05	-0.521487	0.0679012	81	0.654259	0.0048695
chr1:11797225-11798164	Heart	chr1_11830638_C_T_b38	32944	2.84563e-05	-0.50912	0.0679012	81	0.654259	0.00405328
chr1:11797225-11798164	Heart	chr1_11832558_G_C_b38	34864	2.92827e-07	-0.863731	0.0679012	81	0.654259	0.260626
chr1:11797225-11798164	Heart	chr1_11835618_A_G_b38	37924	2.92827e-07	-0.863731	0.333333	81	0.654259	1
chr1:11797225-11798164	Heart	chr1_11835738_G_A_b38	38044	2.60499e-06	-0.829078	0.216049	81	0.654259	0.999959
chr1:11797225-11798164	Heart	chr1_11837535_A_G_b38	39841	1.87614e-05	-0.521487	0.222222	81	0.654259	0.256529
chr1:11797225-11798164	Heart	chr1_11838073_T_A_b38	40379	1.87614e-05	-0.521487	0.246914	81	0.654259	0.328894
chr1:11797225-11798164	Heart	chr1_11844019_T_C_b38	46325	2.55519e-07	-0.760241	0.364198	81	0.654259	1
chr1:11797225-11798164	Heart	chr1_11846903_T_C_b38	49209	8.04297e-05	-0.479184	0.351852	81	0.654259	0.368118
chr1:11797225-11798164	Heart	chr1_11850620_A_G_b38	52926	1.34317e-06	-0.57069	0.308642	81	0.654259	0.752468
chr1:11797225-11798164	Heart	chr1_11851787_C_T_b38	54093	1.34317e-06	-0.57069	0.339506	81	0.654259	0.815298
chr1:11797225-11798164	Heart	chr1_11853700_T_C_b38	56006	4.76105e-06	-0.540015	0.302469	81	0.654259	0.581158
chr1:11797225-11798164	Heart	chr1_11855410_T_C_b38	57716	0.000103567	-0.477441	0.32716	81	0.654259	0.320593
chr1:119000376-119002019	Heart	chr1_118949538_T_C_b38	-51660	4.92048e-05	-1.12883	0.432099	81	0.805151	1
chr1:119000376-119002019	Heart	chr1_118956809_G_A_b38	-44389	4.92048e-05	-1.12883	0.432099	81	0.805151	1
chr1:119000376-119002019	Heart	chr1_118957838_A_G_b38	-43360	4.92048e-05	-1.12883	0.432099	81	0.805151	1
chr1:119000376-119002019	Heart	chr1_118965436_T_C_b38	-35762	5.79706e-06	-1.05978	0.432099	81	0.805151	1
chr1:119000376-119002019	Heart	chr1_118970821_T_C_b38	-30377	5.79706e-06	-1.05978	0.432099	81	0.805151	1
chr1:119000376-119002019	Heart	chr1_118972438_A_C_b38	-28760	5.79706e-06	-1.05978	0.432099	81	0.805151	1
chr1:119000376-119002019	Heart	chr1_118978536_G_A_b38	-22662	5.79706e-06	-1.05978	0.432099	81	0.805151	1
chr1:119000376-119002019	Heart	chr1_118979865_C_A_b38	-21333	5.66097e-06	-1.01389	0.432099	81	0.805151	1
chr1:119000376-119002019	Heart	chr1_118985526_A_G_b38	-15672	5.79706e-06	-1.05978	0.432099	81	0.805151	1
chr1:119000376-119002019	Heart	chr1_118988780_T_C_b38	-12418	5.79706e-06	-1.05978	0.32716	81	0.805151	1
chr1:119000376-119002019	Heart	chr1_118992840_C_T_b38	-8358	1.82131e-06	-1.05169	0.308642	81	0.805151	1
chr1:119000376-119002019	Heart	chr1_118996082_G_A_b38	-5116	1.09468e-05	-0.840243	0.32716	81	0.805151	0.997882
chr1:119000376-119002019	Heart	chr1_118996917_C_G_b38	-4281	0.000105573	-0.719187	0.425926	81	0.805151	0.939888
chr1:119000376-119002019	Heart	chr1_118996986_G_A_b38	-4212	6.20289e-06	-0.980656	0.0864198	81	0.805151	0.319677
chr1:119000376-119002019	Heart	chr1_118997059_G_T_b38	-4139	0.000105573	-0.719187	0.0802469	81	0.805151	0.0221408
chr1:119000376-119002019	Heart	chr1_119002598_G_A_b38	1400	5.81453e-06	-1.11956	0.0864198	81	0.805151	0.667273
chr1:119000376-119002019	Heart	chr1_119003530_C_T_b38	2332	5.81453e-06	-1.11956	0.0864198	81	0.805151	0.667273
chr1:119000376-119002019	Heart	chr1_119006812_T_A_b38	5614	5.81453e-06	-1.11956	0.0864198	81	0.805151	0.667273
chr1:119000376-119002019	Heart	chr1_119016328_G_A_b38	15130	0.000134291	-0.76936	0.0802469	81	0.805151	0.0383454
chr1:119000376-119002019	Heart	chr1_119027145_C_T_b38	25947	2.4872e-05	-1.03797	0.0987654	81	0.805151	0.622379
chr1:119000376-119002019	Heart	chr1_119030366_G_A_b38	29168	2.68281e-05	-1.00171	0.0925926	81	0.805151	0.443606
chr1:119000376-119002019	Heart	chr1_119035324_C_G_b38	34126	4.68247e-05	-0.998374	0.0925926	81	0.805151	0.434988
chr1:119000376-119002019	Heart	chr1_119036456_C_T_b38	35258	2.68281e-05	-1.00171	0.0925926	81	0.805151	0.443606
chr1:119000376-119002019	Heart	chr1_119039768_C_G_b38	38570	6.99686e-05	-1.18332	0.0925926	81	0.805151	0.882008
chr1:119000376-119002019	Heart	chr1_119042326_G_A_b38	41128	6.51122e-05	-1.1848	0.0925926	81	0.805151	0.884392
chr1:119000376-119002019	Heart	chr1_119043769_G_C_b38	42571	6.51122e-05	-1.1848	0.0925926	81	0.805151	0.884392
chr1:119000376-119002019	Heart	chr1_119059535_C_T_b38	58337	6.51122e-05	-1.1848	0.0925926	81	0.805151	0.884392
chr1:119000376-119002019	Heart	chr1_119061637_A_C_b38	60439	2.68281e-05	-1.00171	0.0925926	81	0.805151	0.443606
chr1:119000376-119002019	Heart	chr1_119064830_C_T_b38	63632	5.58756e-05	-1.18891	0.0987654	81	0.805151	0.936521
chr1:119000376-119002019	Heart	chr1_119074321_C_T_b38	73123	6.51122e-05	-1.1848	0.0925926	81	0.805151	0.884392
chr1:119000376-119002019	Heart	chr1_119076888_C_T_b38	75690	8.45227e-05	-0.807125	0.104938	81	0.805151	0.147058
chr1:119000376-119002019	Heart	chr1_119078887_T_C_b38	77689	7.4891e-05	-0.80268	0.0802469	81	0.805151	0.0541345
chr1:119000376-119002019	Heart	chr1_119083119_C_T_b38	81921	6.51122e-05	-1.1848	0.0864198	81	0.805151	0.8177
chr1:119000376-119002019	Heart	chr1_119085056_C_T_b38	83858	6.51122e-05	-1.1848	0.148148	81	0.805151	0.999966
chr1:119000376-119002019	Heart	chr1_119095763_G_A_b38	94565	6.51122e-05	-1.1848	0.0802469	81	0.805151	0.731316
chr1:119000376-119002019	Heart	chr1_119096421_C_T_b38	95223	6.51122e-05	-1.1848	0.154321	81	0.805151	0.999993
chr1:119000376-119002019	Heart	chr1_119099399_T_C_b38	98201	7.4891e-05	-0.80268	0.191358	81	0.805151	0.677829
chr1:120287293-120288331	Heart	chr1_120332473_A_G_b38	44661	1.13927e-05	-0.600212	0.191358	81	0.686526	0.33019
chr1:120287293-120288331	Heart	chr1_120333520_C_T_b38	45708	9.43844e-05	-0.504587	0.259259	81	0.686526	0.209367
chr1:120287293-120288331	Heart	chr1_120333713_C_T_b38	45901	3.1226e-05	-0.626109	0.265432	81	0.686526	0.75097
chr1:120287293-120288331	Heart	chr1_120333761_A_C_b38	45949	8.29055e-05	-0.599768	0.277778	81	0.686526	0.671591
chr1:120287293-120288331	Heart	chr1_120342042_A_G_b38	54230	4.16203e-05	-0.593769	0.487654	81	0.686526	0.908331
chr1:120287293-120288331	Heart	chr1_120342181_A_T_b38	54369	0.000209864	-0.597789	0.487654	81	0.686526	0.919141
chr1:120287293-120288331	Heart	chr1_120342337_G_A_b38	54525	6.01393e-05	-0.587829	0.493827	81	0.686526	0.891151
chr1:120287293-120288331	Heart	chr1_120342338_C_A_b38	54526	6.01393e-05	-0.587829	0.493827	81	0.686526	0.891151
chr1:120287293-120288331	Heart	chr1_120344306_C_T_b38	56494	4.33121e-05	-0.617509	0.481481	81	0.686526	0.95951
chr1:120287293-120288331	Heart	chr1_120345413_G_A_b38	57601	2.68408e-05	-0.637958	0.493827	81	0.686526	0.983816
chr1:120287293-120288331	Heart	chr1_120347926_T_G_b38	60114	1.25557e-05	-0.642783	0.493827	81	0.686526	0.987306
chr1:120287293-120288331	Heart	chr1_120357328_C_G_b38	69516	0.000175364	-0.525982	0.37037	81	0.686526	0.512381
chr1:120289792-120291000	Heart	chr1_120332473_A_G_b38	42077	0.000102528	-0.483077	0.191358	81	0.613945	0.155638
chr1:120289792-120291000	Heart	chr1_120333180_G_A_b38	42784	0.000179713	-0.739176	0.265432	81	0.613945	0.999993
chr1:120289792-120291000	Heart	chr1_120345413_G_A_b38	55017	6.61562e-05	-0.545841	0.493827	81	0.613945	0.947664
chr1:120289792-120291000	Heart	chr1_120362690_T_A_b38	72294	0.000230134	-0.815495	0.0740741	81	0.613945	0.355608
chr1:120296099-120296824	Heart	chr1_120332473_A_G_b38	36011	2.57732e-05	-0.672055	0.191358	81	0.796802	0.258774
chr1:120296099-120296824	Heart	chr1_120333703_A_T_b38	37241	8.33177e-05	0.590714	0.265432	81	0.796802	0.235333
chr1:120296099-120296824	Heart	chr1_120333713_C_T_b38	37251	6.1054e-05	-0.703098	0.265432	81	0.796802	0.659465
chr1:120296099-120296824	Heart	chr1_120333761_A_C_b38	37299	7.37671e-05	-0.70043	0.277778	81	0.796802	0.68908
chr1:120296099-120296824	Heart	chr1_120342042_A_G_b38	45580	2.62134e-05	-0.704454	0.487654	81	0.796802	0.940548
chr1:120296099-120296824	Heart	chr1_120342181_A_T_b38	45719	0.000172325	-0.702049	0.487654	81	0.796802	0.936098
chr1:120296099-120296824	Heart	chr1_120354974_G_A_b38	58512	0.000140119	-0.682115	0.376543	81	0.796802	0.825119
chr1:120296099-120296824	Heart	chr1_120357613_C_T_b38	61151	2.21604e-05	-0.803517	0.395062	81	0.796802	0.998483
chr1:120296099-120296824	Heart	chr1_120360721_G_A_b38	64259	8.94137e-05	-0.69179	0.37037	81	0.796802	0.849333
chr1:120296099-120296824	Heart	chr1_120368155_G_T_b38	71693	0.000126501	-0.627159	0.0864198	81	0.796802	0.0104857
chr1:120296099-120296824	Heart	chr1_120370829_G_A_b38	74367	1.33377e-05	-0.778045	0.0864198	81	0.796802	0.0601162
chr1:120296099-120296824	Heart	chr1_120371208_T_A_b38	74746	0.000126501	-0.627159	0.234568	81	0.796802	0.268324
chr1:120296099-120296824	Heart	chr1_120371352_C_G_b38	74890	0.000126501	-0.627159	0.376543	81	0.796802	0.598013
chr1:120296099-120296824	Heart	chr1_120371553_C_T_b38	75091	0.000126501	-0.627159	0.364198	81	0.796802	0.578386
chr1:120296099-120296824	Heart	chr1_120371907_A_C_b38	75445	0.000198977	-0.637941	0.388889	81	0.796802	0.664348
chr1:120296099-120296824	Heart	chr1_120376148_A_G_b38	79686	0.000126501	-0.627159	0.395062	81	0.796802	0.623611
chr1:120296099-120296824	Heart	chr1_120380382_T_A_b38	83920	5.56363e-05	-0.75993	0.388889	81	0.796802	0.984191
chr1:120296099-120296824	Heart	chr1_120393932_A_T_b38	97470	7.48031e-05	0.625797	0.388889	81	0.796802	0.609352
chr1:120296099-120296824	Heart	chr1_120395925_A_G_b38	99463	0.00015481	0.572938	0.469136	81	0.796802	0.430816
chr1:120299957-120300503	Heart	chr1_120357613_C_T_b38	57383	0.000100036	-0.711811	0.395062	81	0.76085	0.97429
chr1:120304617-120306997	Heart	chr1_120332473_A_G_b38	26666	0.000184456	-0.370132	0.191358	81	0.486482	0.120151
chr1:120304617-120306997	Heart	chr1_120333713_C_T_b38	27906	8.08536e-05	-0.423016	0.265432	81	0.486482	0.617455
chr1:120304617-120306997	Heart	chr1_120333761_A_C_b38	27954	7.00818e-05	-0.428793	0.277778	81	0.486482	0.696621
chr1:120304617-120306997	Heart	chr1_120342042_A_G_b38	36235	1.74441e-05	-0.438074	0.487654	81	0.486482	0.960987
chr1:120304617-120306997	Heart	chr1_120345413_G_A_b38	39606	1.13591e-05	-0.46953	0.493827	81	0.486482	0.995934
chr1:120304617-120306997	Heart	chr1_120354974_G_A_b38	49167	3.71786e-05	-0.446534	0.376543	81	0.486482	0.948268
chr1:120304617-120306997	Heart	chr1_120357328_C_G_b38	51521	0.000121558	-0.380682	0.37037	81	0.486482	0.57182
chr1:120304617-120306997	Heart	chr1_120360721_G_A_b38	54914	9.17145e-06	-0.470024	0.37037	81	0.486482	0.98586
chr1:120304617-120306997	Heart	chr1_120368155_G_T_b38	62348	0.000157878	-0.378066	0.0864198	81	0.486482	0.00947734
chr1:120304617-120306997	Heart	chr1_120370829_G_A_b38	65022	3.78219e-05	-0.453069	0.0864198	81	0.486482	0.0409291
chr1:120304617-120306997	Heart	chr1_120371208_T_A_b38	65401	0.000157878	-0.378066	0.234568	81	0.486482	0.245435
chr1:120304617-120306997	Heart	chr1_120371352_C_G_b38	65545	0.000157878	-0.378066	0.376543	81	0.486482	0.561707
chr1:120304617-120306997	Heart	chr1_120371553_C_T_b38	65746	0.000157878	-0.378066	0.364198	81	0.486482	0.542304
chr1:120304617-120306997	Heart	chr1_120376148_A_G_b38	70341	0.000157878	-0.378066	0.395062	81	0.486482	0.587149
chr1:120304617-120306997	Heart	chr1_120380700_G_A_b38	74893	7.29448e-05	-0.475412	0.395062	81	0.486482	0.993902
chr1:120304617-120306997	Heart	chr1_120381861_C_A_b38	76054	0.000128347	-0.419119	0.228395	81	0.486482	0.451159
chr1:120304617-120306997	Heart	chr1_120402908_C_A_b38	97101	2.79563e-05	-0.469721	0.376543	81	0.486482	0.987052
chr1:120307262-120307909	Heart	chr1_120333520_C_T_b38	25934	0.000259858	-0.406746	0.259259	81	0.587091	0.134283
chr1:120307262-120307909	Heart	chr1_120333713_C_T_b38	26127	0.000141915	-0.494864	0.265432	81	0.587091	0.529016
chr1:120307262-120307909	Heart	chr1_120333761_A_C_b38	26175	0.000186641	-0.489928	0.277778	81	0.587091	0.54088
chr1:120307262-120307909	Heart	chr1_120342337_G_A_b38	34751	0.000196031	-0.470794	0.493827	81	0.587091	0.739091
chr1:120307262-120307909	Heart	chr1_120342338_C_A_b38	34752	0.000196031	-0.470794	0.493827	81	0.587091	0.739091
chr1:120307262-120307909	Heart	chr1_120344306_C_T_b38	36720	0.000243226	-0.480118	0.481481	81	0.587091	0.788777
chr1:120307262-120307909	Heart	chr1_120345413_G_A_b38	37827	0.000158169	-0.497541	0.493827	81	0.587091	0.871373
chr1:120307262-120307909	Heart	chr1_120347926_T_G_b38	40340	0.000181115	-0.480848	0.493827	81	0.587091	0.794113
chr1:120307262-120307909	Heart	chr1_120354974_G_A_b38	47388	3.11741e-05	-0.543427	0.376543	81	0.587091	0.957411
chr1:120307262-120307909	Heart	chr1_120357328_C_G_b38	49742	0.000220322	-0.443663	0.37037	81	0.587091	0.474945
chr1:120307262-120307909	Heart	chr1_120370829_G_A_b38	63243	7.43025e-05	-0.528466	0.0864198	81	0.587091	0.0310117
chr1:120307262-120307909	Heart	chr1_120380700_G_A_b38	73114	6.26455e-05	-0.57829	0.395062	81	0.587091	0.995563
chr1:120307262-120307909	Heart	chr1_120402908_C_A_b38	95322	0.000101545	-0.531101	0.376543	81	0.587091	0.929543
chr1:120843688-120845215	Heart	chr1_120928765_G_T_b38	84313	5.42803e-07	-0.918704	0.388889	81	0.85331	0.999976
chr1:120843688-120845215	Heart	chr1_120928906_A_T_b38	84454	6.48473e-07	-0.914734	0.37037	81	0.85331	0.999927
chr1:120843688-120845215	Heart	chr1_120933314_G_T_b38	88862	5.31886e-05	-0.74004	0.382716	81	0.85331	0.860846
chr1:120843688-120845215	Heart	chr1_120933464_C_T_b38	89012	5.06187e-05	-0.844931	0.382716	81	0.85331	0.995464
chr1:120843688-120845215	Heart	chr1_120934708_G_A_b38	90256	2.97048e-05	-0.724948	0.351852	81	0.85331	0.77054
chr1:120843688-120845215	Heart	chr1_120935913_A_T_b38	91461	0.000109124	-0.68355	0.351852	81	0.85331	0.606873
chr1:120843688-120845215	Heart	chr1_120937535_G_A_b38	93083	0.000239508	-0.66258	0.0925926	81	0.85331	0.0120607
chr1:120843688-120845215	Heart	chr1_120937833_C_T_b38	93381	0.000109124	-0.68355	0.148148	81	0.85331	0.080653
chr1:120843688-120845215	Heart	chr1_120942451_T_C_b38	97999	2.97048e-05	-0.724948	0.45679	81	0.85331	0.868966
chr1:120843688-120845215	Heart	chr1_120942758_T_C_b38	98306	2.43006e-05	-0.733445	0.45679	81	0.85331	0.891456
chr1:120843688-120845215	Heart	chr1_120942996_T_A_b38	98544	6.54107e-06	-0.812743	0.376543	81	0.85331	0.980139
chr1:120850238-120851592	Heart	chr1_120928765_G_T_b38	77850	6.12282e-11	-1.00711	0.388889	81	0.766467	1
chr1:120850238-120851592	Heart	chr1_120928906_A_T_b38	77991	8.77094e-11	-1.00262	0.37037	81	0.766467	1
chr1:120850238-120851592	Heart	chr1_120929950_T_C_b38	79035	1.24827e-09	-1.01372	0.382716	81	0.766467	1
chr1:120850238-120851592	Heart	chr1_120932421_G_A_b38	81506	6.35725e-14	0.892905	0.382716	81	0.766467	1
chr1:120850238-120851592	Heart	chr1_120933314_G_T_b38	82399	1.27209e-08	-0.878867	0.382716	81	0.766467	1
chr1:120850238-120851592	Heart	chr1_120933464_C_T_b38	82549	5.34514e-09	-1.02009	0.382716	81	0.766467	1
chr1:120850238-120851592	Heart	chr1_120934708_G_A_b38	83793	5.53893e-10	-0.891528	0.351852	81	0.766467	1
chr1:120850238-120851592	Heart	chr1_120935744_G_C_b38	84829	6.35725e-14	0.892905	0.37037	81	0.766467	1
chr1:120850238-120851592	Heart	chr1_120935913_A_T_b38	84998	8.17686e-09	-0.851517	0.351852	81	0.766467	0.999991
chr1:120850238-120851592	Heart	chr1_120937445_G_C_b38	86530	2.40741e-13	0.937697	0.0864198	81	0.766467	0.329193
chr1:120850238-120851592	Heart	chr1_120937535_G_A_b38	86620	2.55447e-08	-0.842117	0.0925926	81	0.766467	0.192702
chr1:120850238-120851592	Heart	chr1_120937833_C_T_b38	86918	8.17686e-09	-0.851517	0.148148	81	0.766467	0.695748
chr1:120850238-120851592	Heart	chr1_120938825_T_A_b38	87910	1.21048e-13	0.887671	0.339506	81	0.766467	1
chr1:120850238-120851592	Heart	chr1_120940417_G_T_b38	89502	8.37979e-08	-0.88443	0.339506	81	0.766467	1
chr1:120850238-120851592	Heart	chr1_120940853_T_C_b38	89938	5.72055e-07	-0.90559	0.345679	81	0.766467	1
chr1:120850238-120851592	Heart	chr1_120940901_T_A_b38	89986	2.52178e-05	-0.896072	0.419753	81	0.766467	1
chr1:120850238-120851592	Heart	chr1_120941009_T_A_b38	90094	6.07292e-08	-0.894873	0.376543	81	0.766467	1
chr1:120850238-120851592	Heart	chr1_120941400_G_A_b38	90485	6.493e-13	0.844458	0.37037	81	0.766467	0.999993
chr1:120850238-120851592	Heart	chr1_120942451_T_C_b38	91536	5.53893e-10	-0.891528	0.45679	81	0.766467	1
chr1:120850238-120851592	Heart	chr1_120942758_T_C_b38	91843	7.81164e-10	-0.888035	0.45679	81	0.766467	1
chr1:120850238-120851592	Heart	chr1_120942996_T_A_b38	92081	3.75987e-11	-0.979086	0.376543	81	0.766467	1
chr1:120850238-120851592	Heart	chr1_120944669_C_T_b38	93754	5.53893e-10	-0.891528	0.382716	81	0.766467	1
chr1:120850238-120851592	Heart	chr1_120945132_C_T_b38	94217	6.35725e-14	0.892905	0.376543	81	0.766467	1
chr1:120850238-120851592	Heart	chr1_120945791_G_A_b38	94876	8.04577e-14	0.915916	0.45679	81	0.766467	1
chr1:120850238-120851592	Heart	chr1_120946226_G_A_b38	95311	1.69185e-07	-0.99579	0.382716	81	0.766467	1
chr1:120850238-120851592	Heart	chr1_120946420_G_A_b38	95505	7.33096e-12	0.86183	0.376543	81	0.766467	0.999999
chr1:120850238-120851592	Heart	chr1_120946498_G_A_b38	95583	5.53893e-10	-0.891528	0.314815	81	0.766467	0.999999
chr1:120850238-120851592	Heart	chr1_120946981_C_A_b38	96066	5.53893e-10	-0.891528	0.32716	81	0.766467	1
chr1:120850238-120851592	Heart	chr1_120946983_C_T_b38	96068	5.53893e-10	-0.891528	0.314815	81	0.766467	0.999999
chr1:120850238-120851592	Heart	chr1_120947342_T_C_b38	96427	1.21048e-13	0.887671	0.376543	81	0.766467	1
chr1:120850238-120851592	Heart	chr1_120947348_C_T_b38	96433	5.53893e-10	-0.891528	0.376543	81	0.766467	1
chr1:120850238-120851592	Heart	chr1_120947491_G_A_b38	96576	6.06119e-10	-0.968598	0.37037	81	0.766467	1
chr1:120850238-120851592	Heart	chr1_120947700_A_G_b38	96785	1.08733e-08	-1.08202	0.376543	81	0.766467	1
chr1:120850238-120851592	Heart	chr1_120947862_G_A_b38	96947	7.83655e-09	-0.877189	0.37037	81	0.766467	1
chr1:120850238-120851592	Heart	chr1_120948180_G_A_b38	97265	1.24224e-13	0.88747	0.382716	81	0.766467	1
chr1:120850238-120851592	Heart	chr1_120949503_C_T_b38	98588	1.21048e-13	0.887671	0.283951	81	0.766467	0.999963
chr1:120850238-120851592	Heart	chr1_120949639_C_T_b38	98724	3.4811e-14	0.904573	0.376543	81	0.766467	1
chr1:120850238-120851592	Heart	chr1_120950040_T_C_b38	99125	2.18079e-10	-1.03846	0.320988	81	0.766467	1
chr1:120850238-120851592	Heart	chr1_120950187_C_G_b38	99272	6.62799e-13	0.879365	0.345679	81	0.766467	1
chr1:120850238-120851592	Heart	chr1_120950634_G_T_b38	99719	9.4177e-12	0.851624	0.320988	81	0.766467	0.999938
chr1:120850238-120851592	Heart	chr1_120950781_A_T_b38	99866	6.35725e-14	0.892905	0.351852	81	0.766467	1
chr1:120850761-120851053	Heart	chr1_120805313_C_T_b38	-45594	4.54248e-05	0.889361	0.364198	81	0.652124	1
chr1:120850761-120851053	Heart	chr1_120844822_G_A_b38	-6085	4.54248e-05	0.889361	0.185185	81	0.652124	0.99999
chr1:120850761-120851053	Heart	chr1_120850766_C_A_b38	-141	4.54248e-05	0.889361	0.179012	81	0.652124	0.999967
chr1:120850761-120851053	Heart	chr1_120850925_C_G_b38	18	5.17737e-05	0.884399	0.179012	81	0.652124	0.999948
chr1:120850761-120851053	Heart	chr1_120854418_C_T_b38	3511	4.54248e-05	0.889361	0.37037	81	0.652124	1
chr1:120850761-120851053	Heart	chr1_120942282_T_G_b38	91375	4.42366e-05	-0.742424	0.45679	81	0.652124	1
chr1:120850761-120851053	Heart	chr1_120944519_T_C_b38	93612	4.42366e-05	-0.742424	0.382716	81	0.652124	1
chr1:120850761-120851053	Heart	chr1_120944682_T_C_b38	93775	0.000101986	-0.76034	0.382716	81	0.652124	1
chr1:120850761-120851053	Heart	chr1_120945594_T_C_b38	94687	0.000159595	-0.725902	0.45679	81	0.652124	1
chr1:120850761-120851053	Heart	chr1_120946950_G_A_b38	96043	4.42366e-05	-0.742424	0.376543	81	0.652124	1
chr1:120850761-120851053	Heart	chr1_120950047_T_C_b38	99140	8.74542e-05	-0.765362	0.376543	81	0.652124	1
chr1:146227426-146229128	Heart	chr1_146174210_G_A_b38	-54067	0.000298808	-0.779289	0.438272	81	0.60497	1
chr1:148334015-148335810	Heart	chr1_148284990_G_A_b38	-49922	2.28429e-06	-0.932145	0.469136	81	0.926677	0.999431
chr1:148334015-148335810	Heart	chr1_148311718_A_T_b38	-23194	8.72398e-08	-1.24175	0.351852	81	0.926677	1
chr1:148334015-148335810	Heart	chr1_148312983_C_T_b38	-21929	8.72398e-08	-1.24175	0.481481	81	0.926677	1
chr1:148334015-148335810	Heart	chr1_148314677_C_T_b38	-20235	8.72398e-08	-1.24175	0.481481	81	0.926677	1
chr1:148334015-148335810	Heart	chr1_148325328_A_G_b38	-9584	4.13329e-07	-1.16076	0.5	81	0.926677	1
chr1:148334015-148335810	Heart	chr1_148330152_A_C_b38	-4760	1.75042e-07	-1.19203	0.438272	81	0.926677	1
chr1:148334015-148335810	Heart	chr1_148330215_G_A_b38	-4697	5.45005e-07	-1.13233	0.462963	81	0.926677	1
chr1:148334015-148335810	Heart	chr1_148330880_T_G_b38	-4032	1.75042e-07	-1.19203	0.351852	81	0.926677	1
chr1:148334015-148335810	Heart	chr1_148331858_G_A_b38	-3054	2.36403e-05	-0.933533	0.5	81	0.926677	0.999535
chr1:148334015-148335810	Heart	chr1_148332765_G_A_b38	-2147	6.20327e-06	-1.01312	0.469136	81	0.926677	1
chr1:148334015-148335810	Heart	chr1_148333107_C_T_b38	-1805	5.48062e-05	-0.921686	0.469136	81	0.926677	0.998934
chr1:148334015-148335810	Heart	chr1_148334435_T_C_b38	-477	2.78805e-07	-1.1595	0.395062	81	0.926677	1
chr1:148334015-148335810	Heart	chr1_148334750_C_G_b38	-162	2.36581e-05	-0.922151	0.475309	81	0.926677	0.998999
chr1:148334015-148335810	Heart	chr1_148334986_A_T_b38	74	4.45224e-07	-1.11598	0.351852	81	0.926677	1
chr1:148334015-148335810	Heart	chr1_148335592_A_G_b38	680	6.91707e-07	-1.13757	0.5	81	0.926677	1
chr1:148334015-148335810	Heart	chr1_148342566_T_C_b38	7654	8.74629e-08	-1.11397	0.469136	81	0.926677	1
chr1:148334015-148335810	Heart	chr1_148346139_C_G_b38	11227	8.74629e-08	-1.11397	0.469136	81	0.926677	1
chr1:148334015-148335810	Heart	chr1_148346700_A_G_b38	11788	9.06243e-05	-0.878353	0.5	81	0.926677	0.991747
chr1:148334015-148335810	Heart	chr1_148348148_G_T_b38	13236	5.7589e-05	-0.960133	0.469136	81	0.926677	0.99992
chr1:148334015-148335810	Heart	chr1_148348153_A_T_b38	13241	5.7589e-05	-0.960133	0.487654	81	0.926677	0.999929
chr1:148334015-148335810	Heart	chr1_148348160_G_A_b38	13248	1.88052e-08	-1.24666	0.351852	81	0.926677	1
chr1:148334015-148335810	Heart	chr1_148348161_A_G_b38	13249	1.88052e-08	-1.24666	0.469136	81	0.926677	1
chr1:148334015-148335810	Heart	chr1_148348381_G_A_b38	13469	5.7589e-05	-0.960133	0.469136	81	0.926677	0.99992
chr1:148334015-148335810	Heart	chr1_148348525_A_G_b38	13613	1.07469e-07	-1.11292	0.469136	81	0.926677	1
chr1:148334015-148335810	Heart	chr1_148348667_T_G_b38	13755	1.88052e-08	-1.24666	0.469136	81	0.926677	1
chr1:148334015-148335810	Heart	chr1_148348688_G_A_b38	13776	1.88052e-08	-1.24666	0.469136	81	0.926677	1
chr1:148334015-148335810	Heart	chr1_148349575_A_G_b38	14663	4.51322e-07	-1.0695	0.487654	81	0.926677	1
chr1:148334015-148335810	Heart	chr1_148349597_C_T_b38	14685	4.51322e-07	-1.0695	0.351852	81	0.926677	1
chr1:148334015-148335810	Heart	chr1_148349654_A_C_b38	14742	1.71453e-07	-1.15072	0.469136	81	0.926677	1
chr1:148334015-148335810	Heart	chr1_148349877_A_G_b38	14965	1.88052e-08	-1.24666	0.481481	81	0.926677	1
chr1:148334015-148335810	Heart	chr1_148349906_G_A_b38	14994	1.88052e-08	-1.24666	0.493827	81	0.926677	1
chr1:148334015-148335810	Heart	chr1_148350084_T_C_b38	15172	4.08044e-07	-1.0701	0.351852	81	0.926677	1
chr1:148334015-148335810	Heart	chr1_148354147_T_G_b38	19235	2.09449e-06	-1.02553	0.5	81	0.926677	1
chr1:148334015-148335810	Heart	chr1_148359900_T_C_b38	24988	1.07721e-05	-0.993097	0.364198	81	0.926677	0.999903
chr1:148334015-148335810	Heart	chr1_148360618_A_C_b38	25706	4.8255e-07	-1.13363	0.481481	81	0.926677	1
chr1:148334015-148335810	Heart	chr1_148360851_G_A_b38	25939	4.8255e-07	-1.13363	0.475309	81	0.926677	1
chr1:148334015-148335810	Heart	chr1_148366572_C_A_b38	31660	1.26548e-06	-1.08404	0.382716	81	0.926677	1
chr1:148334015-148335810	Heart	chr1_148368782_A_T_b38	33870	4.8255e-07	-1.13363	0.469136	81	0.926677	1
chr1:148334015-148335810	Heart	chr1_148369518_T_G_b38	34606	2.90634e-08	-1.20409	0.382716	81	0.926677	1
chr1:148334015-148335810	Heart	chr1_148372980_A_C_b38	38068	4.8255e-07	-1.13363	0.438272	81	0.926677	1
chr1:148334015-148335810	Heart	chr1_148379147_C_T_b38	44235	3.55025e-06	-0.997093	0.351852	81	0.926677	0.999874
chr1:148334015-148335810	Heart	chr1_148379233_G_T_b38	44321	3.90386e-07	-1.04037	0.469136	81	0.926677	1
chr1:148334015-148335810	Heart	chr1_148379449_C_A_b38	44537	5.80979e-07	-1.05251	0.388889	81	0.926677	1
chr1:148334015-148335810	Heart	chr1_148379489_C_G_b38	44577	5.80979e-07	-1.05251	0.388889	81	0.926677	1
chr1:148334015-148335810	Heart	chr1_148379948_G_A_b38	45036	1.40723e-05	-0.920212	0.432099	81	0.926677	0.99831
chr1:148334015-148335810	Heart	chr1_148380299_G_A_b38	45387	5.80979e-07	-1.05251	0.351852	81	0.926677	0.999999
chr1:148334015-148335810	Heart	chr1_148380374_A_T_b38	45462	3.55025e-06	-0.997093	0.351852	81	0.926677	0.999874
chr1:148334015-148335810	Heart	chr1_148380581_C_T_b38	45669	5.80979e-07	-1.05251	0.351852	81	0.926677	0.999999
chr1:148334015-148335810	Heart	chr1_148381653_T_C_b38	46741	2.04483e-06	-0.953012	0.358025	81	0.926677	0.998493
chr1:148334015-148335810	Heart	chr1_148382469_G_T_b38	47557	1.79131e-05	-0.907273	0.462963	81	0.926677	0.997569
chr1:148334015-148335810	Heart	chr1_148382900_A_G_b38	47988	1.49833e-06	-0.995873	0.351852	81	0.926677	0.999862
chr1:148334015-148335810	Heart	chr1_148383058_A_G_b38	48146	1.49833e-06	-0.995873	0.493827	81	0.926677	0.999997
chr1:148334015-148335810	Heart	chr1_148383257_C_T_b38	48345	1.79131e-05	-0.907273	0.351852	81	0.926677	0.986796
chr1:148334015-148335810	Heart	chr1_148384230_A_G_b38	49318	5.57291e-07	-1.06908	0.388889	81	0.926677	1
chr1:148334015-148335810	Heart	chr1_148384959_T_C_b38	50047	1.34719e-06	-1.00836	0.351852	81	0.926677	0.999946
chr1:148334015-148335810	Heart	chr1_148385471_T_C_b38	50559	2.43917e-06	-1.00693	0.37037	81	0.926677	0.999976
chr1:148334015-148335810	Heart	chr1_148386052_C_T_b38	51140	1.79131e-05	-0.907273	0.351852	81	0.926677	0.986796
chr1:148334015-148335810	Heart	chr1_148386300_T_C_b38	51388	2.79297e-05	-0.889075	0.493827	81	0.926677	0.994803
chr1:148334015-148335810	Heart	chr1_148386303_G_A_b38	51391	2.79297e-05	-0.889075	0.351852	81	0.926677	0.975538
chr1:148334015-148335810	Heart	chr1_148386315_A_G_b38	51403	2.79297e-05	-0.889075	0.351852	81	0.926677	0.975538
chr1:148334015-148335810	Heart	chr1_148386857_A_G_b38	51945	7.31681e-06	-0.911038	0.5	81	0.926677	0.99825
chr1:148334015-148335810	Heart	chr1_148387055_C_A_b38	52143	1.61182e-05	-0.975075	0.351852	81	0.926677	0.999463
chr1:148334015-148335810	Heart	chr1_148387181_T_C_b38	52269	2.65669e-06	-0.98247	0.425926	81	0.926677	0.999974
chr1:148911791-148912247	Heart	chr1_148927668_A_T_b38	15649	0.000124472	-0.794433	0.358025	81	0.787494	0.996311
chr1:148911791-148912247	Heart	chr1_148931736_C_T_b38	19717	9.52915e-06	-0.958669	0.493827	81	0.787494	1
chr1:148911791-148912247	Heart	chr1_148934749_G_A_b38	22730	0.0001227	-0.741425	0.41358	81	0.787494	0.98278
chr1:148911791-148912247	Heart	chr1_148944768_G_C_b38	32749	0.000169259	-0.770159	0.401235	81	0.787494	0.994664
chr1:153616395-153618517	Heart	chr1_153609927_G_A_b38	-7529	1.82507e-05	-0.695893	0.351852	81	0.843436	0.691081
chr1:153616395-153618517	Heart	chr1_153611510_G_C_b38	-5946	2.22809e-05	-0.726078	0.351852	81	0.843436	0.803833
chr1:153616395-153618517	Heart	chr1_153612510_A_C_b38	-4946	1.82507e-05	-0.695893	0.351852	81	0.843436	0.691081
chr1:153616395-153618517	Heart	chr1_153613108_G_A_b38	-4348	0.000128643	-0.661028	0.469136	81	0.843436	0.670276
chr1:153616395-153618517	Heart	chr1_153614780_A_T_b38	-2676	2.63895e-05	-0.678224	0.469136	81	0.843436	0.741574
chr1:153616395-153618517	Heart	chr1_153615732_G_A_b38	-1724	2.63895e-05	-0.678224	0.351852	81	0.843436	0.61782
chr1:153616395-153618517	Heart	chr1_153615803_G_A_b38	-1653	2.63895e-05	-0.678224	0.351852	81	0.843436	0.61782
chr1:153616395-153618517	Heart	chr1_153616367_G_A_b38	-1089	2.63895e-05	-0.678224	0.351852	81	0.843436	0.61782
chr1:153616395-153618517	Heart	chr1_153617778_C_A_b38	322	5.00662e-06	-0.726649	0.351852	81	0.843436	0.805753
chr1:153616395-153618517	Heart	chr1_153619176_G_A_b38	1720	2.63895e-05	-0.678224	0.351852	81	0.843436	0.61782
chr1:153616395-153618517	Heart	chr1_153624127_G_A_b38	6671	7.03109e-05	-0.631872	0.45679	81	0.843436	0.536406
chr1:153616395-153618517	Heart	chr1_153650660_G_C_b38	33204	0.000100628	-0.627719	0.469136	81	0.843436	0.523115
chr1:153616395-153618517	Heart	chr1_153656169_C_T_b38	38713	9.8687e-05	-0.629052	0.351852	81	0.843436	0.411931
chr1:154154213-154156282	Heart	chr1_154082889_G_A_b38	-72359	0.000216154	1.22097	0.351852	81	0.879485	1
chr1:154154213-154156282	Heart	chr1_154155073_C_G_b38	-175	9.93035e-06	1.70436	0.469136	81	0.879485	1
chr1:154154213-154156282	Heart	chr1_154206248_C_A_b38	51000	9.18861e-06	1.59537	0.364198	81	0.879485	1
chr1:155226145-155228362	Heart	chr1_155127376_G_A_b38	-99878	5.0432e-05	0.750978	0.432099	81	0.690357	0.999998
chr1:15523374-15524360	Heart	chr1_15476843_A_G_b38	-47024	0.000179255	-0.52233	0.351852	81	0.621571	0.741631
chr1:15523374-15524360	Heart	chr1_15483211_T_C_b38	-40656	3.35845e-05	-0.518046	0.351852	81	0.621571	0.719194
chr1:15523374-15524360	Heart	chr1_15483851_T_C_b38	-40016	0.000146863	-0.528139	0.351852	81	0.621571	0.770884
chr1:15523374-15524360	Heart	chr1_15484129_T_C_b38	-39738	3.35845e-05	-0.518046	0.475309	81	0.621571	0.833082
chr1:15523374-15524360	Heart	chr1_15484641_C_A_b38	-39226	3.35845e-05	-0.518046	0.345679	81	0.621571	0.707824
chr1:15523374-15524360	Heart	chr1_15487474_A_C_b38	-36393	3.91827e-05	-0.525532	0.432099	81	0.621571	0.847082
chr1:15523374-15524360	Heart	chr1_15487691_C_T_b38	-36176	4.85314e-06	-0.539301	0.37037	81	0.621571	0.847912
chr1:15523374-15524360	Heart	chr1_15493273_C_A_b38	-30594	2.11794e-05	-0.555491	0.351852	81	0.621571	0.885466
chr1:15523374-15524360	Heart	chr1_15494081_T_A_b38	-29786	2.11794e-05	-0.555491	0.444444	81	0.621571	0.94654
chr1:15523374-15524360	Heart	chr1_15494112_A_G_b38	-29755	4.85314e-06	-0.539301	0.37037	81	0.621571	0.847912
chr1:15523374-15524360	Heart	chr1_15494123_A_G_b38	-29744	2.11794e-05	-0.555491	0.438272	81	0.621571	0.944781
chr1:15523374-15524360	Heart	chr1_15495090_C_T_b38	-28777	4.85314e-06	-0.539301	0.351852	81	0.621571	0.822643
chr1:15523374-15524360	Heart	chr1_15496566_C_T_b38	-27301	0.000168044	0.530457	0.351852	81	0.621571	0.782141
chr1:15523374-15524360	Heart	chr1_15502731_T_C_b38	-21136	7.30656e-06	-0.525315	0.351852	81	0.621571	0.756842
chr1:15523374-15524360	Heart	chr1_15503564_A_C_b38	-20303	4.85314e-06	-0.539301	0.351852	81	0.621571	0.822643
chr1:15523374-15524360	Heart	chr1_15503775_C_A_b38	-20092	4.85314e-06	-0.539301	0.351852	81	0.621571	0.822643
chr1:15523374-15524360	Heart	chr1_15505288_T_C_b38	-18579	4.85314e-06	-0.539301	0.290123	81	0.621571	0.689242
chr1:15523374-15524360	Heart	chr1_15505497_A_G_b38	-18370	4.85314e-06	-0.539301	0.351852	81	0.621571	0.822643
chr1:15523374-15524360	Heart	chr1_15505572_A_G_b38	-18295	4.85314e-06	-0.539301	0.425926	81	0.621571	0.895167
chr1:15523374-15524360	Heart	chr1_15505888_G_T_b38	-17979	4.85314e-06	-0.539301	0.351852	81	0.621571	0.822643
chr1:15523374-15524360	Heart	chr1_15506048_T_C_b38	-17819	4.85314e-06	-0.539301	0.432099	81	0.621571	0.898351
chr1:15523374-15524360	Heart	chr1_15506412_C_T_b38	-17455	8.04738e-05	-0.524672	0.432099	81	0.621571	0.843476
chr1:15523374-15524360	Heart	chr1_15507413_C_T_b38	-16454	4.85314e-06	-0.539301	0.432099	81	0.621571	0.898351
chr1:15523374-15524360	Heart	chr1_15507665_T_C_b38	-16202	4.85314e-06	-0.539301	0.432099	81	0.621571	0.898351
chr1:15523374-15524360	Heart	chr1_15507802_G_A_b38	-16065	6.5079e-06	-0.536434	0.432099	81	0.621571	0.888699
chr1:15523374-15524360	Heart	chr1_15507996_G_A_b38	-15871	4.85314e-06	-0.539301	0.432099	81	0.621571	0.898351
chr1:15523374-15524360	Heart	chr1_15508452_G_A_b38	-15415	4.85314e-06	-0.539301	0.425926	81	0.621571	0.895167
chr1:15523374-15524360	Heart	chr1_15508474_A_G_b38	-15393	2.11794e-05	-0.555491	0.425926	81	0.621571	0.940541
chr1:15523374-15524360	Heart	chr1_15508641_T_C_b38	-15226	4.85314e-06	-0.539301	0.432099	81	0.621571	0.898351
chr1:15523374-15524360	Heart	chr1_15508694_T_C_b38	-15173	4.85314e-06	-0.539301	0.432099	81	0.621571	0.898351
chr1:15523374-15524360	Heart	chr1_15508793_G_T_b38	-15074	2.11794e-05	-0.555491	0.432099	81	0.621571	0.942786
chr1:15523374-15524360	Heart	chr1_15509528_G_A_b38	-14339	2.90582e-05	-0.510476	0.432099	81	0.621571	0.777643
chr1:15523374-15524360	Heart	chr1_15510225_C_T_b38	-13642	4.85314e-06	-0.539301	0.432099	81	0.621571	0.898351
chr1:15523374-15524360	Heart	chr1_15511205_A_G_b38	-12662	4.85314e-06	-0.539301	0.425926	81	0.621571	0.895167
chr1:15523374-15524360	Heart	chr1_15511443_G_A_b38	-12424	1.86471e-06	-0.566671	0.432099	81	0.621571	0.964095
chr1:15523374-15524360	Heart	chr1_15512004_T_C_b38	-11863	4.85314e-06	-0.539301	0.432099	81	0.621571	0.898351
chr1:15523374-15524360	Heart	chr1_15512380_T_C_b38	-11487	2.11794e-05	-0.555491	0.419753	81	0.621571	0.938026
chr1:15523374-15524360	Heart	chr1_15513049_T_C_b38	-10818	4.85314e-06	-0.539301	0.432099	81	0.621571	0.898351
chr1:15523374-15524360	Heart	chr1_15513879_T_C_b38	-9988	4.85314e-06	-0.539301	0.425926	81	0.621571	0.895167
chr1:15523374-15524360	Heart	chr1_15515071_C_A_b38	-8796	4.85314e-06	-0.539301	0.432099	81	0.621571	0.898351
chr1:15523374-15524360	Heart	chr1_15515247_G_A_b38	-8620	4.85314e-06	-0.539301	0.432099	81	0.621571	0.898351
chr1:15523374-15524360	Heart	chr1_15516546_A_G_b38	-7321	4.95246e-06	-0.539	0.432099	81	0.621571	0.897364
chr1:15523374-15524360	Heart	chr1_15517266_T_C_b38	-6601	4.85314e-06	-0.539301	0.432099	81	0.621571	0.898351
chr1:15523374-15524360	Heart	chr1_15517327_C_T_b38	-6540	4.85314e-06	-0.539301	0.432099	81	0.621571	0.898351
chr1:15523374-15524360	Heart	chr1_15517360_T_C_b38	-6507	4.85314e-06	-0.539301	0.432099	81	0.621571	0.898351
chr1:15523374-15524360	Heart	chr1_15517562_G_A_b38	-6305	2.11794e-05	-0.555491	0.432099	81	0.621571	0.942786
chr1:15523374-15524360	Heart	chr1_15517741_G_T_b38	-6126	4.85314e-06	-0.539301	0.432099	81	0.621571	0.898351
chr1:15523374-15524360	Heart	chr1_15518120_A_G_b38	-5747	4.85314e-06	-0.539301	0.432099	81	0.621571	0.898351
chr1:15523374-15524360	Heart	chr1_15518431_C_T_b38	-5436	4.85314e-06	-0.539301	0.432099	81	0.621571	0.898351
chr1:15523374-15524360	Heart	chr1_15519022_A_G_b38	-4845	2.11794e-05	-0.555491	0.432099	81	0.621571	0.942786
chr1:15523374-15524360	Heart	chr1_15519032_A_G_b38	-4835	4.85314e-06	-0.539301	0.432099	81	0.621571	0.898351
chr1:15523374-15524360	Heart	chr1_15519371_G_C_b38	-4496	4.85314e-06	-0.539301	0.432099	81	0.621571	0.898351
chr1:15523374-15524360	Heart	chr1_15519372_G_A_b38	-4495	4.85314e-06	-0.539301	0.432099	81	0.621571	0.898351
chr1:15523374-15524360	Heart	chr1_15520973_C_T_b38	-2894	2.11794e-05	-0.555491	0.432099	81	0.621571	0.942786
chr1:15523374-15524360	Heart	chr1_15521251_A_C_b38	-2616	1.14937e-05	-0.5356	0.432099	81	0.621571	0.885789
chr1:15523374-15524360	Heart	chr1_15522201_C_T_b38	-1666	4.85314e-06	-0.539301	0.432099	81	0.621571	0.898351
chr1:15523374-15524360	Heart	chr1_15522556_T_A_b38	-1311	6.9669e-06	-0.538196	0.283951	81	0.621571	0.665264
chr1:15523374-15524360	Heart	chr1_15523149_C_T_b38	-718	4.85314e-06	-0.539301	0.432099	81	0.621571	0.898351
chr1:15523374-15524360	Heart	chr1_15523988_G_A_b38	121	2.11794e-05	-0.555491	0.432099	81	0.621571	0.942786
chr1:15523374-15524360	Heart	chr1_15524118_G_A_b38	251	6.5079e-06	-0.536434	0.432099	81	0.621571	0.888699
chr1:15523374-15524360	Heart	chr1_15525539_C_T_b38	1672	5.85869e-06	-0.546396	0.432099	81	0.621571	0.919908
chr1:15523374-15524360	Heart	chr1_15526209_T_C_b38	2342	4.85314e-06	-0.539301	0.432099	81	0.621571	0.898351
chr1:15523374-15524360	Heart	chr1_15526244_C_G_b38	2377	4.85314e-06	-0.539301	0.283951	81	0.621571	0.67109
chr1:15523374-15524360	Heart	chr1_15526794_T_G_b38	2927	4.85314e-06	-0.539301	0.432099	81	0.621571	0.898351
chr1:15523374-15524360	Heart	chr1_15527155_A_G_b38	3288	4.85314e-06	-0.539301	0.283951	81	0.621571	0.67109
chr1:15523374-15524360	Heart	chr1_15528844_A_C_b38	4977	4.85314e-06	-0.539301	0.432099	81	0.621571	0.898351
chr1:15523374-15524360	Heart	chr1_15528849_G_A_b38	4982	4.85314e-06	-0.539301	0.419753	81	0.621571	0.891629
chr1:15523374-15524360	Heart	chr1_15530639_A_G_b38	6772	4.85314e-06	-0.539301	0.432099	81	0.621571	0.898351
chr1:15523374-15524360	Heart	chr1_15530790_G_A_b38	6923	4.85314e-06	-0.539301	0.432099	81	0.621571	0.898351
chr1:15523374-15524360	Heart	chr1_15530807_C_T_b38	6940	4.85314e-06	-0.539301	0.432099	81	0.621571	0.898351
chr1:15523374-15524360	Heart	chr1_15531221_G_A_b38	7354	4.85314e-06	-0.539301	0.432099	81	0.621571	0.898351
chr1:15523374-15524360	Heart	chr1_15532062_T_C_b38	8195	4.85314e-06	-0.539301	0.450617	81	0.621571	0.905956
chr1:15523374-15524360	Heart	chr1_15534068_T_A_b38	10201	2.11794e-05	-0.555491	0.432099	81	0.621571	0.942786
chr1:15523374-15524360	Heart	chr1_15534578_C_A_b38	10711	2.11794e-05	-0.555491	0.432099	81	0.621571	0.942786
chr1:15523374-15524360	Heart	chr1_15537125_T_A_b38	13258	4.85314e-06	-0.539301	0.432099	81	0.621571	0.898351
chr1:15523374-15524360	Heart	chr1_15539109_A_G_b38	15242	4.85314e-06	-0.539301	0.271605	81	0.621571	0.632045
chr1:15523374-15524360	Heart	chr1_15539921_A_G_b38	16054	4.85314e-06	-0.539301	0.432099	81	0.621571	0.898351
chr1:15523374-15524360	Heart	chr1_15547320_C_G_b38	23453	2.11794e-05	-0.555491	0.432099	81	0.621571	0.942786
chr1:15523374-15524360	Heart	chr1_15547663_C_A_b38	23796	2.11794e-05	-0.555491	0.41358	81	0.621571	0.935223
chr1:15523374-15524360	Heart	chr1_15547784_A_G_b38	23917	4.85314e-06	-0.539301	0.432099	81	0.621571	0.898351
chr1:15523374-15524360	Heart	chr1_15549419_C_T_b38	25552	2.11794e-05	-0.555491	0.432099	81	0.621571	0.942786
chr1:15523374-15524360	Heart	chr1_15552042_T_A_b38	28175	4.61361e-05	-0.518951	0.432099	81	0.621571	0.818334
chr1:15523374-15524360	Heart	chr1_15553556_T_C_b38	29689	4.85314e-06	-0.539301	0.432099	81	0.621571	0.898351
chr1:15523374-15524360	Heart	chr1_15555916_A_G_b38	32049	0.000224721	-0.514556	0.32716	81	0.621571	0.650399
chr1:15523374-15524360	Heart	chr1_15567367_C_T_b38	43500	2.11794e-05	-0.555491	0.425926	81	0.621571	0.940541
chr1:15523374-15524360	Heart	chr1_15581612_C_T_b38	57745	1.72661e-05	-0.55511	0.314815	81	0.621571	0.825131
chr1:15523374-15524360	Heart	chr1_15581629_T_C_b38	57762	1.72661e-05	-0.55511	0.283951	81	0.621571	0.750945
chr1:15523374-15524360	Heart	chr1_15581637_A_C_b38	57770	9.71264e-06	-0.571758	0.432099	81	0.621571	0.971557
chr1:15523374-15524360	Heart	chr1_15581638_G_C_b38	57771	6.359e-06	-0.57212	0.432099	81	0.621571	0.97204
chr1:15523374-15524360	Heart	chr1_15581640_T_C_b38	57773	6.359e-06	-0.57212	0.432099	81	0.621571	0.97204
chr1:15523374-15524360	Heart	chr1_15581648_C_T_b38	57781	6.359e-06	-0.57212	0.432099	81	0.621571	0.97204
chr1:15523374-15524360	Heart	chr1_15581828_G_T_b38	57961	3.28121e-05	-0.549097	0.308642	81	0.621571	0.785421
chr1:15523374-15524360	Heart	chr1_15581831_A_G_b38	57964	6.359e-06	-0.57212	0.432099	81	0.621571	0.97204
chr1:15523374-15524360	Heart	chr1_15581948_C_T_b38	58081	6.359e-06	-0.57212	0.432099	81	0.621571	0.97204
chr1:15523374-15524360	Heart	chr1_15581970_C_A_b38	58103	6.359e-06	-0.57212	0.432099	81	0.621571	0.97204
chr1:15523374-15524360	Heart	chr1_15581991_G_A_b38	58124	6.43402e-06	-0.571532	0.432099	81	0.621571	0.971253
chr1:15523374-15524360	Heart	chr1_15582039_T_C_b38	58172	6.359e-06	-0.57212	0.432099	81	0.621571	0.97204
chr1:15523374-15524360	Heart	chr1_15582720_A_G_b38	58853	6.359e-06	-0.57212	0.283951	81	0.621571	0.826574
chr1:15523374-15524360	Heart	chr1_15582744_C_T_b38	58877	6.359e-06	-0.57212	0.432099	81	0.621571	0.97204
chr1:15523374-15524360	Heart	chr1_15582946_C_T_b38	59079	6.359e-06	-0.57212	0.290123	81	0.621571	0.841195
chr1:15523374-15524360	Heart	chr1_15583052_G_A_b38	59185	6.359e-06	-0.57212	0.351852	81	0.621571	0.933486
chr1:15523374-15524360	Heart	chr1_15583355_C_G_b38	59488	2.11794e-05	-0.555491	0.45679	81	0.621571	0.949408
chr1:15523374-15524360	Heart	chr1_15583400_A_G_b38	59533	6.359e-06	-0.57212	0.253086	81	0.621571	0.734126
chr1:15523374-15524360	Heart	chr1_15583508_C_T_b38	59641	6.359e-06	-0.57212	0.481481	81	0.621571	0.978038
chr1:15523374-15524360	Heart	chr1_15583525_C_T_b38	59658	6.359e-06	-0.57212	0.259259	81	0.621571	0.755322
chr1:15523374-15524360	Heart	chr1_15584515_T_G_b38	60648	6.359e-06	-0.57212	0.487654	81	0.621571	0.97828
chr1:15523374-15524360	Heart	chr1_15584536_T_G_b38	60669	6.359e-06	-0.57212	0.271605	81	0.621571	0.793593
chr1:15523374-15524360	Heart	chr1_15584998_A_G_b38	61131	8.51201e-06	-0.569197	0.271605	81	0.621571	0.780659
chr1:15523374-15524360	Heart	chr1_15585102_A_G_b38	61235	2.80508e-05	-0.551926	0.271605	81	0.621571	0.697763
chr1:15523374-15524360	Heart	chr1_15585352_T_C_b38	61485	8.04738e-05	-0.524672	0.493827	81	0.621571	0.863266
chr1:15523374-15524360	Heart	chr1_15585906_G_A_b38	62039	6.359e-06	-0.57212	0.259259	81	0.621571	0.755322
chr1:15523374-15524360	Heart	chr1_15585918_A_G_b38	62051	6.359e-06	-0.57212	0.271605	81	0.621571	0.793593
chr1:15523374-15524360	Heart	chr1_15586005_G_C_b38	62138	9.68525e-06	-0.570112	0.271605	81	0.621571	0.784746
chr1:15523374-15524360	Heart	chr1_15586119_G_A_b38	62252	4.32048e-05	-0.540023	0.265432	81	0.621571	0.61502
chr1:15523374-15524360	Heart	chr1_15586141_T_C_b38	62274	1.38736e-05	-0.569714	0.259259	81	0.621571	0.744078
chr1:15523374-15524360	Heart	chr1_15586228_A_G_b38	62361	2.11794e-05	-0.555491	0.253086	81	0.621571	0.651569
chr1:15523374-15524360	Heart	chr1_15586502_C_T_b38	62635	6.359e-06	-0.57212	0.265432	81	0.621571	0.775137
chr1:15523374-15524360	Heart	chr1_15586544_T_C_b38	62677	6.85272e-06	-0.570087	0.271605	81	0.621571	0.784635
chr1:15523374-15524360	Heart	chr1_15586981_A_T_b38	63114	6.359e-06	-0.57212	0.271605	81	0.621571	0.793593
chr1:15523374-15524360	Heart	chr1_15587115_C_T_b38	63248	6.359e-06	-0.57212	0.271605	81	0.621571	0.793593
chr1:15523374-15524360	Heart	chr1_15587554_C_G_b38	63687	6.359e-06	-0.57212	0.259259	81	0.621571	0.755322
chr1:15523374-15524360	Heart	chr1_15587716_C_T_b38	63849	6.359e-06	-0.57212	0.271605	81	0.621571	0.793593
chr1:15523374-15524360	Heart	chr1_15587837_C_G_b38	63970	6.359e-06	-0.57212	0.271605	81	0.621571	0.793593
chr1:15523374-15524360	Heart	chr1_15587881_C_G_b38	64014	6.359e-06	-0.57212	0.271605	81	0.621571	0.793593
chr1:15523374-15524360	Heart	chr1_15587966_C_G_b38	64099	6.359e-06	-0.57212	0.265432	81	0.621571	0.775137
chr1:15523374-15524360	Heart	chr1_15588305_A_G_b38	64438	6.359e-06	-0.57212	0.271605	81	0.621571	0.793593
chr1:15523374-15524360	Heart	chr1_15593959_T_C_b38	70092	0.000108482	-0.54638	0.487654	81	0.621571	0.932945
chr1:15523374-15524360	Heart	chr1_15597035_A_G_b38	73168	2.82759e-05	-0.545761	0.271605	81	0.621571	0.666059
chr1:156727784-156729684	Heart	chr1_156779461_G_T_b38	50727	2.08808e-05	0.645786	0.271605	81	0.669018	0.896451
chr1:15788635-15788959	Heart	chr1_15817679_C_A_b38	28882	5.19431e-05	0.998901	0.271605	81	0.746521	1
chr1:15788635-15788959	Heart	chr1_15850514_G_A_b38	61717	0.000158285	0.820642	0.487654	81	0.746521	1
chr1:15788635-15788959	Heart	chr1_15851083_G_A_b38	62286	4.11423e-05	0.963216	0.487654	81	0.746521	1
chr1:15788635-15788959	Heart	chr1_15862186_G_A_b38	73389	4.11423e-05	0.963216	0.475309	81	0.746521	1
chr1:15788635-15788959	Heart	chr1_15878607_T_C_b38	89810	4.11423e-05	0.963216	0.481481	81	0.746521	1
chr1:15788635-15788959	Heart	chr1_15883878_C_T_b38	95081	3.18479e-05	1.01441	0.290123	81	0.746521	1
chr1:161153255-161154713	Heart	chr1_161086828_G_A_b38	-67156	4.44073e-05	-0.534626	0.487654	81	0.554892	0.995585
chr1:161153255-161154713	Heart	chr1_161088119_A_G_b38	-65865	0.000132305	-0.488327	0.253086	81	0.554892	0.607475
chr1:16205866-16207782	Heart	chr1_16189384_C_T_b38	-17440	6.26797e-06	0.737535	0.259259	81	0.69086	0.98706
chr1:16205866-16207782	Heart	chr1_16191167_T_C_b38	-15657	3.40327e-05	0.697533	0.487654	81	0.69086	0.999586
chr1:16205866-16207782	Heart	chr1_16197272_C_G_b38	-9552	3.40327e-05	-0.697533	0.259259	81	0.69086	0.9421
chr1:16205866-16207782	Heart	chr1_16200034_G_A_b38	-6790	2.41504e-05	-0.657363	0.487654	81	0.69086	0.992765
chr1:16205866-16207782	Heart	chr1_16203554_C_T_b38	-3270	2.41504e-05	-0.657363	0.481481	81	0.69086	0.992661
chr1:16205866-16207782	Heart	chr1_16203869_G_A_b38	-2955	3.40327e-05	-0.697533	0.271605	81	0.69086	0.958756
chr1:16205866-16207782	Heart	chr1_16206527_C_T_b38	-297	2.41504e-05	-0.657363	0.487654	81	0.69086	0.992765
chr1:16205866-16207782	Heart	chr1_16209309_G_C_b38	2485	2.41504e-05	-0.657363	0.487654	81	0.69086	0.992765
chr1:16205866-16207782	Heart	chr1_16210794_T_G_b38	3970	2.41504e-05	-0.657363	0.481481	81	0.69086	0.992661
chr1:16205866-16207782	Heart	chr1_16211257_C_G_b38	4433	8.1993e-07	0.781183	0.253086	81	0.69086	0.99826
chr1:16205866-16207782	Heart	chr1_16212818_G_A_b38	5994	8.1993e-07	0.781183	0.12963	81	0.69086	0.586343
chr1:16205866-16207782	Heart	chr1_16213082_G_A_b38	6258	8.1993e-07	0.781183	0.259259	81	0.69086	0.998834
chr1:16205866-16207782	Heart	chr1_16213318_C_T_b38	6494	1.98416e-06	0.904777	0.45679	81	0.69086	1
chr1:16205866-16207782	Heart	chr1_16215281_C_T_b38	8457	7.03357e-06	0.895302	0.475309	81	0.69086	1
chr1:16205866-16207782	Heart	chr1_16215467_T_C_b38	8643	1.49104e-06	0.74776	0.265432	81	0.69086	0.993996
chr1:16205866-16207782	Heart	chr1_16216340_A_G_b38	9516	8.1993e-07	0.781183	0.265432	81	0.69086	0.999226
chr1:16205866-16207782	Heart	chr1_16216381_A_T_b38	9557	8.1993e-07	0.781183	0.487654	81	0.69086	1
chr1:16205866-16207782	Heart	chr1_16216442_T_G_b38	9618	8.1993e-07	0.781183	0.358025	81	0.69086	0.999999
chr1:16205866-16207782	Heart	chr1_16216851_A_C_b38	10027	9.76294e-07	0.785331	0.259259	81	0.69086	0.999122
chr1:16205866-16207782	Heart	chr1_16217887_G_T_b38	11063	9.71941e-06	0.868226	0.277778	81	0.69086	1
chr1:16205866-16207782	Heart	chr1_16223120_A_G_b38	16296	0.000164274	0.552045	0.259259	81	0.69086	0.370887
chr1:16205866-16207782	Heart	chr1_16225012_G_A_b38	18188	0.000164274	0.552045	0.259259	81	0.69086	0.370887
chr1:16205866-16207782	Heart	chr1_16225153_C_G_b38	18329	0.000164274	0.552045	0.259259	81	0.69086	0.370887
chr1:16205866-16207782	Heart	chr1_16225364_A_G_b38	18540	0.000164274	0.552045	0.481481	81	0.69086	0.727793
chr1:16205866-16207782	Heart	chr1_16225921_T_A_b38	19097	0.000164274	0.552045	0.259259	81	0.69086	0.370887
chr1:16205866-16207782	Heart	chr1_16226277_A_G_b38	19453	0.000164274	0.552045	0.308642	81	0.69086	0.505959
chr1:16205866-16207782	Heart	chr1_16227338_T_C_b38	20514	0.000164274	0.552045	0.265432	81	0.69086	0.388909
chr1:16205866-16207782	Heart	chr1_16229071_A_G_b38	22247	0.000164274	0.552045	0.265432	81	0.69086	0.388909
chr1:16205866-16207782	Heart	chr1_16233046_C_G_b38	26222	1.9056e-05	0.620748	0.265432	81	0.69086	0.710434
chr1:16205866-16207782	Heart	chr1_16234519_C_T_b38	27695	1.9056e-05	0.620748	0.265432	81	0.69086	0.710434
chr1:16205866-16207782	Heart	chr1_16234684_C_T_b38	27860	3.92103e-05	0.617778	0.253086	81	0.69086	0.653251
chr1:16205866-16207782	Heart	chr1_16238368_A_G_b38	31544	2.02714e-05	0.620123	0.265432	81	0.69086	0.707637
chr1:16205866-16207782	Heart	chr1_16242118_T_C_b38	35294	5.72121e-05	0.579896	0.265432	81	0.69086	0.517345
chr1:16205866-16207782	Heart	chr1_16242523_G_C_b38	35699	5.72121e-05	0.579896	0.259259	81	0.69086	0.496468
chr1:16205866-16207782	Heart	chr1_16243168_A_G_b38	36344	0.000179454	0.553603	0.265432	81	0.69086	0.395742
chr1:16205866-16207782	Heart	chr1_16243265_T_A_b38	36441	0.000136861	0.562029	0.265432	81	0.69086	0.433547
chr1:16205866-16207782	Heart	chr1_16244344_T_C_b38	37520	0.000136861	0.562029	0.265432	81	0.69086	0.433547
chr1:16205866-16207782	Heart	chr1_16247887_A_C_b38	41063	3.96244e-05	0.614718	0.271605	81	0.69086	0.703521
chr1:16205866-16207782	Heart	chr1_16248535_T_C_b38	41711	0.000136861	0.562029	0.271605	81	0.69086	0.452421
chr1:16205866-16207782	Heart	chr1_16250341_A_G_b38	43517	3.96244e-05	0.614718	0.265432	81	0.69086	0.683112
chr1:16205866-16207782	Heart	chr1_16251413_G_C_b38	44589	3.96244e-05	0.614718	0.302469	81	0.69086	0.789319
chr1:16205866-16207782	Heart	chr1_16252575_C_T_b38	45751	6.25792e-05	0.578189	0.302469	81	0.69086	0.620882
chr1:16205866-16207782	Heart	chr1_16255460_A_G_b38	48636	3.96244e-05	0.614718	0.395062	81	0.69086	0.918235
chr1:16205866-16207782	Heart	chr1_16256983_T_A_b38	50159	0.000136861	0.562029	0.277778	81	0.69086	0.470903
chr1:16205866-16207782	Heart	chr1_16257693_C_T_b38	50869	0.000189599	0.582194	0.302469	81	0.69086	0.640665
chr1:16205866-16207782	Heart	chr1_16259323_A_G_b38	52499	0.000136861	0.562029	0.302469	81	0.69086	0.540102
chr1:16205866-16207782	Heart	chr1_16259498_T_A_b38	52674	4.6963e-05	0.615144	0.302469	81	0.69086	0.791059
chr1:16205866-16207782	Heart	chr1_16261745_T_C_b38	54921	3.96244e-05	0.614718	0.283951	81	0.69086	0.741056
chr1:16205866-16207782	Heart	chr1_16261828_T_C_b38	55004	3.96244e-05	0.614718	0.302469	81	0.69086	0.789319
chr1:16205866-16207782	Heart	chr1_16266188_T_A_b38	59364	3.96244e-05	0.614718	0.283951	81	0.69086	0.741056
chr1:16205866-16207782	Heart	chr1_16266843_T_A_b38	60019	0.000136861	0.562029	0.283951	81	0.69086	0.488948
chr1:16205866-16207782	Heart	chr1_16267309_G_C_b38	60485	0.000136861	0.562029	0.290123	81	0.69086	0.506518
chr1:16205866-16207782	Heart	chr1_16267433_G_A_b38	60609	3.96244e-05	0.614718	0.0555556	81	0.69086	0.00552108
chr1:16205866-16207782	Heart	chr1_16267539_G_A_b38	60715	0.000127868	0.569454	0.487654	81	0.69086	0.809197
chr1:16205866-16207782	Heart	chr1_16267560_C_A_b38	60736	3.96244e-05	0.614718	0.166667	81	0.69086	0.257791
chr1:16205866-16207782	Heart	chr1_16268315_C_G_b38	61491	3.96244e-05	0.614718	0.166667	81	0.69086	0.257791
chr1:16205866-16207782	Heart	chr1_16270226_C_A_b38	63402	0.000136861	0.562029	0.166667	81	0.69086	0.132821
chr1:16205866-16207782	Heart	chr1_16270434_A_G_b38	63610	3.96244e-05	0.614718	0.160494	81	0.69086	0.231521
chr1:16205866-16207782	Heart	chr1_16271790_A_G_b38	64966	0.000136861	0.562029	0.166667	81	0.69086	0.132821
chr1:16205866-16207782	Heart	chr1_16272022_G_A_b38	65198	0.000189442	0.57999	0.166667	81	0.69086	0.168835
chr1:16205866-16207782	Heart	chr1_16272416_C_T_b38	65592	0.000136861	0.562029	0.166667	81	0.69086	0.132821
chr1:16205866-16207782	Heart	chr1_16272995_A_T_b38	66171	3.96244e-05	0.614718	0.203704	81	0.69086	0.427434
chr1:16205866-16207782	Heart	chr1_16273982_G_A_b38	67158	3.96244e-05	0.614718	0.166667	81	0.69086	0.257791
chr1:16205866-16207782	Heart	chr1_16274186_A_G_b38	67362	3.96244e-05	0.614718	0.191358	81	0.69086	0.369824
chr1:16205866-16207782	Heart	chr1_16274382_G_A_b38	67558	0.000136861	0.562029	0.191358	81	0.69086	0.199693
chr1:16205866-16207782	Heart	chr1_16274925_A_T_b38	68101	0.000136861	0.562029	0.179012	81	0.69086	0.164825
chr1:16205866-16207782	Heart	chr1_16275126_T_C_b38	68302	3.96244e-05	0.614718	0.179012	81	0.69086	0.312785
chr1:16205866-16207782	Heart	chr1_16275475_T_C_b38	68651	3.96244e-05	0.614718	0.179012	81	0.69086	0.312785
chr1:16205866-16207782	Heart	chr1_16275955_C_T_b38	69131	3.96244e-05	0.614718	0.179012	81	0.69086	0.312785
chr1:16205866-16207782	Heart	chr1_16276107_T_C_b38	69283	3.96244e-05	0.614718	0.179012	81	0.69086	0.312785
chr1:16205866-16207782	Heart	chr1_16276438_C_T_b38	69614	0.000153241	0.557451	0.179012	81	0.69086	0.154927
chr1:16205866-16207782	Heart	chr1_16279832_T_C_b38	73008	0.000178813	0.748626	0.253086	81	0.69086	0.989808
chr1:16205866-16207782	Heart	chr1_16281376_A_C_b38	74552	3.78789e-05	0.612152	0.185185	81	0.69086	0.331955
chr1:16205866-16207782	Heart	chr1_16282564_A_C_b38	75740	3.96244e-05	0.614718	0.197531	81	0.69086	0.398647
chr1:16205866-16207782	Heart	chr1_16284751_T_C_b38	77927	0.000136861	0.562029	0.185185	81	0.69086	0.181936
chr1:16205866-16207782	Heart	chr1_16286803_C_T_b38	79979	0.000136861	0.562029	0.185185	81	0.69086	0.181936
chr1:16205866-16207782	Heart	chr1_16287165_A_G_b38	80341	3.96244e-05	0.614718	0.185185	81	0.69086	0.341142
chr1:16205866-16207782	Heart	chr1_16291317_T_C_b38	84493	0.000136861	0.562029	0.179012	81	0.69086	0.164825
chr1:16205866-16207782	Heart	chr1_16291416_C_T_b38	84592	3.96244e-05	0.614718	0.185185	81	0.69086	0.341142
chr1:16205866-16207782	Heart	chr1_16291712_C_T_b38	84888	0.000127868	0.569454	0.185185	81	0.69086	0.200474
chr1:16205866-16207782	Heart	chr1_16291947_G_C_b38	85123	6.25792e-05	0.578189	0.185185	81	0.69086	0.223938
chr1:16205866-16207782	Heart	chr1_16292855_G_A_b38	86031	0.000136861	0.562029	0.253086	81	0.69086	0.394829
chr1:16205866-16207782	Heart	chr1_16293132_T_C_b38	86308	3.96244e-05	0.614718	0.265432	81	0.69086	0.683112
chr1:16205866-16207782	Heart	chr1_16293356_G_C_b38	86532	0.000136861	0.562029	0.185185	81	0.69086	0.181936
chr1:16205866-16207782	Heart	chr1_16294094_T_C_b38	87270	4.49573e-05	0.609533	0.185185	81	0.69086	0.322716
chr1:16205866-16207782	Heart	chr1_16296051_C_G_b38	89227	3.96244e-05	0.614718	0.185185	81	0.69086	0.341142
chr1:16205866-16207782	Heart	chr1_16297163_C_G_b38	90339	0.000194643	0.551084	0.185185	81	0.69086	0.156928
chr1:16205866-16207782	Heart	chr1_16299783_C_T_b38	92959	3.96244e-05	0.614718	0.265432	81	0.69086	0.683112
chr1:16205866-16207782	Heart	chr1_16301473_G_C_b38	94649	0.000183204	0.555716	0.185185	81	0.69086	0.167179
chr1:16205866-16207782	Heart	chr1_16302671_G_A_b38	95847	3.96244e-05	0.614718	0.253086	81	0.69086	0.639054
chr1:164586841-164587524	Heart	chr1_164605817_A_G_b38	18635	2.22143e-05	1.22399	0.185185	81	0.828968	1
chr1:164586841-164587524	Heart	chr1_164606455_C_T_b38	19273	2.22143e-05	1.22399	0.185185	81	0.828968	1
chr1:164586841-164587524	Heart	chr1_164607047_G_A_b38	19865	1.41019e-05	1.20234	0.160494	81	0.828968	0.999994
chr1:164586841-164587524	Heart	chr1_164609145_G_T_b38	21963	2.22143e-05	1.22399	0.179012	81	0.828968	1
chr1:164586841-164587524	Heart	chr1_164613474_A_G_b38	26292	2.22143e-05	1.22399	0.185185	81	0.828968	1
chr1:164706249-164706526	Heart	chr1_164756923_A_G_b38	50535	2.75556e-05	-0.68355	0.185185	81	0.832746	0.194419
chr1:164706249-164706526	Heart	chr1_164758783_A_T_b38	52395	1.89709e-05	-0.704173	0.17284	81	0.832746	0.198391
chr1:164706249-164706526	Heart	chr1_164759299_A_G_b38	52911	2.98732e-05	-0.711994	0.407407	81	0.832746	0.853668
chr1:164706249-164706526	Heart	chr1_164759305_T_C_b38	52917	2.98732e-05	-0.711994	0.314815	81	0.832746	0.712842
chr1:1658650-1660034	Heart	chr1_1586956_T_C_b38	-72386	0.000101154	-0.648575	0.475309	81	0.688402	0.989318
chr1:1658650-1660034	Heart	chr1_1586987_G_A_b38	-72355	0.000101154	-0.648575	0.481481	81	0.688402	0.989514
chr1:1658650-1660034	Heart	chr1_1650777_G_A_b38	-8565	9.97174e-05	-0.593955	0.339506	81	0.688402	0.788515
chr1:1658650-1660034	Heart	chr1_1651137_C_T_b38	-8205	5.34516e-05	-0.611791	0.32716	81	0.688402	0.837154
chr1:1658650-1660034	Heart	chr1_1651785_C_A_b38	-7557	4.62215e-05	-0.619853	0.314815	81	0.688402	0.843745
chr1:1658650-1660034	Heart	chr1_1651926_T_C_b38	-7416	5.34516e-05	-0.611791	0.444444	81	0.688402	0.939646
chr1:1658650-1660034	Heart	chr1_1652061_T_C_b38	-7281	5.65805e-05	-0.60916	0.438272	81	0.688402	0.931935
chr1:1658650-1660034	Heart	chr1_1652135_C_G_b38	-7207	5.34516e-05	-0.611791	0.339506	81	0.688402	0.857407
chr1:1658650-1660034	Heart	chr1_1652191_C_T_b38	-7151	3.78322e-05	-0.654805	0.339506	81	0.688402	0.961665
chr1:1658650-1660034	Heart	chr1_1652592_A_G_b38	-6750	5.34516e-05	-0.611791	0.339506	81	0.688402	0.857407
chr1:1658650-1660034	Heart	chr1_1652779_A_G_b38	-6563	5.34516e-05	-0.611791	0.339506	81	0.688402	0.857407
chr1:1658650-1660034	Heart	chr1_1653147_A_C_b38	-6195	6.2088e-05	-0.606067	0.339506	81	0.688402	0.836841
chr1:1658650-1660034	Heart	chr1_1653396_T_C_b38	-5946	5.34516e-05	-0.611791	0.339506	81	0.688402	0.857407
chr1:1658650-1660034	Heart	chr1_1653472_T_C_b38	-5870	5.34516e-05	-0.611791	0.104938	81	0.688402	0.0566565
chr1:1658650-1660034	Heart	chr1_1653811_G_A_b38	-5531	7.17455e-05	-0.612571	0.111111	81	0.688402	0.070117
chr1:1658650-1660034	Heart	chr1_1653893_C_T_b38	-5449	5.34516e-05	-0.611791	0.117284	81	0.688402	0.0838259
chr1:1658650-1660034	Heart	chr1_1653934_G_A_b38	-5408	5.34516e-05	-0.611791	0.259259	81	0.688402	0.658172
chr1:1658650-1660034	Heart	chr1_1654143_G_A_b38	-5199	4.19178e-05	-0.6198	0.259259	81	0.688402	0.694971
chr1:1658650-1660034	Heart	chr1_1654188_T_G_b38	-5154	5.34516e-05	-0.611791	0.253086	81	0.688402	0.635591
chr1:1658650-1660034	Heart	chr1_1658866_G_A_b38	-476	6.53649e-06	-0.6737	0.0740741	81	0.688402	0.0345484
chr1:1658650-1660034	Heart	chr1_1659060_G_A_b38	-282	6.99763e-05	-0.604634	0.12963	81	0.688402	0.107372
chr1:1658650-1660034	Heart	chr1_1659114_A_G_b38	-228	6.53649e-06	-0.6737	0.333333	81	0.688402	0.979949
chr1:1658650-1660034	Heart	chr1_1659220_A_G_b38	-122	6.53649e-06	-0.6737	0.246914	81	0.688402	0.863194
chr1:1658650-1660034	Heart	chr1_1661420_C_A_b38	2078	6.53649e-06	-0.6737	0.308642	81	0.688402	0.964993
chr1:16693852-16694152	Heart	chr1_16677039_G_A_b38	-16963	7.59791e-05	0.737531	0.246914	81	0.772671	0.806821
chr1:16693852-16694152	Heart	chr1_16678290_A_C_b38	-15712	7.59791e-05	0.737531	0.246914	81	0.772671	0.806821
chr1:167795264-167798034	Heart	chr1_167808344_G_T_b38	11695	3.91627e-06	-1.12156	0.265432	81	0.687127	0.806821
chr1:167795264-167798034	Heart	chr1_167823118_G_A_b38	26469	3.91627e-06	-1.12156	0.240741	81	0.687127	1
chr1:16895062-16897280	Heart	chr1_16861896_T_C_b38	-34275	0.000125843	-0.680218	0.419753	81	0.751325	0.953491
chr1:16895062-16897280	Heart	chr1_16937801_G_A_b38	41630	6.91257e-05	-0.693853	0.351852	81	0.751325	0.937927
chr1:16895062-16897280	Heart	chr1_16950132_C_T_b38	53961	0.000120624	-0.630708	0.37037	81	0.751325	0.768411
chr1:16895062-16897280	Heart	chr1_16960919_T_C_b38	64748	1.23678e-05	-0.642215	0.358025	81	0.751325	0.795998
chr1:16895062-16897280	Heart	chr1_16972001_A_G_b38	75830	3.73313e-07	-0.732681	0.358025	81	0.751325	0.986772
chr1:16895062-16897280	Heart	chr1_16974953_C_T_b38	78782	2.80559e-05	0.757565	0.351852	81	0.751325	0.995555
chr1:16895062-16897280	Heart	chr1_16975177_T_C_b38	79006	8.02968e-07	-0.747004	0.333333	81	0.751325	0.987826
chr1:16895062-16897280	Heart	chr1_16975285_A_G_b38	79114	2.81716e-07	-0.758399	0.345679	81	0.751325	0.994972
chr1:16895062-16897280	Heart	chr1_16977094_C_T_b38	80923	2.05736e-08	-0.756869	0.345679	81	0.751325	0.994547
chr1:16895062-16897280	Heart	chr1_16979534_C_A_b38	83363	7.71423e-06	-0.6212	0.333333	81	0.751325	0.660378
chr1:16895062-16897280	Heart	chr1_16980100_T_C_b38	83929	2.52579e-05	-0.610416	0.32716	81	0.751325	0.59667
chr1:16895062-16897280	Heart	chr1_16980101_C_T_b38	83930	2.52579e-05	-0.610416	0.345679	81	0.751325	0.635588
chr1:16895062-16897280	Heart	chr1_16980180_C_G_b38	84009	6.79898e-06	-0.631312	0.32716	81	0.751325	0.692663
chr1:16895062-16897280	Heart	chr1_16980375_G_A_b38	84204	6.3556e-06	-0.634544	0.32716	81	0.751325	0.706931
chr1:16895062-16897280	Heart	chr1_16980428_C_T_b38	84257	4.5073e-05	0.675556	0.32716	81	0.751325	0.86248
chr1:16895062-16897280	Heart	chr1_16981663_C_T_b38	85492	3.9355e-06	0.816075	0.32716	81	0.751325	0.999777
chr1:16895062-16897280	Heart	chr1_16981759_T_C_b38	85588	6.79898e-06	-0.631312	0.32716	81	0.751325	0.692663
chr1:16895062-16897280	Heart	chr1_16983045_G_A_b38	86874	5.01043e-06	0.817272	0.320988	81	0.751325	0.99972
chr1:16895062-16897280	Heart	chr1_16983223_C_T_b38	87052	5.39744e-06	-0.626836	0.351852	81	0.751325	0.722033
chr1:16895062-16897280	Heart	chr1_16984695_A_G_b38	88524	5.39744e-06	-0.626836	0.401235	81	0.751325	0.790739
chr1:16895062-16897280	Heart	chr1_16986248_C_T_b38	90077	3.66443e-06	-0.62376	0.345679	81	0.751325	0.696983
chr1:16895062-16897280	Heart	chr1_16986662_G_A_b38	90491	3.57704e-06	-0.628257	0.358025	81	0.751325	0.738859
chr1:16895062-16897280	Heart	chr1_16986848_G_A_b38	90677	3.44728e-05	-0.58073	0.339506	81	0.751325	0.482979
chr1:16895062-16897280	Heart	chr1_16987159_C_T_b38	90988	3.54799e-06	-0.629088	0.345679	81	0.751325	0.720592
chr1:16895062-16897280	Heart	chr1_16988447_G_A_b38	92276	4.64516e-06	-0.624546	0.333333	81	0.751325	0.675638
chr1:16895062-16897280	Heart	chr1_16988930_G_A_b38	92759	5.49508e-06	-0.635106	0.333333	81	0.751325	0.722469
chr1:1692292-1693442	Heart	chr1_1679993_A_G_b38	-12874	7.73355e-06	-0.615408	0.388889	81	0.802828	0.540247
chr1:1692292-1693442	Heart	chr1_1680214_T_C_b38	-12653	1.02673e-08	-0.810157	0.382716	81	0.802828	0.998053
chr1:1692292-1693442	Heart	chr1_1680556_A_G_b38	-12311	1.02673e-08	-0.810157	0.438272	81	0.802828	0.99934
chr1:1692292-1693442	Heart	chr1_1681164_G_A_b38	-11703	1.02673e-08	-0.810157	0.481481	81	0.802828	0.999563
chr1:1692292-1693442	Heart	chr1_1681928_C_A_b38	-10939	4.43652e-06	-0.762596	0.475309	81	0.802828	0.992022
chr1:1692292-1693442	Heart	chr1_1683909_A_C_b38	-8958	4.94443e-09	-0.821334	0.481481	81	0.802828	0.999819
chr1:1692292-1693442	Heart	chr1_1684266_T_C_b38	-8601	4.40808e-09	-0.829712	0.481481	81	0.802828	0.999912
chr1:1692292-1693442	Heart	chr1_1684308_G_C_b38	-8559	4.40808e-09	-0.829712	0.475309	81	0.802828	0.999908
chr1:1692292-1693442	Heart	chr1_1684619_G_A_b38	-8248	4.40808e-09	-0.829712	0.487654	81	0.802828	0.999915
chr1:1692292-1693442	Heart	chr1_1684817_G_C_b38	-8050	2.18614e-06	-0.830979	0.17284	81	0.802828	0.672071
chr1:1692292-1693442	Heart	chr1_1686147_T_G_b38	-6720	1.81858e-09	-0.849376	0.419753	81	0.802828	0.999963
chr1:1692292-1693442	Heart	chr1_1686882_T_C_b38	-5985	1.44623e-08	-0.79915	0.432099	81	0.802828	0.998501
chr1:1692292-1693442	Heart	chr1_1687061_C_T_b38	-5806	4.40808e-09	-0.829712	0.41358	81	0.802828	0.999758
chr1:1692292-1693442	Heart	chr1_1687153_A_G_b38	-5714	3.59179e-09	-0.846739	0.444444	81	0.802828	0.999973
chr1:1692292-1693442	Heart	chr1_1687159_G_T_b38	-5708	4.40808e-09	-0.829712	0.432099	81	0.802828	0.999837
chr1:1692292-1693442	Heart	chr1_1687236_T_G_b38	-5631	1.81858e-09	-0.849376	0.320988	81	0.802828	0.998623
chr1:1692292-1693442	Heart	chr1_1687643_G_A_b38	-5224	4.40808e-09	-0.829712	0.32716	81	0.802828	0.9967
chr1:1692292-1693442	Heart	chr1_1688409_C_G_b38	-4458	5.76177e-06	-0.704416	0.333333	81	0.802828	0.818534
chr1:1692292-1693442	Heart	chr1_1689421_G_A_b38	-3446	8.75462e-12	-0.893424	0.351852	81	0.802828	0.999992
chr1:1692292-1693442	Heart	chr1_1689446_T_C_b38	-3421	8.75462e-12	-0.893424	0.339506	81	0.802828	0.999983
chr1:1692292-1693442	Heart	chr1_1689465_A_G_b38	-3402	2.29339e-11	-0.887935	0.351852	81	0.802828	0.999986
chr1:1692292-1693442	Heart	chr1_1694167_G_A_b38	1300	1.20546e-11	0.873803	0.339506	81	0.802828	0.999899
chr1:1692292-1693442	Heart	chr1_1696117_G_A_b38	3250	6.41432e-11	0.853489	0.364198	81	0.802828	0.999828
chr1:1692292-1693442	Heart	chr1_1696366_A_C_b38	3499	5.49339e-11	0.851685	0.339506	81	0.802828	0.999455
chr1:1692292-1693442	Heart	chr1_1696758_A_G_b38	3891	2.41551e-10	0.864446	0.432099	81	0.802828	0.999995
chr1:1692292-1693442	Heart	chr1_1697467_G_A_b38	4600	1.01922e-11	0.88465	0.333333	81	0.802828	0.999944
chr1:1692292-1693442	Heart	chr1_1704180_T_C_b38	11313	2.88163e-11	0.880811	0.333333	81	0.802828	0.999922
chr1:1692292-1693442	Heart	chr1_1704310_C_A_b38	11443	1.6217e-07	0.662762	0.432099	81	0.802828	0.790792
chr1:1692292-1693442	Heart	chr1_1704605_G_A_b38	11738	2.88163e-11	0.880811	0.320988	81	0.802828	0.999842
chr1:1692292-1693442	Heart	chr1_1704835_C_T_b38	11968	5.50595e-08	0.73219	0.333333	81	0.802828	0.898864
chr1:1692292-1693442	Heart	chr1_1706566_G_C_b38	13699	2.217e-10	0.864439	0.333333	81	0.802828	0.999711
chr1:1692292-1693442	Heart	chr1_1714932_G_T_b38	22065	1.27224e-07	0.68133	0.333333	81	0.802828	0.733265
chr1:1692292-1693442	Heart	chr1_1715745_G_A_b38	22878	6.71175e-10	-0.883552	0.333333	81	0.802828	0.999938
chr1:1692292-1693442	Heart	chr1_1715838_C_T_b38	22971	2.55151e-08	0.76361	0.333333	81	0.802828	0.957167
chr1:1692292-1693442	Heart	chr1_1717953_C_T_b38	25086	4.28985e-11	-0.929649	0.271605	81	0.802828	0.999894
chr1:1692292-1693442	Heart	chr1_1720192_T_G_b38	27325	5.50595e-08	0.73219	0.228395	81	0.802828	0.609259
chr1:1692292-1693442	Heart	chr1_1724489_G_C_b38	31622	1.89121e-07	0.75011	0.166667	81	0.802828	0.357833
chr1:1692292-1693442	Heart	chr1_1726126_G_A_b38	33259	8.77496e-05	0.568215	0.234568	81	0.802828	0.122075
chr1:1692292-1693442	Heart	chr1_1730405_G_C_b38	37538	4.20515e-05	0.730148	0.37037	81	0.802828	0.932333
chr1:1692292-1693442	Heart	chr1_1732013_G_A_b38	39146	1.70039e-05	-0.68943	0.37037	81	0.802828	0.824638
chr1:1692292-1693442	Heart	chr1_1732412_G_C_b38	39545	1.56155e-05	-0.691476	0.425926	81	0.802828	0.881529
chr1:1692292-1693442	Heart	chr1_1732422_G_A_b38	39555	1.56155e-05	-0.691476	0.37037	81	0.802828	0.83149
chr1:1692292-1693442	Heart	chr1_1733576_G_A_b38	40709	1.56155e-05	-0.691476	0.425926	81	0.802828	0.881529
chr1:1692292-1693442	Heart	chr1_1734263_T_C_b38	41396	6.05032e-05	-0.639294	0.37037	81	0.802828	0.621784
chr1:1692292-1693442	Heart	chr1_1735370_G_A_b38	42503	1.56155e-05	-0.691476	0.425926	81	0.802828	0.881529
chr1:1692292-1693442	Heart	chr1_1735884_C_T_b38	43017	1.56155e-05	-0.691476	0.425926	81	0.802828	0.881529
chr1:1692292-1693442	Heart	chr1_1736472_C_T_b38	43605	1.48768e-05	-0.69215	0.425926	81	0.802828	0.883393
chr1:1692292-1693442	Heart	chr1_1740017_C_T_b38	47150	1.99491e-05	-0.691572	0.425926	81	0.802828	0.881795
chr1:1692292-1693442	Heart	chr1_1740107_G_A_b38	47240	2.32121e-06	-0.755751	0.5	81	0.802828	0.98946
chr1:1692292-1693442	Heart	chr1_1740160_G_A_b38	47293	1.16955e-05	-0.697652	0.5	81	0.802828	0.91648
chr1:1692292-1693442	Heart	chr1_1740703_C_T_b38	47836	3.54347e-05	0.634227	0.487654	81	0.802828	0.697228
chr1:1692292-1693442	Heart	chr1_1741276_C_T_b38	48409	2.54101e-06	-0.750766	0.407407	81	0.802828	0.977456
chr1:1692292-1693442	Heart	chr1_1742672_C_T_b38	49805	1.68941e-06	-0.757086	0.432099	81	0.802828	0.986416
chr1:1692292-1693442	Heart	chr1_1743238_G_C_b38	50371	2.56863e-06	-0.786057	0.425926	81	0.802828	0.996474
chr1:1692292-1693442	Heart	chr1_1744499_C_T_b38	51632	1.58787e-05	-0.654437	0.425926	81	0.802828	0.753485
chr1:1692292-1693442	Heart	chr1_1747472_A_T_b38	54605	3.99771e-06	-0.75339	0.425926	81	0.802828	0.983196
chr1:1692292-1693442	Heart	chr1_1748597_C_G_b38	55730	4.79988e-06	-0.739535	0.425926	81	0.802828	0.971269
chr1:1692292-1693442	Heart	chr1_1748780_G_A_b38	55913	2.933e-05	-0.639559	0.425926	81	0.802828	0.690442
chr1:1692292-1693442	Heart	chr1_1750226_C_T_b38	57359	6.22838e-05	0.651237	0.425926	81	0.802828	0.740364
chr1:1692292-1693442	Heart	chr1_1750280_A_G_b38	57413	2.933e-05	-0.639559	0.425926	81	0.802828	0.690442
chr1:1692292-1693442	Heart	chr1_1752461_G_A_b38	59594	2.09091e-05	-0.703891	0.438272	81	0.802828	0.918391
chr1:1692292-1693442	Heart	chr1_1752730_C_G_b38	59863	4.79988e-06	-0.739535	0.37037	81	0.802828	0.94853
chr1:1692292-1693442	Heart	chr1_1753033_C_T_b38	60166	3.50245e-05	-0.680037	0.407407	81	0.802828	0.833003
chr1:1692292-1693442	Heart	chr1_1753319_G_A_b38	60452	4.79988e-06	-0.739535	0.438272	81	0.802828	0.973823
chr1:1692292-1693442	Heart	chr1_1753361_G_A_b38	60494	4.79988e-06	-0.739535	0.376543	81	0.802828	0.952294
chr1:1692292-1693442	Heart	chr1_1754601_G_T_b38	61734	5.14913e-05	0.645634	0.432099	81	0.802828	0.721707
chr1:1692292-1693442	Heart	chr1_1755523_C_T_b38	62656	3.04512e-05	0.640679	0.425926	81	0.802828	0.695352
chr1:1692292-1693442	Heart	chr1_1755713_G_A_b38	62846	2.12394e-05	-0.673739	0.376543	81	0.802828	0.776265
chr1:1692292-1693442	Heart	chr1_1756043_G_T_b38	63176	4.79988e-06	-0.739535	0.425926	81	0.802828	0.971269
chr1:1692292-1693442	Heart	chr1_1756186_T_C_b38	63319	3.95849e-05	0.648847	0.425926	81	0.802828	0.730395
chr1:1692292-1693442	Heart	chr1_1757074_G_T_b38	64207	9.16798e-05	0.623089	0.37037	81	0.802828	0.548516
chr1:1692292-1693442	Heart	chr1_1757725_C_T_b38	64858	5.14913e-05	0.645634	0.376543	81	0.802828	0.659571
chr1:1692292-1693442	Heart	chr1_1759354_G_A_b38	66487	5.5784e-06	-0.730334	0.425926	81	0.802828	0.96039
chr1:1692292-1693442	Heart	chr1_1759611_C_T_b38	66744	5.5784e-06	-0.730334	0.425926	81	0.802828	0.96039
chr1:1692292-1693442	Heart	chr1_1762287_A_G_b38	69420	6.064e-06	-0.712611	0.425926	81	0.802828	0.931477
chr1:1692292-1693442	Heart	chr1_1764887_C_A_b38	72020	6.064e-06	-0.712611	0.37037	81	0.802828	0.893501
chr1:1692292-1693442	Heart	chr1_1766653_A_G_b38	73786	2.81461e-05	-0.679086	0.425926	81	0.802828	0.844127
chr1:1692292-1693442	Heart	chr1_1770997_G_A_b38	78130	2.97057e-05	-0.681361	0.376543	81	0.802828	0.80449
chr1:1692292-1693442	Heart	chr1_1771864_G_A_b38	78997	6.064e-06	-0.712611	0.376543	81	0.802828	0.899453
chr1:1692292-1693442	Heart	chr1_1772410_T_C_b38	79543	6.064e-06	-0.712611	0.425926	81	0.802828	0.931477
chr1:1692292-1693442	Heart	chr1_1772426_T_A_b38	79559	6.064e-06	-0.712611	0.425926	81	0.802828	0.931477
chr1:1692292-1693442	Heart	chr1_1773460_G_A_b38	80593	6.064e-06	-0.712611	0.425926	81	0.802828	0.931477
chr1:1692292-1693442	Heart	chr1_1773476_C_G_b38	80609	8.69445e-06	-0.706576	0.425926	81	0.802828	0.918995
chr1:1692292-1693442	Heart	chr1_1773848_A_C_b38	80981	6.064e-06	-0.712611	0.425926	81	0.802828	0.931477
chr1:1692292-1693442	Heart	chr1_1777362_A_G_b38	84495	6.064e-06	-0.712611	0.376543	81	0.802828	0.899453
chr1:1692292-1693442	Heart	chr1_1790040_C_T_b38	97173	6.064e-06	-0.712611	0.425926	81	0.802828	0.931477
chr1:1692292-1693442	Heart	chr1_1791493_C_T_b38	98626	6.064e-06	-0.712611	0.376543	81	0.802828	0.899453
chr1:1692292-1693442	Heart	chr1_1791592_G_A_b38	98725	6.064e-06	-0.712611	0.425926	81	0.802828	0.931477
chr1:1728452-1729735	Heart	chr1_1638879_C_T_b38	-90215	3.41257e-05	0.809111	0.185185	81	0.810545	0.645696
chr1:1728452-1729735	Heart	chr1_1639685_G_A_b38	-89409	1.22032e-05	0.842505	0.179012	81	0.810545	0.722425
chr1:1728452-1729735	Heart	chr1_1648636_G_A_b38	-80458	8.32349e-05	0.690681	0.345679	81	0.810545	0.767638
chr1:1728452-1729735	Heart	chr1_1648826_A_G_b38	-80268	0.000102707	0.676618	0.339506	81	0.810545	0.700222
chr1:1728452-1729735	Heart	chr1_1649846_G_A_b38	-79248	0.000108923	0.740108	0.333333	81	0.810545	0.900946
chr1:1728452-1729735	Heart	chr1_1652191_C_T_b38	-76903	0.000122914	0.725045	0.339506	81	0.810545	0.870844
chr1:1728452-1729735	Heart	chr1_1652913_C_T_b38	-76181	3.15512e-07	0.865782	0.339506	81	0.810545	0.99964
chr1:1728452-1729735	Heart	chr1_1653147_A_C_b38	-75947	0.000116891	0.689796	0.339506	81	0.810545	0.752908
chr1:1728452-1729735	Heart	chr1_1654143_G_A_b38	-74951	9.46909e-05	0.699743	0.259259	81	0.810545	0.575134
chr1:1728452-1729735	Heart	chr1_1658830_C_G_b38	-70264	2.15061e-06	0.866305	0.0740741	81	0.810545	0.0706363
chr1:1728452-1729735	Heart	chr1_1659060_G_A_b38	-70034	7.07039e-07	0.857497	0.12963	81	0.810545	0.406255
chr1:1728452-1729735	Heart	chr1_1659940_A_C_b38	-69154	6.50787e-05	0.866655	0.308642	81	0.810545	0.998621
chr1:1728452-1729735	Heart	chr1_1665061_C_T_b38	-64033	1.13616e-05	0.833511	0.308642	81	0.810545	0.992421
chr1:1728452-1729735	Heart	chr1_1665581_C_G_b38	-63513	3.21932e-05	0.768858	0.308642	81	0.810545	0.929104
chr1:1728452-1729735	Heart	chr1_1667948_A_G_b38	-61146	1.35839e-05	0.819928	0.246914	81	0.810545	0.922524
chr1:1728452-1729735	Heart	chr1_1668717_C_G_b38	-60377	1.35839e-05	0.819928	0.333333	81	0.810545	0.993452
chr1:1728452-1729735	Heart	chr1_1668721_C_T_b38	-60373	1.48998e-07	0.95668	0.339506	81	0.810545	1
chr1:1728452-1729735	Heart	chr1_1669576_G_A_b38	-59518	2.01393e-05	0.816366	0.339506	81	0.810545	0.993494
chr1:1728452-1729735	Heart	chr1_1669613_G_A_b38	-59481	1.35839e-05	0.819928	0.339506	81	0.810545	0.994513
chr1:1745583-1746718	Heart	chr1_1679993_A_G_b38	-66157	3.48535e-09	0.756984	0.388889	81	0.792206	0.985116
chr1:1745583-1746718	Heart	chr1_1680214_T_C_b38	-65936	8.00343e-11	0.875752	0.382716	81	0.792206	0.999998
chr1:1745583-1746718	Heart	chr1_1680556_A_G_b38	-65594	8.00343e-11	0.875752	0.438272	81	0.792206	1
chr1:1745583-1746718	Heart	chr1_1680672_C_T_b38	-65478	7.53595e-06	0.659145	0.432099	81	0.792206	0.810113
chr1:1745583-1746718	Heart	chr1_1681164_G_A_b38	-64986	8.00343e-11	0.875752	0.481481	81	0.792206	1
chr1:1745583-1746718	Heart	chr1_1681928_C_A_b38	-64222	2.51953e-07	0.827251	0.475309	81	0.792206	0.999959
chr1:1745583-1746718	Heart	chr1_1683909_A_C_b38	-62241	3.07642e-12	0.915867	0.481481	81	0.792206	1
chr1:1745583-1746718	Heart	chr1_1684266_T_C_b38	-61884	1.60831e-10	0.870785	0.481481	81	0.792206	1
chr1:1745583-1746718	Heart	chr1_1684308_G_C_b38	-61842	1.60831e-10	0.870785	0.475309	81	0.792206	1
chr1:1745583-1746718	Heart	chr1_1684619_G_A_b38	-61531	1.60831e-10	0.870785	0.487654	81	0.792206	1
chr1:1745583-1746718	Heart	chr1_1684817_G_C_b38	-61333	1.52213e-07	0.890981	0.17284	81	0.792206	0.878595
chr1:1745583-1746718	Heart	chr1_1686147_T_G_b38	-60003	1.35476e-10	0.878098	0.419753	81	0.792206	1
chr1:1745583-1746718	Heart	chr1_1686882_T_C_b38	-59268	6.63344e-09	0.802303	0.432099	81	0.792206	0.99941
chr1:1745583-1746718	Heart	chr1_1687061_C_T_b38	-59089	1.60831e-10	0.870785	0.41358	81	0.792206	0.999999
chr1:1745583-1746718	Heart	chr1_1687153_A_G_b38	-58997	2.06665e-11	0.913626	0.444444	81	0.792206	1
chr1:1745583-1746718	Heart	chr1_1687159_G_T_b38	-58991	1.60831e-10	0.870785	0.432099	81	0.792206	0.999999
chr1:1745583-1746718	Heart	chr1_1687236_T_G_b38	-58914	1.35476e-10	0.878098	0.320988	81	0.792206	0.999925
chr1:1745583-1746718	Heart	chr1_1687643_G_A_b38	-58507	1.60831e-10	0.870785	0.32716	81	0.792206	0.999903
chr1:1745583-1746718	Heart	chr1_1688409_C_G_b38	-57741	6.84872e-09	0.844359	0.333333	81	0.792206	0.99946
chr1:1745583-1746718	Heart	chr1_1689421_G_A_b38	-56729	8.26327e-16	0.974531	0.351852	81	0.792206	1
chr1:1745583-1746718	Heart	chr1_1689446_T_C_b38	-56704	8.26327e-16	0.974531	0.339506	81	0.792206	1
chr1:1745583-1746718	Heart	chr1_1689465_A_G_b38	-56685	4.28731e-17	1.00492	0.351852	81	0.792206	1
chr1:1745583-1746718	Heart	chr1_1694167_G_A_b38	-51983	1.5144e-17	-0.987077	0.339506	81	0.792206	1
chr1:1745583-1746718	Heart	chr1_1696117_G_A_b38	-50033	4.73991e-15	-0.944113	0.364198	81	0.792206	1
chr1:1745583-1746718	Heart	chr1_1696366_A_C_b38	-49784	9.50027e-16	-0.953235	0.339506	81	0.792206	1
chr1:1745583-1746718	Heart	chr1_1696758_A_G_b38	-49392	8.99921e-14	-0.949115	0.432099	81	0.792206	1
chr1:1745583-1746718	Heart	chr1_1697467_G_A_b38	-48683	1.29725e-14	-0.943325	0.333333	81	0.792206	1
chr1:1745583-1746718	Heart	chr1_1704180_T_C_b38	-41970	2.88635e-15	-0.966829	0.333333	81	0.792206	1
chr1:1745583-1746718	Heart	chr1_1704310_C_A_b38	-41840	1.7728e-08	-0.691721	0.432099	81	0.792206	0.909181
chr1:1745583-1746718	Heart	chr1_1704605_G_A_b38	-41545	2.88635e-15	-0.966829	0.320988	81	0.792206	1
chr1:1745583-1746718	Heart	chr1_1704835_C_T_b38	-41315	1.04413e-10	-0.820142	0.333333	81	0.792206	0.997532
chr1:1745583-1746718	Heart	chr1_1706566_G_C_b38	-39584	7.19672e-15	-0.971986	0.333333	81	0.792206	1
chr1:1745583-1746718	Heart	chr1_1714932_G_T_b38	-31218	3.54883e-09	-0.731598	0.333333	81	0.792206	0.919495
chr1:1745583-1746718	Heart	chr1_1715745_G_A_b38	-30405	9.50927e-15	1.01038	0.333333	81	0.792206	1
chr1:1745583-1746718	Heart	chr1_1715838_C_T_b38	-30312	4.83865e-10	-0.817737	0.333333	81	0.792206	0.997178
chr1:1745583-1746718	Heart	chr1_1717953_C_T_b38	-28197	1.4359e-13	0.987615	0.271605	81	0.792206	1
chr1:1745583-1746718	Heart	chr1_1720192_T_G_b38	-25958	1.04413e-10	-0.820142	0.228395	81	0.792206	0.916862
chr1:1745583-1746718	Heart	chr1_1724489_G_C_b38	-21661	5.3702e-09	-0.80732	0.166667	81	0.792206	0.586174
chr1:1745583-1746718	Heart	chr1_1726126_G_A_b38	-20024	1.21421e-05	-0.616096	0.234568	81	0.792206	0.246672
chr1:1745583-1746718	Heart	chr1_1729539_C_A_b38	-16611	3.22281e-05	0.727579	0.425926	81	0.792206	0.9689
chr1:1745583-1746718	Heart	chr1_1732013_G_A_b38	-14137	8.86536e-05	0.627836	0.37037	81	0.792206	0.608115
chr1:1745583-1746718	Heart	chr1_1732412_G_C_b38	-13738	7.752e-05	0.631872	0.425926	81	0.792206	0.693888
chr1:1745583-1746718	Heart	chr1_1732422_G_A_b38	-13728	7.752e-05	0.631872	0.37037	81	0.792206	0.626492
chr1:1745583-1746718	Heart	chr1_1733576_G_A_b38	-12574	7.752e-05	0.631872	0.425926	81	0.792206	0.693888
chr1:1745583-1746718	Heart	chr1_1735370_G_A_b38	-10780	7.752e-05	0.631872	0.425926	81	0.792206	0.693888
chr1:1745583-1746718	Heart	chr1_1735884_C_T_b38	-10266	7.752e-05	0.631872	0.425926	81	0.792206	0.693888
chr1:1745583-1746718	Heart	chr1_1736472_C_T_b38	-9678	7.32568e-05	0.633046	0.425926	81	0.792206	0.699086
chr1:1745583-1746718	Heart	chr1_1740017_C_T_b38	-6133	2.04177e-05	0.681713	0.425926	81	0.792206	0.879792
chr1:1745583-1746718	Heart	chr1_1740107_G_A_b38	-6043	1.40071e-05	0.695252	0.5	81	0.792206	0.931135
chr1:1745583-1746718	Heart	chr1_1740160_G_A_b38	-5990	6.20613e-05	0.63703	0.5	81	0.792206	0.746703
chr1:1745583-1746718	Heart	chr1_1741276_C_T_b38	-4874	3.92109e-05	0.661096	0.407407	81	0.792206	0.79743
chr1:178872383-178873006	Heart	chr1_178942681_T_C_b38	69987	6.9706e-06	-1.31555	0.425926	81	0.918166	0.79743
chr1:178872383-178873006	Heart	chr1_178945854_A_G_b38	73160	1.49553e-05	-1.19622	0.425926	81	0.918166	1
chr1:178872383-178873006	Heart	chr1_178945947_G_A_b38	73253	4.36483e-05	-1.31505	0.425926	81	0.918166	1
chr1:180153936-180155955	Heart	chr1_180161588_C_T_b38	6642	3.52898e-05	0.851948	0.425926	81	0.61484	1
chr1:180153936-180155955	Heart	chr1_180176906_G_A_b38	21960	3.52898e-05	0.851948	0.425926	81	0.61484	1
chr1:180153936-180155955	Heart	chr1_180182574_C_T_b38	27628	3.52898e-05	0.851948	0.358025	81	0.61484	1
chr1:180153936-180155955	Heart	chr1_180185365_C_T_b38	30419	3.52898e-05	0.851948	0.425926	81	0.61484	1
chr1:180153936-180155955	Heart	chr1_180198639_C_T_b38	43693	2.04745e-05	0.780805	0.407407	81	0.61484	1
chr1:180153936-180155955	Heart	chr1_180203966_C_T_b38	49020	2.04745e-05	0.780805	0.425926	81	0.61484	1
chr1:180153936-180155955	Heart	chr1_180209745_C_T_b38	54799	4.57041e-05	0.800434	0.376543	81	0.61484	1
chr1:180153936-180155955	Heart	chr1_180220986_G_A_b38	66040	0.000111595	0.758429	0.376543	81	0.61484	1
chr1:183346805-183347480	Heart	chr1_183288054_G_A_b38	-59088	9.27222e-05	0.808638	0.425926	81	0.850699	0.988949
chr1:183346805-183347480	Heart	chr1_183288343_A_C_b38	-58799	4.89096e-05	0.853868	0.376543	81	0.850699	0.997106
chr1:183346805-183347480	Heart	chr1_183289990_G_A_b38	-57152	0.000194486	-0.785652	0.376543	81	0.850699	0.955068
chr1:183346805-183347480	Heart	chr1_183290468_T_G_b38	-56674	4.41647e-05	-0.810195	0.425926	81	0.850699	0.989659
chr1:183346805-183347480	Heart	chr1_183300955_C_G_b38	-46187	0.000194196	0.72631	0.425926	81	0.850699	0.864041
chr1:183346805-183347480	Heart	chr1_183303160_T_C_b38	-43982	0.000151649	0.727597	0.425926	81	0.850699	0.867673
chr1:197683613-197684347	Heart	chr1_197623370_C_A_b38	-60610	2.18612e-05	1.59736	0.45679	81	0.819797	0.867673
chr1:197683613-197684347	Heart	chr1_197662527_A_G_b38	-21453	3.41989e-06	1.62219	0.395062	81	0.819797	0.867673
chr1:200336665-200338321	Heart	chr1_200278574_A_C_b38	-58919	5.75257e-05	-1.10411	0.438272	81	0.767376	0.867673
chr1:200776024-200776965	Heart	chr1_200705902_A_C_b38	-70592	9.35612e-05	-1.18483	0.41358	81	0.904787	1
chr1:200776024-200776965	Heart	chr1_200706008_A_T_b38	-70486	9.61756e-05	-1.16845	0.37037	81	0.904787	1
chr1:200776024-200776965	Heart	chr1_200706054_G_A_b38	-70440	9.61756e-05	-1.16845	0.475309	81	0.904787	1
chr1:200776024-200776965	Heart	chr1_200706091_T_A_b38	-70403	9.61756e-05	-1.16845	0.382716	81	0.904787	1
chr1:200776024-200776965	Heart	chr1_200706740_G_A_b38	-69754	9.61756e-05	-1.16845	0.382716	81	0.904787	1
chr1:200776024-200776965	Heart	chr1_200706904_C_T_b38	-69590	9.61756e-05	-1.16845	0.364198	81	0.904787	1
chr1:200776024-200776965	Heart	chr1_200706936_T_C_b38	-69558	9.61756e-05	-1.16845	0.37037	81	0.904787	1
chr1:200776024-200776965	Heart	chr1_200707136_G_C_b38	-69358	9.61756e-05	-1.16845	0.228395	81	0.904787	0.999999
chr1:200776024-200776965	Heart	chr1_200707228_C_G_b38	-69266	9.61756e-05	-1.16845	0.283951	81	0.904787	1
chr1:200776024-200776965	Heart	chr1_200707320_G_T_b38	-69174	9.61756e-05	-1.16845	0.283951	81	0.904787	1
chr1:200776024-200776965	Heart	chr1_200708278_T_G_b38	-68216	9.61756e-05	-1.16845	0.302469	81	0.904787	1
chr1:200776024-200776965	Heart	chr1_200708671_C_A_b38	-67823	9.61756e-05	-1.16845	0.290123	81	0.904787	1
chr1:200776024-200776965	Heart	chr1_200708812_T_C_b38	-67682	9.61756e-05	-1.16845	0.283951	81	0.904787	1
chr1:200776024-200776965	Heart	chr1_200708944_G_C_b38	-67550	5.55853e-05	-1.22841	0.296296	81	0.904787	1
chr1:200776024-200776965	Heart	chr1_200709111_A_C_b38	-67383	9.61756e-05	-1.16845	0.438272	81	0.904787	1
chr1:200776024-200776965	Heart	chr1_200709129_T_C_b38	-67365	9.61756e-05	-1.16845	0.432099	81	0.904787	1
chr1:200776024-200776965	Heart	chr1_200709311_A_G_b38	-67183	9.61756e-05	-1.16845	0.481481	81	0.904787	1
chr1:200776024-200776965	Heart	chr1_200709797_C_T_b38	-66697	0.000205699	-1.12596	0.481481	81	0.904787	1
chr1:200776024-200776965	Heart	chr1_200709860_A_G_b38	-66634	0.000183398	-1.16555	0.481481	81	0.904787	1
chr1:200776024-200776965	Heart	chr1_200709864_A_G_b38	-66630	0.000183398	-1.16555	0.487654	81	0.904787	1
chr1:200776024-200776965	Heart	chr1_200711007_C_T_b38	-65487	9.61756e-05	-1.16845	0.487654	81	0.904787	1
chr1:200776024-200776965	Heart	chr1_200711066_T_C_b38	-65428	9.61756e-05	-1.16845	0.487654	81	0.904787	1
chr1:200776024-200776965	Heart	chr1_200711069_G_A_b38	-65425	9.61756e-05	-1.16845	0.481481	81	0.904787	1
chr1:200776024-200776965	Heart	chr1_200711085_G_C_b38	-65409	9.61756e-05	-1.16845	0.487654	81	0.904787	1
chr1:200776024-200776965	Heart	chr1_200711587_A_G_b38	-64907	9.61756e-05	-1.16845	0.487654	81	0.904787	1
chr1:200776024-200776965	Heart	chr1_200711683_T_C_b38	-64811	9.61756e-05	-1.16845	0.487654	81	0.904787	1
chr1:200776024-200776965	Heart	chr1_200711822_T_G_b38	-64672	9.61756e-05	-1.16845	0.487654	81	0.904787	1
chr1:200776024-200776965	Heart	chr1_200711882_G_T_b38	-64612	9.61756e-05	-1.16845	0.487654	81	0.904787	1
chr1:200776024-200776965	Heart	chr1_200712002_T_C_b38	-64492	0.000107579	-1.15299	0.469136	81	0.904787	1
chr1:200776024-200776965	Heart	chr1_200712170_G_A_b38	-64324	9.61756e-05	-1.16845	0.469136	81	0.904787	1
chr1:200776024-200776965	Heart	chr1_200712884_T_G_b38	-63610	4.76218e-05	-1.22698	0.450617	81	0.904787	1
chr1:200776024-200776965	Heart	chr1_200712938_C_T_b38	-63556	9.61756e-05	-1.16845	0.148148	81	0.904787	0.976423
chr1:200776024-200776965	Heart	chr1_200713087_C_T_b38	-63407	9.61756e-05	-1.16845	0.148148	81	0.904787	0.976423
chr1:200776024-200776965	Heart	chr1_200713145_C_A_b38	-63349	9.61756e-05	-1.16845	0.160494	81	0.904787	0.991813
chr1:200776024-200776965	Heart	chr1_200713151_T_A_b38	-63343	9.61756e-05	-1.16845	0.160494	81	0.904787	0.991813
chr1:200776024-200776965	Heart	chr1_200713191_T_A_b38	-63303	9.61756e-05	-1.16845	0.160494	81	0.904787	0.991813
chr1:200776024-200776965	Heart	chr1_200713358_C_T_b38	-63136	9.61756e-05	-1.16845	0.160494	81	0.904787	0.991813
chr1:200776024-200776965	Heart	chr1_200713496_G_C_b38	-62998	9.61756e-05	-1.16845	0.160494	81	0.904787	0.991813
chr1:200776024-200776965	Heart	chr1_200713593_A_G_b38	-62901	9.61756e-05	-1.16845	0.179012	81	0.904787	0.998779
chr1:200776024-200776965	Heart	chr1_200713799_C_G_b38	-62695	9.61756e-05	-1.16845	0.17284	81	0.904787	0.997594
chr1:200776024-200776965	Heart	chr1_200714236_T_G_b38	-62258	9.61756e-05	-1.16845	0.17284	81	0.904787	0.997594
chr1:200776024-200776965	Heart	chr1_200714456_A_T_b38	-62038	9.61756e-05	-1.16845	0.160494	81	0.904787	0.991813
chr1:200776024-200776965	Heart	chr1_200714917_A_G_b38	-61577	6.5891e-05	-1.20718	0.179012	81	0.904787	0.999826
chr1:201479839-201482800	Heart	chr1_201468349_A_T_b38	-12971	4.81577e-05	0.793612	0.0987654	81	0.848052	0.069201
chr1:201479839-201482800	Heart	chr1_201469321_G_A_b38	-11999	1.50851e-05	-0.605494	0.0987654	81	0.848052	0.00779108
chr1:201479839-201482800	Heart	chr1_201470345_A_G_b38	-10975	2.38712e-05	-0.627005	0.0987654	81	0.848052	0.0102695
chr1:201479839-201482800	Heart	chr1_201470814_G_A_b38	-10506	1.50851e-05	-0.605494	0.0987654	81	0.848052	0.00779108
chr1:201479839-201482800	Heart	chr1_201474885_C_T_b38	-6435	5.23909e-05	-0.612575	0.0925926	81	0.848052	0.00680647
chr1:201479839-201482800	Heart	chr1_201477345_G_T_b38	-3975	4.45948e-05	-0.616049	0.0925926	81	0.848052	0.00711443
chr1:201479839-201482800	Heart	chr1_201479918_G_T_b38	-1402	4.45948e-05	-0.616049	0.0987654	81	0.848052	0.00892911
chr1:201479839-201482800	Heart	chr1_201479919_A_T_b38	-1401	4.45948e-05	-0.616049	0.0987654	81	0.848052	0.00892911
chr1:201479839-201482800	Heart	chr1_201480634_A_G_b38	-686	4.45948e-05	-0.616049	0.0987654	81	0.848052	0.00892911
chr1:201539318-201541079	Heart	chr1_201487926_A_C_b38	-52272	1.67979e-05	-0.635281	0.0987654	81	0.613465	0.153499
chr1:201539318-201541079	Heart	chr1_201492882_A_G_b38	-47316	1.47931e-05	-0.711745	0.0987654	81	0.613465	0.344408
chr1:201737148-201741005	Heart	chr1_201662521_C_A_b38	-76555	9.0776e-05	-0.525797	0.0987654	81	0.575079	0.0573561
chr1:201737148-201741005	Heart	chr1_201668683_C_T_b38	-70393	1.7282e-05	-0.560461	0.0987654	81	0.575079	0.0957285
chr1:201737148-201741005	Heart	chr1_201668854_C_T_b38	-70222	5.4782e-05	-0.577087	0.0864198	81	0.575079	0.0749156
chr1:201737148-201741005	Heart	chr1_201673500_C_G_b38	-65576	3.25048e-05	-0.616864	0.0987654	81	0.575079	0.199738
chr1:201737148-201741005	Heart	chr1_201674654_G_T_b38	-64422	3.25048e-05	-0.616864	0.0987654	81	0.575079	0.199738
chr1:201737148-201741005	Heart	chr1_201674963_C_G_b38	-64113	8.39666e-05	-0.542076	0.0987654	81	0.575079	0.0733538
chr1:201737148-201741005	Heart	chr1_201675785_C_G_b38	-63291	4.88401e-05	-0.727889	0.0987654	81	0.575079	0.569871
chr1:201750431-201751473	Heart	chr1_201710199_G_A_b38	-40753	2.0449e-05	0.773189	0.0987654	81	0.835915	0.0629925
chr1:202402124-202402720	Heart	chr1_202363532_A_G_b38	-38890	6.77114e-05	-1.47695	0.0987654	81	0.779091	1
chr1:202402124-202402720	Heart	chr1_202386122_A_T_b38	-16300	6.77114e-05	-1.47695	0.0987654	81	0.779091	1
chr1:202402124-202402720	Heart	chr1_202414772_G_C_b38	12350	6.77114e-05	-1.47695	0.0987654	81	0.779091	1
chr1:202402124-202402720	Heart	chr1_202442285_T_A_b38	39863	6.77114e-05	-1.47695	0.0987654	81	0.779091	1
chr1:202402124-202402720	Heart	chr1_202476959_G_A_b38	74537	6.77114e-05	-1.47695	0.0987654	81	0.779091	1
chr1:203068111-203070283	Heart	chr1_203059243_G_T_b38	-9954	1.21158e-05	-0.869623	0.0987654	81	0.682709	0.587988
chr1:203068111-203070283	Heart	chr1_203065827_C_G_b38	-3370	1.21158e-05	-0.869623	0.0987654	81	0.682709	0.587988
chr1:203068111-203070283	Heart	chr1_203069626_T_G_b38	429	1.21158e-05	-0.869623	0.0987654	81	0.682709	0.587988
chr1:203068111-203070283	Heart	chr1_203070666_T_G_b38	1469	1.55697e-05	-0.863136	0.0987654	81	0.682709	0.566633
chr1:203068111-203070283	Heart	chr1_203072329_T_C_b38	3132	1.21158e-05	-0.869623	0.0987654	81	0.682709	0.587988
chr1:205492942-205493529	Heart	chr1_205532053_T_C_b38	38817	1.27838e-05	-0.676338	0.135802	81	0.758063	0.141366
chr1:207241311-207241868	Heart	chr1_207239021_G_A_b38	-2569	0.000131123	-0.832399	0.0987654	81	0.877531	0.0771575
chr1:207811300-207813216	Heart	chr1_207713339_A_G_b38	-98919	0.000158973	0.499492	0.0987654	81	0.624752	0.0192559
chr1:207811300-207813216	Heart	chr1_207713977_T_G_b38	-98281	0.000158973	0.499492	0.0987654	81	0.624752	0.0192559
chr1:207811300-207813216	Heart	chr1_207716023_G_T_b38	-96235	0.000158973	-0.499492	0.0987654	81	0.624752	0.0192559
chr1:207811300-207813216	Heart	chr1_207717521_T_C_b38	-94737	0.000158973	-0.499492	0.0925926	81	0.624752	0.0152503
chr1:207811300-207813216	Heart	chr1_207718667_C_T_b38	-93591	0.000158973	-0.499492	0.0987654	81	0.624752	0.0192559
chr1:207811300-207813216	Heart	chr1_207728861_G_A_b38	-83397	3.55223e-05	-0.527433	0.0987654	81	0.624752	0.0299756
chr1:207811300-207813216	Heart	chr1_207731420_G_A_b38	-80838	0.000158973	-0.499492	0.0987654	81	0.624752	0.0192559
chr1:207811300-207813216	Heart	chr1_207731759_C_T_b38	-80499	6.52417e-05	-0.540104	0.135802	81	0.624752	0.110675
chr1:207811300-207813216	Heart	chr1_207731997_C_T_b38	-80261	7.75249e-05	-0.503759	0.104938	81	0.624752	0.0256679
chr1:207811300-207813216	Heart	chr1_207734149_C_T_b38	-78109	0.000156541	0.535894	0.0987654	81	0.624752	0.0341274
chr1:207811300-207813216	Heart	chr1_207734630_A_G_b38	-77628	0.000170236	-0.476804	0.0987654	81	0.624752	0.0132343
chr1:207811300-207813216	Heart	chr1_207737553_G_A_b38	-74705	6.57783e-05	-0.538861	0.0987654	81	0.624752	0.0356984
chr1:207811300-207813216	Heart	chr1_207792082_G_A_b38	-20176	0.000142327	-0.569366	0.0987654	81	0.624752	0.0558699
chr1:207811300-207813216	Heart	chr1_207802860_T_A_b38	-9398	0.000142327	-0.569366	0.0987654	81	0.624752	0.0558699
chr1:207811300-207813216	Heart	chr1_207805435_A_G_b38	-6823	0.000142327	-0.569366	0.0987654	81	0.624752	0.0558699
chr1:207811300-207813216	Heart	chr1_207821084_T_C_b38	8826	0.000132277	-0.581319	0.0864198	81	0.624752	0.0406298
chr1:207811300-207813216	Heart	chr1_207826260_C_T_b38	14002	5.00084e-05	-0.598028	0.0987654	81	0.624752	0.0829738
chr1:207811300-207813216	Heart	chr1_207827280_C_T_b38	15022	5.00084e-05	-0.598028	0.0987654	81	0.624752	0.0829738
chr1:207811300-207813216	Heart	chr1_207828665_T_A_b38	16407	5.00084e-05	-0.598028	0.0987654	81	0.624752	0.0829738
chr1:207811300-207813216	Heart	chr1_207833084_A_T_b38	20826	5.00084e-05	-0.598028	0.0925926	81	0.624752	0.0658141
chr1:207811300-207813216	Heart	chr1_207833404_A_G_b38	21146	5.00084e-05	-0.598028	0.0987654	81	0.624752	0.0829738
chr1:207811300-207813216	Heart	chr1_207833932_T_G_b38	21674	0.000132277	-0.581319	0.12963	81	0.624752	0.167514
chr1:207811300-207813216	Heart	chr1_207844015_C_A_b38	31757	1.92006e-05	-0.615029	0.0987654	81	0.624752	0.103652
chr1:207811300-207813216	Heart	chr1_207844570_C_T_b38	32312	0.000132277	-0.581319	0.12963	81	0.624752	0.167514
chr1:207811300-207813216	Heart	chr1_207844729_T_C_b38	32471	6.62555e-05	-0.587393	0.12963	81	0.624752	0.181077
chr1:207811300-207813216	Heart	chr1_207845434_T_A_b38	33176	0.000132277	-0.581319	0.0987654	81	0.624752	0.0660898
chr1:207811300-207813216	Heart	chr1_207852581_T_C_b38	40323	0.000132277	-0.581319	0.0987654	81	0.624752	0.0660898
chr1:209727409-209729616	Heart	chr1_209786527_G_A_b38	58015	2.0277e-05	-0.837537	0.0987654	81	0.815515	0.144075
chr1:209727409-209729616	Heart	chr1_209791530_G_T_b38	63018	4.72813e-05	-0.817957	0.0987654	81	0.815515	0.119996
chr1:209727409-209729616	Heart	chr1_209793498_A_G_b38	64986	2.0277e-05	-0.837537	0.135802	81	0.815515	0.382034
chr1:209727409-209729616	Heart	chr1_209795838_T_A_b38	67326	1.89377e-05	-0.838655	0.0987654	81	0.815515	0.145554
chr1:209727409-209729616	Heart	chr1_209797010_G_C_b38	68498	2.0277e-05	-0.837537	0.246914	81	0.815515	0.943221
chr1:209727409-209729616	Heart	chr1_209800887_A_C_b38	72375	1.89377e-05	-0.838655	0.135802	81	0.815515	0.385225
chr1:209727409-209729616	Heart	chr1_209803766_A_G_b38	75254	3.2411e-05	-0.838306	0.0987654	81	0.815515	0.145091
chr1:209727409-209729616	Heart	chr1_209808948_G_A_b38	80436	4.81077e-06	-0.969175	0.0987654	81	0.815515	0.40076
chr1:209727409-209729616	Heart	chr1_209809170_C_T_b38	80658	4.81077e-06	-0.969175	0.0987654	81	0.815515	0.40076
chr1:209727409-209729616	Heart	chr1_209813327_T_C_b38	84815	4.81077e-06	-0.969175	0.0987654	81	0.815515	0.40076
chr1:209727409-209729616	Heart	chr1_209814456_C_A_b38	85944	4.81077e-06	0.969175	0.0987654	81	0.815515	0.40076
chr1:209727409-209729616	Heart	chr1_209815925_A_G_b38	87413	4.81077e-06	-0.969175	0.0987654	81	0.815515	0.40076
chr1:209727409-209729616	Heart	chr1_209817204_C_T_b38	88692	4.81077e-06	-0.969175	0.0987654	81	0.815515	0.40076
chr1:209727409-209729616	Heart	chr1_209824953_C_T_b38	96441	4.05284e-05	-0.797369	0.135802	81	0.815515	0.276446
chr1:209727409-209729616	Heart	chr1_209825122_C_T_b38	96610	2.68601e-05	-0.859	0.0987654	81	0.815515	0.174526
chr1:209727409-209729616	Heart	chr1_209825317_C_T_b38	96805	8.07883e-05	-0.723045	0.0987654	81	0.815515	0.0446798
chr1:209727409-209729616	Heart	chr1_209826670_A_G_b38	98158	8.07883e-05	-0.723045	0.104938	81	0.815515	0.0555808
chr1:209727409-209729616	Heart	chr1_209827888_C_T_b38	99376	2.68601e-05	-0.859	0.111111	81	0.815515	0.254665
chr1:209727409-209729616	Heart	chr1_209828509_G_T_b38	99997	6.03087e-05	-0.74776	0.111111	81	0.815515	0.0891289
chr1:21260983-21263948	Heart	chr1_21258448_T_C_b38	-4018	6.17423e-05	0.423251	0.302469	81	0.55884	0.355711
chr1:21260983-21263948	Heart	chr1_21267280_T_C_b38	4814	3.39499e-06	0.495027	0.296296	81	0.55884	0.762623
chr1:212916320-212916838	Heart	chr1_212852033_A_G_b38	-64546	3.26781e-05	-0.823676	0.308642	81	0.745202	0.999804
chr1:212916320-212916838	Heart	chr1_212856241_G_A_b38	-60338	3.88091e-05	-0.802953	0.314815	81	0.745202	0.99932
chr1:212916320-212916838	Heart	chr1_212862201_T_G_b38	-54378	0.000113471	-0.749898	0.425926	81	0.745202	0.999067
chr1:212916320-212916838	Heart	chr1_212862329_C_T_b38	-54250	3.23166e-05	-0.789544	0.41358	81	0.745202	0.999961
chr1:212916320-212916838	Heart	chr1_212863968_T_C_b38	-52611	3.23166e-05	-0.789544	0.222222	81	0.745202	0.93631
chr1:212916320-212916838	Heart	chr1_212867587_C_T_b38	-48992	3.23166e-05	-0.789544	0.222222	81	0.745202	0.93631
chr1:212916320-212916838	Heart	chr1_212867683_A_G_b38	-48896	3.23166e-05	-0.789544	0.222222	81	0.745202	0.93631
chr1:212916320-212916838	Heart	chr1_212868761_A_G_b38	-47818	3.23166e-05	-0.789544	0.222222	81	0.745202	0.93631
chr1:212916320-212916838	Heart	chr1_212869027_A_G_b38	-47552	3.23166e-05	-0.789544	0.104938	81	0.745202	0.222026
chr1:212916320-212916838	Heart	chr1_212872894_G_A_b38	-43685	3.23166e-05	-0.789544	0.135802	81	0.745202	0.460557
chr1:212916320-212916838	Heart	chr1_212873183_C_T_b38	-43396	3.23166e-05	-0.789544	0.222222	81	0.745202	0.93631
chr1:212916320-212916838	Heart	chr1_212874852_T_C_b38	-41727	3.23166e-05	-0.789544	0.104938	81	0.745202	0.222026
chr1:212916320-212916838	Heart	chr1_212876661_G_A_b38	-39918	3.15655e-05	-0.7986	0.0925926	81	0.745202	0.159926
chr1:212916320-212916838	Heart	chr1_212876788_G_T_b38	-39791	3.23166e-05	-0.789544	0.222222	81	0.745202	0.93631
chr1:212916320-212916838	Heart	chr1_212876978_C_T_b38	-39601	3.23166e-05	-0.789544	0.222222	81	0.745202	0.93631
chr1:212916320-212916838	Heart	chr1_212877502_C_T_b38	-39077	3.23166e-05	-0.789544	0.104938	81	0.745202	0.222026
chr1:212916320-212916838	Heart	chr1_212879719_C_G_b38	-36860	3.23166e-05	-0.789544	0.0925926	81	0.745202	0.146631
chr1:212916320-212916838	Heart	chr1_212881582_C_T_b38	-34997	3.23166e-05	-0.789544	0.135802	81	0.745202	0.460557
chr1:212916320-212916838	Heart	chr1_212886191_G_A_b38	-30388	3.1851e-05	-0.790748	0.0925926	81	0.745202	0.148349
chr1:212916320-212916838	Heart	chr1_212886857_A_G_b38	-29722	3.23166e-05	-0.789544	0.104938	81	0.745202	0.222026
chr1:212916320-212916838	Heart	chr1_212886862_G_A_b38	-29717	3.23166e-05	-0.789544	0.0925926	81	0.745202	0.146631
chr1:212916320-212916838	Heart	chr1_212888020_T_A_b38	-28559	3.23166e-05	-0.789544	0.222222	81	0.745202	0.93631
chr1:212916320-212916838	Heart	chr1_212888118_T_C_b38	-28461	1.86237e-05	-0.817974	0.104938	81	0.745202	0.284745
chr1:212916320-212916838	Heart	chr1_212889471_A_G_b38	-27108	3.23166e-05	-0.789544	0.222222	81	0.745202	0.93631
chr1:212916320-212916838	Heart	chr1_212891186_A_G_b38	-25393	8.8415e-05	-0.772128	0.216049	81	0.745202	0.883864
chr1:212916320-212916838	Heart	chr1_212891998_G_A_b38	-24581	8.8415e-05	-0.772128	0.0925926	81	0.745202	0.123454
chr1:212916320-212916838	Heart	chr1_212894724_A_C_b38	-21855	8.8415e-05	-0.772128	0.0925926	81	0.745202	0.123454
chr1:212916320-212916838	Heart	chr1_212895062_T_C_b38	-21517	8.8415e-05	-0.772128	0.462963	81	0.745202	0.999915
chr1:212916320-212916838	Heart	chr1_212895094_A_G_b38	-21485	8.8415e-05	-0.772128	0.425926	81	0.745202	0.999845
chr1:212916320-212916838	Heart	chr1_212895963_G_A_b38	-20616	8.8415e-05	-0.772128	0.222222	81	0.745202	0.902242
chr1:212916320-212916838	Heart	chr1_212896221_C_T_b38	-20358	4.89051e-05	-0.798039	0.0925926	81	0.745202	0.159077
chr1:212916320-212916838	Heart	chr1_212896396_C_T_b38	-20183	8.8415e-05	-0.772128	0.0925926	81	0.745202	0.123454
chr1:212916320-212916838	Heart	chr1_212898258_G_A_b38	-18321	8.8415e-05	-0.772128	0.259259	81	0.745202	0.968754
chr1:212916320-212916838	Heart	chr1_212899781_A_G_b38	-16798	8.8415e-05	-0.772128	0.0679012	81	0.745202	0.03965
chr1:212916320-212916838	Heart	chr1_212900631_T_C_b38	-15948	8.8415e-05	-0.772128	0.0925926	81	0.745202	0.123454
chr1:212916320-212916838	Heart	chr1_212902244_A_G_b38	-14335	8.8415e-05	-0.772128	0.222222	81	0.745202	0.902242
chr1:212916320-212916838	Heart	chr1_212904418_A_C_b38	-12161	8.8415e-05	-0.772128	0.425926	81	0.745202	0.999845
chr1:212916320-212916838	Heart	chr1_212905725_A_C_b38	-10854	8.8415e-05	-0.772128	0.0925926	81	0.745202	0.123454
chr1:212916320-212916838	Heart	chr1_212922751_G_T_b38	6172	5.34867e-06	-0.85018	0.462963	81	0.745202	1
chr1:212916320-212916838	Heart	chr1_212923265_A_T_b38	6686	4.15379e-05	-0.791268	0.253086	81	0.745202	0.980359
chr1:212916320-212916838	Heart	chr1_212923608_G_C_b38	7029	4.15379e-05	-0.791268	0.462963	81	0.745202	0.999989
chr1:212916320-212916838	Heart	chr1_212923677_G_A_b38	7098	4.15379e-05	-0.791268	0.462963	81	0.745202	0.999989
chr1:212916320-212916838	Heart	chr1_212923941_G_A_b38	7362	8.37574e-05	-0.725414	0.259259	81	0.745202	0.884633
chr1:212979667-212982595	Heart	chr1_212981722_A_G_b38	591	8.12257e-06	1.40084	0.462963	81	0.851009	0.884633
chr1:212979667-212982595	Heart	chr1_212982525_G_T_b38	1394	8.24523e-06	1.36111	0.259259	81	0.851009	1
chr1:212979667-212982595	Heart	chr1_212982670_A_G_b38	1539	0.000117091	1.15565	0.462963	81	0.851009	1
chr1:212979667-212982595	Heart	chr1_212986192_T_C_b38	5061	0.000117091	1.15565	0.462963	81	0.851009	1
chr1:212979667-212982595	Heart	chr1_212988489_A_G_b38	7358	0.000117091	1.15565	0.462963	81	0.851009	1
chr1:212979667-212982595	Heart	chr1_212989125_T_G_b38	7994	0.000117091	1.15565	0.462963	81	0.851009	1
chr1:212979667-212982595	Heart	chr1_212993782_A_G_b38	12651	0.000117091	1.15565	0.462963	81	0.851009	1
chr1:212979667-212982595	Heart	chr1_212994195_C_T_b38	13064	0.000117091	1.15565	0.277778	81	0.851009	1
chr1:212979667-212982595	Heart	chr1_212999292_G_A_b38	18161	0.000117091	1.15565	0.277778	81	0.851009	1
chr1:212979667-212982595	Heart	chr1_213008908_C_T_b38	27777	0.000117091	1.15565	0.462963	81	0.851009	1
chr1:212979667-212982595	Heart	chr1_213009878_C_T_b38	28747	0.000117091	1.15565	0.277778	81	0.851009	1
chr1:212979667-212982595	Heart	chr1_213012377_T_C_b38	31246	0.000117091	1.15565	0.450617	81	0.851009	1
chr1:212979667-212982595	Heart	chr1_213017233_T_A_b38	36102	0.000117091	1.15565	0.45679	81	0.851009	1
chr1:212979667-212982595	Heart	chr1_213021585_C_T_b38	40454	0.000117091	1.15565	0.462963	81	0.851009	1
chr1:212979667-212982595	Heart	chr1_213026638_A_G_b38	45507	0.000117091	1.15565	0.462963	81	0.851009	1
chr1:212979667-212982595	Heart	chr1_213035193_C_T_b38	54062	0.000117091	1.15565	0.277778	81	0.851009	1
chr1:212979667-212982595	Heart	chr1_213036560_A_C_b38	55429	0.000117091	1.15565	0.475309	81	0.851009	1
chr1:212979667-212982595	Heart	chr1_213047909_C_T_b38	66778	0.000117091	1.15565	0.469136	81	0.851009	1
chr1:212979667-212982595	Heart	chr1_213053708_T_C_b38	72577	0.000117091	1.15565	0.216049	81	0.851009	1
chr1:212979667-212982595	Heart	chr1_213054890_T_C_b38	73759	0.000117091	1.15565	0.246914	81	0.851009	1
chr1:212979667-212982595	Heart	chr1_213055913_T_A_b38	74782	0.000117091	1.15565	0.0987654	81	0.851009	0.766926
chr1:212979667-212982595	Heart	chr1_213056462_T_C_b38	75331	0.000117091	1.15565	0.0802469	81	0.851009	0.504558
chr1:212979667-212982595	Heart	chr1_213059922_C_T_b38	78791	0.000117091	1.15565	0.0987654	81	0.851009	0.766926
chr1:212979667-212982595	Heart	chr1_213061193_A_T_b38	80062	0.000117091	1.15565	0.104938	81	0.851009	0.832915
chr1:212979667-212982595	Heart	chr1_213062629_T_A_b38	81498	8.67799e-05	1.22859	0.0925926	81	0.851009	0.845189
chr1:212979667-212982595	Heart	chr1_213063783_T_C_b38	82652	0.000117091	1.15565	0.0925926	81	0.851009	0.688323
chr1:212979667-212982595	Heart	chr1_213065213_G_T_b38	84082	0.000117091	1.15565	0.0925926	81	0.851009	0.688323
chr1:212979667-212982595	Heart	chr1_213066739_G_A_b38	85608	0.000117091	1.15565	0.104938	81	0.851009	0.832915
chr1:212979667-212982595	Heart	chr1_213067929_C_A_b38	86798	0.000117091	1.15565	0.0802469	81	0.851009	0.504558
chr1:212979667-212982595	Heart	chr1_213070141_T_C_b38	89010	0.000117091	1.15565	0.0987654	81	0.851009	0.766926
chr1:212979667-212982595	Heart	chr1_213080246_G_A_b38	99115	0.000117091	1.15565	0.0987654	81	0.851009	0.766926
chr1:213014588-213016335	Heart	chr1_212916037_A_G_b38	-99425	0.000101024	-0.476119	0.0925926	81	0.643342	0.00823469
chr1:213014588-213016335	Heart	chr1_212918231_A_C_b38	-97231	2.25617e-05	-0.507487	0.0925926	81	0.643342	0.0136869
chr1:213014588-213016335	Heart	chr1_212918316_A_T_b38	-97146	2.25617e-05	-0.507487	0.123457	81	0.643342	0.0382198
chr1:213014588-213016335	Heart	chr1_212918907_T_G_b38	-96555	2.02541e-05	-0.505063	0.0617284	81	0.643342	0.00310047
chr1:213014588-213016335	Heart	chr1_212919297_C_T_b38	-96165	2.20769e-05	-0.5026	0.0802469	81	0.643342	0.00757161
chr1:213014588-213016335	Heart	chr1_212919643_T_C_b38	-95819	5.49537e-05	-0.504204	0.0802469	81	0.643342	0.00776363
chr1:213014588-213016335	Heart	chr1_212919691_T_C_b38	-95771	5.49537e-05	-0.504204	0.0802469	81	0.643342	0.00776363
chr1:213014588-213016335	Heart	chr1_212919727_T_C_b38	-95735	5.49537e-05	-0.504204	0.0864198	81	0.643342	0.0101339
chr1:213014588-213016335	Heart	chr1_212919951_G_A_b38	-95511	5.49537e-05	-0.504204	0.12963	81	0.643342	0.0429662
chr1:213014588-213016335	Heart	chr1_212920168_G_A_b38	-95294	5.49537e-05	-0.504204	0.135802	81	0.643342	0.0504325
chr1:213014588-213016335	Heart	chr1_212920294_C_T_b38	-95168	0.000106828	-0.502078	0.0925926	81	0.643342	0.0125593
chr1:213014588-213016335	Heart	chr1_212920709_T_C_b38	-94753	5.49537e-05	-0.504204	0.135802	81	0.643342	0.0504325
chr1:213014588-213016335	Heart	chr1_212921215_A_G_b38	-94247	5.49537e-05	-0.504204	0.462963	81	0.643342	0.667859
chr1:213014588-213016335	Heart	chr1_212921496_C_G_b38	-93966	7.4937e-05	-0.491821	0.462963	81	0.643342	0.596709
chr1:213014588-213016335	Heart	chr1_212921658_T_C_b38	-93804	5.49537e-05	-0.504204	0.32716	81	0.643342	0.495461
chr1:213014588-213016335	Heart	chr1_212921699_T_C_b38	-93763	5.49537e-05	-0.504204	0.271605	81	0.643342	0.36037
chr1:213014588-213016335	Heart	chr1_212921837_G_A_b38	-93625	5.49537e-05	-0.504204	0.475309	81	0.643342	0.672203
chr1:213014588-213016335	Heart	chr1_212921889_G_A_b38	-93573	5.49537e-05	-0.504204	0.271605	81	0.643342	0.36037
chr1:213014588-213016335	Heart	chr1_212922070_C_T_b38	-93392	0.000106828	-0.502078	0.271605	81	0.643342	0.350741
chr1:213014588-213016335	Heart	chr1_212922181_C_A_b38	-93281	5.49537e-05	-0.504204	0.469136	81	0.643342	0.670251
chr1:21439365-21441099	Heart	chr1_21415672_A_G_b38	-24560	3.38689e-05	-0.728261	0.487654	81	0.852115	0.887295
chr1:21439365-21441099	Heart	chr1_21417479_G_A_b38	-22753	3.38689e-05	-0.728261	0.475309	81	0.852115	0.885575
chr1:21439365-21441099	Heart	chr1_21418207_G_A_b38	-22025	2.76637e-05	-0.68857	0.475309	81	0.852115	0.756498
chr1:21439365-21441099	Heart	chr1_21418721_C_G_b38	-21511	3.56499e-05	-0.725345	0.469136	81	0.852115	0.876527
chr1:21439365-21441099	Heart	chr1_21418848_C_T_b38	-21384	3.38689e-05	-0.728261	0.314815	81	0.852115	0.711725
chr1:21439365-21441099	Heart	chr1_21419314_C_T_b38	-20918	9.14726e-05	-0.696335	0.45679	81	0.852115	0.779116
chr1:21439365-21441099	Heart	chr1_21428642_T_G_b38	-11590	2.76637e-05	-0.68857	0.45679	81	0.852115	0.749783
chr1:21439365-21441099	Heart	chr1_21428854_C_T_b38	-11378	2.76637e-05	-0.68857	0.345679	81	0.852115	0.620088
chr1:21439365-21441099	Heart	chr1_21432527_G_A_b38	-7705	9.5233e-05	-0.827518	0.358025	81	0.852115	0.984866
chr1:21439365-21441099	Heart	chr1_21433346_T_G_b38	-6886	2.06604e-06	-0.830555	0.376543	81	0.852115	0.990629
chr1:21439365-21441099	Heart	chr1_21433634_G_A_b38	-6598	1.01759e-05	-0.788037	0.376543	81	0.852115	0.956496
chr1:21439365-21441099	Heart	chr1_21436639_T_A_b38	-3593	8.55422e-05	-0.762308	0.376543	81	0.852115	0.912651
chr1:21439365-21441099	Heart	chr1_21439960_A_C_b38	-272	1.66955e-05	0.847742	0.401235	81	0.852115	0.997439
chr1:21439365-21441099	Heart	chr1_21440170_G_C_b38	-62	8.23886e-06	-0.785561	0.376543	81	0.852115	0.953163
chr1:21439365-21441099	Heart	chr1_21440603_G_T_b38	371	8.10197e-06	-0.785643	0.37037	81	0.852115	0.949564
chr1:21439365-21441099	Heart	chr1_21441698_G_C_b38	1466	2.41167e-05	-0.785446	0.376543	81	0.852115	0.953004
chr1:21439365-21441099	Heart	chr1_21443542_C_T_b38	3310	2.30376e-06	-0.837338	0.45679	81	0.852115	0.997855
chr1:21439365-21441099	Heart	chr1_21444851_G_A_b38	4619	2.94904e-06	-0.8627	0.376543	81	0.852115	0.998063
chr1:21439365-21441099	Heart	chr1_21454158_A_G_b38	13926	0.00010773	-0.720118	0.37037	81	0.852115	0.785588
chr1:21439365-21441099	Heart	chr1_21468895_A_G_b38	28663	6.53404e-06	-0.779075	0.444444	81	0.852115	0.969201
chr1:21439365-21441099	Heart	chr1_21470277_C_A_b38	30045	6.53404e-06	-0.779075	0.462963	81	0.852115	0.97192
chr1:21439365-21441099	Heart	chr1_21471503_G_A_b38	31271	6.53404e-06	-0.779075	0.462963	81	0.852115	0.97192
chr1:21439365-21441099	Heart	chr1_21476684_A_G_b38	36452	6.53404e-06	-0.779075	0.462963	81	0.852115	0.97192
chr1:21439365-21441099	Heart	chr1_21479954_T_C_b38	39722	6.53404e-06	-0.779075	0.45679	81	0.852115	0.971155
chr1:21439365-21441099	Heart	chr1_21494468_C_T_b38	54236	6.75606e-05	-0.693737	0.469136	81	0.852115	0.774237
chr1:21439365-21441099	Heart	chr1_21494475_G_C_b38	54243	6.75606e-05	-0.693737	0.469136	81	0.852115	0.774237
chr1:21439365-21441099	Heart	chr1_21494497_A_G_b38	54265	6.75606e-05	-0.693737	0.469136	81	0.852115	0.774237
chr1:21439365-21441099	Heart	chr1_21495264_A_G_b38	55032	6.75606e-05	-0.693737	0.450617	81	0.852115	0.766472
chr1:21439365-21441099	Heart	chr1_21495387_A_G_b38	55155	1.76891e-05	0.778635	0.450617	81	0.852115	0.969802
chr1:21439365-21441099	Heart	chr1_21495404_T_C_b38	55172	6.75606e-05	-0.693737	0.450617	81	0.852115	0.766472
chr1:21439365-21441099	Heart	chr1_21515204_T_C_b38	74972	2.46934e-05	-0.959196	0.469136	81	0.852115	1
chr1:21439365-21441099	Heart	chr1_21515968_T_G_b38	75736	8.37079e-06	0.954882	0.475309	81	0.852115	1
chr1:21439365-21441099	Heart	chr1_21516037_C_A_b38	75805	8.37079e-06	0.954882	0.469136	81	0.852115	1
chr1:21439365-21441099	Heart	chr1_21516065_A_T_b38	75833	2.46934e-05	-0.959196	0.475309	81	0.852115	1
chr1:21439365-21441099	Heart	chr1_21516172_A_G_b38	75940	8.37079e-06	0.954882	0.450617	81	0.852115	1
chr1:21439365-21441099	Heart	chr1_21516194_G_T_b38	75962	8.37079e-06	0.954882	0.444444	81	0.852115	1
chr1:21439365-21441099	Heart	chr1_21516399_T_C_b38	76167	8.37079e-06	0.954882	0.45679	81	0.852115	1
chr1:21439365-21441099	Heart	chr1_21516763_T_G_b38	76531	8.37079e-06	0.954882	0.444444	81	0.852115	1
chr1:21439365-21441099	Heart	chr1_21516908_G_T_b38	76676	8.37079e-06	0.954882	0.37037	81	0.852115	0.999999
chr1:21439365-21441099	Heart	chr1_21517005_A_G_b38	76773	8.37079e-06	0.954882	0.419753	81	0.852115	1
chr1:21439365-21441099	Heart	chr1_21518003_A_G_b38	77771	8.37079e-06	0.954882	0.339506	81	0.852115	0.999991
chr1:21439365-21441099	Heart	chr1_21518097_A_G_b38	77865	8.37079e-06	0.954882	0.419753	81	0.852115	1
chr1:21439365-21441099	Heart	chr1_21518145_G_A_b38	77913	8.37079e-06	0.954882	0.432099	81	0.852115	1
chr1:21439365-21441099	Heart	chr1_21518243_A_G_b38	78011	2.46934e-05	-0.959196	0.41358	81	0.852115	1
chr1:21439365-21441099	Heart	chr1_21518276_A_C_b38	78044	8.37079e-06	0.954882	0.425926	81	0.852115	1
chr1:21439365-21441099	Heart	chr1_21518382_A_G_b38	78150	8.37079e-06	0.954882	0.41358	81	0.852115	1
chr1:21439365-21441099	Heart	chr1_21518779_T_A_b38	78547	2.3544e-05	0.903376	0.395062	81	0.852115	0.999933
chr1:21942533-21943762	Heart	chr1_21860977_G_C_b38	-82171	4.64122e-06	0.670646	0.382716	81	0.71935	0.967057
chr1:21942533-21943762	Heart	chr1_21872752_C_T_b38	-70396	8.42585e-07	0.728799	0.382716	81	0.71935	0.998396
chr1:21942533-21943762	Heart	chr1_21875410_A_G_b38	-67738	1.92695e-06	0.688839	0.376543	81	0.71935	0.983124
chr1:21942533-21943762	Heart	chr1_21876766_A_G_b38	-66382	1.92695e-06	0.688839	0.0679012	81	0.71935	0.0208678
chr1:21942533-21943762	Heart	chr1_21877036_G_A_b38	-66112	4.03886e-06	0.749715	0.0802469	81	0.71935	0.0774643
chr1:21942533-21943762	Heart	chr1_21883551_C_A_b38	-59597	4.91943e-07	0.730967	0.123457	81	0.71935	0.272579
chr1:21942533-21943762	Heart	chr1_21885751_C_T_b38	-57397	6.54993e-07	0.723469	0.160494	81	0.71935	0.506322
chr1:21942533-21943762	Heart	chr1_21887634_A_G_b38	-55514	6.54993e-07	-0.723469	0.117284	81	0.71935	0.216601
chr1:21942533-21943762	Heart	chr1_21889786_C_T_b38	-53362	1.17924e-05	-0.593458	0.203704	81	0.71935	0.261412
chr1:21942533-21943762	Heart	chr1_21890081_C_A_b38	-53067	6.54993e-07	0.723469	0.148148	81	0.71935	0.419773
chr1:21942533-21943762	Heart	chr1_21890111_C_G_b38	-53037	6.54993e-07	0.723469	0.148148	81	0.71935	0.419773
chr1:21942533-21943762	Heart	chr1_21891407_C_A_b38	-51741	3.44222e-05	-0.579513	0.0679012	81	0.71935	0.00528603
chr1:21942533-21943762	Heart	chr1_21892519_C_T_b38	-50629	6.54993e-07	0.723469	0.234568	81	0.71935	0.882683
chr1:21942533-21943762	Heart	chr1_21894862_C_G_b38	-48286	3.44222e-05	-0.579513	0.253086	81	0.71935	0.371468
chr1:21942533-21943762	Heart	chr1_21894938_T_C_b38	-48210	6.54993e-07	0.723469	0.469136	81	0.71935	0.999425
chr1:21942533-21943762	Heart	chr1_21899250_G_C_b38	-43898	2.38899e-07	-0.707727	0.444444	81	0.71935	0.997724
chr1:21942533-21943762	Heart	chr1_21900598_T_C_b38	-42550	3.24519e-07	-0.777991	0.419753	81	0.71935	0.999995
chr1:21942533-21943762	Heart	chr1_21900695_G_T_b38	-42453	1.17924e-05	-0.593458	0.111111	81	0.71935	0.0379519
chr1:21942533-21943762	Heart	chr1_21902343_A_G_b38	-40805	2.38899e-07	-0.707727	0.117284	81	0.71935	0.184301
chr1:21942533-21943762	Heart	chr1_21902597_T_C_b38	-40551	8.1405e-06	-0.601469	0.240741	81	0.71935	0.421127
chr1:21942533-21943762	Heart	chr1_21902863_T_C_b38	-40285	1.17924e-05	-0.593458	0.17284	81	0.71935	0.165076
chr1:21942533-21943762	Heart	chr1_21903714_T_C_b38	-39434	2.38899e-07	-0.707727	0.179012	81	0.71935	0.566438
chr1:21942533-21943762	Heart	chr1_21905883_C_T_b38	-37265	8.1405e-06	-0.601469	0.432099	81	0.71935	0.821795
chr1:21942533-21943762	Heart	chr1_21905984_C_T_b38	-37164	2.38899e-07	-0.707727	0.283951	81	0.71935	0.945328
chr1:21942533-21943762	Heart	chr1_21907008_G_C_b38	-36140	2.01504e-05	-0.55305	0.493827	81	0.71935	0.62061
chr1:21942533-21943762	Heart	chr1_21907091_T_C_b38	-36057	1.42774e-05	-0.560556	0.493827	81	0.71935	0.659185
chr1:21942533-21943762	Heart	chr1_21907177_T_G_b38	-35971	5.00101e-07	-0.662769	0.376543	81	0.71935	0.952511
chr1:21942533-21943762	Heart	chr1_21907931_G_C_b38	-35217	5.00101e-07	-0.662769	0.277778	81	0.71935	0.813078
chr1:21942533-21943762	Heart	chr1_21912282_C_G_b38	-30866	4.90949e-06	-0.602877	0.277778	81	0.71935	0.552969
chr1:21942533-21943762	Heart	chr1_21913281_T_C_b38	-29867	4.38579e-05	0.558855	0.339506	81	0.71935	0.496824
chr1:21942533-21943762	Heart	chr1_21918099_C_T_b38	-25049	8.72377e-05	0.544574	0.444444	81	0.71935	0.558944
chr1:21942533-21943762	Heart	chr1_21919263_T_C_b38	-23885	8.72377e-05	0.544574	0.419753	81	0.71935	0.539642
chr1:21942533-21943762	Heart	chr1_21921005_C_T_b38	-22143	7.08316e-06	0.624245	0.0864198	81	0.71935	0.0230196
chr1:21942533-21943762	Heart	chr1_21921973_T_C_b38	-21175	8.07881e-05	0.514442	0.41358	81	0.71935	0.384498
chr1:21942533-21943762	Heart	chr1_21922388_G_A_b38	-20760	1.96584e-05	0.53994	0.320988	81	0.71935	0.372526
chr1:21942533-21943762	Heart	chr1_21922840_T_C_b38	-20308	3.38598e-05	0.588697	0.345679	81	0.71935	0.656348
chr1:21942533-21943762	Heart	chr1_21923096_A_G_b38	-20052	1.20529e-06	-0.64386	0.41358	81	0.71935	0.937258
chr1:21942533-21943762	Heart	chr1_21923343_C_T_b38	-19805	2.18404e-05	-0.612497	0.41358	81	0.71935	0.849649
chr1:21942533-21943762	Heart	chr1_21924767_C_T_b38	-18381	4.87528e-05	-0.599869	0.41358	81	0.71935	0.801302
chr1:21942533-21943762	Heart	chr1_21925398_C_T_b38	-17750	4.87528e-05	-0.599869	0.395062	81	0.71935	0.782887
chr1:21942533-21943762	Heart	chr1_21925922_C_T_b38	-17226	4.87528e-05	-0.599869	0.45679	81	0.71935	0.82854
chr1:21942533-21943762	Heart	chr1_21926036_G_T_b38	-17112	4.87528e-05	-0.599869	0.401235	81	0.71935	0.789524
chr1:21942533-21943762	Heart	chr1_21931246_C_T_b38	-11902	3.38598e-05	0.588697	0.401235	81	0.71935	0.740436
chr1:21942533-21943762	Heart	chr1_21932106_G_C_b38	-11042	4.94492e-05	0.578264	0.444444	81	0.71935	0.729062
chr1:21942533-21943762	Heart	chr1_21938800_G_A_b38	-4348	0.000116975	0.567519	0.283951	81	0.71935	0.408956
chr1:21942533-21943762	Heart	chr1_21943066_G_A_b38	-82	2.18398e-05	0.552233	0.277778	81	0.71935	0.329777
chr1:21942533-21943762	Heart	chr1_21944414_C_T_b38	1266	2.3122e-05	0.606052	0.277778	81	0.71935	0.567868
chr1:21942533-21943762	Heart	chr1_21944735_C_T_b38	1587	1.30713e-06	-0.623277	0.277778	81	0.71935	0.648074
chr1:21942533-21943762	Heart	chr1_21945346_C_T_b38	2198	1.64323e-05	0.563089	0.277778	81	0.71935	0.373785
chr1:21942533-21943762	Heart	chr1_21946420_G_A_b38	3272	1.96211e-05	0.571643	0.277778	81	0.71935	0.410306
chr1:21942533-21943762	Heart	chr1_21947155_G_T_b38	4007	1.64323e-05	0.563089	0.308642	81	0.71935	0.450579
chr1:21942533-21943762	Heart	chr1_21947564_C_T_b38	4416	1.64323e-05	0.563089	0.277778	81	0.71935	0.373785
chr1:21942533-21943762	Heart	chr1_21947568_C_T_b38	4420	5.85494e-06	0.584436	0.277778	81	0.71935	0.467389
chr1:21942533-21943762	Heart	chr1_21947679_C_T_b38	4531	1.64323e-05	0.563089	0.296296	81	0.71935	0.420848
chr1:21942533-21943762	Heart	chr1_21947685_G_A_b38	4537	1.64323e-05	0.563089	0.277778	81	0.71935	0.373785
chr1:21942533-21943762	Heart	chr1_21948198_T_C_b38	5050	1.12748e-05	0.574592	0.290123	81	0.71935	0.457148
chr1:21942533-21943762	Heart	chr1_21949153_A_C_b38	6005	1.66654e-05	0.566571	0.277778	81	0.71935	0.38847
chr1:21942533-21943762	Heart	chr1_21950144_C_G_b38	6996	0.000109574	0.555454	0.277778	81	0.71935	0.34254
chr1:21942533-21943762	Heart	chr1_21950193_G_A_b38	7045	0.000109574	0.555454	0.277778	81	0.71935	0.34254
chr1:21942533-21943762	Heart	chr1_21955320_C_G_b38	12172	0.000115978	-0.599789	0.277778	81	0.71935	0.538493
chr1:21942533-21943762	Heart	chr1_21956445_C_T_b38	13297	0.000104728	0.597236	0.277778	81	0.71935	0.52655
chr1:21942533-21943762	Heart	chr1_21957178_C_T_b38	14030	1.93707e-06	0.633884	0.265432	81	0.71935	0.655552
chr1:21942533-21943762	Heart	chr1_21961139_T_C_b38	17991	4.81456e-05	-0.689408	0.277778	81	0.71935	0.896109
chr1:21942533-21943762	Heart	chr1_21961237_A_G_b38	18089	2.54053e-06	-0.634979	0.277778	81	0.71935	0.700727
chr1:21942533-21943762	Heart	chr1_21961448_G_A_b38	18300	5.56872e-05	-0.671556	0.308642	81	0.71935	0.904154
chr1:21942533-21943762	Heart	chr1_21961975_G_A_b38	18827	5.56872e-05	-0.671556	0.308642	81	0.71935	0.904154
chr1:21942533-21943762	Heart	chr1_21963179_A_G_b38	20031	7.09492e-07	-0.72324	0.302469	81	0.71935	0.980553
chr1:21942533-21943762	Heart	chr1_21963349_A_G_b38	20201	1.4907e-06	-0.709124	0.265432	81	0.71935	0.919305
chr1:21942533-21943762	Heart	chr1_21963452_G_T_b38	20304	5.56872e-05	-0.671556	0.265432	81	0.71935	0.810467
chr1:21942533-21943762	Heart	chr1_21963617_A_G_b38	20469	7.09492e-07	-0.72324	0.308642	81	0.71935	0.983639
chr1:21942533-21943762	Heart	chr1_21963663_A_G_b38	20515	5.56872e-05	-0.671556	0.308642	81	0.71935	0.904154
chr1:21942533-21943762	Heart	chr1_21963886_C_G_b38	20738	5.56872e-05	-0.671556	0.265432	81	0.71935	0.810467
chr1:21942533-21943762	Heart	chr1_21963936_C_T_b38	20788	5.56872e-05	-0.671556	0.296296	81	0.71935	0.883267
chr1:21942533-21943762	Heart	chr1_21964130_C_T_b38	20982	5.56872e-05	-0.671556	0.296296	81	0.71935	0.883267
chr1:21942533-21943762	Heart	chr1_21964137_G_A_b38	20989	7.09492e-07	-0.72324	0.296296	81	0.71935	0.976892
chr1:21942533-21943762	Heart	chr1_21964436_C_A_b38	21288	5.56872e-05	-0.671556	0.277778	81	0.71935	0.843479
chr1:21942533-21943762	Heart	chr1_21964733_C_T_b38	21585	5.56872e-05	-0.671556	0.296296	81	0.71935	0.883267
chr1:21942533-21943762	Heart	chr1_21965446_A_C_b38	22298	0.000117121	-0.647013	0.37037	81	0.71935	0.915925
chr1:21942533-21943762	Heart	chr1_21965525_T_C_b38	22377	7.04171e-05	-0.666807	0.419753	81	0.71935	0.974469
chr1:21942533-21943762	Heart	chr1_21965773_G_A_b38	22625	6.18336e-05	0.584904	0.407407	81	0.71935	0.729555
chr1:21942533-21943762	Heart	chr1_21966024_G_A_b38	22876	5.56872e-05	-0.671556	0.407407	81	0.71935	0.976332
chr1:21942533-21943762	Heart	chr1_21966164_T_C_b38	23016	5.56872e-05	-0.671556	0.388889	81	0.71935	0.970601
chr1:21942533-21943762	Heart	chr1_21966782_C_T_b38	23634	5.56872e-05	-0.671556	0.407407	81	0.71935	0.976332
chr1:21942533-21943762	Heart	chr1_21966808_G_T_b38	23660	5.56872e-05	-0.671556	0.271605	81	0.71935	0.827666
chr1:21942533-21943762	Heart	chr1_21967034_T_C_b38	23886	5.56872e-05	-0.671556	0.290123	81	0.71935	0.871208
chr1:21942533-21943762	Heart	chr1_21967404_G_A_b38	24256	3.97453e-05	-0.688214	0.259259	81	0.71935	0.849327
chr1:21942533-21943762	Heart	chr1_21968373_C_T_b38	25225	9.73592e-05	-0.67965	0.277778	81	0.71935	0.868905
chr1:21942533-21943762	Heart	chr1_21968605_G_A_b38	25457	5.56872e-05	-0.671556	0.209877	81	0.71935	0.589005
chr1:21942533-21943762	Heart	chr1_21969208_C_T_b38	26060	6.18336e-05	0.584904	0.216049	81	0.71935	0.274596
chr1:21942533-21943762	Heart	chr1_21969703_C_T_b38	26555	9.38258e-05	-0.665384	0.160494	81	0.71935	0.303175
chr1:21942533-21943762	Heart	chr1_21969814_C_A_b38	26666	5.56872e-05	-0.671556	0.179012	81	0.71935	0.424093
chr1:21942533-21943762	Heart	chr1_21970444_G_T_b38	27296	5.56872e-05	-0.671556	0.191358	81	0.71935	0.491964
chr1:21942533-21943762	Heart	chr1_21970468_T_C_b38	27320	5.56872e-05	-0.671556	0.209877	81	0.71935	0.589005
chr1:21942533-21943762	Heart	chr1_21970469_G_C_b38	27321	5.56872e-05	-0.671556	0.216049	81	0.71935	0.619301
chr1:21942533-21943762	Heart	chr1_21970532_G_A_b38	27384	5.56872e-05	-0.671556	0.209877	81	0.71935	0.589005
chr1:21942533-21943762	Heart	chr1_21971515_C_T_b38	28367	5.56872e-05	-0.671556	0.154321	81	0.71935	0.289702
chr1:21942533-21943762	Heart	chr1_21972033_C_T_b38	28885	5.56872e-05	-0.671556	0.209877	81	0.71935	0.589005
chr1:21942533-21943762	Heart	chr1_21972053_T_C_b38	28905	5.56872e-05	-0.671556	0.179012	81	0.71935	0.424093
chr1:21942533-21943762	Heart	chr1_21972055_A_G_b38	28907	5.56872e-05	-0.671556	0.203704	81	0.71935	0.557572
chr1:21942533-21943762	Heart	chr1_21972280_T_C_b38	29132	5.18623e-07	-0.731068	0.203704	81	0.71935	0.793048
chr1:21942533-21943762	Heart	chr1_21972649_A_G_b38	29501	7.09492e-07	-0.72324	0.179012	81	0.71935	0.628474
chr1:21942533-21943762	Heart	chr1_21972700_C_T_b38	29552	7.09492e-07	-0.72324	0.179012	81	0.71935	0.628474
chr1:21942533-21943762	Heart	chr1_21972900_C_T_b38	29752	5.56872e-05	-0.671556	0.179012	81	0.71935	0.424093
chr1:21942533-21943762	Heart	chr1_21973163_T_G_b38	30015	6.18336e-05	0.584904	0.179012	81	0.71935	0.164184
chr1:21942533-21943762	Heart	chr1_21973361_C_T_b38	30213	5.56872e-05	-0.671556	0.197531	81	0.71935	0.525162
chr1:21942533-21943762	Heart	chr1_21973473_C_A_b38	30325	6.18336e-05	0.584904	0.191358	81	0.71935	0.198936
chr1:21942533-21943762	Heart	chr1_21973972_T_A_b38	30824	6.18336e-05	0.584904	0.191358	81	0.71935	0.198936
chr1:21942533-21943762	Heart	chr1_21974672_C_T_b38	31524	5.56872e-05	-0.671556	0.191358	81	0.71935	0.491964
chr1:21942533-21943762	Heart	chr1_21974706_C_T_b38	31558	5.56872e-05	-0.671556	0.191358	81	0.71935	0.491964
chr1:21942533-21943762	Heart	chr1_21974926_C_T_b38	31778	7.09492e-07	-0.72324	0.191358	81	0.71935	0.701629
chr1:21942533-21943762	Heart	chr1_21975220_C_T_b38	32072	6.18336e-05	0.584904	0.197531	81	0.71935	0.217203
chr1:21942533-21943762	Heart	chr1_21975276_G_A_b38	32128	7.09492e-07	-0.72324	0.203704	81	0.71935	0.765514
chr1:21942533-21943762	Heart	chr1_21975277_C_T_b38	32129	7.09492e-07	-0.72324	0.259259	81	0.71935	0.936671
chr1:21942533-21943762	Heart	chr1_21975331_T_C_b38	32183	5.56872e-05	-0.671556	0.240741	81	0.71935	0.726882
chr1:21942533-21943762	Heart	chr1_21975752_T_G_b38	32604	2.96161e-05	-0.61426	0.234568	81	0.71935	0.452291
chr1:21942533-21943762	Heart	chr1_21977209_C_A_b38	34061	3.96166e-05	-0.604645	0.283951	81	0.71935	0.580331
chr1:21942533-21943762	Heart	chr1_21982211_A_G_b38	39063	5.37183e-05	0.575771	0.259259	81	0.71935	0.37481
chr1:21942533-21943762	Heart	chr1_21984855_G_A_b38	41707	1.08424e-05	0.679907	0.271605	81	0.71935	0.855168
chr1:21942533-21943762	Heart	chr1_21986330_A_T_b38	43182	7.92116e-05	0.550988	0.32716	81	0.71935	0.434591
chr1:21942533-21943762	Heart	chr1_21994308_T_G_b38	51160	6.2338e-05	-0.688856	0.222222	81	0.71935	0.719921
chr1:21942533-21943762	Heart	chr1_22004247_C_T_b38	61099	7.08133e-05	-0.648369	0.253086	81	0.71935	0.675776
chr1:21974066-21975621	Heart	chr1_21963179_A_G_b38	-11665	5.76706e-05	-0.688063	0.302469	81	0.816042	0.642235
chr1:21974066-21975621	Heart	chr1_21963617_A_G_b38	-11227	5.76706e-05	-0.688063	0.308642	81	0.816042	0.658394
chr1:21974066-21975621	Heart	chr1_21964137_G_A_b38	-10707	5.76706e-05	-0.688063	0.296296	81	0.816042	0.625319
chr1:21974066-21975621	Heart	chr1_21972280_T_C_b38	-2564	1.88513e-05	-0.72637	0.203704	81	0.816042	0.428371
chr1:21974066-21975621	Heart	chr1_21972649_A_G_b38	-2195	5.76706e-05	-0.688063	0.179012	81	0.816042	0.214859
chr1:21974066-21975621	Heart	chr1_21972700_C_T_b38	-2144	5.76706e-05	-0.688063	0.179012	81	0.816042	0.214859
chr1:21974066-21975621	Heart	chr1_21974926_C_T_b38	82	5.76706e-05	-0.688063	0.191358	81	0.816042	0.258197
chr1:21974066-21975621	Heart	chr1_21975276_G_A_b38	432	5.76706e-05	-0.688063	0.203704	81	0.816042	0.303549
chr1:21974066-21975621	Heart	chr1_21975277_C_T_b38	433	5.76706e-05	-0.688063	0.259259	81	0.816042	0.508832
chr1:21974066-21975621	Heart	chr1_21975934_C_G_b38	1090	0.000134867	-0.675089	0.222222	81	0.816042	0.330297
chr1:220788049-220788726	Heart	chr1_220795707_C_T_b38	7319	9.37007e-05	0.699637	0.166667	81	0.849244	0.146328
chr1:220788049-220788726	Heart	chr1_220797706_G_T_b38	9318	4.72325e-07	0.958927	0.166667	81	0.849244	0.857249
chr1:220788049-220788726	Heart	chr1_220800041_T_G_b38	11653	1.59976e-08	1.02819	0.166667	81	0.849244	0.963268
chr1:220788049-220788726	Heart	chr1_220800084_C_T_b38	11696	1.59976e-08	1.02819	0.185185	81	0.849244	0.989161
chr1:220788049-220788726	Heart	chr1_220800192_C_T_b38	11804	1.19905e-08	1.04375	0.185185	81	0.849244	0.993738
chr1:220788049-220788726	Heart	chr1_220804623_C_T_b38	16235	0.000122195	-0.597133	0.179012	81	0.849244	0.0520844
chr1:220788049-220788726	Heart	chr1_220806849_G_T_b38	18461	4.21156e-05	0.676733	0.166667	81	0.849244	0.113076
chr1:220796022-220798170	Heart	chr1_220797706_G_T_b38	610	1.86202e-08	1.02125	0.166667	81	0.829893	0.976191
chr1:220796022-220798170	Heart	chr1_220800041_T_G_b38	2945	1.18542e-07	0.955876	0.166667	81	0.829893	0.896081
chr1:220796022-220798170	Heart	chr1_220800084_C_T_b38	2988	1.18542e-07	0.955876	0.185185	81	0.829893	0.95494
chr1:220796022-220798170	Heart	chr1_220800192_C_T_b38	3096	2.36923e-07	0.945611	0.185185	81	0.829893	0.942526
chr1:220796022-220798170	Heart	chr1_220806849_G_T_b38	9753	0.000136223	0.621523	0.166667	81	0.829893	0.0690239
chr1:220796022-220798170	Heart	chr1_220809675_A_G_b38	12579	1.40355e-05	0.790256	0.166667	81	0.829893	0.402956
chr1:220796022-220798170	Heart	chr1_220812558_G_A_b38	15462	7.56383e-05	0.620374	0.166667	81	0.829893	0.0680028
chr1:220796022-220798170	Heart	chr1_220817829_C_T_b38	20733	0.000138292	0.654826	0.166667	81	0.829893	0.104651
chr1:220796022-220798170	Heart	chr1_220827800_A_C_b38	30704	1.43825e-05	1.50996	0.160494	81	0.829893	1
chr1:220796022-220798170	Heart	chr1_220838204_C_T_b38	41108	4.32656e-07	0.997899	0.166667	81	0.829893	0.95659
chr1:220796022-220798170	Heart	chr1_220859539_C_A_b38	62443	3.05702e-05	1.46098	0.160494	81	0.829893	1
chr1:220799832-220800032	Heart	chr1_220797706_G_T_b38	-2226	9.48027e-06	0.76752	0.166667	81	0.755774	0.576247
chr1:220799832-220800032	Heart	chr1_220800041_T_G_b38	109	3.40311e-05	0.711097	0.166667	81	0.755774	0.374055
chr1:220799832-220800032	Heart	chr1_220800084_C_T_b38	152	3.40311e-05	0.711097	0.185185	81	0.755774	0.479033
chr1:220799832-220800032	Heart	chr1_220800192_C_T_b38	260	5.13296e-05	0.702868	0.185185	81	0.755774	0.448164
chr1:22081853-22082215	Heart	chr1_22157091_G_A_b38	75057	4.49454e-06	-0.672992	0.166667	81	0.793836	0.181662
chr1:221725312-221726359	Heart	chr1_221668326_G_A_b38	-57510	1.59869e-05	1.0606	0.160494	81	0.946594	0.804848
chr1:222036978-222038929	Heart	chr1_222031019_T_C_b38	-6935	0.000121714	-0.644811	0.166667	81	0.807464	0.114976
chr1:222036978-222038929	Heart	chr1_222032669_C_A_b38	-5285	0.000128402	-0.655393	0.166667	81	0.807464	0.1305
chr1:222036978-222038929	Heart	chr1_222033545_G_A_b38	-4409	5.59617e-05	-0.679856	0.166667	81	0.807464	0.172564
chr1:222036978-222038929	Heart	chr1_222034305_G_A_b38	-3649	0.000121714	-0.644811	0.17284	81	0.807464	0.128683
chr1:222036978-222038929	Heart	chr1_222036239_G_T_b38	-1715	5.59617e-05	-0.679856	0.111111	81	0.807464	0.0447982
chr1:222036978-222038929	Heart	chr1_222037093_T_G_b38	-861	0.000121714	-0.644811	0.0493827	81	0.807464	0.00162894
chr1:222036978-222038929	Heart	chr1_222037987_A_G_b38	33	3.60902e-05	-0.696085	0.104938	81	0.807464	0.0442446
chr1:222036978-222038929	Heart	chr1_222038773_T_C_b38	819	6.25336e-05	-0.671021	0.0493827	81	0.807464	0.00217223
chr1:222036978-222038929	Heart	chr1_222039290_G_A_b38	1336	8.37206e-05	-0.658316	0.0864198	81	0.807464	0.0138959
chr1:222036978-222038929	Heart	chr1_222041696_C_A_b38	3742	3.60902e-05	-0.696085	0.160494	81	0.807464	0.18375
chr1:222036978-222038929	Heart	chr1_222042658_T_C_b38	4704	4.33015e-05	-0.7003	0.0864198	81	0.807464	0.0229106
chr1:222036978-222038929	Heart	chr1_222042943_T_A_b38	4989	4.33015e-05	-0.7003	0.104938	81	0.807464	0.046472
chr1:223340259-223342091	Heart	chr1_223334623_C_T_b38	-6552	1.5717e-05	0.599037	0.154321	81	0.702487	0.150125
chr1:223340259-223342091	Heart	chr1_223334694_A_T_b38	-6481	1.5717e-05	0.599037	0.160494	81	0.702487	0.169398
chr1:223340259-223342091	Heart	chr1_223335226_G_T_b38	-5949	1.5717e-05	0.599037	0.104938	81	0.702487	0.0404946
chr1:223340259-223342091	Heart	chr1_223336375_C_A_b38	-4800	1.5717e-05	0.599037	0.160494	81	0.702487	0.169398
chr1:223340259-223342091	Heart	chr1_223338324_C_A_b38	-2851	1.5717e-05	0.599037	0.0864198	81	0.702487	0.0199709
chr1:223340259-223342091	Heart	chr1_223338502_C_T_b38	-2673	1.5717e-05	0.599037	0.0864198	81	0.702487	0.0199709
chr1:223340259-223342091	Heart	chr1_223338507_G_T_b38	-2668	0.000207146	0.57717	0.104938	81	0.702487	0.0299072
chr1:223340259-223342091	Heart	chr1_223338516_T_C_b38	-2659	0.000207146	0.57717	0.104938	81	0.702487	0.0299072
chr1:223340259-223342091	Heart	chr1_223338793_A_G_b38	-2382	0.000207146	0.57717	0.104938	81	0.702487	0.0299072
chr1:223340259-223342091	Heart	chr1_223339126_C_A_b38	-2049	1.5717e-05	0.599037	0.111111	81	0.702487	0.0496774
chr1:223340259-223342091	Heart	chr1_223339854_A_G_b38	-1321	8.10557e-06	0.633842	0.111111	81	0.702487	0.0783838
chr1:223340259-223342091	Heart	chr1_223341603_A_T_b38	428	1.5717e-05	0.599037	0.104938	81	0.702487	0.0404946
chr1:223340259-223342091	Heart	chr1_223344795_C_T_b38	3620	0.000207146	0.57717	0.0925926	81	0.702487	0.0190106
chr1:223340259-223342091	Heart	chr1_223345440_A_C_b38	4265	0.000207146	0.57717	0.0864198	81	0.702487	0.0147866
chr1:223340259-223342091	Heart	chr1_223346523_C_A_b38	5348	0.000207146	0.57717	0.154321	81	0.702487	0.112592
chr1:223340259-223342091	Heart	chr1_223347519_A_G_b38	6344	0.000207146	0.57717	0.0925926	81	0.702487	0.0190106
chr1:223340259-223342091	Heart	chr1_223347577_G_T_b38	6402	1.65958e-05	0.589563	0.0925926	81	0.702487	0.0225873
chr1:223340259-223342091	Heart	chr1_223348413_T_C_b38	7238	0.000207146	0.57717	0.0925926	81	0.702487	0.0190106
chr1:223340259-223342091	Heart	chr1_223349843_C_G_b38	8668	1.65041e-05	0.59435	0.0925926	81	0.702487	0.0241222
chr1:223340259-223342091	Heart	chr1_223350512_T_C_b38	9337	3.0893e-05	0.569379	0.0925926	81	0.702487	0.0170309
chr1:223340259-223342091	Heart	chr1_223351225_A_T_b38	10050	9.95026e-06	0.604337	0.0925926	81	0.702487	0.0276263
chr1:223340259-223342091	Heart	chr1_223352506_G_C_b38	11331	9.95026e-06	0.604337	0.0987654	81	0.702487	0.0349506
chr1:223340259-223342091	Heart	chr1_223353651_G_A_b38	12476	9.95026e-06	0.604337	0.0987654	81	0.702487	0.0349506
chr1:223340259-223342091	Heart	chr1_223355501_C_G_b38	14326	9.95026e-06	0.604337	0.154321	81	0.702487	0.160517
chr1:223340259-223342091	Heart	chr1_223359228_T_C_b38	18053	9.95026e-06	0.604337	0.0987654	81	0.702487	0.0349506
chr1:223340259-223342091	Heart	chr1_223359771_A_G_b38	18596	0.000100525	0.542339	0.0925926	81	0.702487	0.0115184
chr1:223340259-223342091	Heart	chr1_223359810_A_G_b38	18635	0.000100525	0.542339	0.0864198	81	0.702487	0.00899412
chr1:223340259-223342091	Heart	chr1_223371364_A_G_b38	30189	7.38503e-05	0.549971	0.0864198	81	0.702487	0.0100484
chr1:223340259-223342091	Heart	chr1_223371772_T_C_b38	30597	7.38503e-05	0.549971	0.0864198	81	0.702487	0.0100484
chr1:223340259-223342091	Heart	chr1_223374288_A_G_b38	33113	7.38503e-05	0.549971	0.0925926	81	0.702487	0.0128815
chr1:223340259-223342091	Heart	chr1_223376005_T_C_b38	34830	4.3379e-05	0.570558	0.0925926	81	0.702487	0.017318
chr1:223340259-223342091	Heart	chr1_223376341_C_G_b38	35166	0.000162816	-0.525969	0.0864198	81	0.702487	0.00706579
chr1:223340259-223342091	Heart	chr1_223380708_G_A_b38	39533	7.51315e-05	-0.542476	0.0925926	81	0.702487	0.0115416
chr1:223340259-223342091	Heart	chr1_223382794_G_A_b38	41619	7.38503e-05	-0.549971	0.0864198	81	0.702487	0.0100484
chr1:223340259-223342091	Heart	chr1_223384273_A_G_b38	43098	7.38503e-05	-0.549971	0.0864198	81	0.702487	0.0100484
chr1:223340259-223342091	Heart	chr1_223385255_G_A_b38	44080	0.000235471	-0.534229	0.0864198	81	0.702487	0.00798551
chr1:223340259-223342091	Heart	chr1_223388423_A_G_b38	47248	7.38503e-05	-0.549971	0.0864198	81	0.702487	0.0100484
chr1:223340259-223342091	Heart	chr1_223388460_C_T_b38	47285	7.38503e-05	-0.549971	0.12963	81	0.702487	0.0425952
chr1:223340259-223342091	Heart	chr1_223388497_G_A_b38	47322	7.38503e-05	-0.549971	0.104938	81	0.702487	0.0201958
chr1:223340259-223342091	Heart	chr1_223388912_A_G_b38	47737	0.000119134	-0.536055	0.0864198	81	0.702487	0.00820311
chr1:223340259-223342091	Heart	chr1_223398104_G_A_b38	56929	0.000208025	-0.523434	0.0864198	81	0.702487	0.0068037
chr1:223340259-223342091	Heart	chr1_223401221_G_C_b38	60046	0.000162816	-0.525969	0.0864198	81	0.702487	0.00706579
chr1:223340259-223342091	Heart	chr1_223401459_T_C_b38	60284	0.000162816	-0.525969	0.0864198	81	0.702487	0.00706579
chr1:223340259-223342091	Heart	chr1_223436277_C_T_b38	95102	0.000143386	0.509341	0.0864198	81	0.702487	0.00550266
chr1:223340259-223342091	Heart	chr1_223436377_A_T_b38	95202	0.000143386	0.509341	0.0864198	81	0.702487	0.00550266
chr1:223340259-223342091	Heart	chr1_223436797_A_T_b38	95622	0.000143386	0.509341	0.154321	81	0.702487	0.0412433
chr1:223340259-223342091	Heart	chr1_223437691_C_T_b38	96516	0.000203933	0.496168	0.0864198	81	0.702487	0.00449815
chr1:223340259-223342091	Heart	chr1_223438393_T_C_b38	97218	0.000143386	0.509341	0.0864198	81	0.702487	0.00550266
chr1:223340259-223342091	Heart	chr1_223438438_G_C_b38	97263	0.000143386	0.509341	0.0864198	81	0.702487	0.00550266
chr1:223340259-223342091	Heart	chr1_223438815_C_A_b38	97640	0.000143386	0.509341	0.0864198	81	0.702487	0.00550266
chr1:223340259-223342091	Heart	chr1_223439086_G_A_b38	97911	0.000143386	0.509341	0.12963	81	0.702487	0.0227967
chr1:223340259-223342091	Heart	chr1_223440719_C_T_b38	99544	0.000143386	0.509341	0.0987654	81	0.702487	0.00879636
chr1:226660295-226665499	Heart	chr1_226575977_A_G_b38	-86920	1.31153e-05	0.314693	0.0864198	81	0.374414	0.0177636
chr1:226660295-226665499	Heart	chr1_226576966_C_T_b38	-85931	6.56531e-05	0.297337	0.0987654	81	0.374414	0.0182342
chr1:226660295-226665499	Heart	chr1_226597689_C_G_b38	-65208	0.00014273	-0.267267	0.290123	81	0.374414	0.218293
chr1:226660295-226665499	Heart	chr1_226597829_A_G_b38	-65068	9.69661e-05	-0.268543	0.296296	81	0.374414	0.236109
chr1:226660295-226665499	Heart	chr1_226598041_A_G_b38	-64856	9.69661e-05	-0.268543	0.290123	81	0.374414	0.225922
chr1:226660295-226665499	Heart	chr1_226599395_T_C_b38	-63502	0.000144827	-0.286584	0.160494	81	0.374414	0.0727952
chr1:227885458-227888415	Heart	chr1_227868449_C_G_b38	-18487	0.000138683	-0.720501	0.160494	81	0.791175	0.272585
chr1:227885458-227888415	Heart	chr1_227869167_T_C_b38	-17769	1.56149e-06	-0.718758	0.160494	81	0.791175	0.26805
chr1:227885458-227888415	Heart	chr1_227870060_A_G_b38	-16876	1.56149e-06	-0.718758	0.160494	81	0.791175	0.26805
chr1:227885458-227888415	Heart	chr1_227872255_C_T_b38	-14681	1.56149e-06	-0.718758	0.160494	81	0.791175	0.26805
chr1:227885458-227888415	Heart	chr1_227872449_T_C_b38	-14487	1.56149e-06	-0.718758	0.160494	81	0.791175	0.26805
chr1:227885458-227888415	Heart	chr1_227874960_G_A_b38	-11976	1.56149e-06	-0.718758	0.160494	81	0.791175	0.26805
chr1:227885458-227888415	Heart	chr1_227887946_G_T_b38	1010	1.56149e-06	-0.718758	0.160494	81	0.791175	0.26805
chr1:227885458-227888415	Heart	chr1_227889038_T_C_b38	2102	1.56149e-06	-0.718758	0.160494	81	0.791175	0.26805
chr1:227885458-227888415	Heart	chr1_227890431_G_A_b38	3495	1.56149e-06	-0.718758	0.123457	81	0.791175	0.118783
chr1:227885458-227888415	Heart	chr1_227892238_C_T_b38	5302	1.56149e-06	-0.718758	0.314815	81	0.791175	0.862823
chr1:227885458-227888415	Heart	chr1_227892709_C_T_b38	5773	0.000138683	-0.720501	0.259259	81	0.791175	0.72657
chr1:227885458-227888415	Heart	chr1_227893084_A_G_b38	6148	4.11064e-05	-0.75063	0.197531	81	0.791175	0.570693
chr1:227885458-227888415	Heart	chr1_227893386_A_G_b38	6450	0.000138683	-0.720501	0.265432	81	0.791175	0.74709
chr1:227885458-227888415	Heart	chr1_227901132_T_C_b38	14196	8.44739e-06	-0.681782	0.265432	81	0.791175	0.591602
chr1:228445523-228446621	Heart	chr1_228346366_C_G_b38	-99706	0.000156389	1.20213	0.271605	81	0.845091	1
chr1:228445523-228446621	Heart	chr1_228346751_G_A_b38	-99321	7.33675e-05	1.26909	0.265432	81	0.845091	1
chr1:228445523-228446621	Heart	chr1_228359230_A_G_b38	-86842	0.000156389	1.20213	0.290123	81	0.845091	1
chr1:228445523-228446621	Heart	chr1_228365812_C_T_b38	-80260	0.000156389	1.20213	0.290123	81	0.845091	1
chr1:228445523-228446621	Heart	chr1_228368702_C_T_b38	-77370	0.000156389	1.20213	0.290123	81	0.845091	1
chr1:228445523-228446621	Heart	chr1_228375347_C_A_b38	-70725	7.33675e-05	1.26909	0.179012	81	0.845091	1
chr1:228445523-228446621	Heart	chr1_228377183_G_A_b38	-68889	9.90328e-05	1.12201	0.259259	81	0.845091	1
chr1:228445523-228446621	Heart	chr1_228377744_C_A_b38	-68328	2.90471e-05	1.24166	0.259259	81	0.845091	1
chr1:228445523-228446621	Heart	chr1_228380500_G_A_b38	-65572	2.90471e-05	1.24166	0.283951	81	0.845091	1
chr1:228445523-228446621	Heart	chr1_228381797_C_G_b38	-64275	2.90471e-05	1.24166	0.283951	81	0.845091	1
chr1:228445523-228446621	Heart	chr1_228382881_C_A_b38	-63191	2.90471e-05	1.24166	0.259259	81	0.845091	1
chr1:228445523-228446621	Heart	chr1_228392464_C_T_b38	-53608	2.90471e-05	1.24166	0.259259	81	0.845091	1
chr1:228445523-228446621	Heart	chr1_228392709_C_T_b38	-53363	2.90471e-05	1.24166	0.259259	81	0.845091	1
chr1:228445523-228446621	Heart	chr1_228392753_C_A_b38	-53319	2.90471e-05	1.24166	0.259259	81	0.845091	1
chr1:228445523-228446621	Heart	chr1_228393115_G_T_b38	-52957	2.90471e-05	1.24166	0.259259	81	0.845091	1
chr1:228445523-228446621	Heart	chr1_228397861_C_A_b38	-48211	9.90328e-05	1.12201	0.259259	81	0.845091	1
chr1:228445523-228446621	Heart	chr1_228398535_C_A_b38	-47537	2.90471e-05	1.24166	0.197531	81	0.845091	1
chr1:228445523-228446621	Heart	chr1_228399128_T_C_b38	-46944	3.59665e-05	1.14976	0.407407	81	0.845091	1
chr1:228445523-228446621	Heart	chr1_228400953_G_A_b38	-45119	7.33675e-05	1.26909	0.308642	81	0.845091	1
chr1:228445523-228446621	Heart	chr1_228409429_G_A_b38	-36643	0.000102071	1.20553	0.209877	81	0.845091	1
chr1:228445523-228446621	Heart	chr1_228417087_T_C_b38	-28985	9.13941e-05	0.958461	0.209877	81	0.845091	0.980602
chr1:228445523-228446621	Heart	chr1_228418118_C_T_b38	-27954	7.33675e-05	1.26909	0.302469	81	0.845091	1
chr1:228445523-228446621	Heart	chr1_228470432_G_A_b38	24360	7.14794e-05	0.93156	0.314815	81	0.845091	0.999837
chr1:232804638-232806676	Heart	chr1_232705849_C_G_b38	-99808	1.99875e-05	-0.637268	0.5	81	0.633768	0.99948
chr1:232804638-232806676	Heart	chr1_232713250_G_A_b38	-92407	4.97351e-05	-0.592544	0.487654	81	0.633768	0.986596
chr1:232804638-232806676	Heart	chr1_232714454_C_T_b38	-91203	2.11281e-05	-0.616937	0.487654	81	0.633768	0.997172
chr1:232804638-232806676	Heart	chr1_232715732_T_C_b38	-89925	2.73935e-05	-0.60947	0.487654	81	0.633768	0.995228
chr1:232804638-232806676	Heart	chr1_232728163_T_C_b38	-77494	2.11281e-05	-0.616937	0.487654	81	0.633768	0.997172
chr1:232804638-232806676	Heart	chr1_232728604_T_A_b38	-77053	2.11281e-05	-0.616937	0.487654	81	0.633768	0.997172
chr1:233676770-233678710	Heart	chr1_233687355_G_T_b38	9615	9.48362e-05	-0.610454	0.487654	81	0.776435	0.683808
chr1:233676770-233678710	Heart	chr1_233703526_T_C_b38	25786	4.46834e-05	0.586442	0.493827	81	0.776435	0.569856
chr1:233676770-233678710	Heart	chr1_233716949_A_G_b38	39209	4.46834e-05	0.586442	0.493827	81	0.776435	0.569856
chr1:233676770-233678710	Heart	chr1_233724064_C_T_b38	46324	4.39713e-05	0.586855	0.493827	81	0.776435	0.571861
chr1:233676770-233678710	Heart	chr1_233725813_C_T_b38	48073	1.1835e-05	0.612412	0.493827	81	0.776435	0.69346
chr1:233676770-233678710	Heart	chr1_233726702_G_C_b38	48962	3.87331e-06	0.646429	0.487654	81	0.776435	0.832746
chr1:233676770-233678710	Heart	chr1_233726927_A_G_b38	49187	1.99696e-05	0.610376	0.487654	81	0.776435	0.683448
chr1:233676770-233678710	Heart	chr1_233728736_G_C_b38	50996	1.99696e-05	0.610376	0.487654	81	0.776435	0.683448
chr1:233676770-233678710	Heart	chr1_233751684_G_C_b38	73944	5.041e-05	0.604205	0.487654	81	0.776435	0.654599
chr1:233676770-233678710	Heart	chr1_233756901_G_C_b38	79161	1.79453e-05	0.65376	0.487654	81	0.776435	0.857563
chr1:233676770-233678710	Heart	chr1_233759742_T_C_b38	82002	5.71897e-06	0.693258	0.41358	81	0.776435	0.93399
chr1:233676770-233678710	Heart	chr1_233768970_A_C_b38	91230	1.79453e-05	0.65376	0.487654	81	0.776435	0.857563
chr1:234715478-234716905	Heart	chr1_234673857_A_G_b38	-42335	8.7288e-05	1.17598	0.487654	81	0.772548	0.857563
chr1:234715478-234716905	Heart	chr1_234695843_A_G_b38	-20349	2.82833e-05	1.2211	0.5	81	0.772548	0.857563
chr1:234715478-234716905	Heart	chr1_234697677_G_A_b38	-18515	2.82833e-05	1.2211	0.438272	81	0.772548	0.857563
chr1:236112915-236114529	Heart	chr1_236096801_G_C_b38	-16921	6.47285e-06	0.706636	0.5	81	0.715593	0.998596
chr1:237030004-237033085	Heart	chr1_237030743_G_A_b38	-801	5.87722e-06	0.725479	0.41358	81	0.745775	0.994535
chr1:237030004-237033085	Heart	chr1_237030801_G_A_b38	-743	4.11598e-05	0.680717	0.487654	81	0.745775	0.972511
chr1:237030004-237033085	Heart	chr1_237031084_C_T_b38	-460	5.4465e-06	0.720898	0.407407	81	0.745775	0.992385
chr1:237030004-237033085	Heart	chr1_237031104_C_T_b38	-440	1.00342e-05	0.708864	0.401235	81	0.745775	0.985183
chr1:237030004-237033085	Heart	chr1_237031223_C_T_b38	-321	6.0581e-06	0.731266	0.487654	81	0.745775	0.997983
chr1:237030004-237033085	Heart	chr1_237031428_G_T_b38	-116	2.03526e-06	0.769944	0.487654	81	0.745775	0.999908
chr1:237030004-237033085	Heart	chr1_237031622_A_G_b38	78	6.50165e-13	1.00531	0.407407	81	0.745775	1
chr1:237030004-237033085	Heart	chr1_237035293_G_A_b38	3749	3.58807e-05	0.677213	0.401235	81	0.745775	0.949187
chr1:237030004-237033085	Heart	chr1_237036475_T_G_b38	4931	3.16309e-06	0.662116	0.407407	81	0.745775	0.922611
chr1:237030004-237033085	Heart	chr1_237037316_A_G_b38	5772	2.04153e-05	0.677467	0.364198	81	0.745775	0.925654
chr1:237030004-237033085	Heart	chr1_237038866_G_A_b38	7322	7.22568e-06	0.714461	0.493827	81	0.745775	0.994488
chr1:237030004-237033085	Heart	chr1_237043889_A_G_b38	12345	1.62125e-08	-0.973461	0.444444	81	0.745775	1
chr1:237030004-237033085	Heart	chr1_237044242_A_G_b38	12698	7.67779e-08	0.922371	0.401235	81	0.745775	1
chr1:237030004-237033085	Heart	chr1_237046703_C_T_b38	15159	2.15682e-06	-0.823027	0.45679	81	0.745775	1
chr1:237208077-237208320	Heart	chr1_237177810_A_T_b38	-30388	2.09854e-05	-0.698061	0.450617	81	0.807565	0.89952
chr1:237208077-237208320	Heart	chr1_237179827_G_A_b38	-28371	2.56059e-05	0.663936	0.487654	81	0.807565	0.802918
chr1:237208077-237208320	Heart	chr1_237185127_A_G_b38	-23071	2.09854e-05	-0.698061	0.493827	81	0.807565	0.907774
chr1:237208077-237208320	Heart	chr1_237185673_A_G_b38	-22525	2.02643e-05	0.676789	0.5	81	0.807565	0.848135
chr1:237208077-237208320	Heart	chr1_237185694_T_C_b38	-22504	2.02643e-05	0.676789	0.450617	81	0.807565	0.837258
chr1:237208077-237208320	Heart	chr1_237185713_A_G_b38	-22485	2.02643e-05	0.676789	0.493827	81	0.807565	0.847968
chr1:237208077-237208320	Heart	chr1_237185725_T_C_b38	-22473	2.02643e-05	0.676789	0.487654	81	0.807565	0.847468
chr1:237208077-237208320	Heart	chr1_237186357_C_T_b38	-21841	4.25157e-05	-0.707866	0.487654	81	0.807565	0.928982
chr1:237208077-237208320	Heart	chr1_237186579_A_C_b38	-21619	2.09854e-05	-0.698061	0.487654	81	0.807565	0.907392
chr1:237208077-237208320	Heart	chr1_237187040_G_C_b38	-21158	4.25157e-05	-0.707866	0.487654	81	0.807565	0.928982
chr1:237293861-237294613	Heart	chr1_237248814_T_G_b38	-45423	1.14744e-05	-1.25982	0.487654	81	0.815669	0.928982
chr1:23865131-23866184	Heart	chr1_23773733_C_T_b38	-91925	6.14222e-05	0.67604	0.444444	81	0.790587	0.877015
chr1:23865131-23866184	Heart	chr1_23775590_A_C_b38	-90068	3.19598e-05	-0.748871	0.444444	81	0.790587	0.989464
chr1:23865131-23866184	Heart	chr1_23782193_C_T_b38	-83465	7.55354e-05	0.66965	0.444444	81	0.790587	0.85766
chr1:23865131-23866184	Heart	chr1_23787639_G_A_b38	-78019	1.73004e-05	0.710005	0.444444	81	0.790587	0.952137
chr1:23865131-23866184	Heart	chr1_23801374_A_C_b38	-64284	8.69307e-05	0.659425	0.444444	81	0.790587	0.823349
chr1:23865131-23866184	Heart	chr1_23802636_A_G_b38	-63022	3.19598e-05	-0.748871	0.444444	81	0.790587	0.989464
chr1:23865131-23866184	Heart	chr1_23805815_G_A_b38	-59843	2.53655e-06	0.766641	0.487654	81	0.790587	0.996646
chr1:23865131-23866184	Heart	chr1_23806295_C_T_b38	-59363	7.55354e-05	0.66965	0.487654	81	0.790587	0.869869
chr1:23865131-23866184	Heart	chr1_23807122_G_A_b38	-58536	7.55354e-05	0.66965	0.444444	81	0.790587	0.85766
chr1:23865131-23866184	Heart	chr1_23808802_G_T_b38	-56856	5.32438e-05	0.683791	0.487654	81	0.790587	0.908383
chr1:23865131-23866184	Heart	chr1_23809517_C_T_b38	-56141	7.55354e-05	0.66965	0.487654	81	0.790587	0.869869
chr1:23865131-23866184	Heart	chr1_23810055_C_T_b38	-55603	2.11421e-05	0.704977	0.487654	81	0.790587	0.950802
chr1:23865131-23866184	Heart	chr1_23812946_G_C_b38	-52712	2.20748e-05	-0.762371	0.487654	81	0.790587	0.995741
chr1:23865131-23866184	Heart	chr1_23813366_A_C_b38	-52292	1.05812e-05	0.729708	0.487654	81	0.790587	0.979976
chr1:23865131-23866184	Heart	chr1_23814521_C_T_b38	-51137	2.20748e-05	-0.762371	0.487654	81	0.790587	0.995741
chr1:23865131-23866184	Heart	chr1_23821340_G_C_b38	-44318	2.68664e-06	0.760938	0.487654	81	0.790587	0.995395
chr1:23865131-23866184	Heart	chr1_23821770_T_C_b38	-43888	1.45647e-06	0.775892	0.475309	81	0.790587	0.99798
chr1:23865131-23866184	Heart	chr1_23821875_T_C_b38	-43783	1.05812e-05	0.729708	0.407407	81	0.790587	0.967755
chr1:23865131-23866184	Heart	chr1_23822825_C_A_b38	-42833	2.68664e-06	0.760938	0.438272	81	0.790587	0.993815
chr1:23865131-23866184	Heart	chr1_23823499_C_T_b38	-42159	2.68664e-06	0.760938	0.438272	81	0.790587	0.993815
chr1:23865131-23866184	Heart	chr1_23823622_G_C_b38	-42036	2.20748e-05	-0.762371	0.487654	81	0.790587	0.995741
chr1:23865131-23866184	Heart	chr1_23825506_C_A_b38	-40152	2.58748e-06	-0.762612	0.481481	81	0.790587	0.995729
chr1:23865131-23866184	Heart	chr1_23826741_A_G_b38	-38917	1.05812e-05	-0.729708	0.438272	81	0.790587	0.975231
chr1:23865131-23866184	Heart	chr1_23827487_A_G_b38	-38171	2.68664e-06	-0.760938	0.438272	81	0.790587	0.993815
chr1:23865131-23866184	Heart	chr1_23827577_T_C_b38	-38081	2.21941e-06	-0.76193	0.481481	81	0.790587	0.995567
chr1:23865131-23866184	Heart	chr1_23828076_T_A_b38	-37582	2.68664e-06	-0.760938	0.45679	81	0.790587	0.994704
chr1:23865131-23866184	Heart	chr1_23829434_G_A_b38	-36224	0.00020838	0.640662	0.487654	81	0.790587	0.766346
chr1:23865131-23866184	Heart	chr1_23831144_C_T_b38	-34514	2.11421e-05	-0.704977	0.444444	81	0.790587	0.943875
chr1:23865131-23866184	Heart	chr1_23831908_G_A_b38	-33750	2.11421e-05	-0.704977	0.444444	81	0.790587	0.943875
chr1:23865131-23866184	Heart	chr1_23832285_A_G_b38	-33373	2.68664e-06	-0.760938	0.444444	81	0.790587	0.99416
chr1:23865131-23866184	Heart	chr1_23833746_C_T_b38	-31912	2.82862e-06	-0.780588	0.487654	81	0.790587	0.998565
chr1:23865131-23866184	Heart	chr1_23835536_G_A_b38	-30122	6.41333e-05	0.679484	0.438272	81	0.790587	0.883989
chr1:23865131-23866184	Heart	chr1_23836172_A_G_b38	-29486	5.81067e-06	-0.735949	0.487654	81	0.790587	0.984577
chr1:23865131-23866184	Heart	chr1_23837908_T_G_b38	-27750	4.81793e-05	0.674694	0.444444	81	0.790587	0.873075
chr1:23865131-23866184	Heart	chr1_23838758_G_C_b38	-26900	3.65921e-05	-0.696355	0.45679	81	0.790587	0.930972
chr1:23865131-23866184	Heart	chr1_23839186_C_G_b38	-26472	2.47292e-05	-0.774138	0.450617	81	0.790587	0.997333
chr1:23865131-23866184	Heart	chr1_23839255_A_G_b38	-26403	2.68664e-06	-0.760938	0.444444	81	0.790587	0.99416
chr1:23865131-23866184	Heart	chr1_23839564_C_G_b38	-26094	7.55354e-05	0.66965	0.469136	81	0.790587	0.866609
chr1:23865131-23866184	Heart	chr1_23839701_G_A_b38	-25957	3.87824e-05	-0.681882	0.475309	81	0.790587	0.902094
chr1:23865131-23866184	Heart	chr1_23840046_T_G_b38	-25612	6.79335e-07	-0.795096	0.487654	81	0.790587	0.999476
chr1:23865131-23866184	Heart	chr1_23841529_C_T_b38	-24129	8.1821e-05	-0.663843	0.444444	81	0.790587	0.838665
chr1:23865131-23866184	Heart	chr1_23843968_C_T_b38	-21690	2.20748e-05	-0.762371	0.487654	81	0.790587	0.995741
chr1:23865131-23866184	Heart	chr1_23845053_C_G_b38	-20605	7.932e-05	-0.663573	0.438272	81	0.790587	0.834428
chr1:23865131-23866184	Heart	chr1_23847603_T_G_b38	-18055	8.1821e-05	-0.663843	0.450617	81	0.790587	0.841595
chr1:23865131-23866184	Heart	chr1_23851310_A_G_b38	-14348	1.35551e-05	-0.715942	0.444444	81	0.790587	0.960726
chr1:23865131-23866184	Heart	chr1_23852844_C_T_b38	-12814	2.55905e-06	-0.822954	0.444444	81	0.790587	0.999922
chr1:23865131-23866184	Heart	chr1_23852933_G_T_b38	-12725	2.599e-07	-0.907669	0.469136	81	0.790587	1
chr1:23865131-23866184	Heart	chr1_23853200_C_T_b38	-12458	3.17454e-06	-0.815197	0.438272	81	0.790587	0.999829
chr1:23865131-23866184	Heart	chr1_23853204_C_G_b38	-12454	2.55905e-06	-0.822954	0.493827	81	0.790587	0.999952
chr1:23865131-23866184	Heart	chr1_23853210_A_T_b38	-12448	2.55905e-06	-0.822954	0.444444	81	0.790587	0.999922
chr1:23865131-23866184	Heart	chr1_23853501_C_T_b38	-12157	3.3775e-06	-0.811076	0.444444	81	0.790587	0.999782
chr1:23865131-23866184	Heart	chr1_23853766_A_C_b38	-11892	2.40785e-05	-0.722548	0.450617	81	0.790587	0.969952
chr1:23865131-23866184	Heart	chr1_23854123_C_G_b38	-11535	2.40785e-05	-0.722548	0.450617	81	0.790587	0.969952
chr1:23865131-23866184	Heart	chr1_23854133_T_C_b38	-11525	2.40785e-05	-0.722548	0.401235	81	0.790587	0.956224
chr1:23865131-23866184	Heart	chr1_23854472_T_C_b38	-11186	2.55905e-06	-0.822954	0.450617	81	0.790587	0.99993
chr1:23865131-23866184	Heart	chr1_23854687_C_T_b38	-10971	2.20748e-05	-0.762371	0.487654	81	0.790587	0.995741
chr1:23865131-23866184	Heart	chr1_23855858_A_T_b38	-9800	2.20748e-05	-0.762371	0.487654	81	0.790587	0.995741
chr1:23865131-23866184	Heart	chr1_23858535_T_A_b38	-7123	2.20748e-05	-0.762371	0.45679	81	0.790587	0.995091
chr1:23865131-23866184	Heart	chr1_23859387_C_T_b38	-6271	2.55905e-06	-0.822954	0.487654	81	0.790587	0.999951
chr1:23865131-23866184	Heart	chr1_23865230_A_G_b38	-428	2.55905e-06	-0.822954	0.475309	81	0.790587	0.999947
chr1:23865131-23866184	Heart	chr1_23865710_A_G_b38	52	1.35551e-05	-0.715942	0.487654	81	0.790587	0.966131
chr1:23865131-23866184	Heart	chr1_23866260_C_T_b38	602	2.55905e-06	-0.822954	0.487654	81	0.790587	0.999951
chr1:23865131-23866184	Heart	chr1_23867524_A_T_b38	1866	2.03857e-05	-0.708639	0.450617	81	0.790587	0.951455
chr1:23865131-23866184	Heart	chr1_23869911_A_G_b38	4253	4.79609e-05	0.691199	0.475309	81	0.790587	0.9239
chr1:23865131-23866184	Heart	chr1_23870193_C_T_b38	4535	1.08297e-05	0.738352	0.407407	81	0.790587	0.976597
chr1:23865131-23866184	Heart	chr1_23870303_G_A_b38	4645	4.79609e-05	0.691199	0.475309	81	0.790587	0.9239
chr1:23865131-23866184	Heart	chr1_23870467_C_G_b38	4809	4.79609e-05	0.691199	0.438272	81	0.790587	0.913931
chr1:23865131-23866184	Heart	chr1_23871022_G_A_b38	5364	4.79609e-05	0.691199	0.493827	81	0.790587	0.925589
chr1:23865131-23866184	Heart	chr1_23871206_A_G_b38	5548	4.63325e-05	0.687262	0.438272	81	0.790587	0.904495
chr1:23865131-23866184	Heart	chr1_23871408_C_G_b38	5750	4.79609e-05	0.691199	0.487654	81	0.790587	0.925253
chr1:23865131-23866184	Heart	chr1_23871831_A_G_b38	6173	4.79609e-05	0.691199	0.487654	81	0.790587	0.925253
chr1:23865131-23866184	Heart	chr1_23871837_T_A_b38	6179	4.79609e-05	0.691199	0.438272	81	0.790587	0.913931
chr1:23865131-23866184	Heart	chr1_23871951_G_A_b38	6293	4.79609e-05	0.691199	0.395062	81	0.790587	0.88822
chr1:23865131-23866184	Heart	chr1_23871989_T_C_b38	6331	3.93815e-05	0.698285	0.351852	81	0.790587	0.862148
chr1:23865131-23866184	Heart	chr1_23872314_T_C_b38	6656	4.79609e-05	0.691199	0.475309	81	0.790587	0.9239
chr1:23865131-23866184	Heart	chr1_23872350_C_G_b38	6692	4.79609e-05	0.691199	0.351852	81	0.790587	0.840122
chr1:23865131-23866184	Heart	chr1_23872536_A_C_b38	6878	4.79609e-05	0.691199	0.475309	81	0.790587	0.9239
chr1:23865131-23866184	Heart	chr1_23872551_T_C_b38	6893	4.79609e-05	0.691199	0.475309	81	0.790587	0.9239
chr1:23865131-23866184	Heart	chr1_23872692_T_C_b38	7034	1.08297e-05	0.738352	0.481481	81	0.790587	0.985935
chr1:23865131-23866184	Heart	chr1_23872800_T_C_b38	7142	4.79609e-05	0.691199	0.487654	81	0.790587	0.925253
chr1:23865131-23866184	Heart	chr1_23872849_A_C_b38	7191	4.79609e-05	0.691199	0.481481	81	0.790587	0.924692
chr1:23865131-23866184	Heart	chr1_23872873_T_C_b38	7215	4.79609e-05	0.691199	0.37037	81	0.790587	0.864124
chr1:23865131-23866184	Heart	chr1_23872874_G_A_b38	7216	4.79609e-05	0.691199	0.475309	81	0.790587	0.9239
chr1:23865131-23866184	Heart	chr1_23873152_G_A_b38	7494	4.79609e-05	0.691199	0.475309	81	0.790587	0.9239
chr1:23865131-23866184	Heart	chr1_23873379_G_A_b38	7721	4.79609e-05	0.691199	0.475309	81	0.790587	0.9239
chr1:23865131-23866184	Heart	chr1_23873562_A_G_b38	7904	4.79609e-05	0.691199	0.475309	81	0.790587	0.9239
chr1:23865131-23866184	Heart	chr1_23873668_T_C_b38	8010	4.79609e-05	0.691199	0.481481	81	0.790587	0.924692
chr1:23865131-23866184	Heart	chr1_23874034_C_T_b38	8376	4.79609e-05	0.691199	0.475309	81	0.790587	0.9239
chr1:23865131-23866184	Heart	chr1_23874116_A_G_b38	8458	4.79609e-05	0.691199	0.475309	81	0.790587	0.9239
chr1:23865131-23866184	Heart	chr1_23874282_C_G_b38	8624	4.79609e-05	0.691199	0.475309	81	0.790587	0.9239
chr1:23865131-23866184	Heart	chr1_23874310_T_C_b38	8652	4.79609e-05	0.691199	0.475309	81	0.790587	0.9239
chr1:23865131-23866184	Heart	chr1_23874413_G_C_b38	8755	1.08297e-05	0.738352	0.487654	81	0.790587	0.986108
chr1:23865131-23866184	Heart	chr1_23874431_T_C_b38	8773	4.79609e-05	0.691199	0.475309	81	0.790587	0.9239
chr1:23865131-23866184	Heart	chr1_23874479_T_C_b38	8821	4.79609e-05	0.691199	0.475309	81	0.790587	0.9239
chr1:23865131-23866184	Heart	chr1_23874493_C_T_b38	8835	4.79609e-05	0.691199	0.481481	81	0.790587	0.924692
chr1:23865131-23866184	Heart	chr1_23874604_G_C_b38	8946	4.79609e-05	0.691199	0.475309	81	0.790587	0.9239
chr1:23865131-23866184	Heart	chr1_23874619_C_T_b38	8961	4.79609e-05	0.691199	0.462963	81	0.790587	0.921605
chr1:23865131-23866184	Heart	chr1_23874772_A_G_b38	9114	4.79609e-05	0.691199	0.481481	81	0.790587	0.924692
chr1:23865131-23866184	Heart	chr1_23874867_A_G_b38	9209	4.79609e-05	0.691199	0.481481	81	0.790587	0.924692
chr1:23865131-23866184	Heart	chr1_23874958_C_T_b38	9300	4.79609e-05	0.691199	0.475309	81	0.790587	0.9239
chr1:23865131-23866184	Heart	chr1_23875153_G_A_b38	9495	4.79609e-05	0.691199	0.475309	81	0.790587	0.9239
chr1:23865131-23866184	Heart	chr1_23875429_T_C_b38	9771	4.79609e-05	0.691199	0.481481	81	0.790587	0.924692
chr1:23865131-23866184	Heart	chr1_23875430_T_C_b38	9772	4.79609e-05	0.691199	0.481481	81	0.790587	0.924692
chr1:23865131-23866184	Heart	chr1_23875828_A_G_b38	10170	4.61793e-05	0.693586	0.475309	81	0.790587	0.928916
chr1:23865131-23866184	Heart	chr1_23876351_C_T_b38	10693	4.79609e-05	0.691199	0.475309	81	0.790587	0.9239
chr1:23865131-23866184	Heart	chr1_23876352_A_G_b38	10694	4.79609e-05	0.691199	0.481481	81	0.790587	0.924692
chr1:23865131-23866184	Heart	chr1_23876756_A_G_b38	11098	0.000109922	0.655226	0.475309	81	0.790587	0.820065
chr1:23865131-23866184	Heart	chr1_23876926_G_T_b38	11268	4.7313e-05	0.692066	0.475309	81	0.790587	0.925748
chr1:23865131-23866184	Heart	chr1_23876935_C_T_b38	11277	4.7313e-05	0.692066	0.345679	81	0.790587	0.833673
chr1:23865131-23866184	Heart	chr1_23877044_A_G_b38	11386	4.79609e-05	0.691199	0.290123	81	0.790587	0.710552
chr1:23865131-23866184	Heart	chr1_23877496_A_G_b38	11838	4.79609e-05	0.691199	0.290123	81	0.790587	0.710552
chr1:23865131-23866184	Heart	chr1_23877518_T_C_b38	11860	4.79609e-05	0.691199	0.0740741	81	0.790587	0.0138404
chr1:23865131-23866184	Heart	chr1_23877583_C_T_b38	11925	1.08297e-05	0.738352	0.0740741	81	0.790587	0.0236047
chr1:23865131-23866184	Heart	chr1_23877699_C_T_b38	12041	4.79609e-05	0.691199	0.0740741	81	0.790587	0.0138404
chr1:23865131-23866184	Heart	chr1_23878193_C_G_b38	12535	4.79609e-05	0.691199	0.0740741	81	0.790587	0.0138404
chr1:23865131-23866184	Heart	chr1_23878784_C_A_b38	13126	5.74215e-05	0.685025	0.0493827	81	0.790587	0.00295661
chr1:23865131-23866184	Heart	chr1_23878805_C_T_b38	13147	4.79609e-05	0.691199	0.0493827	81	0.790587	0.00316164
chr1:23865131-23866184	Heart	chr1_23878917_G_A_b38	13259	4.79609e-05	0.691199	0.0493827	81	0.790587	0.00316164
chr1:23865131-23866184	Heart	chr1_23879118_T_C_b38	13460	4.79609e-05	0.691199	0.0555556	81	0.790587	0.00482166
chr1:23865131-23866184	Heart	chr1_23879542_G_A_b38	13884	4.79609e-05	0.691199	0.0493827	81	0.790587	0.00316164
chr1:23865131-23866184	Heart	chr1_23879563_T_C_b38	13905	4.43161e-05	0.69608	0.0617284	81	0.790587	0.00747453
chr1:23961143-23961446	Heart	chr1_24047290_C_T_b38	85996	2.43044e-05	1.14256	0.0555556	81	0.697182	0.553051
chr1:24015371-24015646	Heart	chr1_23939236_C_T_b38	-76272	0.000130365	0.46288	0.0617284	81	0.623866	0.00204428
chr1:24015371-24015646	Heart	chr1_23941183_C_T_b38	-74325	0.000122027	-0.447292	0.0617284	81	0.623866	0.00159731
chr1:24015371-24015646	Heart	chr1_23943063_G_A_b38	-72445	0.000122027	-0.447292	0.0617284	81	0.623866	0.00159731
chr1:24015371-24015646	Heart	chr1_23958216_A_G_b38	-57292	9.43318e-05	-0.464198	0.0493827	81	0.623866	0.00099284
chr1:24015371-24015646	Heart	chr1_23961914_A_G_b38	-53594	9.43318e-05	-0.464198	0.0493827	81	0.623866	0.00099284
chr1:24015371-24015646	Heart	chr1_23967872_A_T_b38	-47636	9.43318e-05	-0.464198	0.0617284	81	0.623866	0.00208701
chr1:24015371-24015646	Heart	chr1_23974359_T_C_b38	-41149	9.43318e-05	-0.464198	0.0617284	81	0.623866	0.00208701
chr1:24015371-24015646	Heart	chr1_23975195_C_A_b38	-40313	9.43318e-05	-0.464198	0.0617284	81	0.623866	0.00208701
chr1:24015371-24015646	Heart	chr1_23983826_G_A_b38	-31682	0.000124203	-0.456032	0.0493827	81	0.623866	0.000879574
chr1:24015371-24015646	Heart	chr1_23995683_G_T_b38	-19825	9.43318e-05	-0.464198	0.0493827	81	0.623866	0.00099284
chr1:24015371-24015646	Heart	chr1_24024427_C_T_b38	8919	3.22328e-05	0.72965	0.0617284	81	0.623866	0.0738656
chr1:24015371-24015646	Heart	chr1_24035224_A_G_b38	19716	0.000123427	-0.464263	0.0493827	81	0.623866	0.000993794
chr1:24015371-24015646	Heart	chr1_24037526_T_C_b38	22018	0.000121796	-0.464682	0.0493827	81	0.623866	0.000999967
chr1:24015371-24015646	Heart	chr1_24046721_G_C_b38	31213	7.15663e-05	0.648878	0.0555556	81	0.623866	0.0190707
chr1:24015371-24015646	Heart	chr1_24048374_C_T_b38	32866	6.20236e-05	0.652481	0.475309	81	0.623866	0.999964
chr1:24015371-24015646	Heart	chr1_24049173_G_A_b38	33665	1.65501e-05	-0.505159	0.376543	81	0.623866	0.679009
chr1:24015371-24015646	Heart	chr1_24049199_G_C_b38	33691	1.65501e-05	-0.505159	0.450617	81	0.623866	0.752153
chr1:24015371-24015646	Heart	chr1_24050671_T_C_b38	35163	4.82466e-05	0.667504	0.45679	81	0.623866	0.999994
chr1:24015371-24015646	Heart	chr1_24050836_T_C_b38	35328	4.82466e-05	0.667504	0.432099	81	0.623866	0.99999
chr1:24015371-24015646	Heart	chr1_24050976_G_A_b38	35468	4.82466e-05	0.667504	0.438272	81	0.623866	0.999992
chr1:24015371-24015646	Heart	chr1_24050988_T_C_b38	35480	4.82466e-05	0.667504	0.450617	81	0.623866	0.999994
chr1:24015371-24015646	Heart	chr1_24051074_G_C_b38	35566	4.82466e-05	0.667504	0.425926	81	0.623866	0.999988
chr1:24015371-24015646	Heart	chr1_24051316_T_A_b38	35808	4.82466e-05	0.667504	0.45679	81	0.623866	0.999994
chr1:24015371-24015646	Heart	chr1_24051454_T_C_b38	35946	4.82466e-05	0.667504	0.308642	81	0.623866	0.998668
chr1:24015371-24015646	Heart	chr1_24051536_A_T_b38	36028	4.82466e-05	0.667504	0.320988	81	0.623866	0.999245
chr1:246573126-246573894	Heart	chr1_246523453_G_T_b38	-50057	8.38853e-06	1.18125	0.419753	81	0.844933	1
chr1:246573126-246573894	Heart	chr1_246527952_T_C_b38	-45558	0.00011028	-0.832735	0.419753	81	0.844933	0.997125
chr1:246781409-246783133	Heart	chr1_246712530_T_G_b38	-69741	1.84226e-05	-0.890981	0.425926	81	0.855415	0.999893
chr1:246781409-246783133	Heart	chr1_246719355_A_G_b38	-62916	1.84226e-05	-0.890981	0.425926	81	0.855415	0.999893
chr1:246781409-246783133	Heart	chr1_246722279_G_A_b38	-59992	1.27375e-05	-0.91237	0.425926	81	0.855415	0.999984
chr1:246781409-246783133	Heart	chr1_246723744_T_G_b38	-58527	4.15324e-05	-0.739868	0.425926	81	0.855415	0.889444
chr1:246781409-246783133	Heart	chr1_246756120_C_T_b38	-26151	3.81135e-05	-0.906508	0.425926	81	0.855415	0.999973
chr1:246781409-246783133	Heart	chr1_246757160_A_G_b38	-25111	3.75263e-05	-0.907857	0.425926	81	0.855415	0.999976
chr1:246781409-246783133	Heart	chr1_246757212_T_C_b38	-25059	7.79804e-05	-0.755059	0.425926	81	0.855415	0.923425
chr1:246781409-246783133	Heart	chr1_246757322_T_C_b38	-24949	6.34877e-05	-0.833409	0.425926	81	0.855415	0.995649
chr1:246781409-246783133	Heart	chr1_246761494_A_G_b38	-20777	7.79804e-05	-0.755059	0.425926	81	0.855415	0.923425
chr1:246781409-246783133	Heart	chr1_246763087_G_T_b38	-19184	3.81135e-05	-0.906508	0.425926	81	0.855415	0.999973
chr1:246781409-246783133	Heart	chr1_246766181_A_G_b38	-16090	2.10371e-05	-0.920505	0.41358	81	0.855415	0.99999
chr1:246781409-246783133	Heart	chr1_246767940_C_T_b38	-14331	2.10371e-05	-0.920505	0.401235	81	0.855415	0.999985
chr1:246781409-246783133	Heart	chr1_246768490_C_T_b38	-13781	2.10371e-05	-0.920505	0.401235	81	0.855415	0.999985
chr1:246781409-246783133	Heart	chr1_246768522_A_G_b38	-13749	3.81135e-05	-0.906508	0.41358	81	0.855415	0.999962
chr1:246781409-246783133	Heart	chr1_246768556_G_A_b38	-13715	7.79804e-05	-0.755059	0.41358	81	0.855415	0.917209
chr1:246781409-246783133	Heart	chr1_246769713_T_A_b38	-12558	7.79804e-05	-0.755059	0.407407	81	0.855415	0.913591
chr1:246781409-246783133	Heart	chr1_246770661_A_G_b38	-11610	2.10371e-05	-0.920505	0.407407	81	0.855415	0.999988
chr1:246781409-246783133	Heart	chr1_246774747_A_G_b38	-7524	3.81135e-05	-0.906508	0.376543	81	0.855415	0.999867
chr1:246781409-246783133	Heart	chr1_246775876_G_A_b38	-6395	5.36179e-06	-0.954866	0.407407	81	0.855415	1
chr1:246781409-246783133	Heart	chr1_246775975_G_A_b38	-6296	3.81135e-05	-0.906508	0.407407	81	0.855415	0.999954
chr1:246781409-246783133	Heart	chr1_246776641_T_C_b38	-5630	2.15731e-05	-0.88731	0.407407	81	0.855415	0.999779
chr1:246781409-246783133	Heart	chr1_246776877_G_A_b38	-5394	5.36179e-06	-0.954866	0.432099	81	0.855415	1
chr1:246781409-246783133	Heart	chr1_246776880_C_A_b38	-5391	3.81135e-05	-0.906508	0.41358	81	0.855415	0.999962
chr1:246781409-246783133	Heart	chr1_246777524_G_C_b38	-4747	3.81135e-05	-0.906508	0.407407	81	0.855415	0.999954
chr1:246781409-246783133	Heart	chr1_246777562_A_G_b38	-4709	3.28616e-05	-0.915823	0.407407	81	0.855415	0.99998
chr1:246781409-246783133	Heart	chr1_246777626_T_A_b38	-4645	3.81135e-05	-0.906508	0.407407	81	0.855415	0.999954
chr1:246781409-246783133	Heart	chr1_246782719_G_C_b38	448	1.58209e-05	-0.952893	0.438272	81	0.855415	1
chr1:246781409-246783133	Heart	chr1_246783554_A_G_b38	1283	2.98116e-05	-0.939027	0.432099	81	0.855415	0.999999
chr1:246781409-246783133	Heart	chr1_246786517_A_G_b38	4246	3.81135e-05	-0.906508	0.438272	81	0.855415	0.99998
chr1:246781409-246783133	Heart	chr1_246786929_G_A_b38	4658	4.43761e-06	-0.988317	0.432099	81	0.855415	1
chr1:246781409-246783133	Heart	chr1_246787415_G_C_b38	5144	3.81135e-05	-0.906508	0.407407	81	0.855415	0.999954
chr1:246781409-246783133	Heart	chr1_246791200_G_A_b38	8929	5.87587e-05	-0.822532	0.419753	81	0.855415	0.992135
chr1:246781409-246783133	Heart	chr1_246793764_C_T_b38	11493	6.66096e-05	-0.811113	0.407407	81	0.855415	0.985198
chr1:246781409-246783133	Heart	chr1_246793852_A_T_b38	11581	4.92424e-05	-0.824693	0.407407	81	0.855415	0.991605
chr1:246781409-246783133	Heart	chr1_246799607_C_T_b38	17336	1.411e-05	-0.91865	0.0679012	81	0.855415	0.0530614
chr1:246781409-246783133	Heart	chr1_246799835_C_G_b38	17564	1.411e-05	-0.91865	0.117284	81	0.855415	0.340552
chr1:246794467-246796005	Heart	chr1_246775876_G_A_b38	-19360	3.49132e-05	0.861922	0.407407	81	0.836888	0.99965
chr1:246794467-246796005	Heart	chr1_246776641_T_C_b38	-18595	2.39415e-05	0.863994	0.407407	81	0.836888	0.999699
chr1:246794467-246796005	Heart	chr1_246776877_G_A_b38	-18359	3.49132e-05	0.861922	0.432099	81	0.836888	0.999793
chr1:246794467-246796005	Heart	chr1_246784491_C_T_b38	-10745	8.42321e-05	0.820909	0.407407	81	0.836888	0.995727
chr1:246794467-246796005	Heart	chr1_246790301_T_C_b38	-4935	1.12739e-05	0.864741	0.438272	81	0.836888	0.999852
chr1:246794467-246796005	Heart	chr1_246790863_C_T_b38	-4373	4.31347e-05	0.790598	0.438272	81	0.836888	0.987858
chr1:246794467-246796005	Heart	chr1_246791200_G_A_b38	-4036	9.14142e-06	0.876117	0.419753	81	0.836888	0.999915
chr1:246794467-246796005	Heart	chr1_246792902_G_A_b38	-2334	0.000102877	0.691898	0.438272	81	0.836888	0.798516
chr1:246794467-246796005	Heart	chr1_246793764_C_T_b38	-1472	2.69312e-05	0.829576	0.407407	81	0.836888	0.997297
chr1:246794467-246796005	Heart	chr1_246793852_A_T_b38	-1384	2.69443e-05	0.830576	0.407407	81	0.836888	0.997442
chr1:246794467-246796005	Heart	chr1_246798094_C_T_b38	2858	2.26404e-06	0.913998	0.5	81	0.836888	1
chr1:246794467-246796005	Heart	chr1_246799607_C_T_b38	4371	5.10764e-06	0.936656	0.0679012	81	0.836888	0.0740738
chr1:246794467-246796005	Heart	chr1_246799835_C_G_b38	4599	5.10764e-06	0.936656	0.117284	81	0.836888	0.439959
chr1:246794467-246796005	Heart	chr1_246801171_T_C_b38	5935	5.33896e-05	-0.722431	0.0555556	81	0.836888	0.00437406
chr1:246794467-246796005	Heart	chr1_246808899_G_A_b38	13663	8.36391e-05	0.795491	0.487654	81	0.836888	0.992481
[truncated: 42,043 more rows]

## Sheet: muscle
gARE	tis	haQTL	distance	nominal.p	beta	maf	nSamp	resid.sds	estimated.power
[truncated: 62,348 more rows]

[truncated: 1 more sheets: lung]
