# Supplementary material for: Multitissue H3K27ac profiling of GTEx samples links epigenomic variation to disease
Source: Nat Genet. 2023 Sep 28;55(10):1665–76. doi: 10.1038/s41588-023-01509-5 (PMC10562256; doi:10.1038/s41588-023-01509-5)
Supplement: Supplementary file 7 — Different types of gARE for each tissue. [file 41588_2023_1509_MOESM7_ESM.xlsx]

## Sheet: Brain
different types of gARE for each tissue
ARE is the merged ARE across four tissues, hg38
ARE	chr	start	end	discoveryTissue	lead_haQTL	gARE_Type	gARE-sharing_tissue
chr10_100481653_100483326	chr10	100481653	100483326	Brain	chr10_100396814_T_C_b38	Type II haQTL-Specific	NA
chr10_102267008_102269688	chr10	102267008	102269688	Brain	chr10_102173606_T_C_b38	Type II haQTL-Specific	NA
chr10_102449228_102449489	chr10	102449228	102449489	Brain	chr10_102352980_T_C_b38	Type III ARE-Specific	NA
chr10_103494047_103495035	chr10	103494047	103495035	Brain	chr10_103487183_G_C_b38	Type III ARE-Specific	NA
chr10_103676218_103679999	chr10	103676218	103679999	Brain	chr10_103732173_C_T_b38	Type II haQTL-Specific	NA
chr10_106571322_106572263	chr10	106571322	106572263	Brain	chr10_106480473_G_A_b38	Type III ARE-Specific	NA
chr10_113779993_113781127	chr10	113779993	113781127	Brain	chr10_113757160_G_A_b38	Type III ARE-Specific	NA
chr10_114874583_114876056	chr10	114874583	114876056	Brain	chr10_114867148_T_G_b38	Type III ARE-Specific	NA
chr10_117227284_117227750	chr10	117227284	117227750	Brain	chr10_117229286_G_A_b38	Type III ARE-Specific	NA
chr10_1180122_1181595	chr10	1180122	1181595	Brain	chr10_1276310_G_A_b38	Type III ARE-Specific	NA
chr10_121215851_121217855	chr10	121215851	121217855	Brain	chr10_121237414_A_C_b38	Type III ARE-Specific	NA
chr10_121311722_121313030	chr10	121311722	121313030	Brain	chr10_121348446_C_T_b38	Type III ARE-Specific	NA
chr10_121588582_121589511	chr10	121588582	121589511	Brain	chr10_121586602_G_A_b38	Type III ARE-Specific	NA
chr10_121920766_121922528	chr10	121920766	121922528	Brain	chr10_121903955_C_T_b38	Type II haQTL-Specific	NA
chr10_124692723_124695122	chr10	124692723	124695122	Brain	chr10_124685861_T_C_b38	Type II haQTL-Specific	NA
chr10_124998665_125002335	chr10	124998665	125002335	Brain	chr10_125003854_C_A_b38	Type II haQTL-Specific	NA
chr10_125022392_125025305	chr10	125022392	125025305	Brain	chr10_125049964_T_A_b38	Type II haQTL-Specific	NA
chr10_1251906_1252647	chr10	1251906	1252647	Brain	chr10_1245838_C_T_b38	Type III ARE-Specific	NA
chr10_126227445_126227983	chr10	126227445	126227983	Brain	chr10_126246519_T_C_b38	Type III ARE-Specific	NA
chr10_126560198_126563491	chr10	126560198	126563491	Brain	chr10_126476892_A_G_b38	Type II haQTL-Specific	NA
chr10_128464290_128464766	chr10	128464290	128464766	Brain	chr10_128473476_C_T_b38	Type I haQTL-Shared	Muscle;Heart
chr10_128912856_128916511	chr10	128912856	128916511	Brain	chr10_128952301_C_T_b38	Type II haQTL-Specific	NA
chr10_1297216_1298595	chr10	1297216	1298595	Brain	chr10_1371344_C_G_b38	Type III ARE-Specific	NA
chr10_132446437_132448691	chr10	132446437	132448691	Brain	chr10_132369523_A_G_b38	Type II haQTL-Specific	NA
chr10_132684031_132686576	chr10	132684031	132686576	Brain	chr10_132765522_A_C_b38	Type II haQTL-Specific	NA
chr10_132911872_132912770	chr10	132911872	132912770	Brain	chr10_132937907_G_T_b38	Type III ARE-Specific	NA
chr10_1572480_1573939	chr10	1572480	1573939	Brain	chr10_1570831_G_A_b38	Type III ARE-Specific	NA
chr10_1651814_1652258	chr10	1651814	1652258	Brain	chr10_1653136_A_G_b38	Type III ARE-Specific	NA
chr10_1658897_1659649	chr10	1658897	1659649	Brain	chr10_1641565_T_A_b38	Type III ARE-Specific	NA
chr10_16592713_16593155	chr10	16592713	16593155	Brain	chr10_16671774_T_C_b38	Type III ARE-Specific	NA
chr10_1659660_1660135	chr10	1659660	1660135	Brain	chr10_1663872_A_C_b38	Type III ARE-Specific	NA
chr10_20087488_20089314	chr10	20087488	20089314	Brain	chr10_20036410_G_C_b38	Type II haQTL-Specific	NA
chr10_22334247_22336977	chr10	22334247	22336977	Brain	chr10_22369352_G_A_b38	Type II haQTL-Specific	NA
chr10_24987480_24988148	chr10	24987480	24988148	Brain	chr10_24888786_T_C_b38	Type III ARE-Specific	NA
chr10_274678_275255	chr10	274678	275255	Brain	chr10_231390_T_C_b38	Type III ARE-Specific	NA
chr10_30643326_30646101	chr10	30643326	30646101	Brain	chr10_30644398_T_C_b38	Type II haQTL-Specific	NA
chr10_31395299_31397008	chr10	31395299	31397008	Brain	chr10_31471325_C_T_b38	Type II haQTL-Specific	NA
chr10_31912083_31913862	chr10	31912083	31913862	Brain	chr10_31880706_A_G_b38	Type II haQTL-Specific	NA
chr10_329048_330320	chr10	329048	330320	Brain	chr10_378458_A_G_b38	Type II haQTL-Specific	NA
chr10_33352270_33352656	chr10	33352270	33352656	Brain	chr10_33273974_T_A_b38	Type III ARE-Specific	NA
chr10_34735130_34735500	chr10	34735130	34735500	Brain	chr10_34735416_T_C_b38	Type III ARE-Specific	NA
chr10_42367105_42368890	chr10	42367105	42368890	Brain	chr10_42293071_A_C_b38	Type I haQTL-Shared	Heart
chr10_42866520_42867585	chr10	42866520	42867585	Brain	chr10_42859493_T_A_b38	Type II haQTL-Specific	NA
chr10_43137330_43138473	chr10	43137330	43138473	Brain	chr10_43167812_A_G_b38	Type I haQTL-Shared	Muscle
chr10_45297974_45299487	chr10	45297974	45299487	Brain	chr10_45292277_T_C_b38	Type III ARE-Specific	NA
chr10_454189_455691	chr10	454189	455691	Brain	chr10_443423_G_A_b38	Type II haQTL-Specific	NA
chr10_45726596_45728354	chr10	45726596	45728354	Brain	chr10_45725394_A_G_b38	Type II haQTL-Specific	NA
chr10_48343193_48344773	chr10	48343193	48344773	Brain	chr10_48297694_G_T_b38	Type II haQTL-Specific	NA
chr10_48469543_48470985	chr10	48469543	48470985	Brain	chr10_48470413_G_C_b38	Type III ARE-Specific	NA
chr10_50051244_50053347	chr10	50051244	50053347	Brain	chr10_50068174_G_A_b38	Type II haQTL-Specific	NA
chr10_50067300_50068934	chr10	50067300	50068934	Brain	chr10_50068079_T_C_b38	Type I haQTL-Shared	Muscle;Heart
chr10_50602881_50606200	chr10	50602881	50606200	Brain	chr10_50598525_G_A_b38	Type II haQTL-Specific	NA
chr10_53956444_53958568	chr10	53956444	53958568	Brain	chr10_53890839_T_C_b38	Type III ARE-Specific	NA
chr10_60366396_60368297	chr10	60366396	60368297	Brain	chr10_60442462_T_C_b38	Type III ARE-Specific	NA
chr10_60534296_60536761	chr10	60534296	60536761	Brain	chr10_60591999_A_G_b38	Type III ARE-Specific	NA
chr10_60912062_60915980	chr10	60912062	60915980	Brain	chr10_60838403_C_T_b38	Type II haQTL-Specific	NA
chr10_60973936_60975492	chr10	60973936	60975492	Brain	chr10_60904469_G_A_b38	Type II haQTL-Specific	NA
chr10_61452168_61453812	chr10	61452168	61453812	Brain	chr10_61539494_T_A_b38	Type II haQTL-Specific	NA
chr10_6607248_6609121	chr10	6607248	6609121	Brain	chr10_6609601_G_A_b38	Type III ARE-Specific	NA
chr10_68412475_68413258	chr10	68412475	68413258	Brain	chr10_68344201_A_G_b38	Type III ARE-Specific	NA
chr10_69449655_69452568	chr10	69449655	69452568	Brain	chr10_69519048_T_A_b38	Type II haQTL-Specific	NA
chr10_69478437_69478704	chr10	69478437	69478704	Brain	chr10_69406671_G_T_b38	Type III ARE-Specific	NA
chr10_69486459_69487380	chr10	69486459	69487380	Brain	chr10_69400943_C_T_b38	Type III ARE-Specific	NA
chr10_70669740_70671022	chr10	70669740	70671022	Brain	chr10_70672742_C_A_b38	Type III ARE-Specific	NA
chr10_70671182_70672368	chr10	70671182	70672368	Brain	chr10_70647584_C_T_b38	Type III ARE-Specific	NA
chr10_70880720_70881016	chr10	70880720	70881016	Brain	chr10_70966307_A_G_b38	Type III ARE-Specific	NA
chr10_71378846_71380055	chr10	71378846	71380055	Brain	chr10_71379576_C_T_b38	Type III ARE-Specific	NA
chr10_71596890_71599908	chr10	71596890	71599908	Brain	chr10_71581464_T_C_b38	Type II haQTL-Specific	NA
chr10_71829605_71829911	chr10	71829605	71829911	Brain	chr10_71818915_G_A_b38	Type III ARE-Specific	NA
chr10_72079617_72081875	chr10	72079617	72081875	Brain	chr10_72030368_G_T_b38	Type II haQTL-Specific	NA
chr10_73264058_73264565	chr10	73264058	73264565	Brain	chr10_73191322_T_C_b38	Type III ARE-Specific	NA
chr10_73466042_73468040	chr10	73466042	73468040	Brain	chr10_73372968_G_A_b38	Type II haQTL-Specific	NA
chr10_73865200_73869137	chr10	73865200	73869137	Brain	chr10_73967891_C_G_b38	Type II haQTL-Specific	NA
chr10_73909231_73909912	chr10	73909231	73909912	Brain	chr10_73936994_T_C_b38	Type II haQTL-Specific	NA
chr10_78262954_78265335	chr10	78262954	78265335	Brain	chr10_78262011_T_C_b38	Type III ARE-Specific	NA
chr10_79416654_79417729	chr10	79416654	79417729	Brain	chr10_79413907_C_T_b38	Type III ARE-Specific	NA
chr10_80126067_80127454	chr10	80126067	80127454	Brain	chr10_80137210_C_T_b38	Type III ARE-Specific	NA
chr10_80701511_80702318	chr10	80701511	80702318	Brain	chr10_80688379_G_A_b38	Type III ARE-Specific	NA
chr10_84461697_84462508	chr10	84461697	84462508	Brain	chr10_84556702_A_G_b38	Type II haQTL-Specific	NA
chr10_85318412_85320893	chr10	85318412	85320893	Brain	chr10_85252279_A_T_b38	Type II haQTL-Specific	NA
chr10_85960213_85962282	chr10	85960213	85962282	Brain	chr10_85968634_A_G_b38	Type III ARE-Specific	NA
chr10_86747634_86748298	chr10	86747634	86748298	Brain	chr10_86807647_A_T_b38	Type III ARE-Specific	NA
chr10_89241002_89243866	chr10	89241002	89243866	Brain	chr10_89276966_A_G_b38	Type II haQTL-Specific	NA
chr10_89300751_89304529	chr10	89300751	89304529	Brain	chr10_89244911_C_T_b38	Type II haQTL-Specific	NA
chr10_92590878_92593527	chr10	92590878	92593527	Brain	chr10_92564971_T_C_b38	Type I haQTL-Shared	Muscle
chr10_93470477_93472498	chr10	93470477	93472498	Brain	chr10_93387057_G_A_b38	Type II haQTL-Specific	NA
chr10_95403685_95404408	chr10	95403685	95404408	Brain	chr10_95451497_C_T_b38	Type II haQTL-Specific	NA
chr10_95549795_95551572	chr10	95549795	95551572	Brain	chr10_95502784_T_C_b38	Type II haQTL-Specific	NA
chr10_97549055_97551127	chr10	97549055	97551127	Brain	chr10_97575235_G_C_b38	Type II haQTL-Specific	NA
chr10_97582905_97586023	chr10	97582905	97586023	Brain	chr10_97584164_G_A_b38	Type II haQTL-Specific	NA
chr10_97827433_97829114	chr10	97827433	97829114	Brain	chr10_97801887_T_C_b38	Type III ARE-Specific	NA
chr11_102419361_102419555	chr11	102419361	102419555	Brain	chr11_102519457_C_T_b38	Type III ARE-Specific	NA
chr11_10400859_10402622	chr11	10400859	10402622	Brain	chr11_10501431_G_T_b38	Type II haQTL-Specific	NA
chr11_10450230_10453193	chr11	10450230	10453193	Brain	chr11_10452463_G_A_b38	Type II haQTL-Specific	NA
chr11_107265944_107266626	chr11	107265944	107266626	Brain	chr11_107178274_T_C_b38	Type III ARE-Specific	NA
chr11_107591273_107593271	chr11	107591273	107593271	Brain	chr11_107591065_C_G_b38	Type II haQTL-Specific	NA
chr11_112522758_112525972	chr11	112522758	112525972	Brain	chr11_112523743_C_T_b38	Type II haQTL-Specific	NA
chr11_112563342_112565739	chr11	112563342	112565739	Brain	chr11_112535863_A_G_b38	Type II haQTL-Specific	NA
chr11_112997136_112997470	chr11	112997136	112997470	Brain	chr11_112964302_T_G_b38	Type III ARE-Specific	NA
chr11_113504506_113506820	chr11	113504506	113506820	Brain	chr11_113495717_C_T_b38	Type III ARE-Specific	NA
chr11_113705231_113707563	chr11	113705231	113707563	Brain	chr11_113711782_T_C_b38	Type III ARE-Specific	NA
chr11_113714689_113717322	chr11	113714689	113717322	Brain	chr11_113711782_T_C_b38	Type I haQTL-Shared	Muscle
chr11_117174798_117176128	chr11	117174798	117176128	Brain	chr11_117155438_T_C_b38	Type III ARE-Specific	NA
chr11_117563208_117565285	chr11	117563208	117565285	Brain	chr11_117565070_C_A_b38	Type III ARE-Specific	NA
chr11_117860070_117860323	chr11	117860070	117860323	Brain	chr11_117929089_C_T_b38	Type III ARE-Specific	NA
chr11_118726185_118728036	chr11	118726185	118728036	Brain	chr11_118721886_G_T_b38	Type III ARE-Specific	NA
chr11_119339124_119341977	chr11	119339124	119341977	Brain	chr11_119271102_A_T_b38	Type II haQTL-Specific	NA
chr11_119364409_119365198	chr11	119364409	119365198	Brain	chr11_119364694_C_T_b38	Type II haQTL-Specific	NA
chr11_119752422_119753420	chr11	119752422	119753420	Brain	chr11_119848711_A_G_b38	Type III ARE-Specific	NA
chr11_11983508_11983840	chr11	11983508	11983840	Brain	chr11_12082228_T_C_b38	Type II haQTL-Specific	NA
chr11_119890028_119893525	chr11	119890028	119893525	Brain	chr11_119901530_G_C_b38	Type II haQTL-Specific	NA
chr11_120034353_120035969	chr11	120034353	120035969	Brain	chr11_120051021_A_G_b38	Type III ARE-Specific	NA
chr11_120079974_120081525	chr11	120079974	120081525	Brain	chr11_120106917_C_T_b38	Type III ARE-Specific	NA
chr11_120168729_120170564	chr11	120168729	120170564	Brain	chr11_120182942_C_T_b38	Type II haQTL-Specific	NA
chr11_120209680_120211051	chr11	120209680	120211051	Brain	chr11_120206223_T_C_b38	Type II haQTL-Specific	NA
chr11_120218192_120220256	chr11	120218192	120220256	Brain	chr11_120205408_C_T_b38	Type II haQTL-Specific	NA
chr11_120220628_120220919	chr11	120220628	120220919	Brain	chr11_120204024_T_C_b38	Type II haQTL-Specific	NA
chr11_122307436_122311063	chr11	122307436	122311063	Brain	chr11_122309888_C_T_b38	Type II haQTL-Specific	NA
chr11_122311327_122311502	chr11	122311327	122311502	Brain	chr11_122310196_T_C_b38	Type III ARE-Specific	NA
chr11_124881951_124883921	chr11	124881951	124883921	Brain	chr11_124882604_G_T_b38	Type II haQTL-Specific	NA
chr11_124915936_124918581	chr11	124915936	124918581	Brain	chr11_124901375_A_G_b38	Type II haQTL-Specific	NA
chr11_125909859_125911871	chr11	125909859	125911871	Brain	chr11_125900530_A_C_b38	Type III ARE-Specific	NA
chr11_126217173_126217459	chr11	126217173	126217459	Brain	chr11_126175935_C_G_b38	Type III ARE-Specific	NA
chr11_126365407_126367647	chr11	126365407	126367647	Brain	chr11_126384959_C_G_b38	Type II haQTL-Specific	NA
chr11_126413902_126417304	chr11	126413902	126417304	Brain	chr11_126416115_G_A_b38	Type II haQTL-Specific	NA
chr11_126890010_126893208	chr11	126890010	126893208	Brain	chr11_126890823_A_G_b38	Type III ARE-Specific	NA
chr11_128462994_128463891	chr11	128462994	128463891	Brain	chr11_128512704_T_C_b38	Type II haQTL-Specific	NA
chr11_129267887_129268371	chr11	129267887	129268371	Brain	chr11_129332410_A_T_b38	Type III ARE-Specific	NA
chr11_130896142_130898826	chr11	130896142	130898826	Brain	chr11_130837023_T_C_b38	Type II haQTL-Specific	NA
chr11_131277440_131278762	chr11	131277440	131278762	Brain	chr11_131295593_T_A_b38	Type III ARE-Specific	NA
chr11_131278773_131279540	chr11	131278773	131279540	Brain	chr11_131294894_G_A_b38	Type III ARE-Specific	NA
chr11_131497998_131499764	chr11	131497998	131499764	Brain	chr11_131500126_C_T_b38	Type III ARE-Specific	NA
chr11_131547289_131547531	chr11	131547289	131547531	Brain	chr11_131536214_G_T_b38	Type III ARE-Specific	NA
chr11_134733600_134734461	chr11	134733600	134734461	Brain	chr11_134741496_C_T_b38	Type III ARE-Specific	NA
chr11_13667347_13670017	chr11	13667347	13670017	Brain	chr11_13606917_A_G_b38	Type II haQTL-Specific	NA
chr11_1759677_1763960	chr11	1759677	1763960	Brain	chr11_1722525_C_T_b38	Type II haQTL-Specific	NA
chr11_18411713_18412939	chr11	18411713	18412939	Brain	chr11_18422352_T_C_b38	Type I haQTL-Shared	Lung;Muscle;Heart
chr11_221985_223839	chr11	221985	223839	Brain	chr11_226478_G_A_b38	Type II haQTL-Specific	NA
chr11_22791793_22793329	chr11	22791793	22793329	Brain	chr11_22850803_G_C_b38	Type III ARE-Specific	NA
chr11_26331735_26333027	chr11	26331735	26333027	Brain	chr11_26416876_C_G_b38	Type III ARE-Specific	NA
chr11_3013385_3014799	chr11	3013385	3014799	Brain	chr11_3013479_A_G_b38	Type III ARE-Specific	NA
chr11_3015028_3015826	chr11	3015028	3015826	Brain	chr11_3013479_A_G_b38	Type III ARE-Specific	NA
chr11_30487558_30490477	chr11	30487558	30490477	Brain	chr11_30506080_C_T_b38	Type II haQTL-Specific	NA
chr11_31768460_31769713	chr11	31768460	31769713	Brain	chr11_31852427_C_T_b38	Type II haQTL-Specific	NA
chr11_33607933_33608829	chr11	33607933	33608829	Brain	chr11_33559167_C_T_b38	Type III ARE-Specific	NA
chr11_33869813_33871485	chr11	33869813	33871485	Brain	chr11_33882838_T_C_b38	Type II haQTL-Specific	NA
chr11_34885212_34886388	chr11	34885212	34886388	Brain	chr11_34928319_T_C_b38	Type III ARE-Specific	NA
chr11_35320312_35321127	chr11	35320312	35321127	Brain	chr11_35383387_A_G_b38	Type III ARE-Specific	NA
chr11_3835339_3836331	chr11	3835339	3836331	Brain	chr11_3833605_C_A_b38	Type II haQTL-Specific	NA
chr11_4093706_4095871	chr11	4093706	4095871	Brain	chr11_4094744_C_A_b38	Type I haQTL-Shared	Lung;Muscle;Heart
chr11_42257740_42258584	chr11	42257740	42258584	Brain	chr11_42280183_T_A_b38	Type III ARE-Specific	NA
chr11_42525521_42526075	chr11	42525521	42526075	Brain	chr11_42620273_G_A_b38	Type III ARE-Specific	NA
chr11_42631147_42632798	chr11	42631147	42632798	Brain	chr11_42623521_G_A_b38	Type III ARE-Specific	NA
chr11_43922648_43924800	chr11	43922648	43924800	Brain	chr11_43918230_G_A_b38	Type I haQTL-Shared	Heart
chr11_44030111_44034458	chr11	44030111	44034458	Brain	chr11_43937796_T_C_b38	Type II haQTL-Specific	NA
chr11_45537586_45539675	chr11	45537586	45539675	Brain	chr11_45442734_T_C_b38	Type II haQTL-Specific	NA
chr11_46491532_46494207	chr11	46491532	46494207	Brain	chr11_46530368_C_T_b38	Type II haQTL-Specific	NA
chr11_47791773_47793506	chr11	47791773	47793506	Brain	chr11_47708596_G_A_b38	Type II haQTL-Specific	NA
chr11_48080303_48082419	chr11	48080303	48082419	Brain	chr11_48076944_T_C_b38	Type II haQTL-Specific	NA
chr11_61541201_61541372	chr11	61541201	61541372	Brain	chr11_61622896_C_T_b38	Type III ARE-Specific	NA
chr11_61776840_61778086	chr11	61776840	61778086	Brain	chr11_61726855_G_A_b38	Type II haQTL-Specific	NA
chr11_62615327_62616084	chr11	62615327	62616084	Brain	chr11_62656384_C_G_b38	Type III ARE-Specific	NA
chr11_63849302_63850268	chr11	63849302	63850268	Brain	chr11_63848582_G_A_b38	Type III ARE-Specific	NA
chr11_64251620_64253455	chr11	64251620	64253455	Brain	chr11_64302069_T_C_b38	Type II haQTL-Specific	NA
chr11_64267946_64270025	chr11	64267946	64270025	Brain	chr11_64341646_T_G_b38	Type II haQTL-Specific	NA
chr11_64283969_64286508	chr11	64283969	64286508	Brain	chr11_64284975_C_T_b38	Type II haQTL-Specific	NA
chr11_65927746_65929138	chr11	65927746	65929138	Brain	chr11_65869605_T_C_b38	Type II haQTL-Specific	NA
chr11_6595050_6598637	chr11	6595050	6598637	Brain	chr11_6526177_A_G_b38	Type II haQTL-Specific	NA
chr11_66325656_66329277	chr11	66325656	66329277	Brain	chr11_66419411_A_G_b38	Type II haQTL-Specific	NA
chr11_66881182_66884084	chr11	66881182	66884084	Brain	chr11_66793511_T_C_b38	Type II haQTL-Specific	NA
chr11_67400310_67401914	chr11	67400310	67401914	Brain	chr11_67458626_C_T_b38	Type II haQTL-Specific	NA
chr11_68030036_68032025	chr11	68030036	68032025	Brain	chr11_68017279_C_G_b38	Type I haQTL-Shared	Muscle;Heart
chr11_68121087_68121296	chr11	68121087	68121296	Brain	chr11_68038096_G_A_b38	Type II haQTL-Specific	NA
chr11_68372527_68373018	chr11	68372527	68373018	Brain	chr11_68323976_A_G_b38	Type III ARE-Specific	NA
chr11_70430734_70431141	chr11	70430734	70431141	Brain	chr11_70333566_C_T_b38	Type III ARE-Specific	NA
chr11_70544791_70545902	chr11	70544791	70545902	Brain	chr11_70544914_C_A_b38	Type III ARE-Specific	NA
chr11_71442906_71443085	chr11	71442906	71443085	Brain	chr11_71492390_C_T_b38	Type III ARE-Specific	NA
chr11_71443507_71443794	chr11	71443507	71443794	Brain	chr11_71458501_G_C_b38	Type III ARE-Specific	NA
chr11_71786137_71788296	chr11	71786137	71788296	Brain	chr11_71786368_G_T_b38	Type I haQTL-Shared	Muscle;Heart
chr11_72521596_72522937	chr11	72521596	72522937	Brain	chr11_72528377_T_C_b38	Type III ARE-Specific	NA
chr11_72573679_72574892	chr11	72573679	72574892	Brain	chr11_72623484_A_G_b38	Type III ARE-Specific	NA
chr11_72627136_72628255	chr11	72627136	72628255	Brain	chr11_72652715_G_A_b38	Type II haQTL-Specific	NA
chr11_72628539_72630732	chr11	72628539	72630732	Brain	chr11_72644977_G_A_b38	Type II haQTL-Specific	NA
chr11_74671661_74674326	chr11	74671661	74674326	Brain	chr11_74674101_C_T_b38	Type II haQTL-Specific	NA
chr11_74720192_74722137	chr11	74720192	74722137	Brain	chr11_74702798_T_C_b38	Type III ARE-Specific	NA
chr11_7520325_7522880	chr11	7520325	7522880	Brain	chr11_7525171_G_A_b38	Type II haQTL-Specific	NA
chr11_75553132_75555778	chr11	75553132	75555778	Brain	chr11_75550057_G_C_b38	Type II haQTL-Specific	NA
chr11_75877135_75877782	chr11	75877135	75877782	Brain	chr11_75913589_T_C_b38	Type III ARE-Specific	NA
chr11_78226539_78227124	chr11	78226539	78227124	Brain	chr11_78178286_C_T_b38	Type III ARE-Specific	NA
chr11_804989_806341	chr11	804989	806341	Brain	chr11_820268_A_G_b38	Type I haQTL-Shared	Muscle
chr11_82802828_82803010	chr11	82802828	82803010	Brain	chr11_82783305_T_C_b38	Type III ARE-Specific	NA
chr11_82805176_82805647	chr11	82805176	82805647	Brain	chr11_82808811_T_C_b38	Type III ARE-Specific	NA
chr11_82867146_82868168	chr11	82867146	82868168	Brain	chr11_82827632_A_G_b38	Type II haQTL-Specific	NA
chr11_84114402_84115120	chr11	84114402	84115120	Brain	chr11_84194549_A_G_b38	Type III ARE-Specific	NA
chr11_84193579_84193966	chr11	84193579	84193966	Brain	chr11_84280324_G_A_b38	Type III ARE-Specific	NA
chr11_86102935_86104578	chr11	86102935	86104578	Brain	chr11_86148874_C_T_b38	Type III ARE-Specific	NA
chr11_86134365_86136334	chr11	86134365	86136334	Brain	chr11_86152727_T_G_b38	Type II haQTL-Specific	NA
chr11_86575033_86575502	chr11	86575033	86575502	Brain	chr11_86560310_C_G_b38	Type III ARE-Specific	NA
chr11_86595606_86596360	chr11	86595606	86596360	Brain	chr11_86628829_T_C_b38	Type II haQTL-Specific	NA
chr11_887727_890400	chr11	887727	890400	Brain	chr11_866794_A_G_b38	Type II haQTL-Specific	NA
chr11_91776496_91777385	chr11	91776496	91777385	Brain	chr11_91765493_T_G_b38	Type III ARE-Specific	NA
chr11_94602215_94603677	chr11	94602215	94603677	Brain	chr11_94573236_G_A_b38	Type II haQTL-Specific	NA
chr11_94834756_94835873	chr11	94834756	94835873	Brain	chr11_94793362_G_T_b38	Type II haQTL-Specific	NA
chr11_9701839_9704267	chr11	9701839	9704267	Brain	chr11_9793661_G_C_b38	Type II haQTL-Specific	NA
chr12_101298216_101300883	chr12	101298216	101300883	Brain	chr12_101247191_G_A_b38	Type III ARE-Specific	NA
chr12_101712387_101714666	chr12	101712387	101714666	Brain	chr12_101707976_C_T_b38	Type I haQTL-Shared	Muscle;Heart
chr12_102478138_102481915	chr12	102478138	102481915	Brain	chr12_102555869_T_C_b38	Type II haQTL-Specific	NA
chr12_103930305_103931861	chr12	103930305	103931861	Brain	chr12_103832360_T_G_b38	Type II haQTL-Specific	NA
chr12_10425390_10426695	chr12	10425390	10426695	Brain	chr12_10444983_A_C_b38	Type III ARE-Specific	NA
chr12_10435345_10436299	chr12	10435345	10436299	Brain	chr12_10462574_G_A_b38	Type III ARE-Specific	NA
chr12_104715602_104715872	chr12	104715602	104715872	Brain	chr12_104660016_C_T_b38	Type III ARE-Specific	NA
chr12_10511155_10513011	chr12	10511155	10513011	Brain	chr12_10530934_G_A_b38	Type III ARE-Specific	NA
chr12_105166480_105167118	chr12	105166480	105167118	Brain	chr12_105251521_A_G_b38	Type II haQTL-Specific	NA
chr12_105167238_105167822	chr12	105167238	105167822	Brain	chr12_105197044_G_C_b38	Type II haQTL-Specific	NA
chr12_1082654_1084847	chr12	1082654	1084847	Brain	chr12_1095510_T_G_b38	Type I haQTL-Shared	Muscle;Heart
chr12_108915521_108915778	chr12	108915521	108915778	Brain	chr12_108956029_A_G_b38	Type III ARE-Specific	NA
chr12_109458298_109459844	chr12	109458298	109459844	Brain	chr12_109446562_G_C_b38	Type III ARE-Specific	NA
chr12_109460641_109464518	chr12	109460641	109464518	Brain	chr12_109486723_T_G_b38	Type II haQTL-Specific	NA
chr12_109522351_109523906	chr12	109522351	109523906	Brain	chr12_109617598_C_T_b38	Type II haQTL-Specific	NA
chr12_109729299_109729533	chr12	109729299	109729533	Brain	chr12_109738553_G_T_b38	Type III ARE-Specific	NA
chr12_109741470_109742166	chr12	109741470	109742166	Brain	chr12_109658741_A_G_b38	Type III ARE-Specific	NA
chr12_109877282_109880462	chr12	109877282	109880462	Brain	chr12_109934405_G_A_b38	Type II haQTL-Specific	NA
chr12_110266459_110268520	chr12	110266459	110268520	Brain	chr12_110182856_C_T_b38	Type II haQTL-Specific	NA
chr12_110281262_110283181	chr12	110281262	110283181	Brain	chr12_110307067_T_C_b38	Type II haQTL-Specific	NA
chr12_11071865_11073416	chr12	11071865	11073416	Brain	chr12_10989522_G_A_b38	Type III ARE-Specific	NA
chr12_110731770_110732146	chr12	110731770	110732146	Brain	chr12_110821608_A_T_b38	Type III ARE-Specific	NA
chr12_111322397_111323306	chr12	111322397	111323306	Brain	chr12_111336264_A_C_b38	Type III ARE-Specific	NA
chr12_11170527_11172647	chr12	11170527	11172647	Brain	chr12_11171960_C_G_b38	Type II haQTL-Specific	NA
chr12_112676520_112677258	chr12	112676520	112677258	Brain	chr12_112636935_T_A_b38	Type III ARE-Specific	NA
chr12_115012335_115014732	chr12	115012335	115014732	Brain	chr12_115055532_A_G_b38	Type II haQTL-Specific	NA
chr12_116038767_116040154	chr12	116038767	116040154	Brain	chr12_115940307_T_C_b38	Type II haQTL-Specific	NA
chr12_117437405_117441800	chr12	117437405	117441800	Brain	chr12_117452215_C_T_b38	Type II haQTL-Specific	NA
chr12_120363157_120363403	chr12	120363157	120363403	Brain	chr12_120421169_G_A_b38	Type III ARE-Specific	NA
chr12_122279877_122281210	chr12	122279877	122281210	Brain	chr12_122275337_G_A_b38	Type III ARE-Specific	NA
chr12_123120623_123122200	chr12	123120623	123122200	Brain	chr12_123130266_G_C_b38	Type II haQTL-Specific	NA
chr12_123139615_123144156	chr12	123139615	123144156	Brain	chr12_123197849_C_T_b38	Type II haQTL-Specific	NA
chr12_12379483_12380300	chr12	12379483	12380300	Brain	chr12_12377564_A_G_b38	Type I haQTL-Shared	Lung
chr12_12384108_12385566	chr12	12384108	12385566	Brain	chr12_12415440_C_G_b38	Type III ARE-Specific	NA
chr12_124591851_124593022	chr12	124591851	124593022	Brain	chr12_124593021_C_T_b38	Type II haQTL-Specific	NA
chr12_124725899_124728342	chr12	124725899	124728342	Brain	chr12_124723641_C_T_b38	Type II haQTL-Specific	NA
chr12_124837146_124839194	chr12	124837146	124839194	Brain	chr12_124926496_A_G_b38	Type II haQTL-Specific	NA
chr12_125382153_125383713	chr12	125382153	125383713	Brain	chr12_125383057_A_G_b38	Type III ARE-Specific	NA
chr12_127803108_127803876	chr12	127803108	127803876	Brain	chr12_127783369_G_A_b38	Type III ARE-Specific	NA
chr12_128314947_128318957	chr12	128314947	128318957	Brain	chr12_128314727_A_G_b38	Type II haQTL-Specific	NA
chr12_131311764_131312122	chr12	131311764	131312122	Brain	chr12_131299206_G_A_b38	Type III ARE-Specific	NA
chr12_131624450_131625352	chr12	131624450	131625352	Brain	chr12_131623604_C_T_b38	Type II haQTL-Specific	NA
chr12_13195305_13199598	chr12	13195305	13199598	Brain	chr12_13236451_C_G_b38	Type I haQTL-Shared	Heart
chr12_132188807_132190640	chr12	132188807	132190640	Brain	chr12_132188274_C_T_b38	Type I haQTL-Shared	Muscle;Heart
chr12_132277208_132277654	chr12	132277208	132277654	Brain	chr12_132331799_A_G_b38	Type III ARE-Specific	NA
chr12_132314909_132316318	chr12	132314909	132316318	Brain	chr12_132310109_C_T_b38	Type III ARE-Specific	NA
chr12_132490760_132492062	chr12	132490760	132492062	Brain	chr12_132410444_G_A_b38	Type II haQTL-Specific	NA
chr12_132598160_132599202	chr12	132598160	132599202	Brain	chr12_132600455_A_G_b38	Type I haQTL-Shared	Muscle
chr12_13960918_13961393	chr12	13960918	13961393	Brain	chr12_13866738_A_G_b38	Type III ARE-Specific	NA
chr12_15570284_15572189	chr12	15570284	15572189	Brain	chr12_15575194_C_A_b38	Type II haQTL-Specific	NA
chr12_1781369_1782541	chr12	1781369	1782541	Brain	chr12_1712227_C_T_b38	Type II haQTL-Specific	NA
chr12_26035878_26039512	chr12	26035878	26039512	Brain	chr12_26020830_G_C_b38	Type II haQTL-Specific	NA
chr12_26831800_26833337	chr12	26831800	26833337	Brain	chr12_26788150_G_A_b38	Type I haQTL-Shared	Muscle
chr12_27220383_27220878	chr12	27220383	27220878	Brain	chr12_27218613_C_T_b38	Type III ARE-Specific	NA
chr12_27561061_27562678	chr12	27561061	27562678	Brain	chr12_27567292_C_T_b38	Type II haQTL-Specific	NA
chr12_2900663_2903492	chr12	2900663	2903492	Brain	chr12_2891457_G_A_b38	Type II haQTL-Specific	NA
chr12_29314289_29315871	chr12	29314289	29315871	Brain	chr12_29371024_T_C_b38	Type II haQTL-Specific	NA
chr12_29453710_29456484	chr12	29453710	29456484	Brain	chr12_29474106_T_C_b38	Type III ARE-Specific	NA
chr12_30895774_30897547	chr12	30895774	30897547	Brain	chr12_30884721_A_G_b38	Type III ARE-Specific	NA
chr12_30953300_30955266	chr12	30953300	30955266	Brain	chr12_30877206_T_C_b38	Type II haQTL-Specific	NA
chr12_31073270_31075036	chr12	31073270	31075036	Brain	chr12_31060118_C_T_b38	Type I haQTL-Shared	Lung;Muscle;Heart
chr12_31234941_31235889	chr12	31234941	31235889	Brain	chr12_31249756_G_A_b38	Type III ARE-Specific	NA
chr12_32138686_32141308	chr12	32138686	32141308	Brain	chr12_32142380_C_G_b38	Type II haQTL-Specific	NA
chr12_406209_407631	chr12	406209	407631	Brain	chr12_385108_G_A_b38	Type II haQTL-Specific	NA
chr12_40980076_40981221	chr12	40980076	40981221	Brain	chr12_40953962_A_G_b38	Type III ARE-Specific	NA
chr12_41437221_41440149	chr12	41437221	41440149	Brain	chr12_41428397_G_A_b38	Type II haQTL-Specific	NA
chr12_42421378_42423322	chr12	42421378	42423322	Brain	chr12_42501599_A_G_b38	Type II haQTL-Specific	NA
chr12_42481699_42485102	chr12	42481699	42485102	Brain	chr12_42488565_C_T_b38	Type II haQTL-Specific	NA
chr12_47757093_47759892	chr12	47757093	47759892	Brain	chr12_47771135_A_T_b38	Type II haQTL-Specific	NA
chr12_4859323_4861219	chr12	4859323	4861219	Brain	chr12_4859962_T_C_b38	Type I haQTL-Shared	Heart
chr12_49213818_49216335	chr12	49213818	49216335	Brain	chr12_49222282_T_C_b38	Type I haQTL-Shared	Muscle
chr12_49748171_49751649	chr12	49748171	49751649	Brain	chr12_49806166_A_G_b38	Type II haQTL-Specific	NA
chr12_50132741_50133430	chr12	50132741	50133430	Brain	chr12_50162850_C_T_b38	Type II haQTL-Specific	NA
chr12_50528518_50528857	chr12	50528518	50528857	Brain	chr12_50488654_G_A_b38	Type III ARE-Specific	NA
chr12_50528983_50530952	chr12	50528983	50530952	Brain	chr12_50541148_G_A_b38	Type II haQTL-Specific	NA
chr12_51361389_51363914	chr12	51361389	51363914	Brain	chr12_51362485_T_C_b38	Type III ARE-Specific	NA
chr12_51390515_51392519	chr12	51390515	51392519	Brain	chr12_51362485_T_C_b38	Type II haQTL-Specific	NA
chr12_51772784_51773725	chr12	51772784	51773725	Brain	chr12_51860981_A_T_b38	Type II haQTL-Specific	NA
chr12_52454309_52455303	chr12	52454309	52455303	Brain	chr12_52506278_G_A_b38	Type III ARE-Specific	NA
chr12_53532113_53534315	chr12	53532113	53534315	Brain	chr12_53530509_T_C_b38	Type III ARE-Specific	NA
chr12_57339364_57343096	chr12	57339364	57343096	Brain	chr12_57316615_T_C_b38	Type II haQTL-Specific	NA
chr12_57596920_57597282	chr12	57596920	57597282	Brain	chr12_57586166_G_A_b38	Type III ARE-Specific	NA
chr12_57844097_57847065	chr12	57844097	57847065	Brain	chr12_57893419_G_A_b38	Type II haQTL-Specific	NA
chr12_58575510_58575854	chr12	58575510	58575854	Brain	chr12_58646721_C_A_b38	Type III ARE-Specific	NA
chr12_6074606_6075935	chr12	6074606	6075935	Brain	chr12_6117381_T_A_b38	Type II haQTL-Specific	NA
chr12_64399731_64400621	chr12	64399731	64400621	Brain	chr12_64358178_G_A_b38	Type III ARE-Specific	NA
chr12_65880587_65883204	chr12	65880587	65883204	Brain	chr12_65788474_G_A_b38	Type II haQTL-Specific	NA
chr12_68780483_68782350	chr12	68780483	68782350	Brain	chr12_68781468_A_G_b38	Type III ARE-Specific	NA
chr12_69359065_69360684	chr12	69359065	69360684	Brain	chr12_69385134_C_T_b38	Type I haQTL-Shared	Muscle;Heart
chr12_72345549_72346457	chr12	72345549	72346457	Brain	chr12_72326146_G_C_b38	Type III ARE-Specific	NA
chr12_72346532_72347121	chr12	72346532	72347121	Brain	chr12_72326146_G_C_b38	Type III ARE-Specific	NA
chr12_76468992_76472103	chr12	76468992	76472103	Brain	chr12_76518293_C_T_b38	Type II haQTL-Specific	NA
chr12_77031925_77032891	chr12	77031925	77032891	Brain	chr12_77043495_T_C_b38	Type III ARE-Specific	NA
chr12_77349424_77350568	chr12	77349424	77350568	Brain	chr12_77414416_C_T_b38	Type II haQTL-Specific	NA
chr12_77965237_77966748	chr12	77965237	77966748	Brain	chr12_77934925_T_C_b38	Type III ARE-Specific	NA
chr12_77979648_77980194	chr12	77979648	77980194	Brain	chr12_77967220_T_C_b38	Type III ARE-Specific	NA
chr12_78194541_78194953	chr12	78194541	78194953	Brain	chr12_78266312_G_T_b38	Type III ARE-Specific	NA
chr12_79408790_79410514	chr12	79408790	79410514	Brain	chr12_79420283_T_C_b38	Type II haQTL-Specific	NA
chr12_81330743_81332789	chr12	81330743	81332789	Brain	chr12_81398932_G_A_b38	Type III ARE-Specific	NA
chr12_8172338_8174007	chr12	8172338	8174007	Brain	chr12_8182631_G_A_b38	Type III ARE-Specific	NA
chr12_8188650_8189198	chr12	8188650	8189198	Brain	chr12_8194762_A_G_b38	Type III ARE-Specific	NA
chr12_8236990_8237428	chr12	8236990	8237428	Brain	chr12_8225603_C_G_b38	Type III ARE-Specific	NA
chr12_82707056_82709558	chr12	82707056	82709558	Brain	chr12_82637433_A_G_b38	Type II haQTL-Specific	NA
chr12_82964969_82965378	chr12	82964969	82965378	Brain	chr12_82883480_G_A_b38	Type III ARE-Specific	NA
chr12_89238057_89239977	chr12	89238057	89239977	Brain	chr12_89252520_T_A_b38	Type II haQTL-Specific	NA
chr12_89327882_89329080	chr12	89327882	89329080	Brain	chr12_89360565_C_T_b38	Type II haQTL-Specific	NA
chr12_90020100_90020681	chr12	90020100	90020681	Brain	chr12_90059201_T_C_b38	Type III ARE-Specific	NA
chr12_9239768_9241622	chr12	9239768	9241622	Brain	chr12_9324656_G_T_b38	Type II haQTL-Specific	NA
chr12_9282558_9284991	chr12	9282558	9284991	Brain	chr12_9283692_C_G_b38	Type I haQTL-Shared	Lung;Muscle;Heart
chr12_93776186_93779579	chr12	93776186	93779579	Brain	chr12_93771557_G_T_b38	Type II haQTL-Specific	NA
chr12_94768196_94768843	chr12	94768196	94768843	Brain	chr12_94754980_T_C_b38	Type III ARE-Specific	NA
chr12_95280086_95280440	chr12	95280086	95280440	Brain	chr12_95347117_C_T_b38	Type III ARE-Specific	NA
chr12_96426271_96429679	chr12	96426271	96429679	Brain	chr12_96432011_A_G_b38	Type II haQTL-Specific	NA
chr12_96981669_96982707	chr12	96981669	96982707	Brain	chr12_96971685_A_G_b38	Type III ARE-Specific	NA
chr12_98454836_98456306	chr12	98454836	98456306	Brain	chr12_98365530_C_A_b38	Type III ARE-Specific	NA
chr12_98841356_98841531	chr12	98841356	98841531	Brain	chr12_98834547_T_C_b38	Type III ARE-Specific	NA
chr12_9942534_9943534	chr12	9942534	9943534	Brain	chr12_9943487_G_C_b38	Type II haQTL-Specific	NA
chr13_100841576_100843596	chr13	100841576	100843596	Brain	chr13_100835667_T_C_b38	Type III ARE-Specific	NA
chr13_100892784_100894282	chr13	100892784	100894282	Brain	chr13_100911148_C_T_b38	Type III ARE-Specific	NA
chr13_106277300_106277607	chr13	106277300	106277607	Brain	chr13_106196552_A_C_b38	Type III ARE-Specific	NA
chr13_106356431_106357906	chr13	106356431	106357906	Brain	chr13_106356932_C_T_b38	Type II haQTL-Specific	NA
chr13_106738148_106739183	chr13	106738148	106739183	Brain	chr13_106640244_G_A_b38	Type III ARE-Specific	NA
chr13_110236475_110237425	chr13	110236475	110237425	Brain	chr13_110323531_A_G_b38	Type II haQTL-Specific	NA
chr13_111239960_111242965	chr13	111239960	111242965	Brain	chr13_111229856_C_T_b38	Type II haQTL-Specific	NA
chr13_113043779_113046486	chr13	113043779	113046486	Brain	chr13_113061473_A_C_b38	Type II haQTL-Specific	NA
chr13_113048663_113050549	chr13	113048663	113050549	Brain	chr13_113071053_G_A_b38	Type II haQTL-Specific	NA
chr13_113051362_113051857	chr13	113051362	113051857	Brain	chr13_113059591_A_G_b38	Type III ARE-Specific	NA
chr13_113052288_113052543	chr13	113052288	113052543	Brain	chr13_113061473_A_C_b38	Type III ARE-Specific	NA
chr13_113053167_113053734	chr13	113053167	113053734	Brain	chr13_113030153_A_C_b38	Type III ARE-Specific	NA
chr13_113053755_113054768	chr13	113053755	113054768	Brain	chr13_113061473_A_C_b38	Type III ARE-Specific	NA
chr13_113055493_113056211	chr13	113055493	113056211	Brain	chr13_113061473_A_C_b38	Type III ARE-Specific	NA
chr13_113059853_113061756	chr13	113059853	113061756	Brain	chr13_113061473_A_C_b38	Type III ARE-Specific	NA
chr13_113061873_113062383	chr13	113061873	113062383	Brain	chr13_113061473_A_C_b38	Type III ARE-Specific	NA
chr13_113063020_113063648	chr13	113063020	113063648	Brain	chr13_113061473_A_C_b38	Type III ARE-Specific	NA
chr13_113065775_113066490	chr13	113065775	113066490	Brain	chr13_113049090_C_T_b38	Type III ARE-Specific	NA
chr13_113069853_113070693	chr13	113069853	113070693	Brain	chr13_113061473_A_C_b38	Type III ARE-Specific	NA
chr13_113073302_113074727	chr13	113073302	113074727	Brain	chr13_113061473_A_C_b38	Type III ARE-Specific	NA
chr13_113077956_113079685	chr13	113077956	113079685	Brain	chr13_113061473_A_C_b38	Type III ARE-Specific	NA
chr13_113082746_113084945	chr13	113082746	113084945	Brain	chr13_113047838_T_C_b38	Type II haQTL-Specific	NA
chr13_113852526_113857104	chr13	113852526	113857104	Brain	chr13_113847305_T_C_b38	Type II haQTL-Specific	NA
chr13_20707926_20708814	chr13	20707926	20708814	Brain	chr13_20691519_C_G_b38	Type II haQTL-Specific	NA
chr13_22914514_22916637	chr13	22914514	22916637	Brain	chr13_22851536_A_G_b38	Type II haQTL-Specific	NA
chr13_24252053_24252228	chr13	24252053	24252228	Brain	chr13_24322099_G_A_b38	Type III ARE-Specific	NA
chr13_25017540_25019381	chr13	25017540	25019381	Brain	chr13_25028304_G_A_b38	Type II haQTL-Specific	NA
chr13_25028770_25029232	chr13	25028770	25029232	Brain	chr13_25028304_G_A_b38	Type III ARE-Specific	NA
chr13_25029294_25030552	chr13	25029294	25030552	Brain	chr13_25028304_G_A_b38	Type III ARE-Specific	NA
chr13_26475387_26477745	chr13	26475387	26477745	Brain	chr13_26466922_G_A_b38	Type I haQTL-Shared	Lung;Muscle;Heart
chr13_28185178_28185476	chr13	28185178	28185476	Brain	chr13_28214834_C_T_b38	Type III ARE-Specific	NA
chr13_29593630_29595726	chr13	29593630	29595726	Brain	chr13_29510815_G_A_b38	Type II haQTL-Specific	NA
chr13_30132698_30134621	chr13	30132698	30134621	Brain	chr13_30121469_T_G_b38	Type II haQTL-Specific	NA
chr13_32165145_32167079	chr13	32165145	32167079	Brain	chr13_32150707_T_C_b38	Type II haQTL-Specific	NA
chr13_32453600_32456118	chr13	32453600	32456118	Brain	chr13_32470689_A_C_b38	Type II haQTL-Specific	NA
chr13_32470320_32473166	chr13	32470320	32473166	Brain	chr13_32418601_T_C_b38	Type II haQTL-Specific	NA
chr13_33536543_33537523	chr13	33536543	33537523	Brain	chr13_33551147_A_G_b38	Type III ARE-Specific	NA
chr13_35942696_35942956	chr13	35942696	35942956	Brain	chr13_35847595_T_C_b38	Type III ARE-Specific	NA
chr13_39499278_39499997	chr13	39499278	39499997	Brain	chr13_39481684_G_A_b38	Type II haQTL-Specific	NA
chr13_39551345_39552996	chr13	39551345	39552996	Brain	chr13_39552391_T_A_b38	Type III ARE-Specific	NA
chr13_43043080_43045972	chr13	43043080	43045972	Brain	chr13_43018527_A_G_b38	Type II haQTL-Specific	NA
chr13_43401205_43401619	chr13	43401205	43401619	Brain	chr13_43449200_C_T_b38	Type III ARE-Specific	NA
chr13_43814493_43817559	chr13	43814493	43817559	Brain	chr13_43904864_A_G_b38	Type II haQTL-Specific	NA
chr13_43878460_43880754	chr13	43878460	43880754	Brain	chr13_43828952_A_T_b38	Type I haQTL-Shared	Muscle;Heart
chr13_44120480_44121969	chr13	44120480	44121969	Brain	chr13_44105700_C_T_b38	Type III ARE-Specific	NA
chr13_44127953_44130049	chr13	44127953	44130049	Brain	chr13_44082131_C_G_b38	Type II haQTL-Specific	NA
chr13_49958572_49959113	chr13	49958572	49959113	Brain	chr13_49868154_T_G_b38	Type III ARE-Specific	NA
chr13_52598675_52601242	chr13	52598675	52601242	Brain	chr13_52551342_G_A_b38	Type I haQTL-Shared	Muscle;Heart
chr13_55893874_55894695	chr13	55893874	55894695	Brain	chr13_55874873_A_G_b38	Type III ARE-Specific	NA
chr13_67199646_67200393	chr13	67199646	67200393	Brain	chr13_67132988_A_G_b38	Type III ARE-Specific	NA
chr13_75802898_75806363	chr13	75802898	75806363	Brain	chr13_75801181_G_A_b38	Type II haQTL-Specific	NA
chr13_77746823_77747126	chr13	77746823	77747126	Brain	chr13_77813226_G_C_b38	Type III ARE-Specific	NA
chr13_77992786_77992996	chr13	77992786	77992996	Brain	chr13_77992538_T_C_b38	Type III ARE-Specific	NA
chr13_79571898_79573866	chr13	79571898	79573866	Brain	chr13_79521406_C_T_b38	Type II haQTL-Specific	NA
chr13_85018563_85020497	chr13	85018563	85020497	Brain	chr13_85018879_T_C_b38	Type III ARE-Specific	NA
chr13_94238552_94238934	chr13	94238552	94238934	Brain	chr13_94145883_G_A_b38	Type III ARE-Specific	NA
chr13_95270440_95272977	chr13	95270440	95272977	Brain	chr13_95274183_A_G_b38	Type II haQTL-Specific	NA
chr13_98974800_98979146	chr13	98974800	98979146	Brain	chr13_98921718_G_C_b38	Type II haQTL-Specific	NA
chr14_100266186_100266723	chr14	100266186	100266723	Brain	chr14_100220479_G_A_b38	Type III ARE-Specific	NA
chr14_100546456_100548513	chr14	100546456	100548513	Brain	chr14_100515636_G_T_b38	Type I haQTL-Shared	Lung;Muscle;Heart
chr14_101068186_101068559	chr14	101068186	101068559	Brain	chr14_101143290_C_T_b38	Type III ARE-Specific	NA
chr14_101925991_101929551	chr14	101925991	101929551	Brain	chr14_101830241_C_T_b38	Type II haQTL-Specific	NA
chr14_102497178_102501911	chr14	102497178	102501911	Brain	chr14_102498710_G_A_b38	Type II haQTL-Specific	NA
chr14_103711060_103713027	chr14	103711060	103713027	Brain	chr14_103623122_C_T_b38	Type II haQTL-Specific	NA
chr14_104746120_104750180	chr14	104746120	104750180	Brain	chr14_104774548_C_G_b38	Type I haQTL-Shared	Muscle;Heart
chr14_106698160_106699111	chr14	106698160	106699111	Brain	chr14_106618688_T_C_b38	Type III ARE-Specific	NA
chr14_22997014_22997388	chr14	22997014	22997388	Brain	chr14_23041284_C_T_b38	Type III ARE-Specific	NA
chr14_23511950_23514706	chr14	23511950	23514706	Brain	chr14_23510221_A_G_b38	Type III ARE-Specific	NA
chr14_23969492_23970328	chr14	23969492	23970328	Brain	chr14_23968713_A_C_b38	Type II haQTL-Specific	NA
chr14_24006640_24007841	chr14	24006640	24007841	Brain	chr14_24005502_C_G_b38	Type I haQTL-Shared	Muscle;Heart
chr14_25109093_25112176	chr14	25109093	25112176	Brain	chr14_25100968_A_G_b38	Type II haQTL-Specific	NA
chr14_28264380_28264994	chr14	28264380	28264994	Brain	chr14_28279256_A_G_b38	Type III ARE-Specific	NA
chr14_31205805_31209007	chr14	31205805	31209007	Brain	chr14_31245601_G_A_b38	Type II haQTL-Specific	NA
chr14_33364327_33364904	chr14	33364327	33364904	Brain	chr14_33453259_G_C_b38	Type III ARE-Specific	NA
chr14_39612857_39613133	chr14	39612857	39613133	Brain	chr14_39695000_T_C_b38	Type III ARE-Specific	NA
chr14_47541485_47542314	chr14	47541485	47542314	Brain	chr14_47464301_T_A_b38	Type III ARE-Specific	NA
chr14_48273055_48275817	chr14	48273055	48275817	Brain	chr14_48249451_T_C_b38	Type III ARE-Specific	NA
chr14_53009719_53012033	chr14	53009719	53012033	Brain	chr14_53009372_T_A_b38	Type II haQTL-Specific	NA
chr14_53304240_53308452	chr14	53304240	53308452	Brain	chr14_53363527_A_G_b38	Type II haQTL-Specific	NA
chr14_54870216_54871589	chr14	54870216	54871589	Brain	chr14_54872892_A_G_b38	Type I haQTL-Shared	Muscle;Heart
chr14_58808287_58809761	chr14	58808287	58809761	Brain	chr14_58809025_G_A_b38	Type II haQTL-Specific	NA
chr14_58815041_58816991	chr14	58815041	58816991	Brain	chr14_58809025_G_A_b38	Type III ARE-Specific	NA
chr14_61346999_61348646	chr14	61346999	61348646	Brain	chr14_61444629_C_G_b38	Type II haQTL-Specific	NA
chr14_61488396_61493515	chr14	61488396	61493515	Brain	chr14_61422580_C_T_b38	Type II haQTL-Specific	NA
chr14_65573990_65575494	chr14	65573990	65575494	Brain	chr14_65547489_A_T_b38	Type III ARE-Specific	NA
chr14_68544071_68544853	chr14	68544071	68544853	Brain	chr14_68596358_C_T_b38	Type II haQTL-Specific	NA
chr14_69634797_69639063	chr14	69634797	69639063	Brain	chr14_69733746_G_A_b38	Type II haQTL-Specific	NA
chr14_71468219_71470104	chr14	71468219	71470104	Brain	chr14_71562198_A_G_b38	Type III ARE-Specific	NA
chr14_71658478_71660267	chr14	71658478	71660267	Brain	chr14_71743039_C_A_b38	Type III ARE-Specific	NA
chr14_72651083_72651932	chr14	72651083	72651932	Brain	chr14_72653322_C_T_b38	Type III ARE-Specific	NA
chr14_73536013_73538645	chr14	73536013	73538645	Brain	chr14_73566890_A_G_b38	Type I haQTL-Shared	Lung;Muscle;Heart
chr14_73611720_73613547	chr14	73611720	73613547	Brain	chr14_73584221_G_A_b38	Type II haQTL-Specific	NA
chr14_74280758_74282128	chr14	74280758	74282128	Brain	chr14_74302546_A_G_b38	Type III ARE-Specific	NA
chr14_74593110_74595920	chr14	74593110	74595920	Brain	chr14_74495530_G_A_b38	Type II haQTL-Specific	NA
chr14_74922329_74923831	chr14	74922329	74923831	Brain	chr14_74844109_G_C_b38	Type II haQTL-Specific	NA
chr14_75173926_75175021	chr14	75173926	75175021	Brain	chr14_75191310_A_C_b38	Type II haQTL-Specific	NA
chr14_77103552_77107236	chr14	77103552	77107236	Brain	chr14_77066000_C_T_b38	Type II haQTL-Specific	NA
chr14_79657836_79659224	chr14	79657836	79659224	Brain	chr14_79638273_A_T_b38	Type II haQTL-Specific	NA
chr14_88790792_88791355	chr14	88790792	88791355	Brain	chr14_88842934_A_G_b38	Type III ARE-Specific	NA
chr14_90343940_90344278	chr14	90343940	90344278	Brain	chr14_90414396_G_A_b38	Type III ARE-Specific	NA
chr14_90732255_90734468	chr14	90732255	90734468	Brain	chr14_90733123_C_T_b38	Type II haQTL-Specific	NA
chr14_91368458_91370943	chr14	91368458	91370943	Brain	chr14_91397666_C_T_b38	Type II haQTL-Specific	NA
chr14_93716308_93718065	chr14	93716308	93718065	Brain	chr14_93717077_C_G_b38	Type III ARE-Specific	NA
chr14_93742043_93745888	chr14	93742043	93745888	Brain	chr14_93738999_G_A_b38	Type II haQTL-Specific	NA
chr14_94268496_94270178	chr14	94268496	94270178	Brain	chr14_94269342_G_A_b38	Type III ARE-Specific	NA
chr14_94544802_94546093	chr14	94544802	94546093	Brain	chr14_94483747_G_C_b38	Type III ARE-Specific	NA
chr14_96145034_96146949	chr14	96145034	96146949	Brain	chr14_96142625_C_T_b38	Type II haQTL-Specific	NA
chr14_96203649_96206525	chr14	96203649	96206525	Brain	chr14_96158592_C_T_b38	Type II haQTL-Specific	NA
chr14_96349788_96350214	chr14	96349788	96350214	Brain	chr14_96384983_A_G_b38	Type III ARE-Specific	NA
chr14_99117955_99118248	chr14	99117955	99118248	Brain	chr14_99116957_T_C_b38	Type III ARE-Specific	NA
chr15_101479107_101483954	chr15	101479107	101483954	Brain	chr15_101481099_G_C_b38	Type II haQTL-Specific	NA
chr15_22494383_22494783	chr15	22494383	22494783	Brain	chr15_22576506_C_T_b38	Type I haQTL-Shared	Heart
chr15_22947817_22951078	chr15	22947817	22951078	Brain	chr15_22918055_A_C_b38	Type II haQTL-Specific	NA
chr15_24258077_24261027	chr15	24258077	24261027	Brain	chr15_24244298_T_C_b38	Type III ARE-Specific	NA
chr15_28789429_28790291	chr15	28789429	28790291	Brain	chr15_28813152_G_A_b38	Type II haQTL-Specific	NA
chr15_28831749_28834012	chr15	28831749	28834012	Brain	chr15_28818265_A_G_b38	Type II haQTL-Specific	NA
chr15_28923766_28924237	chr15	28923766	28924237	Brain	chr15_28917005_C_T_b38	Type III ARE-Specific	NA
chr15_30893750_30895775	chr15	30893750	30895775	Brain	chr15_30963235_C_T_b38	Type III ARE-Specific	NA
chr15_31099224_31100093	chr15	31099224	31100093	Brain	chr15_31088187_G_T_b38	Type III ARE-Specific	NA
chr15_31100882_31101189	chr15	31100882	31101189	Brain	chr15_31100172_T_C_b38	Type III ARE-Specific	NA
chr15_31101302_31103127	chr15	31101302	31103127	Brain	chr15_31102119_C_T_b38	Type III ARE-Specific	NA
chr15_31104803_31106364	chr15	31104803	31106364	Brain	chr15_31102119_C_T_b38	Type III ARE-Specific	NA
chr15_31295601_31296037	chr15	31295601	31296037	Brain	chr15_31295931_A_C_b38	Type III ARE-Specific	NA
chr15_31798174_31801008	chr15	31798174	31801008	Brain	chr15_31842634_C_T_b38	Type II haQTL-Specific	NA
chr15_31813918_31815832	chr15	31813918	31815832	Brain	chr15_31889493_A_T_b38	Type III ARE-Specific	NA
chr15_31815938_31816286	chr15	31815938	31816286	Brain	chr15_31883493_C_T_b38	Type III ARE-Specific	NA
chr15_31822165_31825124	chr15	31822165	31825124	Brain	chr15_31861805_A_T_b38	Type II haQTL-Specific	NA
chr15_31852541_31854711	chr15	31852541	31854711	Brain	chr15_31850507_T_C_b38	Type III ARE-Specific	NA
chr15_31867237_31868591	chr15	31867237	31868591	Brain	chr15_31819785_C_A_b38	Type III ARE-Specific	NA
chr15_33151301_33151543	chr15	33151301	33151543	Brain	chr15_33142844_G_C_b38	Type III ARE-Specific	NA
chr15_33277087_33278662	chr15	33277087	33278662	Brain	chr15_33283667_A_C_b38	Type III ARE-Specific	NA
chr15_33282411_33285032	chr15	33282411	33285032	Brain	chr15_33283667_A_C_b38	Type III ARE-Specific	NA
chr15_33968292_33970239	chr15	33968292	33970239	Brain	chr15_34056771_C_T_b38	Type III ARE-Specific	NA
chr15_33970543_33972655	chr15	33970543	33972655	Brain	chr15_34055054_T_C_b38	Type III ARE-Specific	NA
chr15_33972819_33973164	chr15	33972819	33973164	Brain	chr15_33984369_G_A_b38	Type III ARE-Specific	NA
chr15_33984560_33986204	chr15	33984560	33986204	Brain	chr15_34055054_T_C_b38	Type III ARE-Specific	NA
chr15_33986655_33986889	chr15	33986655	33986889	Brain	chr15_34013165_G_A_b38	Type III ARE-Specific	NA
chr15_33986938_33988225	chr15	33986938	33988225	Brain	chr15_34056771_C_T_b38	Type III ARE-Specific	NA
chr15_34023599_34024141	chr15	34023599	34024141	Brain	chr15_34079585_T_G_b38	Type III ARE-Specific	NA
chr15_35842820_35844189	chr15	35842820	35844189	Brain	chr15_35845635_T_C_b38	Type II haQTL-Specific	NA
chr15_35849743_35851255	chr15	35849743	35851255	Brain	chr15_35851657_A_G_b38	Type II haQTL-Specific	NA
chr15_38194889_38196281	chr15	38194889	38196281	Brain	chr15_38219334_T_C_b38	Type III ARE-Specific	NA
chr15_38993695_38995253	chr15	38993695	38995253	Brain	chr15_39015227_T_G_b38	Type III ARE-Specific	NA
chr15_42105806_42108854	chr15	42105806	42108854	Brain	chr15_42107556_G_A_b38	Type II haQTL-Specific	NA
chr15_43508376_43511576	chr15	43508376	43511576	Brain	chr15_43509826_C_T_b38	Type II haQTL-Specific	NA
chr15_43528850_43529347	chr15	43528850	43529347	Brain	chr15_43601535_C_T_b38	Type III ARE-Specific	NA
chr15_51030133_51031688	chr15	51030133	51031688	Brain	chr15_51009035_T_G_b38	Type II haQTL-Specific	NA
chr15_51046255_51047784	chr15	51046255	51047784	Brain	chr15_51053288_C_T_b38	Type II haQTL-Specific	NA
chr15_51751884_51753733	chr15	51751884	51753733	Brain	chr15_51781619_G_A_b38	Type II haQTL-Specific	NA
chr15_57296758_57297540	chr15	57296758	57297540	Brain	chr15_57353688_T_G_b38	Type III ARE-Specific	NA
chr15_57734621_57737111	chr15	57734621	57737111	Brain	chr15_57736127_A_T_b38	Type III ARE-Specific	NA
chr15_58395814_58396268	chr15	58395814	58396268	Brain	chr15_58414712_A_G_b38	Type III ARE-Specific	NA
chr15_58782987_58784184	chr15	58782987	58784184	Brain	chr15_58778719_C_T_b38	Type II haQTL-Specific	NA
chr15_59246862_59248214	chr15	59246862	59248214	Brain	chr15_59152732_A_G_b38	Type III ARE-Specific	NA
chr15_63501600_63502085	chr15	63501600	63502085	Brain	chr15_63430716_G_A_b38	Type II haQTL-Specific	NA
chr15_64141334_64142626	chr15	64141334	64142626	Brain	chr15_64165718_C_A_b38	Type III ARE-Specific	NA
chr15_64835277_64836773	chr15	64835277	64836773	Brain	chr15_64808072_C_T_b38	Type II haQTL-Specific	NA
chr15_67196705_67196935	chr15	67196705	67196935	Brain	chr15_67146225_T_G_b38	Type III ARE-Specific	NA
chr15_67586759_67588607	chr15	67586759	67588607	Brain	chr15_67553592_C_T_b38	Type III ARE-Specific	NA
chr15_69094338_69095162	chr15	69094338	69095162	Brain	chr15_69098526_G_T_b38	Type II haQTL-Specific	NA
chr15_69132664_69132941	chr15	69132664	69132941	Brain	chr15_69206123_C_G_b38	Type III ARE-Specific	NA
chr15_70866455_70870840	chr15	70866455	70870840	Brain	chr15_70869811_C_T_b38	Type II haQTL-Specific	NA
chr15_72757335_72758610	chr15	72757335	72758610	Brain	chr15_72682306_T_C_b38	Type II haQTL-Specific	NA
chr15_74453281_74455259	chr15	74453281	74455259	Brain	chr15_74529329_G_A_b38	Type III ARE-Specific	NA
chr15_77444178_77444820	chr15	77444178	77444820	Brain	chr15_77536834_A_G_b38	Type III ARE-Specific	NA
chr15_77588502_77589157	chr15	77588502	77589157	Brain	chr15_77575782_G_C_b38	Type III ARE-Specific	NA
chr15_77589290_77590936	chr15	77589290	77590936	Brain	chr15_77590075_A_G_b38	Type II haQTL-Specific	NA
chr15_77606686_77608989	chr15	77606686	77608989	Brain	chr15_77596582_A_G_b38	Type II haQTL-Specific	NA
chr15_77617807_77618275	chr15	77617807	77618275	Brain	chr15_77604444_G_A_b38	Type III ARE-Specific	NA
chr15_77630237_77632304	chr15	77630237	77632304	Brain	chr15_77590075_A_G_b38	Type II haQTL-Specific	NA
chr15_77943680_77945414	chr15	77943680	77945414	Brain	chr15_77944685_G_A_b38	Type I haQTL-Shared	Lung;Muscle;Heart
chr15_78046681_78049900	chr15	78046681	78049900	Brain	chr15_77984252_A_C_b38	Type II haQTL-Specific	NA
chr15_78850198_78852001	chr15	78850198	78852001	Brain	chr15_78841506_C_T_b38	Type III ARE-Specific	NA
chr15_78970937_78971326	chr15	78970937	78971326	Brain	chr15_79034826_G_A_b38	Type III ARE-Specific	NA
chr15_79895957_79898848	chr15	79895957	79898848	Brain	chr15_79819725_C_T_b38	Type I haQTL-Shared	Muscle
chr15_80240544_80241461	chr15	80240544	80241461	Brain	chr15_80180089_C_A_b38	Type III ARE-Specific	NA
chr15_80458980_80459183	chr15	80458980	80459183	Brain	chr15_80495084_C_T_b38	Type III ARE-Specific	NA
chr15_80498767_80499023	chr15	80498767	80499023	Brain	chr15_80590815_T_G_b38	Type III ARE-Specific	NA
chr15_84949641_84951071	chr15	84949641	84951071	Brain	chr15_84947876_A_G_b38	Type III ARE-Specific	NA
chr15_87617737_87620093	chr15	87617737	87620093	Brain	chr15_87669951_T_C_b38	Type II haQTL-Specific	NA
chr15_88071267_88072042	chr15	88071267	88072042	Brain	chr15_88171320_T_C_b38	Type III ARE-Specific	NA
chr15_88218342_88218719	chr15	88218342	88218719	Brain	chr15_88199281_C_T_b38	Type III ARE-Specific	NA
chr15_88246717_88247850	chr15	88246717	88247850	Brain	chr15_88181416_C_T_b38	Type II haQTL-Specific	NA
chr15_88931078_88934333	chr15	88931078	88934333	Brain	chr15_88950614_G_C_b38	Type II haQTL-Specific	NA
chr15_89103134_89106013	chr15	89103134	89106013	Brain	chr15_89143253_A_G_b38	Type II haQTL-Specific	NA
chr15_89359109_89359496	chr15	89359109	89359496	Brain	chr15_89419330_C_T_b38	Type III ARE-Specific	NA
chr15_90220572_90222153	chr15	90220572	90222153	Brain	chr15_90221116_C_G_b38	Type II haQTL-Specific	NA
chr15_91100274_91102130	chr15	91100274	91102130	Brain	chr15_91102044_A_G_b38	Type II haQTL-Specific	NA
chr15_91102208_91104599	chr15	91102208	91104599	Brain	chr15_91122162_T_C_b38	Type II haQTL-Specific	NA
chr15_91147258_91147621	chr15	91147258	91147621	Brain	chr15_91177309_T_G_b38	Type III ARE-Specific	NA
chr15_92164478_92165293	chr15	92164478	92165293	Brain	chr15_92190621_A_G_b38	Type II haQTL-Specific	NA
chr15_92653645_92655508	chr15	92653645	92655508	Brain	chr15_92619795_G_A_b38	Type II haQTL-Specific	NA
chr15_92908716_92909048	chr15	92908716	92909048	Brain	chr15_92879252_G_C_b38	Type II haQTL-Specific	NA
chr15_96326403_96327688	chr15	96326403	96327688	Brain	chr15_96356598_T_G_b38	Type II haQTL-Specific	NA
chr15_99304884_99308370	chr15	99304884	99308370	Brain	chr15_99386235_T_C_b38	Type II haQTL-Specific	NA
chr16_10012855_10013333	chr16	10012855	10013333	Brain	chr16_9970109_C_G_b38	Type III ARE-Specific	NA
chr16_10038048_10039789	chr16	10038048	10039789	Brain	chr16_9972164_A_G_b38	Type III ARE-Specific	NA
chr16_10125337_10125580	chr16	10125337	10125580	Brain	chr16_10133846_A_T_b38	Type III ARE-Specific	NA
chr16_10126301_10127572	chr16	10126301	10127572	Brain	chr16_10042467_A_C_b38	Type III ARE-Specific	NA
chr16_1014288_1015742	chr16	1014288	1015742	Brain	chr16_1025847_C_T_b38	Type II haQTL-Specific	NA
chr16_10342120_10343448	chr16	10342120	10343448	Brain	chr16_10436210_A_T_b38	Type III ARE-Specific	NA
chr16_10662003_10664123	chr16	10662003	10664123	Brain	chr16_10662190_C_T_b38	Type III ARE-Specific	NA
chr16_11131040_11131713	chr16	11131040	11131713	Brain	chr16_11223779_G_A_b38	Type II haQTL-Specific	NA
chr16_12056262_12058156	chr16	12056262	12058156	Brain	chr16_12041075_T_G_b38	Type II haQTL-Specific	NA
chr16_12544561_12545927	chr16	12544561	12545927	Brain	chr16_12547410_G_C_b38	Type III ARE-Specific	NA
chr16_12757155_12760120	chr16	12757155	12760120	Brain	chr16_12756814_T_C_b38	Type II haQTL-Specific	NA
chr16_14911925_14912373	chr16	14911925	14912373	Brain	chr16_14896461_G_A_b38	Type I haQTL-Shared	Heart
chr16_15153779_15154380	chr16	15153779	15154380	Brain	chr16_15189255_G_A_b38	Type I haQTL-Shared	Lung;Muscle;Heart
chr16_15506732_15508773	chr16	15506732	15508773	Brain	chr16_15445074_G_A_b38	Type II haQTL-Specific	NA
chr16_1706241_1707894	chr16	1706241	1707894	Brain	chr16_1613249_T_A_b38	Type II haQTL-Specific	NA
chr16_17348387_17349116	chr16	17348387	17349116	Brain	chr16_17292978_C_T_b38	Type III ARE-Specific	NA
chr16_18663861_18664318	chr16	18663861	18664318	Brain	chr16_18601293_A_G_b38	Type III ARE-Specific	NA
chr16_19665857_19668042	chr16	19665857	19668042	Brain	chr16_19668714_T_C_b38	Type I haQTL-Shared	Muscle;Heart
chr16_22211429_22212805	chr16	22211429	22212805	Brain	chr16_22211873_C_T_b38	Type III ARE-Specific	NA
chr16_2242770_2243633	chr16	2242770	2243633	Brain	chr16_2229369_G_A_b38	Type III ARE-Specific	NA
chr16_22683796_22686822	chr16	22683796	22686822	Brain	chr16_22780827_C_T_b38	Type II haQTL-Specific	NA
chr16_23657593_23657999	chr16	23657593	23657999	Brain	chr16_23612953_A_G_b38	Type III ARE-Specific	NA
chr16_23988411_23988823	chr16	23988411	23988823	Brain	chr16_23993593_G_A_b38	Type III ARE-Specific	NA
chr16_2511263_2511443	chr16	2511263	2511443	Brain	chr16_2587282_T_C_b38	Type III ARE-Specific	NA
chr16_27240419_27240571	chr16	27240419	27240571	Brain	chr16_27231559_T_C_b38	Type III ARE-Specific	NA
chr16_27746070_27747123	chr16	27746070	27747123	Brain	chr16_27743124_T_C_b38	Type III ARE-Specific	NA
chr16_28292622_28293919	chr16	28292622	28293919	Brain	chr16_28269597_G_A_b38	Type II haQTL-Specific	NA
chr16_286601_288251	chr16	286601	288251	Brain	chr16_325900_A_G_b38	Type III ARE-Specific	NA
chr16_28875118_28876772	chr16	28875118	28876772	Brain	chr16_28910488_T_C_b38	Type II haQTL-Specific	NA
chr16_29173475_29174633	chr16	29173475	29174633	Brain	chr16_29196618_G_T_b38	Type II haQTL-Specific	NA
chr16_31116898_31119828	chr16	31116898	31119828	Brain	chr16_31070139_C_T_b38	Type II haQTL-Specific	NA
chr16_3475537_3475778	chr16	3475537	3475778	Brain	chr16_3469211_T_C_b38	Type III ARE-Specific	NA
chr16_35361093_35361692	chr16	35361093	35361692	Brain	chr16_35329013_G_T_b38	Type III ARE-Specific	NA
chr16_3689511_3691451	chr16	3689511	3691451	Brain	chr16_3649821_G_T_b38	Type II haQTL-Specific	NA
chr16_372591_372854	chr16	372591	372854	Brain	chr16_323417_C_T_b38	Type III ARE-Specific	NA
chr16_3856299_3858815	chr16	3856299	3858815	Brain	chr16_3831493_T_C_b38	Type II haQTL-Specific	NA
chr16_4211888_4213335	chr16	4211888	4213335	Brain	chr16_4309420_A_G_b38	Type I haQTL-Shared	Muscle
chr16_4372196_4374119	chr16	4372196	4374119	Brain	chr16_4424513_G_C_b38	Type II haQTL-Specific	NA
chr16_4408941_4411770	chr16	4408941	4411770	Brain	chr16_4404169_A_G_b38	Type II haQTL-Specific	NA
chr16_4414892_4417611	chr16	4414892	4417611	Brain	chr16_4423076_T_C_b38	Type II haQTL-Specific	NA
chr16_445866_446119	chr16	445866	446119	Brain	chr16_357800_A_G_b38	Type III ARE-Specific	NA
chr16_46922912_46925068	chr16	46922912	46925068	Brain	chr16_46833204_A_G_b38	Type II haQTL-Specific	NA
chr16_4693636_4696175	chr16	4693636	4696175	Brain	chr16_4752369_C_A_b38	Type II haQTL-Specific	NA
chr16_47141118_47141486	chr16	47141118	47141486	Brain	chr16_47137422_T_C_b38	Type III ARE-Specific	NA
chr16_49559380_49561332	chr16	49559380	49561332	Brain	chr16_49649610_A_G_b38	Type II haQTL-Specific	NA
chr16_4962003_4962742	chr16	4962003	4962742	Brain	chr16_4946079_A_G_b38	Type III ARE-Specific	NA
chr16_55501873_55504173	chr16	55501873	55504173	Brain	chr16_55509410_G_T_b38	Type II haQTL-Specific	NA
chr16_568945_569910	chr16	568945	569910	Brain	chr16_584170_T_G_b38	Type I haQTL-Shared	Heart
chr16_57623755_57624933	chr16	57623755	57624933	Brain	chr16_57600211_G_T_b38	Type III ARE-Specific	NA
chr16_57757315_57759974	chr16	57757315	57759974	Brain	chr16_57843327_C_G_b38	Type II haQTL-Specific	NA
chr16_64415892_64417136	chr16	64415892	64417136	Brain	chr16_64431513_A_T_b38	Type II haQTL-Specific	NA
chr16_66543091_66543379	chr16	66543091	66543379	Brain	chr16_66462984_A_G_b38	Type III ARE-Specific	NA
chr16_67856824_67859016	chr16	67856824	67859016	Brain	chr16_67763231_T_C_b38	Type II haQTL-Specific	NA
chr16_69820300_69821812	chr16	69820300	69821812	Brain	chr16_69821358_T_C_b38	Type II haQTL-Specific	NA
chr16_69827091_69827708	chr16	69827091	69827708	Brain	chr16_69816248_G_C_b38	Type III ARE-Specific	NA
chr16_69931304_69931429	chr16	69931304	69931429	Brain	chr16_69910432_G_A_b38	Type III ARE-Specific	NA
chr16_70131622_70131944	chr16	70131622	70131944	Brain	chr16_70136319_G_T_b38	Type III ARE-Specific	NA
chr16_71766059_71768377	chr16	71766059	71768377	Brain	chr16_71694409_C_T_b38	Type II haQTL-Specific	NA
chr16_72071856_72075080	chr16	72071856	72075080	Brain	chr16_72063928_C_T_b38	Type II haQTL-Specific	NA
chr16_739540_741648	chr16	739540	741648	Brain	chr16_787310_A_G_b38	Type II haQTL-Specific	NA
chr16_74591179_74593018	chr16	74591179	74593018	Brain	chr16_74546763_G_A_b38	Type II haQTL-Specific	NA
chr16_74716327_74718369	chr16	74716327	74718369	Brain	chr16_74716498_T_C_b38	Type III ARE-Specific	NA
chr16_74760118_74760588	chr16	74760118	74760588	Brain	chr16_74779405_C_A_b38	Type III ARE-Specific	NA
chr16_75266006_75268219	chr16	75266006	75268219	Brain	chr16_75267278_T_G_b38	Type II haQTL-Specific	NA
chr16_75621936_75623983	chr16	75621936	75623983	Brain	chr16_75651613_A_G_b38	Type I haQTL-Shared	Lung;Muscle;Heart
chr16_77358064_77360129	chr16	77358064	77360129	Brain	chr16_77355191_T_A_b38	Type III ARE-Specific	NA
chr16_77424967_77425921	chr16	77424967	77425921	Brain	chr16_77355191_T_A_b38	Type III ARE-Specific	NA
chr16_77430194_77431744	chr16	77430194	77431744	Brain	chr16_77357217_C_T_b38	Type III ARE-Specific	NA
chr16_77431818_77432536	chr16	77431818	77432536	Brain	chr16_77360237_A_G_b38	Type III ARE-Specific	NA
chr16_77434944_77435374	chr16	77434944	77435374	Brain	chr16_77362534_T_C_b38	Type III ARE-Specific	NA
chr16_78147508_78148683	chr16	78147508	78148683	Brain	chr16_78148985_A_G_b38	Type III ARE-Specific	NA
chr16_79561879_79563154	chr16	79561879	79563154	Brain	chr16_79562540_A_G_b38	Type III ARE-Specific	NA
chr16_79591731_79593800	chr16	79591731	79593800	Brain	chr16_79587921_T_C_b38	Type II haQTL-Specific	NA
chr16_8047394_8048794	chr16	8047394	8048794	Brain	chr16_8043280_G_A_b38	Type III ARE-Specific	NA
chr16_80992686_80994385	chr16	80992686	80994385	Brain	chr16_80971836_T_A_b38	Type I haQTL-Shared	Heart
chr16_81136023_81138134	chr16	81136023	81138134	Brain	chr16_81135822_T_G_b38	Type II haQTL-Specific	NA
chr16_83741712_83743580	chr16	83741712	83743580	Brain	chr16_83741892_G_C_b38	Type III ARE-Specific	NA
chr16_83743809_83745337	chr16	83743809	83745337	Brain	chr16_83744519_C_T_b38	Type II haQTL-Specific	NA
chr16_84199147_84200816	chr16	84199147	84200816	Brain	chr16_84199930_C_T_b38	Type I haQTL-Shared	Muscle
chr16_85613138_85614668	chr16	85613138	85614668	Brain	chr16_85578723_A_G_b38	Type II haQTL-Specific	NA
chr16_85653315_85654169	chr16	85653315	85654169	Brain	chr16_85676870_T_A_b38	Type I haQTL-Shared	Muscle
chr16_85832031_85834084	chr16	85832031	85834084	Brain	chr16_85852098_C_T_b38	Type III ARE-Specific	NA
chr16_86533696_86535220	chr16	86533696	86535220	Brain	chr16_86537189_G_A_b38	Type III ARE-Specific	NA
chr16_87780089_87780828	chr16	87780089	87780828	Brain	chr16_87822489_A_G_b38	Type III ARE-Specific	NA
chr16_89333182_89336883	chr16	89333182	89336883	Brain	chr16_89368133_A_G_b38	Type II haQTL-Specific	NA
chr16_89557668_89558370	chr16	89557668	89558370	Brain	chr16_89526790_C_T_b38	Type III ARE-Specific	NA
chr16_89668398_89669157	chr16	89668398	89669157	Brain	chr16_89748399_T_C_b38	Type II haQTL-Specific	NA
chr16_89745774_89746455	chr16	89745774	89746455	Brain	chr16_89813841_C_T_b38	Type III ARE-Specific	NA
chr16_9820109_9821948	chr16	9820109	9821948	Brain	chr16_9780082_T_A_b38	Type III ARE-Specific	NA
chr16_9969803_9972249	chr16	9969803	9972249	Brain	chr16_9970923_G_A_b38	Type III ARE-Specific	NA
chr16_9976044_9978028	chr16	9976044	9978028	Brain	chr16_9977299_G_C_b38	Type III ARE-Specific	NA
chr17_1053324_1054515	chr17	1053324	1054515	Brain	chr17_1058660_G_A_b38	Type I haQTL-Shared	Heart
chr17_10728852_10730700	chr17	10728852	10730700	Brain	chr17_10699098_G_A_b38	Type I haQTL-Shared	Muscle
chr17_11139615_11141733	chr17	11139615	11141733	Brain	chr17_11143509_T_C_b38	Type III ARE-Specific	NA
chr17_1385212_1385774	chr17	1385212	1385774	Brain	chr17_1291149_A_G_b38	Type II haQTL-Specific	NA
chr17_16666563_16667699	chr17	16666563	16667699	Brain	chr17_16608238_G_T_b38	Type II haQTL-Specific	NA
chr17_17150894_17153187	chr17	17150894	17153187	Brain	chr17_17195539_C_T_b38	Type II haQTL-Specific	NA
chr17_17724416_17726745	chr17	17724416	17726745	Brain	chr17_17627018_G_A_b38	Type II haQTL-Specific	NA
chr17_17830417_17832093	chr17	17830417	17832093	Brain	chr17_17776959_C_T_b38	Type I haQTL-Shared	Muscle;Heart
chr17_18681804_18683203	chr17	18681804	18683203	Brain	chr17_18682866_G_C_b38	Type I haQTL-Shared	Lung;Heart
chr17_19063241_19064032	chr17	19063241	19064032	Brain	chr17_19020505_G_A_b38	Type I haQTL-Shared	Muscle;Heart
chr17_19770793_19771303	chr17	19770793	19771303	Brain	chr17_19758905_G_A_b38	Type III ARE-Specific	NA
chr17_20008496_20009312	chr17	20008496	20009312	Brain	chr17_20107765_A_T_b38	Type I haQTL-Shared	Muscle
chr17_20009401_20012417	chr17	20009401	20012417	Brain	chr17_20028279_C_A_b38	Type II haQTL-Specific	NA
chr17_2058917_2062319	chr17	2058917	2062319	Brain	chr17_1979824_C_A_b38	Type II haQTL-Specific	NA
chr17_207296_207746	chr17	207296	207746	Brain	chr17_206326_A_G_b38	Type III ARE-Specific	NA
chr17_20840841_20842028	chr17	20840841	20842028	Brain	chr17_20841288_C_T_b38	Type III ARE-Specific	NA
chr17_21006645_21008826	chr17	21006645	21008826	Brain	chr17_21075129_T_A_b38	Type II haQTL-Specific	NA
chr17_21160675_21163132	chr17	21160675	21163132	Brain	chr17_21075893_C_T_b38	Type II haQTL-Specific	NA
chr17_21250762_21252995	chr17	21250762	21252995	Brain	chr17_21280077_G_A_b38	Type II haQTL-Specific	NA
chr17_28194453_28194866	chr17	28194453	28194866	Brain	chr17_28242526_G_A_b38	Type III ARE-Specific	NA
chr17_29291392_29292701	chr17	29291392	29292701	Brain	chr17_29308385_G_C_b38	Type II haQTL-Specific	NA
chr17_31445740_31447087	chr17	31445740	31447087	Brain	chr17_31472396_G_A_b38	Type III ARE-Specific	NA
chr17_31508223_31511727	chr17	31508223	31511727	Brain	chr17_31521442_G_C_b38	Type II haQTL-Specific	NA
chr17_32222451_32222924	chr17	32222451	32222924	Brain	chr17_32294911_A_G_b38	Type III ARE-Specific	NA
chr17_3528806_3532927	chr17	3528806	3532927	Brain	chr17_3530968_G_A_b38	Type I haQTL-Shared	Heart
chr17_36721521_36723679	chr17	36721521	36723679	Brain	chr17_36800334_C_T_b38	Type II haQTL-Specific	NA
chr17_40818031_40819032	chr17	40818031	40819032	Brain	chr17_40794362_A_G_b38	Type II haQTL-Specific	NA
chr17_409394_411383	chr17	409394	411383	Brain	chr17_410351_G_T_b38	Type I haQTL-Shared	Muscle;Heart
chr17_4134804_4134999	chr17	4134804	4134999	Brain	chr17_4136506_A_G_b38	Type III ARE-Specific	NA
chr17_42345242_42346538	chr17	42345242	42346538	Brain	chr17_42299119_G_T_b38	Type II haQTL-Specific	NA
chr17_42677304_42680536	chr17	42677304	42680536	Brain	chr17_42597795_A_T_b38	Type II haQTL-Specific	NA
chr17_43308310_43310268	chr17	43308310	43310268	Brain	chr17_43309222_A_G_b38	Type II haQTL-Specific	NA
chr17_43314768_43317037	chr17	43314768	43317037	Brain	chr17_43310023_A_G_b38	Type II haQTL-Specific	NA
chr17_43359533_43362590	chr17	43359533	43362590	Brain	chr17_43315270_A_G_b38	Type II haQTL-Specific	NA
chr17_45075862_45077799	chr17	45075862	45077799	Brain	chr17_45109773_T_C_b38	Type II haQTL-Specific	NA
chr17_45619845_45620665	chr17	45619845	45620665	Brain	chr17_45591173_T_G_b38	Type I haQTL-Shared	Heart
chr17_45812604_45814360	chr17	45812604	45814360	Brain	chr17_45759299_C_A_b38	Type III ARE-Specific	NA
chr17_45825126_45827439	chr17	45825126	45827439	Brain	chr17_45886797_G_A_b38	Type III ARE-Specific	NA
chr17_45913368_45914119	chr17	45913368	45914119	Brain	chr17_45941122_T_C_b38	Type II haQTL-Specific	NA
chr17_45947308_45947553	chr17	45947308	45947553	Brain	chr17_46028029_A_G_b38	Type III ARE-Specific	NA
chr17_46100297_46102869	chr17	46100297	46102869	Brain	chr17_46044213_T_C_b38	Type I haQTL-Shared	Lung;Muscle;Heart
chr17_46120116_46123102	chr17	46120116	46123102	Brain	chr17_46044213_T_C_b38	Type I haQTL-Shared	Muscle;Heart
chr17_46152363_46154928	chr17	46152363	46154928	Brain	chr17_46194059_T_G_b38	Type II haQTL-Specific	NA
chr17_46156918_46160615	chr17	46156918	46160615	Brain	chr17_46208762_A_G_b38	Type I haQTL-Shared	Heart
chr17_46182156_46182678	chr17	46182156	46182678	Brain	chr17_46266004_C_G_b38	Type III ARE-Specific	NA
chr17_46191008_46193488	chr17	46191008	46193488	Brain	chr17_46292054_A_G_b38	Type I haQTL-Shared	Lung;Muscle
chr17_46193566_46194707	chr17	46193566	46194707	Brain	chr17_46292054_A_G_b38	Type I haQTL-Shared	Muscle
chr17_46225033_46226320	chr17	46225033	46226320	Brain	chr17_46143676_C_T_b38	Type I haQTL-Shared	Muscle;Heart
chr17_46266992_46267895	chr17	46266992	46267895	Brain	chr17_46286374_C_A_b38	Type I haQTL-Shared	Lung;Muscle
chr17_46285771_46286314	chr17	46285771	46286314	Brain	chr17_46267444_T_G_b38	Type III ARE-Specific	NA
chr17_46286459_46287540	chr17	46286459	46287540	Brain	chr17_46285520_T_C_b38	Type I haQTL-Shared	Muscle
chr17_46877077_46879067	chr17	46877077	46879067	Brain	chr17_46813935_C_T_b38	Type II haQTL-Specific	NA
chr17_47293226_47296415	chr17	47293226	47296415	Brain	chr17_47250681_C_A_b38	Type II haQTL-Specific	NA
chr17_47323034_47325087	chr17	47323034	47325087	Brain	chr17_47332020_T_A_b38	Type I haQTL-Shared	Heart
chr17_47904518_47908957	chr17	47904518	47908957	Brain	chr17_47892897_C_T_b38	Type II haQTL-Specific	NA
chr17_4859988_4861234	chr17	4859988	4861234	Brain	chr17_4869466_G_A_b38	Type II haQTL-Specific	NA
chr17_4900572_4903708	chr17	4900572	4903708	Brain	chr17_4850439_A_G_b38	Type I haQTL-Shared	Lung;Heart
chr17_50094104_50097230	chr17	50094104	50097230	Brain	chr17_50151620_T_C_b38	Type II haQTL-Specific	NA
chr17_51617178_51618936	chr17	51617178	51618936	Brain	chr17_51581947_G_A_b38	Type III ARE-Specific	NA
chr17_5305095_5307346	chr17	5305095	5307346	Brain	chr17_5342142_T_A_b38	Type II haQTL-Specific	NA
chr17_55259076_55260629	chr17	55259076	55260629	Brain	chr17_55269782_C_T_b38	Type II haQTL-Specific	NA
chr17_5643284_5644931	chr17	5643284	5644931	Brain	chr17_5637965_A_G_b38	Type II haQTL-Specific	NA
chr17_57365646_57369482	chr17	57365646	57369482	Brain	chr17_57411462_G_T_b38	Type II haQTL-Specific	NA
chr17_57487990_57488388	chr17	57487990	57488388	Brain	chr17_57390145_A_G_b38	Type III ARE-Specific	NA
chr17_61249465_61250454	chr17	61249465	61250454	Brain	chr17_61234687_C_G_b38	Type II haQTL-Specific	NA
chr17_63437043_63437719	chr17	63437043	63437719	Brain	chr17_63456961_T_C_b38	Type III ARE-Specific	NA
chr17_64192105_64193884	chr17	64192105	64193884	Brain	chr17_64190787_A_G_b38	Type I haQTL-Shared	Muscle
chr17_64256168_64257608	chr17	64256168	64257608	Brain	chr17_64190787_A_G_b38	Type II haQTL-Specific	NA
chr17_64927300_64927762	chr17	64927300	64927762	Brain	chr17_65008273_C_G_b38	Type II haQTL-Specific	NA
chr17_65551483_65552056	chr17	65551483	65552056	Brain	chr17_65505534_C_T_b38	Type II haQTL-Specific	NA
chr17_66539245_66542731	chr17	66539245	66542731	Brain	chr17_66540315_T_C_b38	Type II haQTL-Specific	NA
chr17_68775411_68779135	chr17	68775411	68779135	Brain	chr17_68776838_A_C_b38	Type II haQTL-Specific	NA
chr17_70491706_70493445	chr17	70491706	70493445	Brain	chr17_70513333_G_A_b38	Type III ARE-Specific	NA
chr17_72446100_72446325	chr17	72446100	72446325	Brain	chr17_72391276_A_C_b38	Type III ARE-Specific	NA
chr17_72946450_72947280	chr17	72946450	72947280	Brain	chr17_72898450_C_T_b38	Type III ARE-Specific	NA
chr17_73224835_73225262	chr17	73224835	73225262	Brain	chr17_73209715_A_G_b38	Type III ARE-Specific	NA
chr17_73532409_73534039	chr17	73532409	73534039	Brain	chr17_73533345_C_T_b38	Type II haQTL-Specific	NA
chr17_740005_740793	chr17	740005	740793	Brain	chr17_700694_T_C_b38	Type III ARE-Specific	NA
chr17_74265706_74266075	chr17	74265706	74266075	Brain	chr17_74253556_G_C_b38	Type III ARE-Specific	NA
chr17_74372824_74375283	chr17	74372824	74375283	Brain	chr17_74366913_T_C_b38	Type II haQTL-Specific	NA
chr17_75875345_75878029	chr17	75875345	75878029	Brain	chr17_75869990_C_T_b38	Type II haQTL-Specific	NA
chr17_76680971_76683178	chr17	76680971	76683178	Brain	chr17_76597028_A_G_b38	Type II haQTL-Specific	NA
chr17_76707602_76710600	chr17	76707602	76710600	Brain	chr17_76678474_G_A_b38	Type II haQTL-Specific	NA
chr17_77120690_77121978	chr17	77120690	77121978	Brain	chr17_77092724_G_A_b38	Type II haQTL-Specific	NA
chr17_77150479_77150819	chr17	77150479	77150819	Brain	chr17_77080474_T_C_b38	Type III ARE-Specific	NA
chr17_78048482_78048830	chr17	78048482	78048830	Brain	chr17_78070493_A_T_b38	Type III ARE-Specific	NA
chr17_78247263_78249409	chr17	78247263	78249409	Brain	chr17_78251077_T_C_b38	Type I haQTL-Shared	Lung;Muscle;Heart
chr17_78249766_78250005	chr17	78249766	78250005	Brain	chr17_78254154_A_G_b38	Type III ARE-Specific	NA
chr17_78401593_78402384	chr17	78401593	78402384	Brain	chr17_78406947_T_G_b38	Type I haQTL-Shared	Muscle
chr17_78431244_78433727	chr17	78431244	78433727	Brain	chr17_78433291_G_A_b38	Type III ARE-Specific	NA
chr17_78895543_78898582	chr17	78895543	78898582	Brain	chr17_78895920_C_G_b38	Type I haQTL-Shared	Heart
chr17_80277279_80279960	chr17	80277279	80279960	Brain	chr17_80278055_C_G_b38	Type II haQTL-Specific	NA
chr17_80645979_80646701	chr17	80645979	80646701	Brain	chr17_80573667_G_C_b38	Type III ARE-Specific	NA
chr17_80692741_80693969	chr17	80692741	80693969	Brain	chr17_80679814_C_A_b38	Type III ARE-Specific	NA
chr17_80749636_80753004	chr17	80749636	80753004	Brain	chr17_80751824_A_G_b38	Type II haQTL-Specific	NA
chr17_80772626_80775410	chr17	80772626	80775410	Brain	chr17_80781468_G_A_b38	Type I haQTL-Shared	Muscle
chr17_81039589_81039920	chr17	81039589	81039920	Brain	chr17_80953542_C_A_b38	Type III ARE-Specific	NA
chr17_81455187_81455367	chr17	81455187	81455367	Brain	chr17_81436135_T_C_b38	Type III ARE-Specific	NA
chr17_81481569_81484411	chr17	81481569	81484411	Brain	chr17_81548483_A_G_b38	Type II haQTL-Specific	NA
chr17_81487504_81488916	chr17	81487504	81488916	Brain	chr17_81488316_G_A_b38	Type I haQTL-Shared	Muscle;Heart
chr17_82672053_82672327	chr17	82672053	82672327	Brain	chr17_82685518_G_T_b38	Type III ARE-Specific	NA
chr17_82712585_82713215	chr17	82712585	82713215	Brain	chr17_82709649_T_C_b38	Type III ARE-Specific	NA
chr18_10086007_10086405	chr18	10086007	10086405	Brain	chr18_10086758_G_A_b38	Type III ARE-Specific	NA
chr18_10470271_10471272	chr18	10470271	10471272	Brain	chr18_10385853_C_A_b38	Type III ARE-Specific	NA
chr18_12360958_12363981	chr18	12360958	12363981	Brain	chr18_12343872_A_G_b38	Type II haQTL-Specific	NA
chr18_13136338_13138889	chr18	13136338	13138889	Brain	chr18_13101169_A_G_b38	Type I haQTL-Shared	Heart
chr18_13992538_13994661	chr18	13992538	13994661	Brain	chr18_13993943_A_C_b38	Type III ARE-Specific	NA
chr18_15076337_15077327	chr18	15076337	15077327	Brain	chr18_15076905_A_G_b38	Type III ARE-Specific	NA
chr18_15164843_15165656	chr18	15164843	15165656	Brain	chr18_15165363_G_T_b38	Type III ARE-Specific	NA
chr18_15196952_15198546	chr18	15196952	15198546	Brain	chr18_15146607_C_G_b38	Type II haQTL-Specific	NA
chr18_212513_214880	chr18	212513	214880	Brain	chr18_213827_G_A_b38	Type III ARE-Specific	NA
chr18_27500293_27502328	chr18	27500293	27502328	Brain	chr18_27505453_A_G_b38	Type III ARE-Specific	NA
chr18_28151307_28153268	chr18	28151307	28153268	Brain	chr18_28076701_C_T_b38	Type II haQTL-Specific	NA
chr18_28902752_28903657	chr18	28902752	28903657	Brain	chr18_28913450_T_C_b38	Type III ARE-Specific	NA
chr18_29180292_29183079	chr18	29180292	29183079	Brain	chr18_29081958_A_G_b38	Type II haQTL-Specific	NA
chr18_32308223_32310845	chr18	32308223	32310845	Brain	chr18_32390607_C_A_b38	Type II haQTL-Specific	NA
chr18_3396525_3398876	chr18	3396525	3398876	Brain	chr18_3401561_C_T_b38	Type III ARE-Specific	NA
chr18_34794074_34796928	chr18	34794074	34796928	Brain	chr18_34866333_C_T_b38	Type II haQTL-Specific	NA
chr18_35376319_35377827	chr18	35376319	35377827	Brain	chr18_35377319_C_T_b38	Type I haQTL-Shared	Lung
chr18_37406307_37406571	chr18	37406307	37406571	Brain	chr18_37325171_A_G_b38	Type III ARE-Specific	NA
chr18_37430099_37431100	chr18	37430099	37431100	Brain	chr18_37494751_C_T_b38	Type III ARE-Specific	NA
chr18_37766293_37766654	chr18	37766293	37766654	Brain	chr18_37674983_A_G_b38	Type III ARE-Specific	NA
chr18_3873236_3873370	chr18	3873236	3873370	Brain	chr18_3807662_C_A_b38	Type III ARE-Specific	NA
chr18_3985546_3985847	chr18	3985546	3985847	Brain	chr18_4032906_G_C_b38	Type III ARE-Specific	NA
chr18_46554502_46556604	chr18	46554502	46556604	Brain	chr18_46555087_G_A_b38	Type III ARE-Specific	NA
chr18_47087184_47088441	chr18	47087184	47088441	Brain	chr18_47178688_A_G_b38	Type III ARE-Specific	NA
chr18_48514214_48516643	chr18	48514214	48516643	Brain	chr18_48505217_A_G_b38	Type III ARE-Specific	NA
chr18_49094173_49095151	chr18	49094173	49095151	Brain	chr18_49095046_C_T_b38	Type II haQTL-Specific	NA
chr18_50079401_50081552	chr18	50079401	50081552	Brain	chr18_50142368_C_G_b38	Type II haQTL-Specific	NA
chr18_51397025_51400407	chr18	51397025	51400407	Brain	chr18_51399390_C_T_b38	Type III ARE-Specific	NA
chr18_52339837_52343115	chr18	52339837	52343115	Brain	chr18_52371769_C_T_b38	Type III ARE-Specific	NA
chr18_52406553_52407779	chr18	52406553	52407779	Brain	chr18_52504750_G_T_b38	Type III ARE-Specific	NA
chr18_55251021_55253731	chr18	55251021	55253731	Brain	chr18_55190501_A_G_b38	Type I haQTL-Shared	Muscle
chr18_55334543_55335654	chr18	55334543	55335654	Brain	chr18_55375989_A_G_b38	Type II haQTL-Specific	NA
chr18_55671816_55673418	chr18	55671816	55673418	Brain	chr18_55658756_A_C_b38	Type III ARE-Specific	NA
chr18_56458157_56461381	chr18	56458157	56461381	Brain	chr18_56472634_G_A_b38	Type II haQTL-Specific	NA
chr18_57565436_57566300	chr18	57565436	57566300	Brain	chr18_57567778_G_T_b38	Type III ARE-Specific	NA
chr18_58051906_58052952	chr18	58051906	58052952	Brain	chr18_58048214_T_C_b38	Type III ARE-Specific	NA
chr18_58363711_58364307	chr18	58363711	58364307	Brain	chr18_58412451_A_T_b38	Type III ARE-Specific	NA
chr18_61329282_61330030	chr18	61329282	61330030	Brain	chr18_61329793_A_G_b38	Type III ARE-Specific	NA
chr18_61457841_61458954	chr18	61457841	61458954	Brain	chr18_61483368_C_T_b38	Type III ARE-Specific	NA
chr18_62141602_62142968	chr18	62141602	62142968	Brain	chr18_62049522_T_C_b38	Type III ARE-Specific	NA
chr18_62958259_62958643	chr18	62958259	62958643	Brain	chr18_62864459_A_G_b38	Type III ARE-Specific	NA
chr18_74498874_74500319	chr18	74498874	74500319	Brain	chr18_74499889_C_G_b38	Type I haQTL-Shared	Muscle
chr18_74506107_74508170	chr18	74506107	74508170	Brain	chr18_74497823_T_C_b38	Type II haQTL-Specific	NA
chr18_77041830_77045775	chr18	77041830	77045775	Brain	chr18_77010824_A_G_b38	Type II haQTL-Specific	NA
chr18_79258186_79258740	chr18	79258186	79258740	Brain	chr18_79264049_C_T_b38	Type III ARE-Specific	NA
chr18_79542594_79544699	chr18	79542594	79544699	Brain	chr18_79547746_G_A_b38	Type II haQTL-Specific	NA
chr18_79547243_79547809	chr18	79547243	79547809	Brain	chr18_79564608_G_A_b38	Type III ARE-Specific	NA
chr18_80246566_80247448	chr18	80246566	80247448	Brain	chr18_80209174_T_C_b38	Type II haQTL-Specific	NA
chr19_10408582_10409911	chr19	10408582	10409911	Brain	chr19_10364973_C_T_b38	Type II haQTL-Specific	NA
chr19_10485012_10487094	chr19	10485012	10487094	Brain	chr19_10486104_G_A_b38	Type III ARE-Specific	NA
chr19_10816419_10818904	chr19	10816419	10818904	Brain	chr19_10800104_A_G_b38	Type II haQTL-Specific	NA
chr19_1244546_1245957	chr19	1244546	1245957	Brain	chr19_1199929_T_C_b38	Type II haQTL-Specific	NA
chr19_12621241_12621914	chr19	12621241	12621914	Brain	chr19_12602994_G_A_b38	Type II haQTL-Specific	NA
chr19_12765565_12766902	chr19	12765565	12766902	Brain	chr19_12766150_G_C_b38	Type I haQTL-Shared	Muscle;Heart
chr19_15212940_15215375	chr19	15212940	15215375	Brain	chr19_15154921_G_A_b38	Type II haQTL-Specific	NA
chr19_15933924_15935751	chr19	15933924	15935751	Brain	chr19_15955283_C_T_b38	Type I haQTL-Shared	Muscle;Heart
chr19_17478106_17478380	chr19	17478106	17478380	Brain	chr19_17498325_C_T_b38	Type III ARE-Specific	NA
chr19_17478598_17479416	chr19	17478598	17479416	Brain	chr19_17472852_T_C_b38	Type III ARE-Specific	NA
chr19_17479550_17480326	chr19	17479550	17480326	Brain	chr19_17477709_T_C_b38	Type III ARE-Specific	NA
chr19_17482368_17482553	chr19	17482368	17482553	Brain	chr19_17478739_C_T_b38	Type III ARE-Specific	NA
chr19_18279192_18280841	chr19	18279192	18280841	Brain	chr19_18287220_A_C_b38	Type I haQTL-Shared	Muscle
chr19_20278605_20281129	chr19	20278605	20281129	Brain	chr19_20374057_G_A_b38	Type III ARE-Specific	NA
chr19_20350706_20352241	chr19	20350706	20352241	Brain	chr19_20260283_C_T_b38	Type III ARE-Specific	NA
chr19_20420699_20420974	chr19	20420699	20420974	Brain	chr19_20422096_A_G_b38	Type III ARE-Specific	NA
chr19_21568203_21570716	chr19	21568203	21570716	Brain	chr19_21570233_C_G_b38	Type I haQTL-Shared	Lung;Muscle;Heart
chr19_21584633_21587841	chr19	21584633	21587841	Brain	chr19_21620320_A_G_b38	Type I haQTL-Shared	Muscle;Heart
chr19_2167094_2170216	chr19	2167094	2170216	Brain	chr19_2232050_G_A_b38	Type I haQTL-Shared	Muscle
chr19_21766381_21768167	chr19	21766381	21768167	Brain	chr19_21741650_C_T_b38	Type I haQTL-Shared	Lung;Muscle
chr19_2212601_2215531	chr19	2212601	2215531	Brain	chr19_2241328_G_T_b38	Type II haQTL-Specific	NA
chr19_23341982_23342356	chr19	23341982	23342356	Brain	chr19_23289858_T_G_b38	Type III ARE-Specific	NA
chr19_2721560_2724069	chr19	2721560	2724069	Brain	chr19_2646942_C_G_b38	Type II haQTL-Specific	NA
chr19_29502112_29502744	chr19	29502112	29502744	Brain	chr19_29541622_G_A_b38	Type III ARE-Specific	NA
chr19_29665447_29667683	chr19	29665447	29667683	Brain	chr19_29728574_G_A_b38	Type II haQTL-Specific	NA
chr19_30269101_30270916	chr19	30269101	30270916	Brain	chr19_30289289_T_C_b38	Type III ARE-Specific	NA
chr19_3062640_3063606	chr19	3062640	3063606	Brain	chr19_3062859_T_C_b38	Type I haQTL-Shared	Muscle;Heart
chr19_30630333_30631390	chr19	30630333	30631390	Brain	chr19_30671265_C_T_b38	Type III ARE-Specific	NA
chr19_32351571_32352657	chr19	32351571	32352657	Brain	chr19_32262812_G_A_b38	Type II haQTL-Specific	NA
chr19_35134004_35135958	chr19	35134004	35135958	Brain	chr19_35097375_T_C_b38	Type II haQTL-Specific	NA
chr19_35284271_35284496	chr19	35284271	35284496	Brain	chr19_35203136_A_T_b38	Type III ARE-Specific	NA
chr19_3547933_3548791	chr19	3547933	3548791	Brain	chr19_3540289_A_G_b38	Type III ARE-Specific	NA
chr19_35727378_35729124	chr19	35727378	35729124	Brain	chr19_35691802_A_C_b38	Type III ARE-Specific	NA
chr19_35744654_35746266	chr19	35744654	35746266	Brain	chr19_35823896_G_A_b38	Type II haQTL-Specific	NA
chr19_36208762_36209812	chr19	36208762	36209812	Brain	chr19_36216120_T_C_b38	Type III ARE-Specific	NA
chr19_36527370_36529455	chr19	36527370	36529455	Brain	chr19_36508780_C_T_b38	Type II haQTL-Specific	NA
chr19_36775270_36776323	chr19	36775270	36776323	Brain	chr19_36788406_A_G_b38	Type I haQTL-Shared	Heart
chr19_37311910_37313379	chr19	37311910	37313379	Brain	chr19_37273080_G_A_b38	Type I haQTL-Shared	Heart
chr19_38673820_38677198	chr19	38673820	38677198	Brain	chr19_38751284_T_C_b38	Type II haQTL-Specific	NA
chr19_38970704_38971285	chr19	38970704	38971285	Brain	chr19_39053428_G_A_b38	Type III ARE-Specific	NA
chr19_39030096_39033558	chr19	39030096	39033558	Brain	chr19_38991476_T_G_b38	Type I haQTL-Shared	Muscle
chr19_39052020_39054411	chr19	39052020	39054411	Brain	chr19_39052972_G_T_b38	Type III ARE-Specific	NA
chr19_39063930_39066381	chr19	39063930	39066381	Brain	chr19_38988995_C_T_b38	Type III ARE-Specific	NA
chr19_39959810_39960271	chr19	39959810	39960271	Brain	chr19_39893055_T_C_b38	Type III ARE-Specific	NA
chr19_41264259_41266076	chr19	41264259	41266076	Brain	chr19_41194588_C_G_b38	Type III ARE-Specific	NA
chr19_4246376_4248239	chr19	4246376	4248239	Brain	chr19_4252583_G_A_b38	Type II haQTL-Specific	NA
chr19_42830555_42833073	chr19	42830555	42833073	Brain	chr19_42762384_C_G_b38	Type III ARE-Specific	NA
chr19_43804330_43805207	chr19	43804330	43805207	Brain	chr19_43817624_A_G_b38	Type III ARE-Specific	NA
chr19_4414481_4416616	chr19	4414481	4416616	Brain	chr19_4355874_T_C_b38	Type II haQTL-Specific	NA
chr19_45369826_45371530	chr19	45369826	45371530	Brain	chr19_45314466_T_G_b38	Type II haQTL-Specific	NA
chr19_459364_460680	chr19	459364	460680	Brain	chr19_490081_C_T_b38	Type II haQTL-Specific	NA
chr19_46726573_46729195	chr19	46726573	46729195	Brain	chr19_46744524_C_T_b38	Type II haQTL-Specific	NA
chr19_4807545_4808287	chr19	4807545	4808287	Brain	chr19_4803444_G_A_b38	Type II haQTL-Specific	NA
chr19_484760_487055	chr19	484760	487055	Brain	chr19_485953_C_A_b38	Type III ARE-Specific	NA
chr19_488128_490339	chr19	488128	490339	Brain	chr19_488506_A_G_b38	Type I haQTL-Shared	Lung;Heart
chr19_4975522_4978470	chr19	4975522	4978470	Brain	chr19_5004466_C_T_b38	Type II haQTL-Specific	NA
chr19_50135609_50137156	chr19	50135609	50137156	Brain	chr19_50166425_C_G_b38	Type III ARE-Specific	NA
chr19_52733905_52736718	chr19	52733905	52736718	Brain	chr19_52759443_A_G_b38	Type II haQTL-Specific	NA
chr19_53111819_53113363	chr19	53111819	53113363	Brain	chr19_53114565_C_T_b38	Type III ARE-Specific	NA
chr19_53113676_53114931	chr19	53113676	53114931	Brain	chr19_53113687_A_G_b38	Type III ARE-Specific	NA
chr19_53122258_53123741	chr19	53122258	53123741	Brain	chr19_53114565_C_T_b38	Type III ARE-Specific	NA
chr19_53130181_53133472	chr19	53130181	53133472	Brain	chr19_53114565_C_T_b38	Type II haQTL-Specific	NA
chr19_53364733_53367654	chr19	53364733	53367654	Brain	chr19_53366152_A_T_b38	Type I haQTL-Shared	Muscle;Heart
chr19_5594918_5596153	chr19	5594918	5596153	Brain	chr19_5590916_A_G_b38	Type III ARE-Specific	NA
chr19_571068_572362	chr19	571068	572362	Brain	chr19_544140_G_A_b38	Type II haQTL-Specific	NA
chr19_58037487_58039015	chr19	58037487	58039015	Brain	chr19_58066394_T_C_b38	Type III ARE-Specific	NA
chr19_58491368_58493483	chr19	58491368	58493483	Brain	chr19_58492463_C_T_b38	Type III ARE-Specific	NA
chr19_7196584_7199041	chr19	7196584	7199041	Brain	chr19_7184751_A_G_b38	Type I haQTL-Shared	Muscle
chr19_7414854_7416351	chr19	7414854	7416351	Brain	chr19_7370323_A_G_b38	Type II haQTL-Specific	NA
chr19_7436002_7437905	chr19	7436002	7437905	Brain	chr19_7437379_G_A_b38	Type III ARE-Specific	NA
chr1_10288425_10288771	chr1	10288425	10288771	Brain	chr1_10358768_G_A_b38	Type III ARE-Specific	NA
chr1_109030028_109031208	chr1	109030028	109031208	Brain	chr1_109016849_C_A_b38	Type III ARE-Specific	NA
chr1_109314339_109315183	chr1	109314339	109315183	Brain	chr1_109358840_G_C_b38	Type II haQTL-Specific	NA
chr1_109686951_109688647	chr1	109686951	109688647	Brain	chr1_109675302_G_A_b38	Type I haQTL-Shared	Lung;Muscle;Heart
chr1_109711594_109713138	chr1	109711594	109713138	Brain	chr1_109736405_C_T_b38	Type II haQTL-Specific	NA
chr1_109739407_109741141	chr1	109739407	109741141	Brain	chr1_109741163_C_T_b38	Type I haQTL-Shared	Muscle;Heart
chr1_109881621_109884875	chr1	109881621	109884875	Brain	chr1_109823534_G_A_b38	Type II haQTL-Specific	NA
chr1_111226933_111229391	chr1	111226933	111229391	Brain	chr1_111251611_C_G_b38	Type II haQTL-Specific	NA
chr1_111249594_111250749	chr1	111249594	111250749	Brain	chr1_111252858_C_A_b38	Type III ARE-Specific	NA
chr1_111252943_111254070	chr1	111252943	111254070	Brain	chr1_111252344_T_A_b38	Type III ARE-Specific	NA
chr1_111254102_111254639	chr1	111254102	111254639	Brain	chr1_111252858_C_A_b38	Type III ARE-Specific	NA
chr1_112537857_112539062	chr1	112537857	112539062	Brain	chr1_112521149_C_T_b38	Type III ARE-Specific	NA
chr1_112904666_112907262	chr1	112904666	112907262	Brain	chr1_112876316_A_G_b38	Type II haQTL-Specific	NA
chr1_115726969_115728991	chr1	115726969	115728991	Brain	chr1_115653127_G_A_b38	Type II haQTL-Specific	NA
chr1_116387120_116389293	chr1	116387120	116389293	Brain	chr1_116358918_C_T_b38	Type II haQTL-Specific	NA
chr1_119674849_119677283	chr1	119674849	119677283	Brain	chr1_119672330_G_A_b38	Type I haQTL-Shared	Muscle;Heart
chr1_120031142_120031846	chr1	120031142	120031846	Brain	chr1_119986309_G_A_b38	Type II haQTL-Specific	NA
chr1_120288786_120289412	chr1	120288786	120289412	Brain	chr1_120333499_A_G_b38	Type II haQTL-Specific	NA
chr1_120843688_120845237	chr1	120843688	120845237	Brain	chr1_120929950_T_C_b38	Type I haQTL-Shared	Lung;Muscle;Heart
chr1_120850099_120851613	chr1	120850099	120851613	Brain	chr1_120929950_T_C_b38	Type I haQTL-Shared	Lung;Muscle;Heart
chr1_145984348_145985889	chr1	145984348	145985889	Brain	chr1_145983739_G_C_b38	Type II haQTL-Specific	NA
chr1_148919099_148919796	chr1	148919099	148919796	Brain	chr1_148988155_G_A_b38	Type I haQTL-Shared	Muscle;Heart
chr1_150895104_150896994	chr1	150895104	150896994	Brain	chr1_150985254_A_G_b38	Type II haQTL-Specific	NA
chr1_151197776_151200267	chr1	151197776	151200267	Brain	chr1_151199433_A_T_b38	Type II haQTL-Specific	NA
chr1_151711622_151712561	chr1	151711622	151712561	Brain	chr1_151763980_A_G_b38	Type III ARE-Specific	NA
chr1_152996470_152998004	chr1	152996470	152998004	Brain	chr1_152997209_A_G_b38	Type III ARE-Specific	NA
chr1_15339571_15340483	chr1	15339571	15340483	Brain	chr1_15361318_A_G_b38	Type III ARE-Specific	NA
chr1_153565350_153569132	chr1	153565350	153569132	Brain	chr1_153487826_A_G_b38	Type II haQTL-Specific	NA
chr1_153626201_153630382	chr1	153626201	153630382	Brain	chr1_153628302_G_A_b38	Type II haQTL-Specific	NA
chr1_15523374_15526576	chr1	15523374	15526576	Brain	chr1_15511443_G_A_b38	Type I haQTL-Shared	Lung;Muscle;Heart
chr1_155307857_155310559	chr1	155307857	155310559	Brain	chr1_155348517_G_C_b38	Type II haQTL-Specific	NA
chr1_15545976_15548026	chr1	15545976	15548026	Brain	chr1_15542789_G_A_b38	Type III ARE-Specific	NA
chr1_156260136_156262302	chr1	156260136	156262302	Brain	chr1_156255004_C_T_b38	Type II haQTL-Specific	NA
chr1_156301281_156302305	chr1	156301281	156302305	Brain	chr1_156276937_T_G_b38	Type III ARE-Specific	NA
chr1_16062132_16063053	chr1	16062132	16063053	Brain	chr1_16056853_C_T_b38	Type III ARE-Specific	NA
chr1_16066982_16069625	chr1	16066982	16069625	Brain	chr1_16062414_T_C_b38	Type II haQTL-Specific	NA
chr1_161291110_161291796	chr1	161291110	161291796	Brain	chr1_161230796_T_G_b38	Type II haQTL-Specific	NA
chr1_161367543_161369136	chr1	161367543	161369136	Brain	chr1_161268612_C_T_b38	Type II haQTL-Specific	NA
chr1_161529539_161533384	chr1	161529539	161533384	Brain	chr1_161539250_A_G_b38	Type II haQTL-Specific	NA
chr1_161553947_161555261	chr1	161553947	161555261	Brain	chr1_161610475_C_G_b38	Type I haQTL-Shared	Lung
chr1_161594084_161594996	chr1	161594084	161594996	Brain	chr1_161593906_A_G_b38	Type III ARE-Specific	NA
chr1_161776137_161776603	chr1	161776137	161776603	Brain	chr1_161845414_G_A_b38	Type III ARE-Specific	NA
chr1_163366312_163367955	chr1	163366312	163367955	Brain	chr1_163341399_G_A_b38	Type III ARE-Specific	NA
chr1_164518505_164520227	chr1	164518505	164520227	Brain	chr1_164519220_T_G_b38	Type III ARE-Specific	NA
chr1_164800630_164805483	chr1	164800630	164805483	Brain	chr1_164756305_T_C_b38	Type I haQTL-Shared	Muscle
chr1_16565813_16567445	chr1	16565813	16567445	Brain	chr1_16514460_A_C_b38	Type II haQTL-Specific	NA
chr1_1658634_1660034	chr1	1658634	1660034	Brain	chr1_1668108_C_T_b38	Type I haQTL-Shared	Muscle;Heart
chr1_16612009_16614227	chr1	16612009	16614227	Brain	chr1_16577626_T_G_b38	Type I haQTL-Shared	Muscle;Heart
chr1_16617859_16619120	chr1	16617859	16619120	Brain	chr1_16575173_T_C_b38	Type III ARE-Specific	NA
chr1_16643807_16645533	chr1	16643807	16645533	Brain	chr1_16583122_C_T_b38	Type II haQTL-Specific	NA
chr1_166972508_166973457	chr1	166972508	166973457	Brain	chr1_166905259_G_A_b38	Type III ARE-Specific	NA
chr1_16711931_16713435	chr1	16711931	16713435	Brain	chr1_16679951_A_T_b38	Type III ARE-Specific	NA
chr1_167524265_167525624	chr1	167524265	167525624	Brain	chr1_167522248_A_C_b38	Type III ARE-Specific	NA
chr1_16796348_16797274	chr1	16796348	16797274	Brain	chr1_16850566_T_C_b38	Type III ARE-Specific	NA
chr1_168676107_168678177	chr1	168676107	168678177	Brain	chr1_168677856_T_C_b38	Type III ARE-Specific	NA
chr1_168687927_168691364	chr1	168687927	168691364	Brain	chr1_168720278_T_C_b38	Type II haQTL-Specific	NA
chr1_16888644_16890233	chr1	16888644	16890233	Brain	chr1_16921023_C_T_b38	Type I haQTL-Shared	Lung;Muscle
chr1_16894947_16897520	chr1	16894947	16897520	Brain	chr1_16937801_G_A_b38	Type I haQTL-Shared	Lung;Muscle;Heart
chr1_169162574_169163890	chr1	169162574	169163890	Brain	chr1_169162996_G_A_b38	Type III ARE-Specific	NA
chr1_1692276_1693454	chr1	1692276	1693454	Brain	chr1_1704605_G_A_b38	Type I haQTL-Shared	Muscle;Heart
chr1_169270554_169271801	chr1	169270554	169271801	Brain	chr1_169241501_C_T_b38	Type I haQTL-Shared	Muscle
chr1_169649844_169651786	chr1	169649844	169651786	Brain	chr1_169650727_A_G_b38	Type III ARE-Specific	NA
chr1_169658381_169660199	chr1	169658381	169660199	Brain	chr1_169618879_G_A_b38	Type III ARE-Specific	NA
chr1_170881337_170883224	chr1	170881337	170883224	Brain	chr1_170951336_A_C_b38	Type II haQTL-Specific	NA
chr1_1728435_1730017	chr1	1728435	1730017	Brain	chr1_1652913_C_T_b38	Type I haQTL-Shared	Lung;Muscle;Heart
chr1_1745574_1746735	chr1	1745574	1746735	Brain	chr1_1717953_C_T_b38	Type I haQTL-Shared	Lung;Muscle;Heart
chr1_179881054_179883571	chr1	179881054	179883571	Brain	chr1_179907853_C_G_b38	Type II haQTL-Specific	NA
chr1_180976477_180977568	chr1	180976477	180977568	Brain	chr1_180978472_T_G_b38	Type II haQTL-Specific	NA
chr1_180981473_180983563	chr1	180981473	180983563	Brain	chr1_180981733_C_T_b38	Type II haQTL-Specific	NA
chr1_180987793_180988865	chr1	180987793	180988865	Brain	chr1_180980492_C_A_b38	Type III ARE-Specific	NA
chr1_181429239_181431824	chr1	181429239	181431824	Brain	chr1_181440427_C_T_b38	Type III ARE-Specific	NA
chr1_181553673_181555572	chr1	181553673	181555572	Brain	chr1_181554704_G_C_b38	Type III ARE-Specific	NA
chr1_182069175_182070250	chr1	182069175	182070250	Brain	chr1_182146903_G_A_b38	Type II haQTL-Specific	NA
chr1_183338489_183340281	chr1	183338489	183340281	Brain	chr1_183315868_A_T_b38	Type II haQTL-Specific	NA
chr1_183829654_183831683	chr1	183829654	183831683	Brain	chr1_183821089_C_T_b38	Type III ARE-Specific	NA
chr1_192168244_192168573	chr1	192168244	192168573	Brain	chr1_192127012_T_C_b38	Type III ARE-Specific	NA
chr1_19353771_19353997	chr1	19353771	19353997	Brain	chr1_19286918_A_G_b38	Type III ARE-Specific	NA
chr1_19453269_19453998	chr1	19453269	19453998	Brain	chr1_19423400_C_T_b38	Type III ARE-Specific	NA
chr1_19454008_19455390	chr1	19454008	19455390	Brain	chr1_19453366_G_A_b38	Type II haQTL-Specific	NA
chr1_200362122_200363565	chr1	200362122	200363565	Brain	chr1_200413761_T_C_b38	Type II haQTL-Specific	NA
chr1_203139713_203140004	chr1	203139713	203140004	Brain	chr1_203082926_T_G_b38	Type III ARE-Specific	NA
chr1_203496746_203496953	chr1	203496746	203496953	Brain	chr1_203412238_C_T_b38	Type III ARE-Specific	NA
chr1_20461530_20463456	chr1	20461530	20463456	Brain	chr1_20545257_C_T_b38	Type III ARE-Specific	NA
chr1_20479744_20480521	chr1	20479744	20480521	Brain	chr1_20449006_C_T_b38	Type III ARE-Specific	NA
chr1_20480721_20481523	chr1	20480721	20481523	Brain	chr1_20438752_G_A_b38	Type III ARE-Specific	NA
chr1_20483529_20485423	chr1	20483529	20485423	Brain	chr1_20438752_G_A_b38	Type II haQTL-Specific	NA
chr1_205637957_205638361	chr1	205637957	205638361	Brain	chr1_205565291_C_T_b38	Type III ARE-Specific	NA
chr1_206649049_206650791	chr1	206649049	206650791	Brain	chr1_206673255_T_C_b38	Type II haQTL-Specific	NA
chr1_207063906_207065975	chr1	207063906	207065975	Brain	chr1_206967095_C_T_b38	Type II haQTL-Specific	NA
chr1_207309471_207312803	chr1	207309471	207312803	Brain	chr1_207212235_A_G_b38	Type II haQTL-Specific	NA
chr1_209853516_209856249	chr1	209853516	209856249	Brain	chr1_209864075_G_A_b38	Type III ARE-Specific	NA
chr1_209868701_209871558	chr1	209868701	209871558	Brain	chr1_209867952_G_T_b38	Type III ARE-Specific	NA
chr1_209871885_209872108	chr1	209871885	209872108	Brain	chr1_209869790_A_G_b38	Type III ARE-Specific	NA
chr1_209878921_209880933	chr1	209878921	209880933	Brain	chr1_209867952_G_T_b38	Type III ARE-Specific	NA
chr1_209883075_209884405	chr1	209883075	209884405	Brain	chr1_209869790_A_G_b38	Type II haQTL-Specific	NA
chr1_211382033_211383651	chr1	211382033	211383651	Brain	chr1_211382789_C_G_b38	Type III ARE-Specific	NA
chr1_212241713_212243536	chr1	212241713	212243536	Brain	chr1_212236549_T_C_b38	Type II haQTL-Specific	NA
chr1_212455332_212457253	chr1	212455332	212457253	Brain	chr1_212541351_G_A_b38	Type II haQTL-Specific	NA
chr1_212459935_212460982	chr1	212459935	212460982	Brain	chr1_212425044_G_A_b38	Type III ARE-Specific	NA
chr1_212467670_212468444	chr1	212467670	212468444	Brain	chr1_212478157_G_A_b38	Type II haQTL-Specific	NA
chr1_212528527_212530401	chr1	212528527	212530401	Brain	chr1_212556334_A_T_b38	Type II haQTL-Specific	NA
chr1_212751832_212754800	chr1	212751832	212754800	Brain	chr1_212715495_A_G_b38	Type II haQTL-Specific	NA
chr1_2139741_2140028	chr1	2139741	2140028	Brain	chr1_2075289_T_C_b38	Type III ARE-Specific	NA
chr1_214017118_214020748	chr1	214017118	214020748	Brain	chr1_214034933_G_A_b38	Type II haQTL-Specific	NA
chr1_214184452_214186007	chr1	214184452	214186007	Brain	chr1_214139762_T_C_b38	Type III ARE-Specific	NA
chr1_21439029_21441100	chr1	21439029	21441100	Brain	chr1_21441698_G_C_b38	Type I haQTL-Shared	Muscle;Heart
chr1_216909821_216911555	chr1	216909821	216911555	Brain	chr1_216910736_A_G_b38	Type III ARE-Specific	NA
chr1_216926276_216927697	chr1	216926276	216927697	Brain	chr1_216884746_G_A_b38	Type III ARE-Specific	NA
chr1_21937600_21940498	chr1	21937600	21940498	Brain	chr1_21956126_T_C_b38	Type II haQTL-Specific	NA
chr1_219660504_219662526	chr1	219660504	219662526	Brain	chr1_219760905_G_A_b38	Type II haQTL-Specific	NA
chr1_219915255_219915564	chr1	219915255	219915564	Brain	chr1_219956303_A_G_b38	Type III ARE-Specific	NA
chr1_221333501_221337558	chr1	221333501	221337558	Brain	chr1_221355594_C_T_b38	Type II haQTL-Specific	NA
chr1_221994183_221996267	chr1	221994183	221996267	Brain	chr1_222045419_C_T_b38	Type I haQTL-Shared	Heart
chr1_226626032_226627427	chr1	226626032	226627427	Brain	chr1_226657368_T_C_b38	Type II haQTL-Specific	NA
chr1_226813485_226816058	chr1	226813485	226816058	Brain	chr1_226721663_T_C_b38	Type II haQTL-Specific	NA
chr1_227758667_227761159	chr1	227758667	227761159	Brain	chr1_227700408_T_C_b38	Type II haQTL-Specific	NA
chr1_227762111_227764234	chr1	227762111	227764234	Brain	chr1_227772953_A_G_b38	Type II haQTL-Specific	NA
chr1_228620823_228621095	chr1	228620823	228621095	Brain	chr1_228528840_G_C_b38	Type III ARE-Specific	NA
chr1_228734730_228738808	chr1	228734730	228738808	Brain	chr1_228657220_T_A_b38	Type II haQTL-Specific	NA
chr1_228937379_228939492	chr1	228937379	228939492	Brain	chr1_228936068_G_A_b38	Type II haQTL-Specific	NA
chr1_230237998_230238353	chr1	230237998	230238353	Brain	chr1_230267240_T_C_b38	Type III ARE-Specific	NA
chr1_230583745_230584571	chr1	230583745	230584571	Brain	chr1_230584829_T_G_b38	Type III ARE-Specific	NA
chr1_230909720_230911984	chr1	230909720	230911984	Brain	chr1_230910673_G_A_b38	Type II haQTL-Specific	NA
chr1_231467310_231468922	chr1	231467310	231468922	Brain	chr1_231444306_C_G_b38	Type III ARE-Specific	NA
chr1_231936693_231938145	chr1	231936693	231938145	Brain	chr1_231953618_A_G_b38	Type II haQTL-Specific	NA
chr1_233655496_233657270	chr1	233655496	233657270	Brain	chr1_233665690_G_C_b38	Type II haQTL-Specific	NA
chr1_235938106_235939951	chr1	235938106	235939951	Brain	chr1_235872275_A_G_b38	Type II haQTL-Specific	NA
chr1_240181051_240181700	chr1	240181051	240181700	Brain	chr1_240082219_T_C_b38	Type III ARE-Specific	NA
chr1_240230417_240231149	chr1	240230417	240231149	Brain	chr1_240228067_G_A_b38	Type III ARE-Specific	NA
chr1_241458381_241460274	chr1	241458381	241460274	Brain	chr1_241459273_A_G_b38	Type III ARE-Specific	NA
chr1_24288803_24290796	chr1	24288803	24290796	Brain	chr1_24289751_C_T_b38	Type II haQTL-Specific	NA
chr1_244137126_244140299	chr1	244137126	244140299	Brain	chr1_244097935_C_A_b38	Type II haQTL-Specific	NA
chr1_24432664_24432889	chr1	24432664	24432889	Brain	chr1_24436791_G_A_b38	Type III ARE-Specific	NA
chr1_2444098_2447478	chr1	2444098	2447478	Brain	chr1_2446607_C_T_b38	Type III ARE-Specific	NA
chr1_2451551_2453846	chr1	2451551	2453846	Brain	chr1_2442548_G_T_b38	Type III ARE-Specific	NA
chr1_246679163_246683469	chr1	246679163	246683469	Brain	chr1_246684696_G_A_b38	Type II haQTL-Specific	NA
chr1_246723469_246725775	chr1	246723469	246725775	Brain	chr1_246703177_A_C_b38	Type II haQTL-Specific	NA
chr1_24704106_24706929	chr1	24704106	24706929	Brain	chr1_24618667_C_T_b38	Type II haQTL-Specific	NA
chr1_248359173_248359650	chr1	248359173	248359650	Brain	chr1_248358745_G_A_b38	Type III ARE-Specific	NA
chr1_24847554_24849524	chr1	24847554	24849524	Brain	chr1_24854719_G_C_b38	Type II haQTL-Specific	NA
chr1_24893247_24894345	chr1	24893247	24894345	Brain	chr1_24894998_C_T_b38	Type III ARE-Specific	NA
chr1_25266431_25267014	chr1	25266431	25267014	Brain	chr1_25257119_C_G_b38	Type I haQTL-Shared	Muscle;Heart
chr1_25267365_25268709	chr1	25267365	25268709	Brain	chr1_25235176_G_A_b38	Type I haQTL-Shared	Muscle;Heart
chr1_25319831_25321184	chr1	25319831	25321184	Brain	chr1_25257119_C_G_b38	Type I haQTL-Shared	Muscle;Heart
chr1_25328927_25331598	chr1	25328927	25331598	Brain	chr1_25235176_G_A_b38	Type I haQTL-Shared	Lung;Muscle;Heart
chr1_26136932_26137776	chr1	26136932	26137776	Brain	chr1_26139762_G_A_b38	Type III ARE-Specific	NA
chr1_26695958_26696527	chr1	26695958	26696527	Brain	chr1_26643596_G_A_b38	Type II haQTL-Specific	NA
chr1_27574645_27575739	chr1	27574645	27575739	Brain	chr1_27606513_T_C_b38	Type II haQTL-Specific	NA
chr1_27630404_27635798	chr1	27630404	27635798	Brain	chr1_27633743_A_G_b38	Type II haQTL-Specific	NA
chr1_28246156_28249573	chr1	28246156	28249573	Brain	chr1_28252690_C_T_b38	Type I haQTL-Shared	Lung;Muscle;Heart
chr1_29237917_29239679	chr1	29237917	29239679	Brain	chr1_29254869_C_T_b38	Type II haQTL-Specific	NA
chr1_3030363_3032589	chr1	3030363	3032589	Brain	chr1_3026619_A_C_b38	Type II haQTL-Specific	NA
chr1_30718593_30720320	chr1	30718593	30720320	Brain	chr1_30749144_A_T_b38	Type II haQTL-Specific	NA
chr1_30725352_30726875	chr1	30725352	30726875	Brain	chr1_30749144_A_T_b38	Type III ARE-Specific	NA
chr1_30747708_30750066	chr1	30747708	30750066	Brain	chr1_30749144_A_T_b38	Type II haQTL-Specific	NA
chr1_30760299_30761192	chr1	30760299	30761192	Brain	chr1_30749144_A_T_b38	Type III ARE-Specific	NA
chr1_30761630_30762584	chr1	30761630	30762584	Brain	chr1_30749144_A_T_b38	Type III ARE-Specific	NA
chr1_30762934_30765744	chr1	30762934	30765744	Brain	chr1_30749144_A_T_b38	Type II haQTL-Specific	NA
chr1_30777129_30779230	chr1	30777129	30779230	Brain	chr1_30749144_A_T_b38	Type III ARE-Specific	NA
chr1_30981781_30985383	chr1	30981781	30985383	Brain	chr1_30955328_G_A_b38	Type II haQTL-Specific	NA
chr1_31184985_31185354	chr1	31184985	31185354	Brain	chr1_31205779_C_A_b38	Type III ARE-Specific	NA
chr1_31189526_31190246	chr1	31189526	31190246	Brain	chr1_31098930_G_A_b38	Type III ARE-Specific	NA
chr1_31201577_31203323	chr1	31201577	31203323	Brain	chr1_31205779_C_A_b38	Type III ARE-Specific	NA
chr1_31203519_31204615	chr1	31203519	31204615	Brain	chr1_31199319_G_C_b38	Type III ARE-Specific	NA
chr1_31207402_31208622	chr1	31207402	31208622	Brain	chr1_31213680_T_A_b38	Type II haQTL-Specific	NA
chr1_31215532_31216662	chr1	31215532	31216662	Brain	chr1_31202834_G_T_b38	Type II haQTL-Specific	NA
chr1_31217613_31219880	chr1	31217613	31219880	Brain	chr1_31202834_G_T_b38	Type III ARE-Specific	NA
chr1_31227325_31228672	chr1	31227325	31228672	Brain	chr1_31202585_G_A_b38	Type III ARE-Specific	NA
chr1_31233727_31234594	chr1	31233727	31234594	Brain	chr1_31213680_T_A_b38	Type III ARE-Specific	NA
chr1_31238157_31239621	chr1	31238157	31239621	Brain	chr1_31205779_C_A_b38	Type II haQTL-Specific	NA
chr1_31379461_31384925	chr1	31379461	31384925	Brain	chr1_31471199_C_G_b38	Type II haQTL-Specific	NA
chr1_31796012_31796270	chr1	31796012	31796270	Brain	chr1_31829551_G_T_b38	Type III ARE-Specific	NA
chr1_31810640_31812590	chr1	31810640	31812590	Brain	chr1_31830283_G_A_b38	Type III ARE-Specific	NA
chr1_32062041_32064019	chr1	32062041	32064019	Brain	chr1_32079167_A_G_b38	Type II haQTL-Specific	NA
chr1_33256819_33258739	chr1	33256819	33258739	Brain	chr1_33196782_A_G_b38	Type II haQTL-Specific	NA
chr1_33357730_33359114	chr1	33357730	33359114	Brain	chr1_33272112_G_C_b38	Type III ARE-Specific	NA
chr1_33409685_33411227	chr1	33409685	33411227	Brain	chr1_33424238_C_T_b38	Type II haQTL-Specific	NA
chr1_34112182_34112606	chr1	34112182	34112606	Brain	chr1_34073214_G_A_b38	Type III ARE-Specific	NA
chr1_34834148_34837795	chr1	34834148	34837795	Brain	chr1_34842078_C_T_b38	Type II haQTL-Specific	NA
chr1_3712298_3715590	chr1	3712298	3715590	Brain	chr1_3713285_T_A_b38	Type II haQTL-Specific	NA
chr1_37721578_37723594	chr1	37721578	37723594	Brain	chr1_37718644_T_C_b38	Type III ARE-Specific	NA
chr1_38996384_38998815	chr1	38996384	38998815	Brain	chr1_39016016_G_A_b38	Type II haQTL-Specific	NA
chr1_39025554_39027484	chr1	39025554	39027484	Brain	chr1_39029015_G_A_b38	Type I haQTL-Shared	Muscle;Heart
chr1_39951195_39953757	chr1	39951195	39953757	Brain	chr1_39952917_A_G_b38	Type II haQTL-Specific	NA
chr1_40612245_40613735	chr1	40612245	40613735	Brain	chr1_40598284_A_G_b38	Type III ARE-Specific	NA
chr1_40913943_40915815	chr1	40913943	40915815	Brain	chr1_40909492_G_A_b38	Type III ARE-Specific	NA
chr1_44275545_44275859	chr1	44275545	44275859	Brain	chr1_44335576_A_G_b38	Type III ARE-Specific	NA
chr1_45956070_45956946	chr1	45956070	45956946	Brain	chr1_45899817_C_A_b38	Type III ARE-Specific	NA
chr1_46393806_46395899	chr1	46393806	46395899	Brain	chr1_46454345_G_A_b38	Type II haQTL-Specific	NA
chr1_46615606_46617584	chr1	46615606	46617584	Brain	chr1_46539834_A_G_b38	Type II haQTL-Specific	NA
chr1_46689123_46690560	chr1	46689123	46690560	Brain	chr1_46607265_C_T_b38	Type II haQTL-Specific	NA
chr1_50703871_50704140	chr1	50703871	50704140	Brain	chr1_50767671_G_A_b38	Type III ARE-Specific	NA
chr1_55151121_55152209	chr1	55151121	55152209	Brain	chr1_55060195_C_T_b38	Type II haQTL-Specific	NA
chr1_56450749_56453927	chr1	56450749	56453927	Brain	chr1_56411837_C_T_b38	Type II haQTL-Specific	NA
chr1_56551329_56551713	chr1	56551329	56551713	Brain	chr1_56468269_A_C_b38	Type III ARE-Specific	NA
chr1_57084760_57085112	chr1	57084760	57085112	Brain	chr1_57161530_A_G_b38	Type III ARE-Specific	NA
chr1_6358064_6360950	chr1	6358064	6360950	Brain	chr1_6438102_G_T_b38	Type II haQTL-Specific	NA
chr1_64038296_64040399	chr1	64038296	64040399	Brain	chr1_64095594_T_A_b38	Type II haQTL-Specific	NA
chr1_64076167_64078156	chr1	64076167	64078156	Brain	chr1_64090995_T_A_b38	Type II haQTL-Specific	NA
chr1_64092219_64094381	chr1	64092219	64094381	Brain	chr1_64090995_T_A_b38	Type II haQTL-Specific	NA
chr1_64154187_64156233	chr1	64154187	64156233	Brain	chr1_64095594_T_A_b38	Type III ARE-Specific	NA
chr1_64193760_64195741	chr1	64193760	64195741	Brain	chr1_64194633_C_T_b38	Type III ARE-Specific	NA
chr1_64263805_64264088	chr1	64263805	64264088	Brain	chr1_64233919_C_T_b38	Type III ARE-Specific	NA
chr1_66643405_66645314	chr1	66643405	66645314	Brain	chr1_66737891_T_C_b38	Type III ARE-Specific	NA
chr1_70290153_70290458	chr1	70290153	70290458	Brain	chr1_70276380_G_C_b38	Type III ARE-Specific	NA
chr1_7705014_7706792	chr1	7705014	7706792	Brain	chr1_7657902_C_G_b38	Type II haQTL-Specific	NA
chr1_83769835_83770178	chr1	83769835	83770178	Brain	chr1_83831300_A_G_b38	Type III ARE-Specific	NA
chr1_84245756_84247430	chr1	84245756	84247430	Brain	chr1_84231624_T_G_b38	Type III ARE-Specific	NA
chr1_88187698_88188090	chr1	88187698	88188090	Brain	chr1_88195413_A_G_b38	Type III ARE-Specific	NA
chr1_91403391_91405357	chr1	91403391	91405357	Brain	chr1_91395073_G_A_b38	Type II haQTL-Specific	NA
chr1_93573719_93576093	chr1	93573719	93576093	Brain	chr1_93537256_T_G_b38	Type II haQTL-Specific	NA
chr1_94298303_94301509	chr1	94298303	94301509	Brain	chr1_94272264_C_T_b38	Type II haQTL-Specific	NA
chr1_94939037_94939787	chr1	94939037	94939787	Brain	chr1_94859894_A_G_b38	Type III ARE-Specific	NA
chr1_96730247_96732125	chr1	96730247	96732125	Brain	chr1_96820954_T_C_b38	Type II haQTL-Specific	NA
chr20_11979008_11980474	chr20	11979008	11980474	Brain	chr20_12000348_C_T_b38	Type II haQTL-Specific	NA
chr20_11991828_11993377	chr20	11991828	11993377	Brain	chr20_11990206_T_A_b38	Type III ARE-Specific	NA
chr20_15220781_15221514	chr20	15220781	15221514	Brain	chr20_15161626_C_T_b38	Type III ARE-Specific	NA
chr20_19813586_19817123	chr20	19813586	19817123	Brain	chr20_19815364_T_G_b38	Type I haQTL-Shared	Muscle;Heart
chr20_19821277_19822607	chr20	19821277	19822607	Brain	chr20_19776726_T_C_b38	Type II haQTL-Specific	NA
chr20_2207152_2208168	chr20	2207152	2208168	Brain	chr20_2238576_G_A_b38	Type II haQTL-Specific	NA
chr20_24364099_24365468	chr20	24364099	24365468	Brain	chr20_24356159_C_T_b38	Type III ARE-Specific	NA
chr20_24491291_24492911	chr20	24491291	24492911	Brain	chr20_24447601_G_A_b38	Type II haQTL-Specific	NA
chr20_24613979_24614476	chr20	24613979	24614476	Brain	chr20_24560323_A_G_b38	Type III ARE-Specific	NA
chr20_25251464_25252451	chr20	25251464	25252451	Brain	chr20_25228663_C_A_b38	Type III ARE-Specific	NA
chr20_25254007_25256984	chr20	25254007	25256984	Brain	chr20_25245556_A_G_b38	Type II haQTL-Specific	NA
chr20_25354320_25357419	chr20	25354320	25357419	Brain	chr20_25334228_T_G_b38	Type II haQTL-Specific	NA
chr20_25375622_25377722	chr20	25375622	25377722	Brain	chr20_25295234_A_G_b38	Type II haQTL-Specific	NA
chr20_2537875_2540363	chr20	2537875	2540363	Brain	chr20_2542026_A_T_b38	Type III ARE-Specific	NA
chr20_25394224_25394461	chr20	25394224	25394461	Brain	chr20_25423391_A_C_b38	Type III ARE-Specific	NA
chr20_2558338_2560773	chr20	2558338	2560773	Brain	chr20_2542026_A_T_b38	Type II haQTL-Specific	NA
chr20_25845153_25845538	chr20	25845153	25845538	Brain	chr20_25793114_A_G_b38	Type II haQTL-Specific	NA
chr20_25984571_25985180	chr20	25984571	25985180	Brain	chr20_25976899_G_C_b38	Type I haQTL-Shared	Heart
chr20_30376424_30378266	chr20	30376424	30378266	Brain	chr20_30337500_G_A_b38	Type II haQTL-Specific	NA
chr20_31684544_31686717	chr20	31684544	31686717	Brain	chr20_31610240_T_G_b38	Type II haQTL-Specific	NA
chr20_33261638_33264631	chr20	33261638	33264631	Brain	chr20_33293793_G_A_b38	Type III ARE-Specific	NA
chr20_34583098_34584324	chr20	34583098	34584324	Brain	chr20_34626737_A_C_b38	Type II haQTL-Specific	NA
chr20_34639573_34640307	chr20	34639573	34640307	Brain	chr20_34545380_A_C_b38	Type II haQTL-Specific	NA
chr20_34710184_34710717	chr20	34710184	34710717	Brain	chr20_34767243_G_A_b38	Type II haQTL-Specific	NA
chr20_38336207_38337663	chr20	38336207	38337663	Brain	chr20_38337215_A_G_b38	Type III ARE-Specific	NA
chr20_38758829_38760002	chr20	38758829	38760002	Brain	chr20_38746749_T_C_b38	Type III ARE-Specific	NA
chr20_41156607_41156917	chr20	41156607	41156917	Brain	chr20_41063666_G_C_b38	Type III ARE-Specific	NA
chr20_41278098_41278480	chr20	41278098	41278480	Brain	chr20_41279109_A_C_b38	Type III ARE-Specific	NA
chr20_43187505_43189708	chr20	43187505	43189708	Brain	chr20_43227813_T_C_b38	Type III ARE-Specific	NA
chr20_43448379_43449549	chr20	43448379	43449549	Brain	chr20_43379425_G_C_b38	Type II haQTL-Specific	NA
chr20_44484995_44486568	chr20	44484995	44486568	Brain	chr20_44412951_C_T_b38	Type II haQTL-Specific	NA
chr20_44770544_44771180	chr20	44770544	44771180	Brain	chr20_44828977_G_A_b38	Type III ARE-Specific	NA
chr20_4573530_4573867	chr20	4573530	4573867	Brain	chr20_4483846_C_A_b38	Type III ARE-Specific	NA
chr20_46561702_46564334	chr20	46561702	46564334	Brain	chr20_46558109_T_A_b38	Type I haQTL-Shared	Heart
chr20_46573276_46573535	chr20	46573276	46573535	Brain	chr20_46577252_A_C_b38	Type III ARE-Specific	NA
chr20_46576211_46576508	chr20	46576211	46576508	Brain	chr20_46577550_A_G_b38	Type III ARE-Specific	NA
chr20_47123830_47127070	chr20	47123830	47127070	Brain	chr20_47097553_G_A_b38	Type II haQTL-Specific	NA
chr20_47177588_47178264	chr20	47177588	47178264	Brain	chr20_47168014_G_A_b38	Type III ARE-Specific	NA
chr20_47894720_47896218	chr20	47894720	47896218	Brain	chr20_47877434_A_T_b38	Type I haQTL-Shared	Lung;Muscle;Heart
chr20_47979401_47979736	chr20	47979401	47979736	Brain	chr20_47997978_C_T_b38	Type III ARE-Specific	NA
chr20_48877289_48877868	chr20	48877289	48877868	Brain	chr20_48848300_T_C_b38	Type III ARE-Specific	NA
chr20_49484148_49484985	chr20	49484148	49484985	Brain	chr20_49416666_C_T_b38	Type II haQTL-Specific	NA
chr20_50513980_50514659	chr20	50513980	50514659	Brain	chr20_50513582_C_G_b38	Type II haQTL-Specific	NA
chr20_51594022_51596062	chr20	51594022	51596062	Brain	chr20_51584522_C_G_b38	Type II haQTL-Specific	NA
chr20_59829945_59830217	chr20	59829945	59830217	Brain	chr20_59751377_A_G_b38	Type III ARE-Specific	NA
chr20_61413868_61415398	chr20	61413868	61415398	Brain	chr20_61414583_A_G_b38	Type III ARE-Specific	NA
chr20_61448002_61449797	chr20	61448002	61449797	Brain	chr20_61415227_G_A_b38	Type III ARE-Specific	NA
chr20_61743375_61743626	chr20	61743375	61743626	Brain	chr20_61747795_T_C_b38	Type III ARE-Specific	NA
chr20_61759724_61762208	chr20	61759724	61762208	Brain	chr20_61760946_T_C_b38	Type III ARE-Specific	NA
chr20_61785926_61786649	chr20	61785926	61786649	Brain	chr20_61759488_A_T_b38	Type III ARE-Specific	NA
chr20_62140927_62143944	chr20	62140927	62143944	Brain	chr20_62060182_T_C_b38	Type II haQTL-Specific	NA
chr20_63914761_63916911	chr20	63914761	63916911	Brain	chr20_63914998_G_A_b38	Type II haQTL-Specific	NA
chr21_10402498_10403532	chr21	10402498	10403532	Brain	chr21_10481171_C_T_b38	Type II haQTL-Specific	NA
chr21_26028299_26028811	chr21	26028299	26028811	Brain	chr21_25956955_C_T_b38	Type III ARE-Specific	NA
chr21_28005334_28006054	chr21	28005334	28006054	Brain	chr21_28029054_G_A_b38	Type III ARE-Specific	NA
chr21_29017809_29019930	chr21	29017809	29019930	Brain	chr21_28953608_T_G_b38	Type II haQTL-Specific	NA
chr21_31470749_31473431	chr21	31470749	31473431	Brain	chr21_31445309_T_C_b38	Type III ARE-Specific	NA
chr21_32948817_32950516	chr21	32948817	32950516	Brain	chr21_32948992_A_C_b38	Type III ARE-Specific	NA
chr21_33008228_33009584	chr21	33008228	33009584	Brain	chr21_33051592_T_G_b38	Type III ARE-Specific	NA
chr21_33038514_33040497	chr21	33038514	33040497	Brain	chr21_33009974_G_T_b38	Type III ARE-Specific	NA
chr21_33115256_33118364	chr21	33115256	33118364	Brain	chr21_33050957_A_G_b38	Type III ARE-Specific	NA
chr21_33124711_33127780	chr21	33124711	33127780	Brain	chr21_33127120_G_A_b38	Type III ARE-Specific	NA
chr21_33968010_33970635	chr21	33968010	33970635	Brain	chr21_33984513_G_T_b38	Type II haQTL-Specific	NA
chr21_34884939_34887361	chr21	34884939	34887361	Brain	chr21_34886542_T_C_b38	Type II haQTL-Specific	NA
chr21_36477397_36478186	chr21	36477397	36478186	Brain	chr21_36429324_C_A_b38	Type II haQTL-Specific	NA
chr21_36755634_36758124	chr21	36755634	36758124	Brain	chr21_36756821_A_C_b38	Type III ARE-Specific	NA
chr21_37071677_37073219	chr21	37071677	37073219	Brain	chr21_37072695_A_G_b38	Type I haQTL-Shared	Heart
chr21_39450674_39454540	chr21	39450674	39454540	Brain	chr21_39419803_C_T_b38	Type II haQTL-Specific	NA
chr21_39501168_39503806	chr21	39501168	39503806	Brain	chr21_39464950_A_C_b38	Type II haQTL-Specific	NA
chr21_44303491_44306986	chr21	44303491	44306986	Brain	chr21_44305832_A_G_b38	Type II haQTL-Specific	NA
chr21_45167258_45169447	chr21	45167258	45169447	Brain	chr21_45132497_C_T_b38	Type II haQTL-Specific	NA
chr21_45419276_45421843	chr21	45419276	45421843	Brain	chr21_45517365_C_T_b38	Type II haQTL-Specific	NA
chr21_45555407_45557054	chr21	45555407	45557054	Brain	chr21_45556197_C_T_b38	Type I haQTL-Shared	Muscle;Heart
chr21_46152501_46154174	chr21	46152501	46154174	Brain	chr21_46191396_A_G_b38	Type II haQTL-Specific	NA
chr21_46175721_46176733	chr21	46175721	46176733	Brain	chr21_46142503_T_C_b38	Type III ARE-Specific	NA
chr21_46187739_46190325	chr21	46187739	46190325	Brain	chr21_46191396_A_G_b38	Type II haQTL-Specific	NA
chr21_46211250_46211992	chr21	46211250	46211992	Brain	chr21_46124141_A_G_b38	Type III ARE-Specific	NA
chr21_46243863_46244990	chr21	46243863	46244990	Brain	chr21_46244361_G_C_b38	Type III ARE-Specific	NA
chr22_17562059_17564839	chr22	17562059	17564839	Brain	chr22_17563390_G_C_b38	Type II haQTL-Specific	NA
chr22_17600675_17602241	chr22	17600675	17602241	Brain	chr22_17518537_T_G_b38	Type II haQTL-Specific	NA
chr22_17875838_17876295	chr22	17875838	17876295	Brain	chr22_17865150_A_G_b38	Type III ARE-Specific	NA
chr22_17914023_17914738	chr22	17914023	17914738	Brain	chr22_17916251_G_A_b38	Type I haQTL-Shared	Muscle
chr22_18130573_18131099	chr22	18130573	18131099	Brain	chr22_18152548_C_T_b38	Type III ARE-Specific	NA
chr22_18528065_18529304	chr22	18528065	18529304	Brain	chr22_18531430_G_A_b38	Type I haQTL-Shared	Lung;Heart
chr22_20129316_20129980	chr22	20129316	20129980	Brain	chr22_20191610_G_A_b38	Type III ARE-Specific	NA
chr22_20421068_20421278	chr22	20421068	20421278	Brain	chr22_20414765_C_T_b38	Type III ARE-Specific	NA
chr22_20718007_20719108	chr22	20718007	20719108	Brain	chr22_20739229_T_C_b38	Type III ARE-Specific	NA
chr22_22060393_22062533	chr22	22060393	22062533	Brain	chr22_22055912_G_T_b38	Type II haQTL-Specific	NA
chr22_22297100_22299008	chr22	22297100	22299008	Brain	chr22_22263874_G_A_b38	Type I haQTL-Shared	Muscle;Heart
chr22_22396736_22398553	chr22	22396736	22398553	Brain	chr22_22399091_G_A_b38	Type II haQTL-Specific	NA
chr22_23234735_23235105	chr22	23234735	23235105	Brain	chr22_23210306_G_T_b38	Type III ARE-Specific	NA
chr22_23804193_23805942	chr22	23804193	23805942	Brain	chr22_23770713_A_G_b38	Type II haQTL-Specific	NA
chr22_23815179_23817469	chr22	23815179	23817469	Brain	chr22_23820558_C_T_b38	Type II haQTL-Specific	NA
chr22_23887873_23889629	chr22	23887873	23889629	Brain	chr22_23879108_T_G_b38	Type II haQTL-Specific	NA
chr22_23956295_23956821	chr22	23956295	23956821	Brain	chr22_23936272_G_C_b38	Type II haQTL-Specific	NA
chr22_25699265_25699511	chr22	25699265	25699511	Brain	chr22_25765598_T_G_b38	Type III ARE-Specific	NA
chr22_25899992_25901800	chr22	25899992	25901800	Brain	chr22_25915653_T_G_b38	Type III ARE-Specific	NA
chr22_27673383_27675381	chr22	27673383	27675381	Brain	chr22_27674138_A_G_b38	Type I haQTL-Shared	Muscle
chr22_30401915_30402311	chr22	30401915	30402311	Brain	chr22_30390959_A_G_b38	Type III ARE-Specific	NA
chr22_30627726_30629456	chr22	30627726	30629456	Brain	chr22_30623470_A_G_b38	Type I haQTL-Shared	Heart
chr22_30674053_30674732	chr22	30674053	30674732	Brain	chr22_30674231_G_A_b38	Type III ARE-Specific	NA
chr22_31092446_31094956	chr22	31092446	31094956	Brain	chr22_31054561_T_C_b38	Type II haQTL-Specific	NA
chr22_37196167_37199576	chr22	37196167	37199576	Brain	chr22_37197040_G_A_b38	Type II haQTL-Specific	NA
chr22_37643401_37643870	chr22	37643401	37643870	Brain	chr22_37590903_G_A_b38	Type III ARE-Specific	NA
chr22_37674131_37677630	chr22	37674131	37677630	Brain	chr22_37663420_T_C_b38	Type II haQTL-Specific	NA
chr22_38052557_38053133	chr22	38052557	38053133	Brain	chr22_38054613_A_G_b38	Type III ARE-Specific	NA
chr22_38056451_38058329	chr22	38056451	38058329	Brain	chr22_38054613_A_G_b38	Type II haQTL-Specific	NA
chr22_38062040_38063782	chr22	38062040	38063782	Brain	chr22_38054613_A_G_b38	Type I haQTL-Shared	Muscle
chr22_38067419_38071024	chr22	38067419	38071024	Brain	chr22_38054129_C_A_b38	Type II haQTL-Specific	NA
chr22_38081451_38084596	chr22	38081451	38084596	Brain	chr22_38051259_C_A_b38	Type II haQTL-Specific	NA
chr22_38172183_38173590	chr22	38172183	38173590	Brain	chr22_38176433_G_C_b38	Type I haQTL-Shared	Muscle;Heart
chr22_38175616_38182459	chr22	38175616	38182459	Brain	chr22_38109349_A_G_b38	Type I haQTL-Shared	Lung
chr22_38260103_38262946	chr22	38260103	38262946	Brain	chr22_38230550_G_T_b38	Type II haQTL-Specific	NA
chr22_40552801_40553825	chr22	40552801	40553825	Brain	chr22_40550101_T_C_b38	Type III ARE-Specific	NA
chr22_41584835_41585016	chr22	41584835	41585016	Brain	chr22_41499405_G_A_b38	Type III ARE-Specific	NA
chr22_41959910_41961195	chr22	41959910	41961195	Brain	chr22_41957060_T_C_b38	Type III ARE-Specific	NA
chr22_42430717_42432988	chr22	42430717	42432988	Brain	chr22_42478283_C_T_b38	Type II haQTL-Specific	NA
chr22_42483470_42483671	chr22	42483470	42483671	Brain	chr22_42481094_C_T_b38	Type III ARE-Specific	NA
chr22_42511631_42513209	chr22	42511631	42513209	Brain	chr22_42513109_C_T_b38	Type II haQTL-Specific	NA
chr22_43295943_43298641	chr22	43295943	43298641	Brain	chr22_43214924_A_G_b38	Type II haQTL-Specific	NA
chr22_44129139_44130878	chr22	44129139	44130878	Brain	chr22_44129334_G_A_b38	Type III ARE-Specific	NA
chr22_45271177_45273231	chr22	45271177	45273231	Brain	chr22_45272131_C_T_b38	Type I haQTL-Shared	Muscle;Heart
chr22_45316074_45320156	chr22	45316074	45320156	Brain	chr22_45388918_T_C_b38	Type II haQTL-Specific	NA
chr22_45550568_45551035	chr22	45550568	45551035	Brain	chr22_45463006_A_C_b38	Type II haQTL-Specific	NA
chr22_46866567_46867498	chr22	46866567	46867498	Brain	chr22_46844025_C_T_b38	Type III ARE-Specific	NA
chr22_46869057_46870723	chr22	46869057	46870723	Brain	chr22_46850565_T_C_b38	Type II haQTL-Specific	NA
chr22_47780681_47782605	chr22	47780681	47782605	Brain	chr22_47781315_C_T_b38	Type III ARE-Specific	NA
chr22_48602743_48604783	chr22	48602743	48604783	Brain	chr22_48604097_A_G_b38	Type III ARE-Specific	NA
chr22_48627674_48627933	chr22	48627674	48627933	Brain	chr22_48591024_G_C_b38	Type III ARE-Specific	NA
chr22_48659249_48660165	chr22	48659249	48660165	Brain	chr22_48647796_T_C_b38	Type III ARE-Specific	NA
chr22_49051788_49053080	chr22	49051788	49053080	Brain	chr22_49052447_G_A_b38	Type II haQTL-Specific	NA
chr22_49447666_49450820	chr22	49447666	49450820	Brain	chr22_49448640_A_T_b38	Type III ARE-Specific	NA
chr22_49459669_49461645	chr22	49459669	49461645	Brain	chr22_49435547_G_C_b38	Type III ARE-Specific	NA
chr22_49917106_49918577	chr22	49917106	49918577	Brain	chr22_49906914_A_G_b38	Type I haQTL-Shared	Muscle
chr22_49932663_49935321	chr22	49932663	49935321	Brain	chr22_49926053_G_A_b38	Type II haQTL-Specific	NA
chr22_49961080_49963940	chr22	49961080	49963940	Brain	chr22_50062098_T_C_b38	Type II haQTL-Specific	NA
chr22_50417295_50419432	chr22	50417295	50419432	Brain	chr22_50380732_G_T_b38	Type III ARE-Specific	NA
chr22_50422099_50422762	chr22	50422099	50422762	Brain	chr22_50402549_C_A_b38	Type III ARE-Specific	NA
chr22_50439047_50440358	chr22	50439047	50440358	Brain	chr22_50458786_G_A_b38	Type III ARE-Specific	NA
chr2_101615568_101617808	chr2	101615568	101617808	Brain	chr2_101586952_A_C_b38	Type I haQTL-Shared	Heart
chr2_102336017_102338314	chr2	102336017	102338314	Brain	chr2_102320521_G_A_b38	Type I haQTL-Shared	Heart
chr2_104050884_104052224	chr2	104050884	104052224	Brain	chr2_104104975_C_G_b38	Type III ARE-Specific	NA
chr2_105811490_105813839	chr2	105811490	105813839	Brain	chr2_105851286_C_T_b38	Type II haQTL-Specific	NA
chr2_110858032_110860010	chr2	110858032	110860010	Brain	chr2_110844221_A_G_b38	Type III ARE-Specific	NA
chr2_112431387_112434395	chr2	112431387	112434395	Brain	chr2_112485744_G_A_b38	Type I haQTL-Shared	Muscle;Heart
chr2_112501020_112501405	chr2	112501020	112501405	Brain	chr2_112495675_G_A_b38	Type III ARE-Specific	NA
chr2_113591840_113593612	chr2	113591840	113593612	Brain	chr2_113572694_G_A_b38	Type II haQTL-Specific	NA
chr2_11414509_11415104	chr2	11414509	11415104	Brain	chr2_11414311_C_T_b38	Type III ARE-Specific	NA
chr2_11419083_11422821	chr2	11419083	11422821	Brain	chr2_11352888_A_G_b38	Type II haQTL-Specific	NA
chr2_114799392_114801267	chr2	114799392	114801267	Brain	chr2_114794206_T_G_b38	Type III ARE-Specific	NA
chr2_11521027_11522781	chr2	11521027	11522781	Brain	chr2_11521897_C_T_b38	Type III ARE-Specific	NA
chr2_116584895_116586707	chr2	116584895	116586707	Brain	chr2_116569399_T_A_b38	Type III ARE-Specific	NA
chr2_120911474_120913440	chr2	120911474	120913440	Brain	chr2_120977921_T_C_b38	Type II haQTL-Specific	NA
chr2_127058086_127058561	chr2	127058086	127058561	Brain	chr2_127015948_C_T_b38	Type III ARE-Specific	NA
chr2_128299878_128300307	chr2	128299878	128300307	Brain	chr2_128269203_A_G_b38	Type III ARE-Specific	NA
chr2_128623229_128625132	chr2	128623229	128625132	Brain	chr2_128593946_A_T_b38	Type III ARE-Specific	NA
chr2_129928750_129931128	chr2	129928750	129931128	Brain	chr2_129975751_A_G_b38	Type II haQTL-Specific	NA
chr2_129933311_129934697	chr2	129933311	129934697	Brain	chr2_129940137_C_T_b38	Type II haQTL-Specific	NA
chr2_129938579_129940025	chr2	129938579	129940025	Brain	chr2_129940137_C_T_b38	Type III ARE-Specific	NA
chr2_129974599_129976318	chr2	129974599	129976318	Brain	chr2_129975514_G_A_b38	Type III ARE-Specific	NA
chr2_129979256_129980220	chr2	129979256	129980220	Brain	chr2_129940137_C_T_b38	Type I haQTL-Shared	Muscle
chr2_129984035_129985570	chr2	129984035	129985570	Brain	chr2_129940137_C_T_b38	Type III ARE-Specific	NA
chr2_130819092_130821250	chr2	130819092	130821250	Brain	chr2_130826186_A_G_b38	Type I haQTL-Shared	Heart
chr2_130964046_130965122	chr2	130964046	130965122	Brain	chr2_130936632_G_T_b38	Type III ARE-Specific	NA
chr2_141888068_141890522	chr2	141888068	141890522	Brain	chr2_141889053_G_A_b38	Type III ARE-Specific	NA
chr2_144233103_144234885	chr2	144233103	144234885	Brain	chr2_144319208_T_C_b38	Type III ARE-Specific	NA
chr2_148875336_148877570	chr2	148875336	148877570	Brain	chr2_148832714_A_T_b38	Type II haQTL-Specific	NA
chr2_152604041_152604271	chr2	152604041	152604271	Brain	chr2_152554767_A_T_b38	Type III ARE-Specific	NA
chr2_159199747_159201449	chr2	159199747	159201449	Brain	chr2_159200630_A_C_b38	Type I haQTL-Shared	Muscle
chr2_161178899_161179128	chr2	161178899	161179128	Brain	chr2_161271385_A_C_b38	Type III ARE-Specific	NA
chr2_164736909_164738325	chr2	164736909	164738325	Brain	chr2_164765633_G_A_b38	Type II haQTL-Specific	NA
chr2_164778529_164779971	chr2	164778529	164779971	Brain	chr2_164807664_G_A_b38	Type II haQTL-Specific	NA
chr2_165474650_165476146	chr2	165474650	165476146	Brain	chr2_165483246_C_T_b38	Type III ARE-Specific	NA
chr2_167680895_167683299	chr2	167680895	167683299	Brain	chr2_167680549_C_G_b38	Type II haQTL-Specific	NA
chr2_168355082_168355312	chr2	168355082	168355312	Brain	chr2_168357747_C_T_b38	Type III ARE-Specific	NA
chr2_168355460_168356501	chr2	168355460	168356501	Brain	chr2_168355908_A_G_b38	Type II haQTL-Specific	NA
chr2_168455688_168456225	chr2	168455688	168456225	Brain	chr2_168463487_G_C_b38	Type II haQTL-Specific	NA
chr2_168703345_168704741	chr2	168703345	168704741	Brain	chr2_168763812_T_G_b38	Type II haQTL-Specific	NA
chr2_170500240_170502513	chr2	170500240	170502513	Brain	chr2_170492241_T_C_b38	Type II haQTL-Specific	NA
chr2_170503933_170507198	chr2	170503933	170507198	Brain	chr2_170492241_T_C_b38	Type II haQTL-Specific	NA
chr2_171317005_171319690	chr2	171317005	171319690	Brain	chr2_171229287_C_G_b38	Type II haQTL-Specific	NA
chr2_174573973_174575967	chr2	174573973	174575967	Brain	chr2_174575588_G_A_b38	Type II haQTL-Specific	NA
chr2_174623866_174624526	chr2	174623866	174624526	Brain	chr2_174551883_G_A_b38	Type III ARE-Specific	NA
chr2_174761801_174764631	chr2	174761801	174764631	Brain	chr2_174752041_A_G_b38	Type II haQTL-Specific	NA
chr2_176242323_176243165	chr2	176242323	176243165	Brain	chr2_176245003_C_A_b38	Type II haQTL-Specific	NA
chr2_177551936_177553921	chr2	177551936	177553921	Brain	chr2_177561839_T_C_b38	Type II haQTL-Specific	NA
chr2_177628346_177629731	chr2	177628346	177629731	Brain	chr2_177586872_C_T_b38	Type III ARE-Specific	NA
chr2_177714348_177716644	chr2	177714348	177716644	Brain	chr2_177797178_C_T_b38	Type III ARE-Specific	NA
chr2_179214221_179214767	chr2	179214221	179214767	Brain	chr2_179226834_T_C_b38	Type III ARE-Specific	NA
chr2_179215027_179215983	chr2	179215027	179215983	Brain	chr2_179251707_C_G_b38	Type III ARE-Specific	NA
chr2_179863563_179863738	chr2	179863563	179863738	Brain	chr2_179874723_C_A_b38	Type III ARE-Specific	NA
chr2_181072046_181073048	chr2	181072046	181073048	Brain	chr2_181116328_G_A_b38	Type II haQTL-Specific	NA
chr2_182520428_182523925	chr2	182520428	182523925	Brain	chr2_182540241_G_T_b38	Type II haQTL-Specific	NA
chr2_182552488_182553591	chr2	182552488	182553591	Brain	chr2_182562664_G_A_b38	Type III ARE-Specific	NA
chr2_186589110_186592102	chr2	186589110	186592102	Brain	chr2_186597854_A_G_b38	Type II haQTL-Specific	NA
chr2_186699950_186701017	chr2	186699950	186701017	Brain	chr2_186719326_A_G_b38	Type III ARE-Specific	NA
chr2_186717454_186719988	chr2	186717454	186719988	Brain	chr2_186741355_A_G_b38	Type III ARE-Specific	NA
chr2_186731571_186731788	chr2	186731571	186731788	Brain	chr2_186803358_T_C_b38	Type III ARE-Specific	NA
chr2_191611134_191612474	chr2	191611134	191612474	Brain	chr2_191699149_T_G_b38	Type II haQTL-Specific	NA
chr2_195532433_195535116	chr2	195532433	195535116	Brain	chr2_195470381_G_C_b38	Type II haQTL-Specific	NA
chr2_196639021_196640491	chr2	196639021	196640491	Brain	chr2_196601686_A_G_b38	Type II haQTL-Specific	NA
chr2_197283713_197284381	chr2	197283713	197284381	Brain	chr2_197288062_T_C_b38	Type III ARE-Specific	NA
chr2_197626725_197629161	chr2	197626725	197629161	Brain	chr2_197570556_A_G_b38	Type II haQTL-Specific	NA
chr2_197807285_197807465	chr2	197807285	197807465	Brain	chr2_197811224_C_T_b38	Type III ARE-Specific	NA
chr2_200351412_200353960	chr2	200351412	200353960	Brain	chr2_200389233_A_G_b38	Type II haQTL-Specific	NA
chr2_20304098_20304413	chr2	20304098	20304413	Brain	chr2_20208495_G_T_b38	Type III ARE-Specific	NA
chr2_20421393_20423567	chr2	20421393	20423567	Brain	chr2_20503155_G_A_b38	Type II haQTL-Specific	NA
chr2_20479768_20480110	chr2	20479768	20480110	Brain	chr2_20475840_T_C_b38	Type III ARE-Specific	NA
chr2_207487639_207488631	chr2	207487639	207488631	Brain	chr2_207504991_C_G_b38	Type II haQTL-Specific	NA
chr2_208124011_208124854	chr2	208124011	208124854	Brain	chr2_208039270_C_T_b38	Type III ARE-Specific	NA
chr2_208142575_208143684	chr2	208142575	208143684	Brain	chr2_208143729_C_T_b38	Type III ARE-Specific	NA
chr2_209122091_209122639	chr2	209122091	209122639	Brain	chr2_209151381_G_C_b38	Type III ARE-Specific	NA
chr2_210591202_210592579	chr2	210591202	210592579	Brain	chr2_210602824_A_G_b38	Type III ARE-Specific	NA
chr2_211729697_211731338	chr2	211729697	211731338	Brain	chr2_211726116_C_A_b38	Type III ARE-Specific	NA
chr2_217162327_217162679	chr2	217162327	217162679	Brain	chr2_217064297_A_G_b38	Type III ARE-Specific	NA
chr2_217878716_217881604	chr2	217878716	217881604	Brain	chr2_217924674_C_T_b38	Type II haQTL-Specific	NA
chr2_218762625_218763176	chr2	218762625	218763176	Brain	chr2_218793447_A_T_b38	Type III ARE-Specific	NA
chr2_218780808_218783376	chr2	218780808	218783376	Brain	chr2_218690539_G_A_b38	Type II haQTL-Specific	NA
chr2_218995633_218997031	chr2	218995633	218997031	Brain	chr2_218997033_C_T_b38	Type I haQTL-Shared	Muscle
chr2_218997070_218997842	chr2	218997070	218997842	Brain	chr2_218997033_C_T_b38	Type III ARE-Specific	NA
chr2_219002044_219003422	chr2	219002044	219003422	Brain	chr2_218956952_G_C_b38	Type II haQTL-Specific	NA
chr2_222951040_222951588	chr2	222951040	222951588	Brain	chr2_222887747_G_C_b38	Type III ARE-Specific	NA
chr2_230169500_230171753	chr2	230169500	230171753	Brain	chr2_230177224_G_C_b38	Type II haQTL-Specific	NA
chr2_230183816_230184799	chr2	230183816	230184799	Brain	chr2_230192473_T_C_b38	Type III ARE-Specific	NA
chr2_231015292_231018029	chr2	231015292	231018029	Brain	chr2_231017308_G_A_b38	Type III ARE-Specific	NA
chr2_231413659_231414221	chr2	231413659	231414221	Brain	chr2_231433442_A_G_b38	Type III ARE-Specific	NA
chr2_231925560_231927543	chr2	231925560	231927543	Brain	chr2_231953245_T_C_b38	Type III ARE-Specific	NA
chr2_232084794_232086351	chr2	232084794	232086351	Brain	chr2_232034483_T_A_b38	Type III ARE-Specific	NA
chr2_232446928_232448875	chr2	232446928	232448875	Brain	chr2_232448558_A_G_b38	Type III ARE-Specific	NA
chr2_233479756_233482576	chr2	233479756	233482576	Brain	chr2_233580754_C_T_b38	Type II haQTL-Specific	NA
chr2_233488581_233491147	chr2	233488581	233491147	Brain	chr2_233507020_T_C_b38	Type II haQTL-Specific	NA
chr2_234994031_234996433	chr2	234994031	234996433	Brain	chr2_235008016_T_C_b38	Type II haQTL-Specific	NA
chr2_235193771_235196764	chr2	235193771	235196764	Brain	chr2_235192159_G_A_b38	Type III ARE-Specific	NA
chr2_235599491_235599675	chr2	235599491	235599675	Brain	chr2_235586231_C_T_b38	Type III ARE-Specific	NA
chr2_235698581_235700499	chr2	235698581	235700499	Brain	chr2_235653290_A_C_b38	Type III ARE-Specific	NA
chr2_235718557_235720038	chr2	235718557	235720038	Brain	chr2_235768993_A_G_b38	Type III ARE-Specific	NA
chr2_239144770_239145498	chr2	239144770	239145498	Brain	chr2_239111989_T_C_b38	Type III ARE-Specific	NA
chr2_239154865_239157751	chr2	239154865	239157751	Brain	chr2_239128302_A_G_b38	Type II haQTL-Specific	NA
chr2_239519042_239519521	chr2	239519042	239519521	Brain	chr2_239545556_T_A_b38	Type III ARE-Specific	NA
chr2_241321418_241322297	chr2	241321418	241322297	Brain	chr2_241246239_G_A_b38	Type II haQTL-Specific	NA
chr2_241902415_241903509	chr2	241902415	241903509	Brain	chr2_241846104_C_T_b38	Type III ARE-Specific	NA
chr2_24830503_24833556	chr2	24830503	24833556	Brain	chr2_24829581_C_T_b38	Type II haQTL-Specific	NA
chr2_24840333_24842296	chr2	24840333	24842296	Brain	chr2_24911142_C_A_b38	Type III ARE-Specific	NA
chr2_24879899_24881880	chr2	24879899	24881880	Brain	chr2_24953408_A_T_b38	Type III ARE-Specific	NA
chr2_25598125_25600340	chr2	25598125	25600340	Brain	chr2_25518152_C_T_b38	Type III ARE-Specific	NA
chr2_26769348_26769924	chr2	26769348	26769924	Brain	chr2_26747241_G_C_b38	Type I haQTL-Shared	Muscle
chr2_26770445_26773869	chr2	26770445	26773869	Brain	chr2_26835639_T_C_b38	Type II haQTL-Specific	NA
chr2_26842801_26843055	chr2	26842801	26843055	Brain	chr2_26820987_T_C_b38	Type III ARE-Specific	NA
chr2_26843225_26844171	chr2	26843225	26844171	Brain	chr2_26827859_G_A_b38	Type III ARE-Specific	NA
chr2_26846519_26847272	chr2	26846519	26847272	Brain	chr2_26830699_A_C_b38	Type III ARE-Specific	NA
chr2_26848196_26849809	chr2	26848196	26849809	Brain	chr2_26841820_C_T_b38	Type III ARE-Specific	NA
chr2_26865456_26866037	chr2	26865456	26866037	Brain	chr2_26767639_A_G_b38	Type III ARE-Specific	NA
chr2_26900661_26902889	chr2	26900661	26902889	Brain	chr2_26840392_G_A_b38	Type II haQTL-Specific	NA
chr2_26921644_26923359	chr2	26921644	26923359	Brain	chr2_26827859_G_A_b38	Type III ARE-Specific	NA
chr2_26945447_26947733	chr2	26945447	26947733	Brain	chr2_26916437_T_C_b38	Type II haQTL-Specific	NA
chr2_28392875_28396832	chr2	28392875	28396832	Brain	chr2_28440466_G_T_b38	Type II haQTL-Specific	NA
chr2_28956395_28958413	chr2	28956395	28958413	Brain	chr2_28911039_C_G_b38	Type III ARE-Specific	NA
chr2_30416285_30417816	chr2	30416285	30417816	Brain	chr2_30414344_A_G_b38	Type II haQTL-Specific	NA
chr2_31238084_31242419	chr2	31238084	31242419	Brain	chr2_31236760_G_C_b38	Type II haQTL-Specific	NA
chr2_32926173_32928026	chr2	32926173	32928026	Brain	chr2_32936968_C_A_b38	Type III ARE-Specific	NA
chr2_33489420_33490882	chr2	33489420	33490882	Brain	chr2_33543280_C_G_b38	Type II haQTL-Specific	NA
chr2_38946007_38946424	chr2	38946007	38946424	Brain	chr2_38894716_C_G_b38	Type III ARE-Specific	NA
chr2_43657291_43657778	chr2	43657291	43657778	Brain	chr2_43626042_C_T_b38	Type III ARE-Specific	NA
chr2_45265519_45266543	chr2	45265519	45266543	Brain	chr2_45265494_T_C_b38	Type III ARE-Specific	NA
chr2_45908910_45910980	chr2	45908910	45910980	Brain	chr2_45979716_C_T_b38	Type II haQTL-Specific	NA
chr2_46170627_46173218	chr2	46170627	46173218	Brain	chr2_46169456_G_A_b38	Type II haQTL-Specific	NA
chr2_47770757_47772001	chr2	47770757	47772001	Brain	chr2_47765810_T_C_b38	Type III ARE-Specific	NA
chr2_48340662_48342876	chr2	48340662	48342876	Brain	chr2_48361058_G_C_b38	Type II haQTL-Specific	NA
chr2_53825479_53828853	chr2	53825479	53828853	Brain	chr2_53826735_A_G_b38	Type II haQTL-Specific	NA
chr2_54273948_54276048	chr2	54273948	54276048	Brain	chr2_54272197_C_T_b38	Type II haQTL-Specific	NA
chr2_54400694_54404356	chr2	54400694	54404356	Brain	chr2_54390367_T_C_b38	Type I haQTL-Shared	Heart
chr2_54602593_54605109	chr2	54602593	54605109	Brain	chr2_54572462_G_T_b38	Type II haQTL-Specific	NA
chr2_55096432_55098474	chr2	55096432	55098474	Brain	chr2_55175061_T_A_b38	Type II haQTL-Specific	NA
chr2_55352553_55352917	chr2	55352553	55352917	Brain	chr2_55432019_A_G_b38	Type III ARE-Specific	NA
chr2_55392229_55392527	chr2	55392229	55392527	Brain	chr2_55372150_G_A_b38	Type III ARE-Specific	NA
chr2_58390099_58391965	chr2	58390099	58391965	Brain	chr2_58298606_T_C_b38	Type III ARE-Specific	NA
chr2_65082471_65082636	chr2	65082471	65082636	Brain	chr2_65051010_G_C_b38	Type III ARE-Specific	NA
chr2_66502780_66503540	chr2	66502780	66503540	Brain	chr2_66504110_T_C_b38	Type III ARE-Specific	NA
chr2_66554541_66556630	chr2	66554541	66556630	Brain	chr2_66542903_G_A_b38	Type II haQTL-Specific	NA
chr2_68831312_68833382	chr2	68831312	68833382	Brain	chr2_68911016_C_T_b38	Type II haQTL-Specific	NA
chr2_69603071_69604900	chr2	69603071	69604900	Brain	chr2_69512959_C_T_b38	Type II haQTL-Specific	NA
chr2_70108100_70109921	chr2	70108100	70109921	Brain	chr2_70110392_C_T_b38	Type I haQTL-Shared	Heart
chr2_70606477_70608108	chr2	70606477	70608108	Brain	chr2_70605094_T_C_b38	Type III ARE-Specific	NA
chr2_72677273_72678139	chr2	72677273	72678139	Brain	chr2_72751197_C_G_b38	Type III ARE-Specific	NA
chr2_78201047_78202036	chr2	78201047	78202036	Brain	chr2_78201968_A_G_b38	Type III ARE-Specific	NA
chr2_78309371_78309735	chr2	78309371	78309735	Brain	chr2_78276889_G_C_b38	Type III ARE-Specific	NA
chr2_78592298_78593246	chr2	78592298	78593246	Brain	chr2_78603617_C_T_b38	Type III ARE-Specific	NA
chr2_79770592_79772025	chr2	79770592	79772025	Brain	chr2_79771691_G_A_b38	Type III ARE-Specific	NA
chr2_8478839_8480222	chr2	8478839	8480222	Brain	chr2_8393662_T_C_b38	Type II haQTL-Specific	NA
chr2_84994834_84996398	chr2	84994834	84996398	Brain	chr2_84926701_C_A_b38	Type II haQTL-Specific	NA
chr2_8525307_8527182	chr2	8525307	8527182	Brain	chr2_8483565_C_T_b38	Type II haQTL-Specific	NA
chr2_85269381_85271535	chr2	85269381	85271535	Brain	chr2_85193001_C_T_b38	Type II haQTL-Specific	NA
chr2_85308420_85310505	chr2	85308420	85310505	Brain	chr2_85214276_A_G_b38	Type II haQTL-Specific	NA
chr2_85429236_85432198	chr2	85429236	85432198	Brain	chr2_85427176_G_A_b38	Type III ARE-Specific	NA
chr2_85697847_85699045	chr2	85697847	85699045	Brain	chr2_85701427_C_T_b38	Type III ARE-Specific	NA
chr2_86025117_86029684	chr2	86025117	86029684	Brain	chr2_85995126_G_A_b38	Type II haQTL-Specific	NA
chr2_86719476_86721818	chr2	86719476	86721818	Brain	chr2_86650646_T_C_b38	Type III ARE-Specific	NA
chr2_88169671_88171558	chr2	88169671	88171558	Brain	chr2_88160073_A_G_b38	Type I haQTL-Shared	Muscle;Heart
chr2_9256691_9257914	chr2	9256691	9257914	Brain	chr2_9270652_A_C_b38	Type II haQTL-Specific	NA
chr2_9258611_9264104	chr2	9258611	9264104	Brain	chr2_9313117_C_T_b38	Type I haQTL-Shared	Muscle
chr2_9296741_9298849	chr2	9296741	9298849	Brain	chr2_9246581_A_T_b38	Type II haQTL-Specific	NA
chr2_9303293_9304661	chr2	9303293	9304661	Brain	chr2_9289489_A_G_b38	Type I haQTL-Shared	Heart
chr2_9306805_9307610	chr2	9306805	9307610	Brain	chr2_9240209_G_A_b38	Type III ARE-Specific	NA
chr2_9309654_9312491	chr2	9309654	9312491	Brain	chr2_9323325_C_T_b38	Type II haQTL-Specific	NA
chr2_95159798_95160672	chr2	95159798	95160672	Brain	chr2_95165349_G_A_b38	Type III ARE-Specific	NA
chr2_9524235_9526109	chr2	9524235	9526109	Brain	chr2_9525330_A_G_b38	Type III ARE-Specific	NA
chr2_96304763_96306545	chr2	96304763	96306545	Brain	chr2_96247049_G_A_b38	Type II haQTL-Specific	NA
chr2_96912213_96915047	chr2	96912213	96915047	Brain	chr2_96887175_A_G_b38	Type II haQTL-Specific	NA
chr2_96968248_96971305	chr2	96968248	96971305	Brain	chr2_96975530_T_G_b38	Type II haQTL-Specific	NA
chr2_96976514_96978614	chr2	96976514	96978614	Brain	chr2_97014196_G_C_b38	Type III ARE-Specific	NA
chr2_97007682_97009199	chr2	97007682	97009199	Brain	chr2_96971779_T_C_b38	Type III ARE-Specific	NA
chr2_9738015_9740156	chr2	9738015	9740156	Brain	chr2_9737277_C_G_b38	Type I haQTL-Shared	Muscle;Heart
chr2_97548977_97549479	chr2	97548977	97549479	Brain	chr2_97611404_C_G_b38	Type III ARE-Specific	NA
chr2_97604849_97605718	chr2	97604849	97605718	Brain	chr2_97599807_T_A_b38	Type III ARE-Specific	NA
chr2_97606782_97606990	chr2	97606782	97606990	Brain	chr2_97573504_T_C_b38	Type III ARE-Specific	NA
chr2_97651484_97652415	chr2	97651484	97652415	Brain	chr2_97723050_C_T_b38	Type III ARE-Specific	NA
chr2_99396190_99400450	chr2	99396190	99400450	Brain	chr2_99412013_C_T_b38	Type II haQTL-Specific	NA
chr3_100491668_100493350	chr3	100491668	100493350	Brain	chr3_100540284_G_A_b38	Type II haQTL-Specific	NA
chr3_10483821_10484601	chr3	10483821	10484601	Brain	chr3_10458833_G_A_b38	Type III ARE-Specific	NA
chr3_10600091_10600540	chr3	10600091	10600540	Brain	chr3_10655432_T_C_b38	Type III ARE-Specific	NA
chr3_107024547_107026481	chr3	107024547	107026481	Brain	chr3_106939555_T_C_b38	Type III ARE-Specific	NA
chr3_107027311_107029028	chr3	107027311	107029028	Brain	chr3_107031432_G_A_b38	Type III ARE-Specific	NA
chr3_107044650_107047381	chr3	107044650	107047381	Brain	chr3_107020727_T_C_b38	Type III ARE-Specific	NA
chr3_107926870_107929116	chr3	107926870	107929116	Brain	chr3_107835124_A_G_b38	Type II haQTL-Specific	NA
chr3_110904779_110905022	chr3	110904779	110905022	Brain	chr3_110895332_G_T_b38	Type III ARE-Specific	NA
chr3_110925984_110926704	chr3	110925984	110926704	Brain	chr3_110921896_T_C_b38	Type III ARE-Specific	NA
chr3_112293260_112294981	chr3	112293260	112294981	Brain	chr3_112284520_A_C_b38	Type II haQTL-Specific	NA
chr3_11322805_11324702	chr3	11322805	11324702	Brain	chr3_11250307_T_C_b38	Type II haQTL-Specific	NA
chr3_11555042_11556609	chr3	11555042	11556609	Brain	chr3_11475060_T_A_b38	Type II haQTL-Specific	NA
chr3_120059172_120059952	chr3	120059172	120059952	Brain	chr3_120110396_G_A_b38	Type II haQTL-Specific	NA
chr3_125418122_125418928	chr3	125418122	125418928	Brain	chr3_125422983_A_G_b38	Type III ARE-Specific	NA
chr3_125989699_125991465	chr3	125989699	125991465	Brain	chr3_125990207_G_T_b38	Type I haQTL-Shared	Lung;Muscle;Heart
chr3_128099757_128101662	chr3	128099757	128101662	Brain	chr3_128146667_A_G_b38	Type II haQTL-Specific	NA
chr3_12840088_12842339	chr3	12840088	12842339	Brain	chr3_12864921_T_C_b38	Type II haQTL-Specific	NA
chr3_128497978_128498831	chr3	128497978	128498831	Brain	chr3_128499567_G_A_b38	Type III ARE-Specific	NA
chr3_128679864_128682137	chr3	128679864	128682137	Brain	chr3_128710150_C_T_b38	Type I haQTL-Shared	Heart
chr3_129605325_129606539	chr3	129605325	129606539	Brain	chr3_129618839_C_T_b38	Type II haQTL-Specific	NA
chr3_129722326_129725049	chr3	129722326	129725049	Brain	chr3_129640082_A_C_b38	Type II haQTL-Specific	NA
chr3_13077258_13079720	chr3	13077258	13079720	Brain	chr3_13090134_C_T_b38	Type II haQTL-Specific	NA
chr3_130856142_130856612	chr3	130856142	130856612	Brain	chr3_130868435_C_G_b38	Type III ARE-Specific	NA
chr3_131821008_131821719	chr3	131821008	131821719	Brain	chr3_131739514_A_G_b38	Type II haQTL-Specific	NA
chr3_13222894_13224643	chr3	13222894	13224643	Brain	chr3_13174705_C_T_b38	Type II haQTL-Specific	NA
chr3_132839937_132841318	chr3	132839937	132841318	Brain	chr3_132840332_G_C_b38	Type III ARE-Specific	NA
chr3_135140275_135142093	chr3	135140275	135142093	Brain	chr3_135135400_A_G_b38	Type III ARE-Specific	NA
chr3_13598786_13599953	chr3	13598786	13599953	Brain	chr3_13543813_T_C_b38	Type II haQTL-Specific	NA
chr3_138289856_138290222	chr3	138289856	138290222	Brain	chr3_138380457_C_T_b38	Type III ARE-Specific	NA
chr3_138407837_138410646	chr3	138407837	138410646	Brain	chr3_138411642_T_C_b38	Type III ARE-Specific	NA
chr3_139281078_139282952	chr3	139281078	139282952	Brain	chr3_139281616_C_G_b38	Type III ARE-Specific	NA
chr3_139329731_139331625	chr3	139329731	139331625	Brain	chr3_139331294_C_T_b38	Type III ARE-Specific	NA
chr3_139348034_139349726	chr3	139348034	139349726	Brain	chr3_139358573_C_T_b38	Type III ARE-Specific	NA
chr3_139427783_139428376	chr3	139427783	139428376	Brain	chr3_139347807_A_G_b38	Type III ARE-Specific	NA
chr3_141859636_141861902	chr3	141859636	141861902	Brain	chr3_141813522_G_A_b38	Type II haQTL-Specific	NA
chr3_14216083_14217317	chr3	14216083	14217317	Brain	chr3_14213984_A_G_b38	Type II haQTL-Specific	NA
chr3_14248095_14250171	chr3	14248095	14250171	Brain	chr3_14245650_A_G_b38	Type II haQTL-Specific	NA
chr3_147407976_147408874	chr3	147407976	147408874	Brain	chr3_147334495_C_T_b38	Type III ARE-Specific	NA
chr3_147409401_147412541	chr3	147409401	147412541	Brain	chr3_147334495_C_T_b38	Type II haQTL-Specific	NA
chr3_147420652_147422037	chr3	147420652	147422037	Brain	chr3_147368481_T_C_b38	Type II haQTL-Specific	NA
chr3_147423031_147423843	chr3	147423031	147423843	Brain	chr3_147334495_C_T_b38	Type II haQTL-Specific	NA
chr3_156036147_156038306	chr3	156036147	156038306	Brain	chr3_156042874_A_T_b38	Type III ARE-Specific	NA
chr3_159803858_159805745	chr3	159803858	159805745	Brain	chr3_159838673_A_G_b38	Type II haQTL-Specific	NA
chr3_16892850_16893104	chr3	16892850	16893104	Brain	chr3_16950066_G_A_b38	Type III ARE-Specific	NA
chr3_171320331_171322221	chr3	171320331	171322221	Brain	chr3_171323675_T_C_b38	Type II haQTL-Specific	NA
chr3_171323245_171325363	chr3	171323245	171325363	Brain	chr3_171324044_A_G_b38	Type I haQTL-Shared	Heart
chr3_171417218_171421577	chr3	171417218	171421577	Brain	chr3_171323110_G_C_b38	Type II haQTL-Specific	NA
chr3_171743683_171746359	chr3	171743683	171746359	Brain	chr3_171722762_T_C_b38	Type II haQTL-Specific	NA
chr3_171768910_171771903	chr3	171768910	171771903	Brain	chr3_171769842_G_C_b38	Type II haQTL-Specific	NA
chr3_172676189_172678594	chr3	172676189	172678594	Brain	chr3_172603341_C_G_b38	Type II haQTL-Specific	NA
chr3_172709270_172712002	chr3	172709270	172712002	Brain	chr3_172614195_T_C_b38	Type II haQTL-Specific	NA
chr3_177149427_177151896	chr3	177149427	177151896	Brain	chr3_177146528_T_G_b38	Type II haQTL-Specific	NA
chr3_177657166_177659040	chr3	177657166	177659040	Brain	chr3_177636151_T_C_b38	Type III ARE-Specific	NA
chr3_178096546_178098416	chr3	178096546	178098416	Brain	chr3_178018899_C_T_b38	Type III ARE-Specific	NA
chr3_181714499_181714788	chr3	181714499	181714788	Brain	chr3_181686874_C_T_b38	Type III ARE-Specific	NA
chr3_182671038_182672767	chr3	182671038	182672767	Brain	chr3_182618634_G_A_b38	Type III ARE-Specific	NA
chr3_183812649_183813978	chr3	183812649	183813978	Brain	chr3_183751003_G_A_b38	Type III ARE-Specific	NA
chr3_186965033_186968191	chr3	186965033	186968191	Brain	chr3_186984582_T_C_b38	Type II haQTL-Specific	NA
chr3_188075204_188078840	chr3	188075204	188078840	Brain	chr3_188161812_C_T_b38	Type II haQTL-Specific	NA
chr3_191349990_191351622	chr3	191349990	191351622	Brain	chr3_191414009_G_A_b38	Type I haQTL-Shared	Lung;Muscle;Heart
chr3_191353025_191353627	chr3	191353025	191353627	Brain	chr3_191362934_C_T_b38	Type III ARE-Specific	NA
chr3_192929804_192930163	chr3	192929804	192930163	Brain	chr3_192943184_C_A_b38	Type III ARE-Specific	NA
chr3_192956638_192958953	chr3	192956638	192958953	Brain	chr3_193038821_G_A_b38	Type II haQTL-Specific	NA
chr3_195656855_195658362	chr3	195656855	195658362	Brain	chr3_195603017_A_G_b38	Type I haQTL-Shared	Muscle;Heart
chr3_195694069_195695072	chr3	195694069	195695072	Brain	chr3_195600061_G_C_b38	Type III ARE-Specific	NA
chr3_195698200_195699670	chr3	195698200	195699670	Brain	chr3_195603017_A_G_b38	Type I haQTL-Shared	Muscle
chr3_195954345_195955271	chr3	195954345	195955271	Brain	chr3_195938774_C_G_b38	Type I haQTL-Shared	Muscle
chr3_196262827_196264239	chr3	196262827	196264239	Brain	chr3_196240624_A_C_b38	Type III ARE-Specific	NA
chr3_196528096_196529442	chr3	196528096	196529442	Brain	chr3_196529617_G_A_b38	Type I haQTL-Shared	Muscle
chr3_197208996_197210159	chr3	197208996	197210159	Brain	chr3_197278817_G_C_b38	Type II haQTL-Specific	NA
chr3_197455848_197457490	chr3	197455848	197457490	Brain	chr3_197433728_A_T_b38	Type I haQTL-Shared	Heart
chr3_197627607_197628816	chr3	197627607	197628816	Brain	chr3_197628417_G_C_b38	Type I haQTL-Shared	Muscle;Heart
chr3_19946206_19948543	chr3	19946206	19948543	Brain	chr3_20005613_C_G_b38	Type I haQTL-Shared	Muscle
chr3_32125032_32128264	chr3	32125032	32128264	Brain	chr3_32176297_A_G_b38	Type II haQTL-Specific	NA
chr3_33074698_33075254	chr3	33074698	33075254	Brain	chr3_33109920_G_A_b38	Type III ARE-Specific	NA
chr3_33173023_33174433	chr3	33173023	33174433	Brain	chr3_33223422_C_T_b38	Type II haQTL-Specific	NA
chr3_33388219_33388774	chr3	33388219	33388774	Brain	chr3_33398826_C_T_b38	Type III ARE-Specific	NA
chr3_37941574_37942851	chr3	37941574	37942851	Brain	chr3_37862772_G_A_b38	Type II haQTL-Specific	NA
chr3_42700361_42704054	chr3	42700361	42704054	Brain	chr3_42701078_C_G_b38	Type II haQTL-Specific	NA
chr3_42720431_42723825	chr3	42720431	42723825	Brain	chr3_42735029_C_T_b38	Type I haQTL-Shared	Muscle;Heart
chr3_42724888_42726637	chr3	42724888	42726637	Brain	chr3_42711380_A_C_b38	Type III ARE-Specific	NA
chr3_45611166_45613418	chr3	45611166	45613418	Brain	chr3_45664675_C_T_b38	Type II haQTL-Specific	NA
chr3_46223080_46223616	chr3	46223080	46223616	Brain	chr3_46281223_G_A_b38	Type III ARE-Specific	NA
chr3_47152805_47153508	chr3	47152805	47153508	Brain	chr3_47203330_C_T_b38	Type III ARE-Specific	NA
chr3_48692307_48692635	chr3	48692307	48692635	Brain	chr3_48687378_C_T_b38	Type III ARE-Specific	NA
chr3_49722679_49725243	chr3	49722679	49725243	Brain	chr3_49760336_G_A_b38	Type I haQTL-Shared	Muscle;Heart
chr3_52365947_52369559	chr3	52365947	52369559	Brain	chr3_52467435_G_T_b38	Type III ARE-Specific	NA
chr3_52379187_52380793	chr3	52379187	52380793	Brain	chr3_52338112_T_A_b38	Type III ARE-Specific	NA
chr3_53258633_53260883	chr3	53258633	53260883	Brain	chr3_53258074_C_T_b38	Type I haQTL-Shared	Heart
chr3_53721885_53722300	chr3	53721885	53722300	Brain	chr3_53812897_A_G_b38	Type III ARE-Specific	NA
chr3_53780751_53781209	chr3	53780751	53781209	Brain	chr3_53802715_G_C_b38	Type III ARE-Specific	NA
chr3_56370219_56372130	chr3	56370219	56372130	Brain	chr3_56395915_C_T_b38	Type III ARE-Specific	NA
chr3_56797794_56798069	chr3	56797794	56798069	Brain	chr3_56787497_T_C_b38	Type III ARE-Specific	NA
chr3_56855374_56857046	chr3	56855374	56857046	Brain	chr3_56814971_T_C_b38	Type II haQTL-Specific	NA
chr3_56995694_56996297	chr3	56995694	56996297	Brain	chr3_57078671_G_T_b38	Type III ARE-Specific	NA
chr3_56996748_56999182	chr3	56996748	56999182	Brain	chr3_57026561_G_A_b38	Type II haQTL-Specific	NA
chr3_57014152_57014581	chr3	57014152	57014581	Brain	chr3_57026149_C_T_b38	Type III ARE-Specific	NA
chr3_57014751_57015101	chr3	57014751	57015101	Brain	chr3_56988292_G_T_b38	Type III ARE-Specific	NA
chr3_57016399_57018385	chr3	57016399	57018385	Brain	chr3_57037099_T_C_b38	Type III ARE-Specific	NA
chr3_57947949_57949345	chr3	57947949	57949345	Brain	chr3_57953095_G_A_b38	Type III ARE-Specific	NA
chr3_57950208_57953626	chr3	57950208	57953626	Brain	chr3_57950402_T_A_b38	Type II haQTL-Specific	NA
chr3_58163125_58166044	chr3	58163125	58166044	Brain	chr3_58259428_C_T_b38	Type II haQTL-Specific	NA
chr3_58283315_58283762	chr3	58283315	58283762	Brain	chr3_58346769_C_T_b38	Type III ARE-Specific	NA
chr3_58413349_58414715	chr3	58413349	58414715	Brain	chr3_58351996_T_C_b38	Type II haQTL-Specific	NA
chr3_59876269_59876831	chr3	59876269	59876831	Brain	chr3_59871040_T_C_b38	Type III ARE-Specific	NA
chr3_60145336_60147269	chr3	60145336	60147269	Brain	chr3_60146236_C_A_b38	Type III ARE-Specific	NA
chr3_62587675_62588185	chr3	62587675	62588185	Brain	chr3_62672065_C_T_b38	Type III ARE-Specific	NA
chr3_64186357_64190212	chr3	64186357	64190212	Brain	chr3_64182586_G_C_b38	Type II haQTL-Specific	NA
chr3_66408625_66408829	chr3	66408625	66408829	Brain	chr3_66445053_C_T_b38	Type III ARE-Specific	NA
chr3_69236459_69237911	chr3	69236459	69237911	Brain	chr3_69298391_T_C_b38	Type II haQTL-Specific	NA
chr3_71078963_71079514	chr3	71078963	71079514	Brain	chr3_71093251_T_C_b38	Type III ARE-Specific	NA
chr3_71304452_71306563	chr3	71304452	71306563	Brain	chr3_71305649_C_A_b38	Type II haQTL-Specific	NA
chr3_71495636_71499330	chr3	71495636	71499330	Brain	chr3_71497888_G_A_b38	Type II haQTL-Specific	NA
chr3_71708128_71709752	chr3	71708128	71709752	Brain	chr3_71706777_A_T_b38	Type II haQTL-Specific	NA
chr3_71710530_71710971	chr3	71710530	71710971	Brain	chr3_71711724_C_T_b38	Type III ARE-Specific	NA
chr3_72654883_72655758	chr3	72654883	72655758	Brain	chr3_72614486_T_A_b38	Type III ARE-Specific	NA
chr3_72750274_72750761	chr3	72750274	72750761	Brain	chr3_72731350_T_C_b38	Type III ARE-Specific	NA
chr3_73024572_73027450	chr3	73024572	73027450	Brain	chr3_73003199_T_C_b38	Type II haQTL-Specific	NA
chr3_75429027_75429938	chr3	75429027	75429938	Brain	chr3_75352136_C_T_b38	Type II haQTL-Specific	NA
chr3_84924855_84927418	chr3	84924855	84927418	Brain	chr3_84934767_A_T_b38	Type III ARE-Specific	NA
chr3_87199976_87200706	chr3	87199976	87200706	Brain	chr3_87246218_T_A_b38	Type III ARE-Specific	NA
chr3_90080700_90081192	chr3	90080700	90081192	Brain	chr3_90149207_T_C_b38	Type III ARE-Specific	NA
chr3_9698267_9698446	chr3	9698267	9698446	Brain	chr3_9763506_T_G_b38	Type III ARE-Specific	NA
chr3_98691898_98693782	chr3	98691898	98693782	Brain	chr3_98698637_T_A_b38	Type I haQTL-Shared	Muscle;Heart
chr3_98855328_98855951	chr3	98855328	98855951	Brain	chr3_98850186_G_A_b38	Type III ARE-Specific	NA
chr3_98900628_98903074	chr3	98900628	98903074	Brain	chr3_98918764_G_A_b38	Type II haQTL-Specific	NA
chr3_99070137_99072611	chr3	99070137	99072611	Brain	chr3_99071901_A_G_b38	Type III ARE-Specific	NA
chr4_101345645_101347438	chr4	101345645	101347438	Brain	chr4_101370420_C_T_b38	Type I haQTL-Shared	Lung
chr4_102612272_102613725	chr4	102612272	102613725	Brain	chr4_102582121_G_T_b38	Type II haQTL-Specific	NA
chr4_10296185_10298046	chr4	10296185	10298046	Brain	chr4_10266719_G_A_b38	Type II haQTL-Specific	NA
chr4_1045680_1046153	chr4	1045680	1046153	Brain	chr4_1051396_C_T_b38	Type III ARE-Specific	NA
chr4_109302059_109303826	chr4	109302059	109303826	Brain	chr4_109288209_C_A_b38	Type II haQTL-Specific	NA
chr4_109967927_109968308	chr4	109967927	109968308	Brain	chr4_109976159_C_T_b38	Type III ARE-Specific	NA
chr4_111838313_111840593	chr4	111838313	111840593	Brain	chr4_111808719_T_A_b38	Type III ARE-Specific	NA
chr4_119453861_119456060	chr4	119453861	119456060	Brain	chr4_119461603_C_A_b38	Type I haQTL-Shared	Muscle;Heart
chr4_123553533_123553952	chr4	123553533	123553952	Brain	chr4_123503166_G_C_b38	Type III ARE-Specific	NA
chr4_125728781_125729416	chr4	125728781	125729416	Brain	chr4_125679023_A_G_b38	Type III ARE-Specific	NA
chr4_127643824_127644221	chr4	127643824	127644221	Brain	chr4_127696643_G_A_b38	Type III ARE-Specific	NA
chr4_128454126_128455794	chr4	128454126	128455794	Brain	chr4_128493081_A_G_b38	Type III ARE-Specific	NA
chr4_128826226_128826742	chr4	128826226	128826742	Brain	chr4_128868826_T_C_b38	Type III ARE-Specific	NA
chr4_132866525_132867217	chr4	132866525	132867217	Brain	chr4_132837453_A_G_b38	Type III ARE-Specific	NA
chr4_138215495_138218015	chr4	138215495	138218015	Brain	chr4_138217741_C_A_b38	Type II haQTL-Specific	NA
chr4_138320091_138320905	chr4	138320091	138320905	Brain	chr4_138363189_G_A_b38	Type III ARE-Specific	NA
chr4_138888846_138889890	chr4	138888846	138889890	Brain	chr4_138929557_C_T_b38	Type III ARE-Specific	NA
chr4_138910108_138912953	chr4	138910108	138912953	Brain	chr4_138911055_A_C_b38	Type II haQTL-Specific	NA
chr4_140301659_140303265	chr4	140301659	140303265	Brain	chr4_140297889_C_T_b38	Type II haQTL-Specific	NA
chr4_145827399_145829391	chr4	145827399	145829391	Brain	chr4_145827724_T_G_b38	Type II haQTL-Specific	NA
chr4_151976457_151977940	chr4	151976457	151977940	Brain	chr4_152022474_G_A_b38	Type III ARE-Specific	NA
chr4_152010974_152011172	chr4	152010974	152011172	Brain	chr4_151971623_C_T_b38	Type III ARE-Specific	NA
chr4_152801824_152802790	chr4	152801824	152802790	Brain	chr4_152852466_A_G_b38	Type III ARE-Specific	NA
chr4_153537856_153539485	chr4	153537856	153539485	Brain	chr4_153531096_G_T_b38	Type II haQTL-Specific	NA
chr4_153654818_153657031	chr4	153654818	153657031	Brain	chr4_153744295_G_A_b38	Type II haQTL-Specific	NA
chr4_153792801_153793211	chr4	153792801	153793211	Brain	chr4_153696111_T_C_b38	Type III ARE-Specific	NA
chr4_155160073_155162364	chr4	155160073	155162364	Brain	chr4_155161607_C_A_b38	Type III ARE-Specific	NA
chr4_155207404_155209314	chr4	155207404	155209314	Brain	chr4_155161607_C_A_b38	Type III ARE-Specific	NA
chr4_155959160_155961472	chr4	155959160	155961472	Brain	chr4_155960832_G_A_b38	Type II haQTL-Specific	NA
chr4_16032743_16033926	chr4	16032743	16033926	Brain	chr4_15981995_C_T_b38	Type III ARE-Specific	NA
chr4_164362955_164364454	chr4	164362955	164364454	Brain	chr4_164383605_C_A_b38	Type III ARE-Specific	NA
chr4_165059837_165060732	chr4	165059837	165060732	Brain	chr4_165131116_T_C_b38	Type III ARE-Specific	NA
chr4_167188326_167188930	chr4	167188326	167188930	Brain	chr4_167262315_T_C_b38	Type III ARE-Specific	NA
chr4_169120647_169121049	chr4	169120647	169121049	Brain	chr4_169082781_G_C_b38	Type III ARE-Specific	NA
chr4_169340256_169341600	chr4	169340256	169341600	Brain	chr4_169345590_T_C_b38	Type III ARE-Specific	NA
chr4_169344665_169344909	chr4	169344665	169344909	Brain	chr4_169409997_A_G_b38	Type III ARE-Specific	NA
chr4_169344924_169346717	chr4	169344924	169346717	Brain	chr4_169345590_T_C_b38	Type II haQTL-Specific	NA
chr4_170004380_170004557	chr4	170004380	170004557	Brain	chr4_169947793_G_T_b38	Type III ARE-Specific	NA
chr4_173415180_173417396	chr4	173415180	173417396	Brain	chr4_173442356_T_G_b38	Type II haQTL-Specific	NA
chr4_173435788_173436493	chr4	173435788	173436493	Brain	chr4_173434922_C_T_b38	Type II haQTL-Specific	NA
chr4_173447487_173450392	chr4	173447487	173450392	Brain	chr4_173437101_A_G_b38	Type II haQTL-Specific	NA
chr4_17529172_17529995	chr4	17529172	17529995	Brain	chr4_17464081_G_A_b38	Type III ARE-Specific	NA
chr4_175621597_175623221	chr4	175621597	175623221	Brain	chr4_175626425_G_A_b38	Type III ARE-Specific	NA
chr4_17576532_17581270	chr4	17576532	17581270	Brain	chr4_17568021_T_C_b38	Type I haQTL-Shared	Heart
chr4_178228329_178229756	chr4	178228329	178229756	Brain	chr4_178249815_A_C_b38	Type III ARE-Specific	NA
chr4_178229903_178231556	chr4	178229903	178231556	Brain	chr4_178231425_G_A_b38	Type III ARE-Specific	NA
chr4_1833157_1834701	chr4	1833157	1834701	Brain	chr4_1864631_T_C_b38	Type III ARE-Specific	NA
chr4_184267026_184269147	chr4	184267026	184269147	Brain	chr4_184268125_G_T_b38	Type I haQTL-Shared	Muscle;Heart
chr4_184447357_184450339	chr4	184447357	184450339	Brain	chr4_184444435_T_C_b38	Type II haQTL-Specific	NA
chr4_184716980_184718325	chr4	184716980	184718325	Brain	chr4_184671098_G_A_b38	Type III ARE-Specific	NA
chr4_185226526_185227821	chr4	185226526	185227821	Brain	chr4_185150956_A_G_b38	Type II haQTL-Specific	NA
chr4_186203288_186205138	chr4	186203288	186205138	Brain	chr4_186200855_C_A_b38	Type I haQTL-Shared	Muscle;Heart
chr4_18635306_18636293	chr4	18635306	18636293	Brain	chr4_18635792_T_C_b38	Type III ARE-Specific	NA
chr4_186651160_186652476	chr4	186651160	186652476	Brain	chr4_186662929_C_T_b38	Type II haQTL-Specific	NA
chr4_1971072_1972083	chr4	1971072	1972083	Brain	chr4_2019596_C_G_b38	Type III ARE-Specific	NA
chr4_22572341_22574343	chr4	22572341	22574343	Brain	chr4_22520152_C_T_b38	Type III ARE-Specific	NA
chr4_24800365_24803432	chr4	24800365	24803432	Brain	chr4_24829828_G_A_b38	Type II haQTL-Specific	NA
chr4_24816406_24817900	chr4	24816406	24817900	Brain	chr4_24825244_T_C_b38	Type III ARE-Specific	NA
chr4_28224849_28227037	chr4	28224849	28227037	Brain	chr4_28268113_A_G_b38	Type III ARE-Specific	NA
chr4_28276356_28277019	chr4	28276356	28277019	Brain	chr4_28263267_T_C_b38	Type III ARE-Specific	NA
chr4_28277149_28279796	chr4	28277149	28279796	Brain	chr4_28255067_A_G_b38	Type III ARE-Specific	NA
chr4_35464551_35466513	chr4	35464551	35466513	Brain	chr4_35509159_G_T_b38	Type III ARE-Specific	NA
chr4_37756879_37758953	chr4	37756879	37758953	Brain	chr4_37757961_G_T_b38	Type II haQTL-Specific	NA
chr4_37825467_37827782	chr4	37825467	37827782	Brain	chr4_37822703_C_G_b38	Type I haQTL-Shared	Muscle;Heart
chr4_38677718_38679157	chr4	38677718	38679157	Brain	chr4_38723324_C_A_b38	Type II haQTL-Specific	NA
chr4_41199984_41200340	chr4	41199984	41200340	Brain	chr4_41218638_A_G_b38	Type III ARE-Specific	NA
chr4_41643115_41645277	chr4	41643115	41645277	Brain	chr4_41665756_A_G_b38	Type II haQTL-Specific	NA
chr4_56544011_56545628	chr4	56544011	56545628	Brain	chr4_56553977_T_C_b38	Type II haQTL-Specific	NA
chr4_56653388_56657185	chr4	56653388	56657185	Brain	chr4_56657703_T_C_b38	Type I haQTL-Shared	Muscle;Heart
chr4_59597057_59598949	chr4	59597057	59598949	Brain	chr4_59599608_G_T_b38	Type III ARE-Specific	NA
chr4_667158_667451	chr4	667158	667451	Brain	chr4_699708_A_G_b38	Type III ARE-Specific	NA
chr4_67374013_67376039	chr4	67374013	67376039	Brain	chr4_67390711_G_A_b38	Type III ARE-Specific	NA
chr4_6848315_6849503	chr4	6848315	6849503	Brain	chr4_6754209_C_T_b38	Type II haQTL-Specific	NA
chr4_72390940_72391278	chr4	72390940	72391278	Brain	chr4_72315133_A_C_b38	Type III ARE-Specific	NA
chr4_7275004_7275577	chr4	7275004	7275577	Brain	chr4_7271367_A_G_b38	Type III ARE-Specific	NA
chr4_7299418_7299596	chr4	7299418	7299596	Brain	chr4_7308735_C_A_b38	Type III ARE-Specific	NA
chr4_7312301_7314677	chr4	7312301	7314677	Brain	chr4_7313460_A_G_b38	Type III ARE-Specific	NA
chr4_7321985_7325311	chr4	7321985	7325311	Brain	chr4_7313235_A_C_b38	Type II haQTL-Specific	NA
chr4_7326395_7328012	chr4	7326395	7328012	Brain	chr4_7317586_T_C_b38	Type III ARE-Specific	NA
chr4_73419269_73420365	chr4	73419269	73420365	Brain	chr4_73452460_T_C_b38	Type III ARE-Specific	NA
chr4_7341988_7343705	chr4	7341988	7343705	Brain	chr4_7320567_G_A_b38	Type III ARE-Specific	NA
chr4_7350137_7353299	chr4	7350137	7353299	Brain	chr4_7351325_C_T_b38	Type III ARE-Specific	NA
chr4_7364556_7367056	chr4	7364556	7367056	Brain	chr4_7317586_T_C_b38	Type II haQTL-Specific	NA
chr4_7381153_7382923	chr4	7381153	7382923	Brain	chr4_7315154_G_C_b38	Type II haQTL-Specific	NA
chr4_74932531_74932910	chr4	74932531	74932910	Brain	chr4_74989341_T_C_b38	Type III ARE-Specific	NA
chr4_76187984_76189273	chr4	76187984	76189273	Brain	chr4_76164767_G_C_b38	Type II haQTL-Specific	NA
chr4_81833068_81833791	chr4	81833068	81833791	Brain	chr4_81833856_A_C_b38	Type III ARE-Specific	NA
chr4_81833868_81834425	chr4	81833868	81834425	Brain	chr4_81833856_A_C_b38	Type III ARE-Specific	NA
chr4_8506039_8507971	chr4	8506039	8507971	Brain	chr4_8596076_T_C_b38	Type II haQTL-Specific	NA
chr4_85929376_85931888	chr4	85929376	85931888	Brain	chr4_85846406_A_C_b38	Type II haQTL-Specific	NA
chr4_86055919_86056443	chr4	86055919	86056443	Brain	chr4_86077227_A_G_b38	Type III ARE-Specific	NA
chr4_86107936_86108296	chr4	86107936	86108296	Brain	chr4_86139996_C_G_b38	Type III ARE-Specific	NA
chr4_86541815_86542448	chr4	86541815	86542448	Brain	chr4_86502998_C_T_b38	Type III ARE-Specific	NA
chr4_86608237_86609810	chr4	86608237	86609810	Brain	chr4_86653489_T_G_b38	Type III ARE-Specific	NA
chr4_86719453_86721738	chr4	86719453	86721738	Brain	chr4_86781275_G_C_b38	Type III ARE-Specific	NA
chr4_87482112_87482517	chr4	87482112	87482517	Brain	chr4_87578939_T_A_b38	Type II haQTL-Specific	NA
chr4_87520371_87522971	chr4	87520371	87522971	Brain	chr4_87593401_A_G_b38	Type II haQTL-Specific	NA
chr4_92303462_92306480	chr4	92303462	92306480	Brain	chr4_92402845_A_G_b38	Type II haQTL-Specific	NA
chr4_92457394_92457848	chr4	92457394	92457848	Brain	chr4_92534754_C_T_b38	Type III ARE-Specific	NA
chr4_92565575_92567096	chr4	92565575	92567096	Brain	chr4_92581104_A_G_b38	Type III ARE-Specific	NA
chr4_92580049_92582525	chr4	92580049	92582525	Brain	chr4_92594221_A_G_b38	Type III ARE-Specific	NA
chr4_92582641_92583411	chr4	92582641	92583411	Brain	chr4_92572014_A_G_b38	Type III ARE-Specific	NA
chr4_92634332_92637037	chr4	92634332	92637037	Brain	chr4_92578365_A_T_b38	Type III ARE-Specific	NA
chr4_93750809_93752372	chr4	93750809	93752372	Brain	chr4_93725140_C_A_b38	Type III ARE-Specific	NA
chr4_94621316_94621708	chr4	94621316	94621708	Brain	chr4_94711752_A_G_b38	Type III ARE-Specific	NA
chr4_96542428_96544293	chr4	96542428	96544293	Brain	chr4_96585744_A_G_b38	Type III ARE-Specific	NA
chr4_98658729_98660581	chr4	98658729	98660581	Brain	chr4_98599430_A_T_b38	Type II haQTL-Specific	NA
chr5_10123146_10125432	chr5	10123146	10125432	Brain	chr5_10055804_G_A_b38	Type II haQTL-Specific	NA
chr5_112894710_112897320	chr5	112894710	112897320	Brain	chr5_112914664_A_C_b38	Type II haQTL-Specific	NA
chr5_113249194_113251837	chr5	113249194	113251837	Brain	chr5_113197636_A_G_b38	Type I haQTL-Shared	Muscle
chr5_113562042_113564217	chr5	113562042	113564217	Brain	chr5_113645163_G_T_b38	Type III ARE-Specific	NA
chr5_11385201_11387106	chr5	11385201	11387106	Brain	chr5_11470176_C_T_b38	Type III ARE-Specific	NA
chr5_115315850_115316518	chr5	115315850	115316518	Brain	chr5_115227194_A_G_b38	Type III ARE-Specific	NA
chr5_124156374_124158038	chr5	124156374	124158038	Brain	chr5_124091064_G_T_b38	Type II haQTL-Specific	NA
chr5_125811686_125813727	chr5	125811686	125813727	Brain	chr5_125808350_A_G_b38	Type III ARE-Specific	NA
chr5_126503202_126504851	chr5	126503202	126504851	Brain	chr5_126449546_G_A_b38	Type II haQTL-Specific	NA
chr5_128736232_128738190	chr5	128736232	128738190	Brain	chr5_128759098_A_G_b38	Type III ARE-Specific	NA
chr5_128975661_128977131	chr5	128975661	128977131	Brain	chr5_128899367_G_A_b38	Type III ARE-Specific	NA
chr5_134058004_134060413	chr5	134058004	134060413	Brain	chr5_134059106_T_C_b38	Type I haQTL-Shared	Muscle;Heart
chr5_1355076_1356691	chr5	1355076	1356691	Brain	chr5_1345966_T_C_b38	Type III ARE-Specific	NA
chr5_136992292_136994835	chr5	136992292	136994835	Brain	chr5_136931318_C_T_b38	Type II haQTL-Specific	NA
chr5_138053711_138055902	chr5	138053711	138055902	Brain	chr5_137987428_A_G_b38	Type II haQTL-Specific	NA
chr5_138564567_138564908	chr5	138564567	138564908	Brain	chr5_138664683_T_A_b38	Type III ARE-Specific	NA
chr5_140272798_140274328	chr5	140272798	140274328	Brain	chr5_140291006_C_G_b38	Type II haQTL-Specific	NA
chr5_140344997_140348429	chr5	140344997	140348429	Brain	chr5_140413883_T_C_b38	Type II haQTL-Specific	NA
chr5_140358542_140359025	chr5	140358542	140359025	Brain	chr5_140418422_A_C_b38	Type III ARE-Specific	NA
chr5_140425337_140425689	chr5	140425337	140425689	Brain	chr5_140334176_G_A_b38	Type III ARE-Specific	NA
chr5_140630484_140633744	chr5	140630484	140633744	Brain	chr5_140669122_A_G_b38	Type II haQTL-Specific	NA
chr5_140806756_140807663	chr5	140806756	140807663	Brain	chr5_140854357_G_A_b38	Type III ARE-Specific	NA
chr5_140855812_140856509	chr5	140855812	140856509	Brain	chr5_140859624_G_C_b38	Type III ARE-Specific	NA
chr5_14199242_14200783	chr5	14199242	14200783	Brain	chr5_14172011_A_G_b38	Type II haQTL-Specific	NA
chr5_142643347_142645888	chr5	142643347	142645888	Brain	chr5_142553048_T_A_b38	Type II haQTL-Specific	NA
chr5_142678110_142678961	chr5	142678110	142678961	Brain	chr5_142596092_G_A_b38	Type III ARE-Specific	NA
chr5_14501337_14504503	chr5	14501337	14504503	Brain	chr5_14419918_A_C_b38	Type II haQTL-Specific	NA
chr5_145961252_145961643	chr5	145961252	145961643	Brain	chr5_145862783_T_C_b38	Type III ARE-Specific	NA
chr5_14743566_14746298	chr5	14743566	14746298	Brain	chr5_14751479_T_G_b38	Type II haQTL-Specific	NA
chr5_14820911_14823110	chr5	14820911	14823110	Brain	chr5_14896177_G_A_b38	Type II haQTL-Specific	NA
chr5_148319636_148321091	chr5	148319636	148321091	Brain	chr5_148358442_G_A_b38	Type II haQTL-Specific	NA
chr5_148558679_148559179	chr5	148558679	148559179	Brain	chr5_148611722_C_T_b38	Type III ARE-Specific	NA
chr5_149052670_149055156	chr5	149052670	149055156	Brain	chr5_149050941_G_A_b38	Type II haQTL-Specific	NA
chr5_150338381_150340112	chr5	150338381	150340112	Brain	chr5_150341244_T_C_b38	Type II haQTL-Specific	NA
chr5_150945833_150947568	chr5	150945833	150947568	Brain	chr5_150907283_C_T_b38	Type II haQTL-Specific	NA
chr5_151451752_151453201	chr5	151451752	151453201	Brain	chr5_151452352_G_C_b38	Type III ARE-Specific	NA
chr5_152375795_152378241	chr5	152375795	152378241	Brain	chr5_152339830_T_C_b38	Type III ARE-Specific	NA
chr5_152489631_152491022	chr5	152489631	152491022	Brain	chr5_152455313_G_T_b38	Type III ARE-Specific	NA
chr5_154020240_154021091	chr5	154020240	154021091	Brain	chr5_154079845_C_T_b38	Type III ARE-Specific	NA
chr5_154259977_154260446	chr5	154259977	154260446	Brain	chr5_154284011_C_T_b38	Type III ARE-Specific	NA
chr5_156469322_156470469	chr5	156469322	156470469	Brain	chr5_156480477_A_G_b38	Type III ARE-Specific	NA
chr5_158854268_158854992	chr5	158854268	158854992	Brain	chr5_158948661_G_A_b38	Type II haQTL-Specific	NA
chr5_163378779_163380376	chr5	163378779	163380376	Brain	chr5_163376925_G_A_b38	Type III ARE-Specific	NA
chr5_167296120_167296410	chr5	167296120	167296410	Brain	chr5_167359340_C_A_b38	Type III ARE-Specific	NA
chr5_169893994_169896725	chr5	169893994	169896725	Brain	chr5_169898590_G_A_b38	Type III ARE-Specific	NA
chr5_169976477_169978099	chr5	169976477	169978099	Brain	chr5_169975214_A_G_b38	Type II haQTL-Specific	NA
chr5_172692562_172694102	chr5	172692562	172694102	Brain	chr5_172726105_T_A_b38	Type II haQTL-Specific	NA
chr5_172896483_172899063	chr5	172896483	172899063	Brain	chr5_172901130_C_T_b38	Type I haQTL-Shared	Lung;Muscle;Heart
chr5_176875410_176876287	chr5	176875410	176876287	Brain	chr5_176967673_T_C_b38	Type III ARE-Specific	NA
chr5_178062178_178062499	chr5	178062178	178062499	Brain	chr5_178040979_A_G_b38	Type III ARE-Specific	NA
chr5_178346004_178347771	chr5	178346004	178347771	Brain	chr5_178347744_A_G_b38	Type III ARE-Specific	NA
chr5_178940002_178942009	chr5	178940002	178942009	Brain	chr5_178924321_C_T_b38	Type II haQTL-Specific	NA
chr5_180313620_180314934	chr5	180313620	180314934	Brain	chr5_180314374_C_A_b38	Type II haQTL-Specific	NA
chr5_227045_229912	chr5	227045	229912	Brain	chr5_254182_A_G_b38	Type III ARE-Specific	NA
chr5_3264259_3266570	chr5	3264259	3266570	Brain	chr5_3265732_G_A_b38	Type III ARE-Specific	NA
chr5_36439711_36440337	chr5	36439711	36440337	Brain	chr5_36485847_A_T_b38	Type III ARE-Specific	NA
chr5_37062707_37064024	chr5	37062707	37064024	Brain	chr5_37144233_A_C_b38	Type III ARE-Specific	NA
chr5_414690_416715	chr5	414690	416715	Brain	chr5_420611_C_G_b38	Type II haQTL-Specific	NA
chr5_54759923_54762532	chr5	54759923	54762532	Brain	chr5_54832153_C_T_b38	Type II haQTL-Specific	NA
chr5_55474508_55475241	chr5	55474508	55475241	Brain	chr5_55563126_T_C_b38	Type III ARE-Specific	NA
chr5_55489238_55489614	chr5	55489238	55489614	Brain	chr5_55463075_T_C_b38	Type III ARE-Specific	NA
chr5_55772078_55774314	chr5	55772078	55774314	Brain	chr5_55817648_C_T_b38	Type III ARE-Specific	NA
chr5_56950269_56952151	chr5	56950269	56952151	Brain	chr5_57050784_T_C_b38	Type II haQTL-Specific	NA
chr5_57668245_57669808	chr5	57668245	57669808	Brain	chr5_57655654_C_T_b38	Type III ARE-Specific	NA
chr5_61674217_61676241	chr5	61674217	61676241	Brain	chr5_61648933_G_C_b38	Type III ARE-Specific	NA
chr5_6227989_6229423	chr5	6227989	6229423	Brain	chr5_6212384_G_A_b38	Type III ARE-Specific	NA
chr5_65623292_65625949	chr5	65623292	65625949	Brain	chr5_65552025_T_C_b38	Type I haQTL-Shared	Heart
chr5_66617681_66619686	chr5	66617681	66619686	Brain	chr5_66649924_A_G_b38	Type II haQTL-Specific	NA
chr5_693419_694534	chr5	693419	694534	Brain	chr5_692772_T_C_b38	Type I haQTL-Shared	Muscle;Heart
chr5_72185713_72187372	chr5	72185713	72187372	Brain	chr5_72196907_C_T_b38	Type II haQTL-Specific	NA
chr5_72349094_72350713	chr5	72349094	72350713	Brain	chr5_72442054_A_C_b38	Type III ARE-Specific	NA
chr5_72355518_72357466	chr5	72355518	72357466	Brain	chr5_72421101_C_G_b38	Type II haQTL-Specific	NA
chr5_72442740_72444494	chr5	72442740	72444494	Brain	chr5_72405192_G_C_b38	Type II haQTL-Specific	NA
chr5_72608030_72608524	chr5	72608030	72608524	Brain	chr5_72532416_A_G_b38	Type III ARE-Specific	NA
chr5_73917539_73920286	chr5	73917539	73920286	Brain	chr5_73958715_A_G_b38	Type II haQTL-Specific	NA
chr5_74521710_74522096	chr5	74521710	74522096	Brain	chr5_74512448_G_A_b38	Type III ARE-Specific	NA
chr5_74616379_74616888	chr5	74616379	74616888	Brain	chr5_74561536_A_G_b38	Type III ARE-Specific	NA
chr5_748819_749733	chr5	748819	749733	Brain	chr5_742816_G_A_b38	Type III ARE-Specific	NA
chr5_75681742_75682207	chr5	75681742	75682207	Brain	chr5_75594793_A_G_b38	Type III ARE-Specific	NA
chr5_76523998_76524322	chr5	76523998	76524322	Brain	chr5_76436413_G_A_b38	Type III ARE-Specific	NA
chr5_772853_773938	chr5	772853	773938	Brain	chr5_707122_A_G_b38	Type III ARE-Specific	NA
chr5_7755992_7757873	chr5	7755992	7757873	Brain	chr5_7791198_C_A_b38	Type II haQTL-Specific	NA
chr5_7868260_7870128	chr5	7868260	7870128	Brain	chr5_7862268_T_C_b38	Type II haQTL-Specific	NA
chr5_80082174_80085444	chr5	80082174	80085444	Brain	chr5_80046166_C_A_b38	Type II haQTL-Specific	NA
chr5_80229306_80230382	chr5	80229306	80230382	Brain	chr5_80230339_T_C_b38	Type II haQTL-Specific	NA
chr5_80230650_80231211	chr5	80230650	80231211	Brain	chr5_80219469_C_T_b38	Type III ARE-Specific	NA
chr5_80231269_80231644	chr5	80231269	80231644	Brain	chr5_80232207_A_G_b38	Type III ARE-Specific	NA
chr5_80764808_80766051	chr5	80764808	80766051	Brain	chr5_80690128_A_C_b38	Type III ARE-Specific	NA
chr5_81244308_81248687	chr5	81244308	81248687	Brain	chr5_81234712_A_G_b38	Type II haQTL-Specific	NA
chr5_81638677_81639060	chr5	81638677	81639060	Brain	chr5_81711166_A_G_b38	Type III ARE-Specific	NA
chr5_81759219_81759747	chr5	81759219	81759747	Brain	chr5_81691592_C_G_b38	Type III ARE-Specific	NA
chr5_87120147_87123800	chr5	87120147	87123800	Brain	chr5_87122271_A_G_b38	Type II haQTL-Specific	NA
chr5_88085448_88085976	chr5	88085448	88085976	Brain	chr5_88013945_G_T_b38	Type III ARE-Specific	NA
chr5_88839253_88839758	chr5	88839253	88839758	Brain	chr5_88916436_G_A_b38	Type III ARE-Specific	NA
chr5_89447650_89448139	chr5	89447650	89448139	Brain	chr5_89406761_C_T_b38	Type III ARE-Specific	NA
chr5_91369392_91369872	chr5	91369392	91369872	Brain	chr5_91316142_T_C_b38	Type III ARE-Specific	NA
chr5_97554407_97556073	chr5	97554407	97556073	Brain	chr5_97571867_A_G_b38	Type III ARE-Specific	NA
chr6_100190729_100191694	chr6	100190729	100191694	Brain	chr6_100192950_T_C_b38	Type III ARE-Specific	NA
chr6_10314944_10317409	chr6	10314944	10317409	Brain	chr6_10316435_T_A_b38	Type III ARE-Specific	NA
chr6_105455091_105455348	chr6	105455091	105455348	Brain	chr6_105370268_G_A_b38	Type III ARE-Specific	NA
chr6_105875712_105876842	chr6	105875712	105876842	Brain	chr6_105876044_G_A_b38	Type II haQTL-Specific	NA
chr6_107586482_107588372	chr6	107586482	107588372	Brain	chr6_107588215_T_G_b38	Type II haQTL-Specific	NA
chr6_107866374_107867526	chr6	107866374	107867526	Brain	chr6_107778346_G_T_b38	Type III ARE-Specific	NA
chr6_109721604_109721851	chr6	109721604	109721851	Brain	chr6_109795967_C_T_b38	Type III ARE-Specific	NA
chr6_110356514_110358021	chr6	110356514	110358021	Brain	chr6_110338549_C_T_b38	Type II haQTL-Specific	NA
chr6_110616983_110617577	chr6	110616983	110617577	Brain	chr6_110607597_T_C_b38	Type III ARE-Specific	NA
chr6_110618042_110620258	chr6	110618042	110620258	Brain	chr6_110648804_A_G_b38	Type II haQTL-Specific	NA
chr6_110656027_110656706	chr6	110656027	110656706	Brain	chr6_110571302_C_A_b38	Type III ARE-Specific	NA
chr6_110873781_110877146	chr6	110873781	110877146	Brain	chr6_110959857_C_T_b38	Type II haQTL-Specific	NA
chr6_111554534_111555197	chr6	111554534	111555197	Brain	chr6_111635063_C_T_b38	Type II haQTL-Specific	NA
chr6_11315727_11317393	chr6	11315727	11317393	Brain	chr6_11238791_A_G_b38	Type II haQTL-Specific	NA
chr6_113558462_113560122	chr6	113558462	113560122	Brain	chr6_113657770_C_T_b38	Type II haQTL-Specific	NA
chr6_116015801_116018487	chr6	116015801	116018487	Brain	chr6_116096949_G_A_b38	Type II haQTL-Specific	NA
chr6_117136854_117140094	chr6	117136854	117140094	Brain	chr6_117207488_G_A_b38	Type II haQTL-Specific	NA
chr6_117986126_117987258	chr6	117986126	117987258	Brain	chr6_118013705_G_T_b38	Type III ARE-Specific	NA
chr6_118799986_118801554	chr6	118799986	118801554	Brain	chr6_118894893_C_G_b38	Type II haQTL-Specific	NA
chr6_121020063_121022203	chr6	121020063	121022203	Brain	chr6_121082966_C_T_b38	Type III ARE-Specific	NA
chr6_125746305_125749435	chr6	125746305	125749435	Brain	chr6_125794675_T_C_b38	Type II haQTL-Specific	NA
chr6_125843035_125843655	chr6	125843035	125843655	Brain	chr6_125853069_T_C_b38	Type III ARE-Specific	NA
chr6_125843811_125846372	chr6	125843811	125846372	Brain	chr6_125827981_C_T_b38	Type II haQTL-Specific	NA
chr6_125967516_125967916	chr6	125967516	125967916	Brain	chr6_125961140_G_A_b38	Type III ARE-Specific	NA
chr6_125967995_125968694	chr6	125967995	125968694	Brain	chr6_125937746_A_G_b38	Type III ARE-Specific	NA
chr6_128821392_128822239	chr6	128821392	128822239	Brain	chr6_128835453_G_A_b38	Type III ARE-Specific	NA
chr6_130927865_130930080	chr6	130927865	130930080	Brain	chr6_130982666_A_G_b38	Type II haQTL-Specific	NA
chr6_132279299_132280174	chr6	132279299	132280174	Brain	chr6_132298207_T_G_b38	Type II haQTL-Specific	NA
chr6_132298394_132299679	chr6	132298394	132299679	Brain	chr6_132319178_G_A_b38	Type III ARE-Specific	NA
chr6_133358534_133361421	chr6	133358534	133361421	Brain	chr6_133369371_G_A_b38	Type II haQTL-Specific	NA
chr6_13404142_13408458	chr6	13404142	13408458	Brain	chr6_13405858_A_C_b38	Type II haQTL-Specific	NA
chr6_134116586_134118522	chr6	134116586	134118522	Brain	chr6_134120833_C_T_b38	Type III ARE-Specific	NA
chr6_134908238_134910113	chr6	134908238	134910113	Brain	chr6_134978544_T_C_b38	Type II haQTL-Specific	NA
chr6_137823520_137824901	chr6	137823520	137824901	Brain	chr6_137745550_G_A_b38	Type II haQTL-Specific	NA
chr6_137847744_137847935	chr6	137847744	137847935	Brain	chr6_137930498_T_C_b38	Type III ARE-Specific	NA
chr6_142499861_142501338	chr6	142499861	142501338	Brain	chr6_142401865_G_A_b38	Type II haQTL-Specific	NA
chr6_143457671_143458247	chr6	143457671	143458247	Brain	chr6_143546269_C_T_b38	Type II haQTL-Specific	NA
chr6_150765391_150765652	chr6	150765391	150765652	Brain	chr6_150762416_T_C_b38	Type III ARE-Specific	NA
chr6_154750295_154750848	chr6	154750295	154750848	Brain	chr6_154668834_C_G_b38	Type III ARE-Specific	NA
chr6_157454544_157456860	chr6	157454544	157456860	Brain	chr6_157455089_C_T_b38	Type II haQTL-Specific	NA
chr6_157512198_157513685	chr6	157512198	157513685	Brain	chr6_157593223_C_G_b38	Type III ARE-Specific	NA
chr6_1580753_1582518	chr6	1580753	1582518	Brain	chr6_1581999_C_G_b38	Type III ARE-Specific	NA
chr6_158583886_158585255	chr6	158583886	158585255	Brain	chr6_158624262_G_A_b38	Type III ARE-Specific	NA
chr6_159808268_159809965	chr6	159808268	159809965	Brain	chr6_159792404_C_A_b38	Type III ARE-Specific	NA
chr6_160087513_160089316	chr6	160087513	160089316	Brain	chr6_160022396_A_G_b38	Type II haQTL-Specific	NA
chr6_163150334_163151767	chr6	163150334	163151767	Brain	chr6_163144427_C_T_b38	Type III ARE-Specific	NA
chr6_163283945_163286755	chr6	163283945	163286755	Brain	chr6_163285610_A_G_b38	Type II haQTL-Specific	NA
chr6_164395359_164397524	chr6	164395359	164397524	Brain	chr6_164393359_C_A_b38	Type II haQTL-Specific	NA
chr6_165183070_165185627	chr6	165183070	165185627	Brain	chr6_165135484_C_A_b38	Type II haQTL-Specific	NA
chr6_167214080_167215011	chr6	167214080	167215011	Brain	chr6_167216325_T_C_b38	Type III ARE-Specific	NA
chr6_167495348_167497288	chr6	167495348	167497288	Brain	chr6_167496397_G_T_b38	Type II haQTL-Specific	NA
chr6_167995802_167997144	chr6	167995802	167997144	Brain	chr6_167896755_T_C_b38	Type II haQTL-Specific	NA
chr6_168285954_168288106	chr6	168285954	168288106	Brain	chr6_168287135_A_C_b38	Type III ARE-Specific	NA
chr6_168862367_168866238	chr6	168862367	168866238	Brain	chr6_168863895_C_T_b38	Type II haQTL-Specific	NA
chr6_170184682_170186652	chr6	170184682	170186652	Brain	chr6_170187601_G_A_b38	Type III ARE-Specific	NA
chr6_170242999_170245529	chr6	170242999	170245529	Brain	chr6_170245197_G_C_b38	Type III ARE-Specific	NA
chr6_170398626_170399210	chr6	170398626	170399210	Brain	chr6_170395108_C_G_b38	Type III ARE-Specific	NA
chr6_17472399_17475115	chr6	17472399	17475115	Brain	chr6_17493459_C_G_b38	Type I haQTL-Shared	Muscle
chr6_18359072_18360938	chr6	18359072	18360938	Brain	chr6_18318926_C_T_b38	Type II haQTL-Specific	NA
chr6_1917442_1918411	chr6	1917442	1918411	Brain	chr6_1873987_C_T_b38	Type III ARE-Specific	NA
chr6_20831034_20831982	chr6	20831034	20831982	Brain	chr6_20826050_C_A_b38	Type III ARE-Specific	NA
chr6_22367208_22367428	chr6	22367208	22367428	Brain	chr6_22310963_T_C_b38	Type III ARE-Specific	NA
chr6_24645068_24646932	chr6	24645068	24646932	Brain	chr6_24646593_C_T_b38	Type II haQTL-Specific	NA
chr6_25404094_25405523	chr6	25404094	25405523	Brain	chr6_25410013_T_A_b38	Type II haQTL-Specific	NA
chr6_26020257_26022364	chr6	26020257	26022364	Brain	chr6_26046516_T_G_b38	Type II haQTL-Specific	NA
chr6_26304615_26306204	chr6	26304615	26306204	Brain	chr6_26319306_T_C_b38	Type I haQTL-Shared	Heart
chr6_27760932_27763072	chr6	27760932	27763072	Brain	chr6_27824862_C_T_b38	Type III ARE-Specific	NA
chr6_28266211_28268096	chr6	28266211	28268096	Brain	chr6_28338035_C_A_b38	Type I haQTL-Shared	Heart
chr6_29886949_29889174	chr6	29886949	29889174	Brain	chr6_29955646_C_T_b38	Type I haQTL-Shared	Lung;Muscle;Heart
chr6_29925886_29927699	chr6	29925886	29927699	Brain	chr6_29953923_C_T_b38	Type I haQTL-Shared	Lung;Muscle;Heart
chr6_29941181_29943917	chr6	29941181	29943917	Brain	chr6_29945982_A_G_b38	Type I haQTL-Shared	Lung;Heart
chr6_29964266_29967540	chr6	29964266	29967540	Brain	chr6_29947989_C_A_b38	Type II haQTL-Specific	NA
chr6_31066897_31068064	chr6	31066897	31068064	Brain	chr6_31086910_T_C_b38	Type III ARE-Specific	NA
chr6_31113339_31115990	chr6	31113339	31115990	Brain	chr6_31114627_C_T_b38	Type I haQTL-Shared	Lung;Muscle
chr6_31116578_31117764	chr6	31116578	31117764	Brain	chr6_31114627_C_T_b38	Type I haQTL-Shared	Heart
chr6_31270660_31273141	chr6	31270660	31273141	Brain	chr6_31272516_C_T_b38	Type I haQTL-Shared	Lung;Muscle;Heart
chr6_31354749_31358338	chr6	31354749	31358338	Brain	chr6_31358547_C_T_b38	Type I haQTL-Shared	Lung;Muscle;Heart
chr6_32529153_32531380	chr6	32529153	32531380	Brain	chr6_32550491_C_T_b38	Type I haQTL-Shared	Muscle;Heart
chr6_32583546_32584994	chr6	32583546	32584994	Brain	chr6_32577784_T_C_b38	Type I haQTL-Shared	Lung;Heart
chr6_32587792_32590987	chr6	32587792	32590987	Brain	chr6_32602701_A_G_b38	Type I haQTL-Shared	Lung;Muscle;Heart
chr6_32603196_32605378	chr6	32603196	32605378	Brain	chr6_32605821_T_C_b38	Type I haQTL-Shared	Muscle;Heart
chr6_32609013_32611168	chr6	32609013	32611168	Brain	chr6_32670163_A_T_b38	Type I haQTL-Shared	Heart
chr6_32664413_32666813	chr6	32664413	32666813	Brain	chr6_32684804_T_C_b38	Type I haQTL-Shared	Lung;Muscle;Heart
chr6_33116472_33118278	chr6	33116472	33118278	Brain	chr6_33122321_A_G_b38	Type III ARE-Specific	NA
chr6_3484350_3485985	chr6	3484350	3485985	Brain	chr6_3487189_T_C_b38	Type III ARE-Specific	NA
chr6_35355812_35356846	chr6	35355812	35356846	Brain	chr6_35430101_C_T_b38	Type III ARE-Specific	NA
chr6_36129708_36130296	chr6	36129708	36130296	Brain	chr6_36041118_A_C_b38	Type II haQTL-Specific	NA
chr6_3635249_3636165	chr6	3635249	3636165	Brain	chr6_3714099_C_T_b38	Type III ARE-Specific	NA
chr6_3640967_3641472	chr6	3640967	3641472	Brain	chr6_3641451_C_A_b38	Type III ARE-Specific	NA
chr6_3664042_3666671	chr6	3664042	3666671	Brain	chr6_3714099_C_T_b38	Type III ARE-Specific	NA
chr6_36954327_36956561	chr6	36954327	36956561	Brain	chr6_36946994_A_G_b38	Type I haQTL-Shared	Muscle
chr6_3824521_3827547	chr6	3824521	3827547	Brain	chr6_3785143_G_A_b38	Type II haQTL-Specific	NA
chr6_39680237_39681079	chr6	39680237	39681079	Brain	chr6_39684539_C_T_b38	Type III ARE-Specific	NA
chr6_40163821_40164590	chr6	40163821	40164590	Brain	chr6_40155628_T_A_b38	Type III ARE-Specific	NA
chr6_41567629_41569864	chr6	41567629	41569864	Brain	chr6_41604784_C_T_b38	Type I haQTL-Shared	Heart
chr6_41704132_41708357	chr6	41704132	41708357	Brain	chr6_41660521_C_A_b38	Type II haQTL-Specific	NA
chr6_42844596_42845191	chr6	42844596	42845191	Brain	chr6_42911551_G_A_b38	Type II haQTL-Specific	NA
chr6_43095879_43097594	chr6	43095879	43097594	Brain	chr6_43100632_G_T_b38	Type II haQTL-Specific	NA
chr6_4401725_4404813	chr6	4401725	4404813	Brain	chr6_4416795_T_C_b38	Type II haQTL-Specific	NA
chr6_4405887_4406269	chr6	4405887	4406269	Brain	chr6_4440669_T_C_b38	Type III ARE-Specific	NA
chr6_44126100_44127451	chr6	44126100	44127451	Brain	chr6_44086816_C_T_b38	Type I haQTL-Shared	Heart
chr6_45472010_45473998	chr6	45472010	45473998	Brain	chr6_45475439_A_G_b38	Type II haQTL-Specific	NA
chr6_45475996_45477639	chr6	45475996	45477639	Brain	chr6_45479821_A_G_b38	Type III ARE-Specific	NA
chr6_45480379_45481904	chr6	45480379	45481904	Brain	chr6_45475612_T_C_b38	Type II haQTL-Specific	NA
chr6_5173687_5175627	chr6	5173687	5175627	Brain	chr6_5159183_G_A_b38	Type II haQTL-Specific	NA
chr6_52327787_52328995	chr6	52327787	52328995	Brain	chr6_52347390_T_C_b38	Type II haQTL-Specific	NA
chr6_52503043_52505820	chr6	52503043	52505820	Brain	chr6_52500604_G_A_b38	Type II haQTL-Specific	NA
chr6_533416_534968	chr6	533416	534968	Brain	chr6_518078_G_A_b38	Type III ARE-Specific	NA
chr6_54102541_54103043	chr6	54102541	54103043	Brain	chr6_54027603_T_C_b38	Type II haQTL-Specific	NA
chr6_65447842_65451170	chr6	65447842	65451170	Brain	chr6_65435069_T_A_b38	Type III ARE-Specific	NA
chr6_70953636_70954160	chr6	70953636	70954160	Brain	chr6_71023494_T_C_b38	Type III ARE-Specific	NA
chr6_72286737_72286944	chr6	72286737	72286944	Brain	chr6_72259693_G_A_b38	Type III ARE-Specific	NA
chr6_72441913_72442233	chr6	72441913	72442233	Brain	chr6_72451814_G_A_b38	Type III ARE-Specific	NA
chr6_73152032_73153805	chr6	73152032	73153805	Brain	chr6_73199263_C_T_b38	Type III ARE-Specific	NA
chr6_73711959_73715294	chr6	73711959	73715294	Brain	chr6_73706604_C_T_b38	Type II haQTL-Specific	NA
chr6_73823100_73823874	chr6	73823100	73823874	Brain	chr6_73835441_G_C_b38	Type III ARE-Specific	NA
chr6_77454918_77455527	chr6	77454918	77455527	Brain	chr6_77469080_C_G_b38	Type III ARE-Specific	NA
chr6_82363151_82365226	chr6	82363151	82365226	Brain	chr6_82357874_A_G_b38	Type II haQTL-Specific	NA
chr6_87407079_87409217	chr6	87407079	87409217	Brain	chr6_87393431_G_A_b38	Type I haQTL-Shared	Muscle;Heart
chr6_88982375_88984029	chr6	88982375	88984029	Brain	chr6_89062614_T_C_b38	Type II haQTL-Specific	NA
chr6_96032492_96033818	chr6	96032492	96033818	Brain	chr6_96038122_G_A_b38	Type III ARE-Specific	NA
chr6_97013489_97013755	chr6	97013489	97013755	Brain	chr6_97028802_C_T_b38	Type III ARE-Specific	NA
chr7_100015094_100017789	chr7	100015094	100017789	Brain	chr7_100103241_A_G_b38	Type II haQTL-Specific	NA
chr7_102472272_102474508	chr7	102472272	102474508	Brain	chr7_102480028_C_G_b38	Type II haQTL-Specific	NA
chr7_102671409_102672040	chr7	102671409	102672040	Brain	chr7_102711400_A_T_b38	Type I haQTL-Shared	Muscle;Heart
chr7_102742756_102744393	chr7	102742756	102744393	Brain	chr7_102754604_A_G_b38	Type II haQTL-Specific	NA
chr7_103307374_103307915	chr7	103307374	103307915	Brain	chr7_103320691_C_T_b38	Type II haQTL-Specific	NA
chr7_107063746_107064261	chr7	107063746	107064261	Brain	chr7_107085826_A_G_b38	Type III ARE-Specific	NA
chr7_111746074_111746449	chr7	111746074	111746449	Brain	chr7_111685587_T_G_b38	Type III ARE-Specific	NA
chr7_116524083_116526214	chr7	116524083	116526214	Brain	chr7_116578621_A_G_b38	Type II haQTL-Specific	NA
chr7_116545332_116546812	chr7	116545332	116546812	Brain	chr7_116577603_G_A_b38	Type II haQTL-Specific	NA
chr7_116598398_116600039	chr7	116598398	116600039	Brain	chr7_116687376_C_G_b38	Type III ARE-Specific	NA
chr7_116671184_116672258	chr7	116671184	116672258	Brain	chr7_116703284_A_C_b38	Type II haQTL-Specific	NA
chr7_116672387_116673666	chr7	116672387	116673666	Brain	chr7_116765333_T_C_b38	Type II haQTL-Specific	NA
chr7_116673747_116674042	chr7	116673747	116674042	Brain	chr7_116641662_T_C_b38	Type III ARE-Specific	NA
chr7_116696719_116699850	chr7	116696719	116699850	Brain	chr7_116765333_T_C_b38	Type II haQTL-Specific	NA
chr7_116730954_116733249	chr7	116730954	116733249	Brain	chr7_116788519_A_C_b38	Type II haQTL-Specific	NA
chr7_116733792_116735209	chr7	116733792	116735209	Brain	chr7_116703284_A_C_b38	Type II haQTL-Specific	NA
chr7_116751520_116754386	chr7	116751520	116754386	Brain	chr7_116730233_G_T_b38	Type II haQTL-Specific	NA
chr7_116794158_116795162	chr7	116794158	116795162	Brain	chr7_116876871_G_A_b38	Type II haQTL-Specific	NA
chr7_116802167_116806630	chr7	116802167	116806630	Brain	chr7_116795362_G_A_b38	Type II haQTL-Specific	NA
chr7_124458735_124460250	chr7	124458735	124460250	Brain	chr7_124447244_T_G_b38	Type II haQTL-Specific	NA
chr7_130204563_130206169	chr7	130204563	130206169	Brain	chr7_130180599_C_T_b38	Type II haQTL-Specific	NA
chr7_131365346_131365608	chr7	131365346	131365608	Brain	chr7_131296079_C_T_b38	Type III ARE-Specific	NA
chr7_131554215_131556553	chr7	131554215	131556553	Brain	chr7_131539651_A_G_b38	Type II haQTL-Specific	NA
chr7_134350318_134351596	chr7	134350318	134351596	Brain	chr7_134349997_T_G_b38	Type III ARE-Specific	NA
chr7_134985792_134987675	chr7	134985792	134987675	Brain	chr7_134969179_T_C_b38	Type II haQTL-Specific	NA
chr7_137341585_137344245	chr7	137341585	137344245	Brain	chr7_137440455_C_T_b38	Type II haQTL-Specific	NA
chr7_137434312_137436118	chr7	137434312	137436118	Brain	chr7_137427045_T_C_b38	Type III ARE-Specific	NA
chr7_139662750_139663060	chr7	139662750	139663060	Brain	chr7_139647254_G_A_b38	Type III ARE-Specific	NA
chr7_139753085_139754717	chr7	139753085	139754717	Brain	chr7_139853842_T_C_b38	Type II haQTL-Specific	NA
chr7_140621358_140621936	chr7	140621358	140621936	Brain	chr7_140552862_C_T_b38	Type III ARE-Specific	NA
chr7_141401939_141403809	chr7	141401939	141403809	Brain	chr7_141355847_A_G_b38	Type II haQTL-Specific	NA
chr7_147571310_147572634	chr7	147571310	147572634	Brain	chr7_147571561_G_T_b38	Type III ARE-Specific	NA
chr7_149380993_149382829	chr7	149380993	149382829	Brain	chr7_149367846_T_C_b38	Type III ARE-Specific	NA
chr7_15369547_15371727	chr7	15369547	15371727	Brain	chr7_15374783_G_T_b38	Type III ARE-Specific	NA
chr7_154604497_154605075	chr7	154604497	154605075	Brain	chr7_154596720_G_A_b38	Type III ARE-Specific	NA
chr7_155229428_155231526	chr7	155229428	155231526	Brain	chr7_155228659_A_G_b38	Type II haQTL-Specific	NA
chr7_155381275_155383075	chr7	155381275	155383075	Brain	chr7_155403064_G_T_b38	Type III ARE-Specific	NA
chr7_155394765_155396295	chr7	155394765	155396295	Brain	chr7_155403064_G_T_b38	Type III ARE-Specific	NA
chr7_155402565_155404410	chr7	155402565	155404410	Brain	chr7_155403064_G_T_b38	Type III ARE-Specific	NA
chr7_155404802_155405527	chr7	155404802	155405527	Brain	chr7_155402936_A_G_b38	Type III ARE-Specific	NA
chr7_157309744_157311355	chr7	157309744	157311355	Brain	chr7_157215648_G_A_b38	Type III ARE-Specific	NA
chr7_158328752_158329847	chr7	158328752	158329847	Brain	chr7_158346533_G_C_b38	Type III ARE-Specific	NA
chr7_158801851_158803546	chr7	158801851	158803546	Brain	chr7_158894004_C_T_b38	Type II haQTL-Specific	NA
chr7_16988858_16991977	chr7	16988858	16991977	Brain	chr7_17042357_A_G_b38	Type II haQTL-Specific	NA
chr7_18521830_18523041	chr7	18521830	18523041	Brain	chr7_18577291_G_A_b38	Type III ARE-Specific	NA
chr7_1978123_1978501	chr7	1978123	1978501	Brain	chr7_2071918_G_C_b38	Type III ARE-Specific	NA
chr7_2068528_2070710	chr7	2068528	2070710	Brain	chr7_2050494_G_C_b38	Type II haQTL-Specific	NA
chr7_2099027_2099254	chr7	2099027	2099254	Brain	chr7_2131520_C_T_b38	Type III ARE-Specific	NA
chr7_22205424_22206631	chr7	22205424	22206631	Brain	chr7_22155141_T_C_b38	Type II haQTL-Specific	NA
chr7_22841983_22844085	chr7	22841983	22844085	Brain	chr7_22842672_C_T_b38	Type II haQTL-Specific	NA
chr7_22854115_22855958	chr7	22854115	22855958	Brain	chr7_22830564_A_G_b38	Type I haQTL-Shared	Muscle
chr7_23066812_23068298	chr7	23066812	23068298	Brain	chr7_23067050_C_T_b38	Type II haQTL-Specific	NA
chr7_23246067_23248798	chr7	23246067	23248798	Brain	chr7_23153107_C_G_b38	Type II haQTL-Specific	NA
chr7_23679532_23681452	chr7	23679532	23681452	Brain	chr7_23680147_G_A_b38	Type II haQTL-Specific	NA
chr7_24700561_24702746	chr7	24700561	24702746	Brain	chr7_24708291_G_A_b38	Type II haQTL-Specific	NA
chr7_24756007_24758643	chr7	24756007	24758643	Brain	chr7_24704690_C_A_b38	Type I haQTL-Shared	Lung
chr7_25117058_25118702	chr7	25117058	25118702	Brain	chr7_25022277_C_T_b38	Type II haQTL-Specific	NA
chr7_26100675_26102734	chr7	26100675	26102734	Brain	chr7_26109624_T_C_b38	Type I haQTL-Shared	Lung;Muscle;Heart
chr7_2714692_2715824	chr7	2714692	2715824	Brain	chr7_2717786_T_C_b38	Type III ARE-Specific	NA
chr7_30476966_30479977	chr7	30476966	30479977	Brain	chr7_30382953_G_T_b38	Type II haQTL-Specific	NA
chr7_32217081_32217715	chr7	32217081	32217715	Brain	chr7_32164725_T_C_b38	Type III ARE-Specific	NA
chr7_32778658_32779150	chr7	32778658	32779150	Brain	chr7_32735327_T_C_b38	Type III ARE-Specific	NA
chr7_33128599_33130526	chr7	33128599	33130526	Brain	chr7_33129275_T_G_b38	Type II haQTL-Specific	NA
chr7_33144058_33145585	chr7	33144058	33145585	Brain	chr7_33131046_A_G_b38	Type III ARE-Specific	NA
chr7_34320752_34321154	chr7	34320752	34321154	Brain	chr7_34420423_A_T_b38	Type III ARE-Specific	NA
chr7_37100557_37102233	chr7	37100557	37102233	Brain	chr7_37180148_G_A_b38	Type II haQTL-Specific	NA
chr7_37116629_37119111	chr7	37116629	37119111	Brain	chr7_37129451_G_A_b38	Type III ARE-Specific	NA
chr7_37198414_37198605	chr7	37198414	37198605	Brain	chr7_37103149_C_T_b38	Type III ARE-Specific	NA
chr7_37476663_37477286	chr7	37476663	37477286	Brain	chr7_37472030_G_A_b38	Type III ARE-Specific	NA
chr7_37942303_37944794	chr7	37942303	37944794	Brain	chr7_37944301_G_A_b38	Type II haQTL-Specific	NA
chr7_38260762_38264191	chr7	38260762	38264191	Brain	chr7_38224955_C_T_b38	Type III ARE-Specific	NA
chr7_4129166_4130197	chr7	4129166	4130197	Brain	chr7_4220076_C_T_b38	Type III ARE-Specific	NA
chr7_42649320_42651121	chr7	42649320	42651121	Brain	chr7_42689092_G_T_b38	Type III ARE-Specific	NA
chr7_42752715_42754567	chr7	42752715	42754567	Brain	chr7_42735984_T_A_b38	Type I haQTL-Shared	Muscle
chr7_44087189_44089241	chr7	44087189	44089241	Brain	chr7_44122756_T_C_b38	Type II haQTL-Specific	NA
chr7_47688407_47689708	chr7	47688407	47689708	Brain	chr7_47688357_G_A_b38	Type III ARE-Specific	NA
chr7_4973610_4975627	chr7	4973610	4975627	Brain	chr7_4968362_G_A_b38	Type II haQTL-Specific	NA
chr7_51102297_51103256	chr7	51102297	51103256	Brain	chr7_51058907_T_G_b38	Type III ARE-Specific	NA
chr7_53062190_53062980	chr7	53062190	53062980	Brain	chr7_53101431_C_T_b38	Type III ARE-Specific	NA
chr7_55525673_55527617	chr7	55525673	55527617	Brain	chr7_55430912_A_G_b38	Type II haQTL-Specific	NA
chr7_5898256_5898806	chr7	5898256	5898806	Brain	chr7_5896104_A_G_b38	Type I haQTL-Shared	Lung;Muscle;Heart
chr7_6437258_6439969	chr7	6437258	6439969	Brain	chr7_6512873_A_T_b38	Type II haQTL-Specific	NA
chr7_64540527_64542838	chr7	64540527	64542838	Brain	chr7_64444395_T_G_b38	Type II haQTL-Specific	NA
chr7_64888073_64890109	chr7	64888073	64890109	Brain	chr7_64904488_T_C_b38	Type II haQTL-Specific	NA
chr7_65140671_65141777	chr7	65140671	65141777	Brain	chr7_65069399_G_A_b38	Type III ARE-Specific	NA
chr7_65508734_65510716	chr7	65508734	65510716	Brain	chr7_65477376_C_A_b38	Type I haQTL-Shared	Heart
chr7_65960274_65961408	chr7	65960274	65961408	Brain	chr7_65865294_A_G_b38	Type II haQTL-Specific	NA
chr7_66113991_66115983	chr7	66113991	66115983	Brain	chr7_66081075_C_T_b38	Type II haQTL-Specific	NA
chr7_66628920_66630260	chr7	66628920	66630260	Brain	chr7_66635701_A_G_b38	Type I haQTL-Shared	Lung
chr7_69960233_69960484	chr7	69960233	69960484	Brain	chr7_69862830_C_T_b38	Type III ARE-Specific	NA
chr7_70383128_70384346	chr7	70383128	70384346	Brain	chr7_70371162_C_T_b38	Type III ARE-Specific	NA
chr7_71995577_71995899	chr7	71995577	71995899	Brain	chr7_72063373_A_T_b38	Type III ARE-Specific	NA
chr7_7227770_7230347	chr7	7227770	7230347	Brain	chr7_7227308_A_G_b38	Type II haQTL-Specific	NA
chr7_72878493_72880730	chr7	72878493	72880730	Brain	chr7_72836963_C_T_b38	Type I haQTL-Shared	Lung;Muscle
chr7_76163025_76163578	chr7	76163025	76163578	Brain	chr7_76103950_C_A_b38	Type III ARE-Specific	NA
chr7_76606084_76607854	chr7	76606084	76607854	Brain	chr7_76611134_A_G_b38	Type I haQTL-Shared	Lung;Muscle;Heart
chr7_76626096_76628172	chr7	76626096	76628172	Brain	chr7_76541590_C_T_b38	Type II haQTL-Specific	NA
chr7_76869556_76870748	chr7	76869556	76870748	Brain	chr7_76869177_A_G_b38	Type III ARE-Specific	NA
chr7_78391386_78391698	chr7	78391386	78391698	Brain	chr7_78435391_C_T_b38	Type III ARE-Specific	NA
chr7_80747597_80750169	chr7	80747597	80750169	Brain	chr7_80729243_C_T_b38	Type II haQTL-Specific	NA
chr7_82506869_82507729	chr7	82506869	82507729	Brain	chr7_82512136_T_C_b38	Type III ARE-Specific	NA
chr7_86583267_86583974	chr7	86583267	86583974	Brain	chr7_86663619_T_G_b38	Type III ARE-Specific	NA
chr7_86650454_86650645	chr7	86650454	86650645	Brain	chr7_86690445_A_T_b38	Type III ARE-Specific	NA
chr7_88033402_88035024	chr7	88033402	88035024	Brain	chr7_87996547_A_G_b38	Type II haQTL-Specific	NA
chr7_88567491_88567827	chr7	88567491	88567827	Brain	chr7_88623746_G_A_b38	Type III ARE-Specific	NA
chr7_907860_911553	chr7	907860	911553	Brain	chr7_902773_C_T_b38	Type II haQTL-Specific	NA
chr7_92024814_92025213	chr7	92024814	92025213	Brain	chr7_92087637_T_C_b38	Type III ARE-Specific	NA
chr7_977084_978320	chr7	977084	978320	Brain	chr7_967378_G_A_b38	Type III ARE-Specific	NA
chr7_98217396_98219306	chr7	98217396	98219306	Brain	chr7_98264845_A_C_b38	Type III ARE-Specific	NA
chr8_100470965_100473072	chr8	100470965	100473072	Brain	chr8_100470983_A_G_b38	Type II haQTL-Specific	NA
chr8_100663442_100663849	chr8	100663442	100663849	Brain	chr8_100571955_C_T_b38	Type II haQTL-Specific	NA
chr8_101901829_101904278	chr8	101901829	101904278	Brain	chr8_101993263_G_A_b38	Type II haQTL-Specific	NA
chr8_103131583_103134752	chr8	103131583	103134752	Brain	chr8_103125090_C_T_b38	Type III ARE-Specific	NA
chr8_103174299_103174975	chr8	103174299	103174975	Brain	chr8_103125090_C_T_b38	Type III ARE-Specific	NA
chr8_10414985_10415414	chr8	10414985	10415414	Brain	chr8_10448883_A_G_b38	Type III ARE-Specific	NA
chr8_104325364_104326536	chr8	104325364	104326536	Brain	chr8_104425070_T_G_b38	Type II haQTL-Specific	NA
chr8_105534792_105535894	chr8	105534792	105535894	Brain	chr8_105445405_A_G_b38	Type II haQTL-Specific	NA
chr8_105575044_105576986	chr8	105575044	105576986	Brain	chr8_105666251_A_G_b38	Type II haQTL-Specific	NA
chr8_106499370_106502634	chr8	106499370	106502634	Brain	chr8_106516028_C_G_b38	Type II haQTL-Specific	NA
chr8_109243190_109243616	chr8	109243190	109243616	Brain	chr8_109315822_G_A_b38	Type III ARE-Specific	NA
chr8_11422773_11424921	chr8	11422773	11424921	Brain	chr8_11423764_A_G_b38	Type III ARE-Specific	NA
chr8_11428356_11430921	chr8	11428356	11430921	Brain	chr8_11423764_A_G_b38	Type II haQTL-Specific	NA
chr8_11448015_11450380	chr8	11448015	11450380	Brain	chr8_11423764_A_G_b38	Type II haQTL-Specific	NA
chr8_11450725_11451322	chr8	11450725	11451322	Brain	chr8_11423764_A_G_b38	Type III ARE-Specific	NA
chr8_11451618_11452624	chr8	11451618	11452624	Brain	chr8_11423764_A_G_b38	Type III ARE-Specific	NA
chr8_11454349_11455331	chr8	11454349	11455331	Brain	chr8_11423764_A_G_b38	Type III ARE-Specific	NA
chr8_11456292_11457965	chr8	11456292	11457965	Brain	chr8_11423764_A_G_b38	Type II haQTL-Specific	NA
chr8_11460939_11461581	chr8	11460939	11461581	Brain	chr8_11428637_C_A_b38	Type III ARE-Specific	NA
chr8_11461875_11462116	chr8	11461875	11462116	Brain	chr8_11423764_A_G_b38	Type III ARE-Specific	NA
chr8_11465073_11467719	chr8	11465073	11467719	Brain	chr8_11425398_C_G_b38	Type III ARE-Specific	NA
chr8_115585338_115587891	chr8	115585338	115587891	Brain	chr8_115553138_T_C_b38	Type II haQTL-Specific	NA
chr8_12115536_12116425	chr8	12115536	12116425	Brain	chr8_12137765_G_A_b38	Type I haQTL-Shared	Muscle;Heart
chr8_12127653_12128546	chr8	12127653	12128546	Brain	chr8_12131703_A_T_b38	Type III ARE-Specific	NA
chr8_121397821_121399207	chr8	121397821	121399207	Brain	chr8_121398818_C_A_b38	Type II haQTL-Specific	NA
chr8_12194064_12195385	chr8	12194064	12195385	Brain	chr8_12140928_T_C_b38	Type I haQTL-Shared	Muscle
chr8_122698314_122698842	chr8	122698314	122698842	Brain	chr8_122768149_A_C_b38	Type II haQTL-Specific	NA
chr8_123514447_123519407	chr8	123514447	123519407	Brain	chr8_123524582_T_C_b38	Type I haQTL-Shared	Muscle
chr8_123538589_123541110	chr8	123538589	123541110	Brain	chr8_123487489_A_T_b38	Type II haQTL-Specific	NA
chr8_12362134_12362505	chr8	12362134	12362505	Brain	chr8_12342090_T_A_b38	Type I haQTL-Shared	Heart
chr8_12362633_12363070	chr8	12362633	12363070	Brain	chr8_12345796_A_G_b38	Type III ARE-Specific	NA
chr8_12387904_12388105	chr8	12387904	12388105	Brain	chr8_12342090_T_A_b38	Type III ARE-Specific	NA
chr8_12436375_12437014	chr8	12436375	12437014	Brain	chr8_12438808_G_A_b38	Type I haQTL-Shared	Muscle;Heart
chr8_125416182_125417536	chr8	125416182	125417536	Brain	chr8_125422093_C_T_b38	Type II haQTL-Specific	NA
chr8_129957964_129959126	chr8	129957964	129959126	Brain	chr8_129970193_C_T_b38	Type III ARE-Specific	NA
chr8_130430239_130431723	chr8	130430239	130431723	Brain	chr8_130505402_A_T_b38	Type II haQTL-Specific	NA
chr8_133403072_133404815	chr8	133403072	133404815	Brain	chr8_133438628_T_C_b38	Type II haQTL-Specific	NA
chr8_133546079_133549360	chr8	133546079	133549360	Brain	chr8_133623292_G_A_b38	Type II haQTL-Specific	NA
chr8_139375741_139376897	chr8	139375741	139376897	Brain	chr8_139408995_G_C_b38	Type III ARE-Specific	NA
chr8_140456350_140460558	chr8	140456350	140460558	Brain	chr8_140446964_A_G_b38	Type II haQTL-Specific	NA
chr8_140539793_140541125	chr8	140539793	140541125	Brain	chr8_140563854_C_T_b38	Type II haQTL-Specific	NA
chr8_141595350_141597481	chr8	141595350	141597481	Brain	chr8_141693971_G_C_b38	Type III ARE-Specific	NA
chr8_142668427_142670806	chr8	142668427	142670806	Brain	chr8_142670280_T_C_b38	Type I haQTL-Shared	Muscle;Heart
chr8_142975256_142976102	chr8	142975256	142976102	Brain	chr8_142974454_G_A_b38	Type III ARE-Specific	NA
chr8_143262081_143262908	chr8	143262081	143262908	Brain	chr8_143292102_C_T_b38	Type II haQTL-Specific	NA
chr8_143263689_143265726	chr8	143263689	143265726	Brain	chr8_143259001_G_T_b38	Type III ARE-Specific	NA
chr8_143481729_143481954	chr8	143481729	143481954	Brain	chr8_143388256_C_T_b38	Type III ARE-Specific	NA
chr8_143546257_143548700	chr8	143546257	143548700	Brain	chr8_143502610_A_G_b38	Type I haQTL-Shared	Lung;Muscle;Heart
chr8_143551447_143554272	chr8	143551447	143554272	Brain	chr8_143547693_A_C_b38	Type I haQTL-Shared	Lung;Muscle;Heart
chr8_143839789_143840893	chr8	143839789	143840893	Brain	chr8_143872084_C_T_b38	Type II haQTL-Specific	NA
chr8_1453837_1454574	chr8	1453837	1454574	Brain	chr8_1470040_C_T_b38	Type III ARE-Specific	NA
chr8_17647320_17651357	chr8	17647320	17651357	Brain	chr8_17650406_G_T_b38	Type II haQTL-Specific	NA
chr8_17655977_17656238	chr8	17655977	17656238	Brain	chr8_17637757_G_T_b38	Type III ARE-Specific	NA
chr8_17715644_17717414	chr8	17715644	17717414	Brain	chr8_17717982_T_C_b38	Type II haQTL-Specific	NA
chr8_1847020_1848663	chr8	1847020	1848663	Brain	chr8_1780126_T_C_b38	Type II haQTL-Specific	NA
chr8_1911690_1912347	chr8	1911690	1912347	Brain	chr8_1945721_C_A_b38	Type III ARE-Specific	NA
chr8_19452776_19453156	chr8	19452776	19453156	Brain	chr8_19392896_A_C_b38	Type III ARE-Specific	NA
chr8_204629_204881	chr8	204629	204881	Brain	chr8_281287_G_A_b38	Type III ARE-Specific	NA
chr8_205027_205430	chr8	205027	205430	Brain	chr8_224284_A_T_b38	Type III ARE-Specific	NA
chr8_22440045_22443495	chr8	22440045	22443495	Brain	chr8_22394610_T_C_b38	Type II haQTL-Specific	NA
chr8_22547724_22547954	chr8	22547724	22547954	Brain	chr8_22515870_T_C_b38	Type III ARE-Specific	NA
chr8_22550591_22551766	chr8	22550591	22551766	Brain	chr8_22548210_A_C_b38	Type I haQTL-Shared	Heart
chr8_25208171_25209605	chr8	25208171	25209605	Brain	chr8_25194856_T_C_b38	Type III ARE-Specific	NA
chr8_26188834_26191046	chr8	26188834	26191046	Brain	chr8_26202781_A_G_b38	Type II haQTL-Specific	NA
chr8_26577925_26580982	chr8	26577925	26580982	Brain	chr8_26499165_A_C_b38	Type II haQTL-Specific	NA
chr8_27232832_27234707	chr8	27232832	27234707	Brain	chr8_27261495_G_A_b38	Type III ARE-Specific	NA
chr8_27241177_27241545	chr8	27241177	27241545	Brain	chr8_27244525_A_G_b38	Type III ARE-Specific	NA
chr8_27243718_27244123	chr8	27243718	27244123	Brain	chr8_27247210_G_A_b38	Type III ARE-Specific	NA
chr8_27244233_27245403	chr8	27244233	27245403	Brain	chr8_27245507_A_G_b38	Type III ARE-Specific	NA
chr8_27245608_27246991	chr8	27245608	27246991	Brain	chr8_27245507_A_G_b38	Type III ARE-Specific	NA
chr8_27247638_27247835	chr8	27247638	27247835	Brain	chr8_27247210_G_A_b38	Type III ARE-Specific	NA
chr8_27248607_27248926	chr8	27248607	27248926	Brain	chr8_27245507_A_G_b38	Type III ARE-Specific	NA
chr8_27249112_27249386	chr8	27249112	27249386	Brain	chr8_27261495_G_A_b38	Type III ARE-Specific	NA
chr8_27249657_27250973	chr8	27249657	27250973	Brain	chr8_27245507_A_G_b38	Type III ARE-Specific	NA
chr8_27256590_27259126	chr8	27256590	27259126	Brain	chr8_27245507_A_G_b38	Type III ARE-Specific	NA
chr8_27260965_27261982	chr8	27260965	27261982	Brain	chr8_27247210_G_A_b38	Type III ARE-Specific	NA
chr8_2726707_2728715	chr8	2726707	2728715	Brain	chr8_2728156_C_T_b38	Type I haQTL-Shared	Heart
[truncated: 148 more rows]

## Sheet: Heart
ARE	chr	start	end	discoveryTissue	lead_haQTL	gARE_Type	gARE-sharing_tissue
chr10_100996961_100999688	chr10	100996961	100999688	Heart	chr10_101065809_T_C_b38	Type II haQTL-Specific	NA
chr10_103651122_103653969	chr10	103651122	103653969	Heart	chr10_103648616_T_C_b38	Type I haQTL-Shared	Muscle
chr10_104327557_104332551	chr10	104327557	104332551	Heart	chr10_104244103_C_T_b38	Type II haQTL-Specific	NA
chr10_105472217_105474167	chr10	105472217	105474167	Heart	chr10_105387233_A_G_b38	Type III ARE-Specific	NA
chr10_109902512_109904291	chr10	109902512	109904291	Heart	chr10_109997916_G_C_b38	Type I haQTL-Shared	Lung;Muscle
chr10_110827115_110828757	chr10	110827115	110828757	Heart	chr10_110836530_G_C_b38	Type II haQTL-Specific	NA
chr10_11098207_11099216	chr10	11098207	11099216	Heart	chr10_11110253_G_A_b38	Type II haQTL-Specific	NA
chr10_112926383_112927551	chr10	112926383	112927551	Heart	chr10_112919084_G_A_b38	Type III ARE-Specific	NA
chr10_113625027_113629059	chr10	113625027	113629059	Heart	chr10_113684362_T_C_b38	Type II haQTL-Specific	NA
chr10_113858290_113858634	chr10	113858290	113858634	Heart	chr10_113823125_A_C_b38	Type III ARE-Specific	NA
chr10_114639028_114639545	chr10	114639028	114639545	Heart	chr10_114618203_C_A_b38	Type III ARE-Specific	NA
chr10_114785025_114786431	chr10	114785025	114786431	Heart	chr10_114752844_T_C_b38	Type III ARE-Specific	NA
chr10_121829837_121832197	chr10	121829837	121832197	Heart	chr10_121926347_C_A_b38	Type III ARE-Specific	NA
chr10_122096721_122100493	chr10	122096721	122100493	Heart	chr10_122102021_A_C_b38	Type I haQTL-Shared	Muscle
chr10_124684503_124688325	chr10	124684503	124688325	Heart	chr10_124669412_T_C_b38	Type I haQTL-Shared	Muscle
chr10_124692723_124695122	chr10	124692723	124695122	Heart	chr10_124687039_G_C_b38	Type II haQTL-Specific	NA
chr10_125144028_125145701	chr10	125144028	125145701	Heart	chr10_125067164_C_T_b38	Type II haQTL-Specific	NA
chr10_125709243_125711014	chr10	125709243	125711014	Heart	chr10_125688307_T_G_b38	Type II haQTL-Specific	NA
chr10_126041154_126043168	chr10	126041154	126043168	Heart	chr10_126064705_G_A_b38	Type II haQTL-Specific	NA
chr10_12698112_12700872	chr10	12698112	12700872	Heart	chr10_12765634_G_A_b38	Type II haQTL-Specific	NA
chr10_128464290_128464766	chr10	128464290	128464766	Heart	chr10_128462679_G_C_b38	Type I haQTL-Shared	Brain
chr10_132959285_132963142	chr10	132959285	132963142	Heart	chr10_132955147_C_T_b38	Type II haQTL-Specific	NA
chr10_17348068_17350042	chr10	17348068	17350042	Heart	chr10_17311152_T_C_b38	Type II haQTL-Specific	NA
chr10_18239622_18241378	chr10	18239622	18241378	Heart	chr10_18240631_T_C_b38	Type II haQTL-Specific	NA
chr10_22251051_22254070	chr10	22251051	22254070	Heart	chr10_22199062_T_C_b38	Type II haQTL-Specific	NA
chr10_22854288_22856100	chr10	22854288	22856100	Heart	chr10_22901751_A_T_b38	Type II haQTL-Specific	NA
chr10_24432239_24433255	chr10	24432239	24433255	Heart	chr10_24395281_T_C_b38	Type II haQTL-Specific	NA
chr10_27239704_27243473	chr10	27239704	27243473	Heart	chr10_27192738_G_A_b38	Type II haQTL-Specific	NA
chr10_28325732_28328473	chr10	28325732	28328473	Heart	chr10_28323468_G_C_b38	Type I haQTL-Shared	Brain;Muscle
chr10_28604104_28606422	chr10	28604104	28606422	Heart	chr10_28570063_G_A_b38	Type II haQTL-Specific	NA
chr10_29715266_29716032	chr10	29715266	29716032	Heart	chr10_29765993_A_G_b38	Type III ARE-Specific	NA
chr10_30973090_30975707	chr10	30973090	30975707	Heart	chr10_31003063_G_A_b38	Type II haQTL-Specific	NA
chr10_38402060_38402979	chr10	38402060	38402979	Heart	chr10_38361858_A_G_b38	Type II haQTL-Specific	NA
chr10_42367105_42368890	chr10	42367105	42368890	Heart	chr10_42377757_C_T_b38	Type I haQTL-Shared	Brain
chr10_44576037_44578677	chr10	44576037	44578677	Heart	chr10_44583204_A_T_b38	Type I haQTL-Shared	Lung;Muscle
chr10_45592536_45595693	chr10	45592536	45595693	Heart	chr10_45574634_C_T_b38	Type II haQTL-Specific	NA
chr10_46299194_46300519	chr10	46299194	46300519	Heart	chr10_46309316_C_G_b38	Type III ARE-Specific	NA
chr10_46308670_46309626	chr10	46308670	46309626	Heart	chr10_46309316_C_G_b38	Type III ARE-Specific	NA
chr10_4632888_4633816	chr10	4632888	4633816	Heart	chr10_4638985_C_T_b38	Type III ARE-Specific	NA
chr10_50067300_50068934	chr10	50067300	50068934	Heart	chr10_50072709_C_T_b38	Type I haQTL-Shared	Brain;Lung;Muscle
chr10_51145129_51146671	chr10	51145129	51146671	Heart	chr10_51140243_G_C_b38	Type II haQTL-Specific	NA
chr10_58513100_58515508	chr10	58513100	58515508	Heart	chr10_58482423_A_G_b38	Type II haQTL-Specific	NA
chr10_58936047_58937206	chr10	58936047	58937206	Heart	chr10_58854537_G_T_b38	Type II haQTL-Specific	NA
chr10_62009446_62010462	chr10	62009446	62010462	Heart	chr10_62105574_C_T_b38	Type II haQTL-Specific	NA
chr10_63132653_63134964	chr10	63132653	63134964	Heart	chr10_63137673_T_C_b38	Type II haQTL-Specific	NA
chr10_70652032_70654128	chr10	70652032	70654128	Heart	chr10_70679981_C_G_b38	Type II haQTL-Specific	NA
chr10_73659598_73659831	chr10	73659598	73659831	Heart	chr10_73661890_G_A_b38	Type III ARE-Specific	NA
chr10_76443469_76445945	chr10	76443469	76445945	Heart	chr10_76444618_A_T_b38	Type I haQTL-Shared	Muscle
chr10_79003006_79004488	chr10	79003006	79004488	Heart	chr10_79003625_C_T_b38	Type II haQTL-Specific	NA
chr10_79018106_79020501	chr10	79018106	79020501	Heart	chr10_78969315_T_C_b38	Type II haQTL-Specific	NA
chr10_79022230_79026694	chr10	79022230	79026694	Heart	chr10_79020632_C_T_b38	Type I haQTL-Shared	Muscle
chr10_79980238_79983568	chr10	79980238	79983568	Heart	chr10_79969114_G_A_b38	Type I haQTL-Shared	Brain
chr10_80277376_80278500	chr10	80277376	80278500	Heart	chr10_80257326_A_G_b38	Type III ARE-Specific	NA
chr10_84298106_84298492	chr10	84298106	84298492	Heart	chr10_84255669_C_A_b38	Type III ARE-Specific	NA
chr10_86642438_86645568	chr10	86642438	86645568	Heart	chr10_86644606_G_A_b38	Type I haQTL-Shared	Muscle
chr10_88046094_88046645	chr10	88046094	88046645	Heart	chr10_88094358_C_T_b38	Type II haQTL-Specific	NA
chr10_88900564_88903136	chr10	88900564	88903136	Heart	chr10_88925240_A_G_b38	Type II haQTL-Specific	NA
chr10_89223796_89226219	chr10	89223796	89226219	Heart	chr10_89263796_A_C_b38	Type II haQTL-Specific	NA
chr10_89466768_89467268	chr10	89466768	89467268	Heart	chr10_89507985_C_T_b38	Type III ARE-Specific	NA
chr10_90966644_90967031	chr10	90966644	90967031	Heart	chr10_91029575_T_C_b38	Type III ARE-Specific	NA
chr10_90967212_90970626	chr10	90967212	90970626	Heart	chr10_90942139_A_C_b38	Type II haQTL-Specific	NA
chr10_90973131_90973725	chr10	90973131	90973725	Heart	chr10_90978381_A_G_b38	Type III ARE-Specific	NA
chr10_91629033_91634404	chr10	91629033	91634404	Heart	chr10_91683317_A_C_b38	Type II haQTL-Specific	NA
chr10_92057151_92057616	chr10	92057151	92057616	Heart	chr10_91991502_G_A_b38	Type III ARE-Specific	NA
chr10_92842448_92843401	chr10	92842448	92843401	Heart	chr10_92784269_A_T_b38	Type II haQTL-Specific	NA
chr10_96917409_96920294	chr10	96917409	96920294	Heart	chr10_96879677_C_T_b38	Type II haQTL-Specific	NA
chr10_97399574_97401887	chr10	97399574	97401887	Heart	chr10_97351994_T_A_b38	Type I haQTL-Shared	Brain;Lung;Muscle
chr10_97921046_97922914	chr10	97921046	97922914	Heart	chr10_97921586_T_G_b38	Type III ARE-Specific	NA
chr10_99911668_99914303	chr10	99911668	99914303	Heart	chr10_99928961_T_A_b38	Type II haQTL-Specific	NA
chr10_99975615_99978104	chr10	99975615	99978104	Heart	chr10_99903099_C_T_b38	Type II haQTL-Specific	NA
chr11_1016606_1018022	chr11	1016606	1018022	Heart	chr11_989358_G_T_b38	Type II haQTL-Specific	NA
chr11_111416728_111419132	chr11	111416728	111419132	Heart	chr11_111453827_C_T_b38	Type II haQTL-Specific	NA
chr11_111991743_111991990	chr11	111991743	111991990	Heart	chr11_112073253_G_A_b38	Type III ARE-Specific	NA
chr11_112756318_112758599	chr11	112756318	112758599	Heart	chr11_112746698_C_A_b38	Type I haQTL-Shared	Muscle
chr11_112768545_112771342	chr11	112768545	112771342	Heart	chr11_112679236_T_A_b38	Type II haQTL-Specific	NA
chr11_112783878_112786580	chr11	112783878	112786580	Heart	chr11_112786243_T_G_b38	Type I haQTL-Shared	Brain
chr11_11406174_11408265	chr11	11406174	11408265	Heart	chr11_11407546_C_T_b38	Type I haQTL-Shared	Muscle
chr11_11422031_11422553	chr11	11422031	11422553	Heart	chr11_11337815_T_G_b38	Type III ARE-Specific	NA
chr11_115042128_115042549	chr11	115042128	115042549	Heart	chr11_114999376_A_G_b38	Type III ARE-Specific	NA
chr11_1150767_1151807	chr11	1150767	1151807	Heart	chr11_1151357_C_G_b38	Type III ARE-Specific	NA
chr11_115266948_115269945	chr11	115266948	115269945	Heart	chr11_115210843_T_C_b38	Type II haQTL-Specific	NA
chr11_11856520_11857297	chr11	11856520	11857297	Heart	chr11_11881582_T_G_b38	Type II haQTL-Specific	NA
chr11_118627478_118629513	chr11	118627478	118629513	Heart	chr11_118615610_C_T_b38	Type II haQTL-Specific	NA
chr11_118749315_118750369	chr11	118749315	118750369	Heart	chr11_118764656_T_C_b38	Type II haQTL-Specific	NA
chr11_121936167_121936983	chr11	121936167	121936983	Heart	chr11_121902084_T_A_b38	Type II haQTL-Specific	NA
chr11_12268526_12270131	chr11	12268526	12270131	Heart	chr11_12269265_G_A_b38	Type I haQTL-Shared	Lung
chr11_124889299_124889853	chr11	124889299	124889853	Heart	chr11_124954085_C_T_b38	Type II haQTL-Specific	NA
chr11_124919405_124921936	chr11	124919405	124921936	Heart	chr11_124830532_C_G_b38	Type II haQTL-Specific	NA
chr11_130077372_130078562	chr11	130077372	130078562	Heart	chr11_130155492_T_C_b38	Type III ARE-Specific	NA
chr11_132057230_132059515	chr11	132057230	132059515	Heart	chr11_132055910_A_G_b38	Type II haQTL-Specific	NA
chr11_14308485_14311074	chr11	14308485	14311074	Heart	chr11_14243433_C_A_b38	Type II haQTL-Specific	NA
chr11_16235477_16237034	chr11	16235477	16237034	Heart	chr11_16268301_C_T_b38	Type II haQTL-Specific	NA
chr11_18411713_18412939	chr11	18411713	18412939	Heart	chr11_18379264_C_T_b38	Type I haQTL-Shared	Brain;Muscle
chr11_22114334_22116952	chr11	22114334	22116952	Heart	chr11_22096523_T_G_b38	Type II haQTL-Specific	NA
chr11_2365427_2368834	chr11	2365427	2368834	Heart	chr11_2278760_A_C_b38	Type II haQTL-Specific	NA
chr11_30431513_30433408	chr11	30431513	30433408	Heart	chr11_30512161_T_C_b38	Type I haQTL-Shared	Muscle
chr11_306752_310320	chr11	306752	310320	Heart	chr11_320394_C_T_b38	Type I haQTL-Shared	Brain;Muscle
chr11_3168955_3170911	chr11	3168955	3170911	Heart	chr11_3152947_C_T_b38	Type II haQTL-Specific	NA
chr11_34219204_34220028	chr11	34219204	34220028	Heart	chr11_34188434_C_T_b38	Type II haQTL-Specific	NA
chr11_35661431_35663982	chr11	35661431	35663982	Heart	chr11_35572771_G_A_b38	Type I haQTL-Shared	Muscle
chr11_405185_407224	chr11	405185	407224	Heart	chr11_420011_G_A_b38	Type II haQTL-Specific	NA
chr11_44622145_44622743	chr11	44622145	44622743	Heart	chr11_44595530_A_T_b38	Type III ARE-Specific	NA
chr11_45332457_45334512	chr11	45332457	45334512	Heart	chr11_45324610_G_C_b38	Type II haQTL-Specific	NA
chr11_45559679_45561893	chr11	45559679	45561893	Heart	chr11_45592862_G_A_b38	Type II haQTL-Specific	NA
chr11_47783109_47785519	chr11	47783109	47785519	Heart	chr11_47865087_T_A_b38	Type III ARE-Specific	NA
chr11_61841357_61843007	chr11	61841357	61843007	Heart	chr11_61854755_T_C_b38	Type II haQTL-Specific	NA
chr11_62123179_62125106	chr11	62123179	62125106	Heart	chr11_62143332_C_T_b38	Type II haQTL-Specific	NA
chr11_67507052_67509179	chr11	67507052	67509179	Heart	chr11_67596446_A_G_b38	Type II haQTL-Specific	NA
chr11_67615754_67618274	chr11	67615754	67618274	Heart	chr11_67633375_T_C_b38	Type II haQTL-Specific	NA
chr11_68212078_68212911	chr11	68212078	68212911	Heart	chr11_68224857_A_G_b38	Type II haQTL-Specific	NA
chr11_68269723_68270304	chr11	68269723	68270304	Heart	chr11_68268488_G_A_b38	Type III ARE-Specific	NA
chr11_71786137_71788296	chr11	71786137	71788296	Heart	chr11_71773799_C_T_b38	Type I haQTL-Shared	Brain;Muscle
chr11_72792551_72795036	chr11	72792551	72795036	Heart	chr11_72808557_T_G_b38	Type II haQTL-Specific	NA
chr11_72919716_72922666	chr11	72919716	72922666	Heart	chr11_72913951_A_G_b38	Type II haQTL-Specific	NA
chr11_73981311_73984871	chr11	73981311	73984871	Heart	chr11_73972902_C_T_b38	Type II haQTL-Specific	NA
chr11_74988131_74990058	chr11	74988131	74990058	Heart	chr11_75082721_A_G_b38	Type II haQTL-Specific	NA
chr11_7612089_7613810	chr11	7612089	7613810	Heart	chr11_7624489_G_T_b38	Type II haQTL-Specific	NA
chr11_84885834_84886478	chr11	84885834	84886478	Heart	chr11_84873239_T_C_b38	Type III ARE-Specific	NA
chr11_89340916_89344584	chr11	89340916	89344584	Heart	chr11_89311911_T_G_b38	Type II haQTL-Specific	NA
chr11_94127907_94130829	chr11	94127907	94130829	Heart	chr11_94131573_T_G_b38	Type II haQTL-Specific	NA
chr11_980333_982061	chr11	980333	982061	Heart	chr11_993745_C_G_b38	Type II haQTL-Specific	NA
chr12_101712387_101714666	chr12	101712387	101714666	Heart	chr12_101707976_C_T_b38	Type I haQTL-Shared	Brain;Muscle
chr12_103930305_103931861	chr12	103930305	103931861	Heart	chr12_103930862_T_C_b38	Type I haQTL-Shared	Muscle
chr12_108965631_108968050	chr12	108965631	108968050	Heart	chr12_108943637_C_T_b38	Type II haQTL-Specific	NA
chr12_109522351_109523906	chr12	109522351	109523906	Heart	chr12_109452705_T_C_b38	Type II haQTL-Specific	NA
chr12_110560802_110562207	chr12	110560802	110562207	Heart	chr12_110551081_C_A_b38	Type II haQTL-Specific	NA
chr12_110935940_110937432	chr12	110935940	110937432	Heart	chr12_110859276_C_A_b38	Type II haQTL-Specific	NA
chr12_114396354_114397230	chr12	114396354	114397230	Heart	chr12_114371878_G_A_b38	Type II haQTL-Specific	NA
chr12_116358350_116360370	chr12	116358350	116360370	Heart	chr12_116359131_C_T_b38	Type I haQTL-Shared	Lung;Muscle
chr12_11670966_11671357	chr12	11670966	11671357	Heart	chr12_11608784_A_C_b38	Type III ARE-Specific	NA
chr12_117041844_117043016	chr12	117041844	117043016	Heart	chr12_117065669_C_G_b38	Type III ARE-Specific	NA
chr12_120262179_120265741	chr12	120262179	120265741	Heart	chr12_120288136_C_T_b38	Type II haQTL-Specific	NA
chr12_121711099_121712707	chr12	121711099	121712707	Heart	chr12_121707867_G_A_b38	Type I haQTL-Shared	Muscle
chr12_121888034_121889676	chr12	121888034	121889676	Heart	chr12_121952208_C_T_b38	Type II haQTL-Specific	NA
chr12_122524917_122525785	chr12	122524917	122525785	Heart	chr12_122481177_C_A_b38	Type I haQTL-Shared	Brain
chr12_124926819_124929514	chr12	124926819	124929514	Heart	chr12_124887427_C_A_b38	Type II haQTL-Specific	NA
chr12_12723325_12726563	chr12	12723325	12726563	Heart	chr12_12720814_T_C_b38	Type II haQTL-Specific	NA
chr12_131249302_131251500	chr12	131249302	131251500	Heart	chr12_131254184_T_C_b38	Type II haQTL-Specific	NA
chr12_132444835_132446411	chr12	132444835	132446411	Heart	chr12_132386396_C_T_b38	Type II haQTL-Specific	NA
chr12_14802471_14804596	chr12	14802471	14804596	Heart	chr12_14716923_A_G_b38	Type II haQTL-Specific	NA
chr12_14951376_14952301	chr12	14951376	14952301	Heart	chr12_14916828_G_A_b38	Type II haQTL-Specific	NA
chr12_15663065_15663775	chr12	15663065	15663775	Heart	chr12_15582748_A_G_b38	Type II haQTL-Specific	NA
chr12_20319171_20322006	chr12	20319171	20322006	Heart	chr12_20310515_C_T_b38	Type I haQTL-Shared	Muscle
chr12_29639787_29642172	chr12	29639787	29642172	Heart	chr12_29641059_T_C_b38	Type II haQTL-Specific	NA
chr12_29738073_29738629	chr12	29738073	29738629	Heart	chr12_29669447_G_A_b38	Type II haQTL-Specific	NA
chr12_30357366_30358862	chr12	30357366	30358862	Heart	chr12_30381056_A_G_b38	Type III ARE-Specific	NA
chr12_30794521_30797141	chr12	30794521	30797141	Heart	chr12_30785177_G_A_b38	Type II haQTL-Specific	NA
chr12_30822199_30823747	chr12	30822199	30823747	Heart	chr12_30822535_C_A_b38	Type I haQTL-Shared	Brain;Muscle
chr12_31073270_31075036	chr12	31073270	31075036	Heart	chr12_31086399_T_C_b38	Type I haQTL-Shared	Brain;Lung;Muscle
chr12_31517824_31519765	chr12	31517824	31519765	Heart	chr12_31451413_T_C_b38	Type II haQTL-Specific	NA
chr12_31629140_31631370	chr12	31629140	31631370	Heart	chr12_31530458_T_A_b38	Type I haQTL-Shared	Muscle
chr12_32611494_32613365	chr12	32611494	32613365	Heart	chr12_32651038_T_C_b38	Type II haQTL-Specific	NA
chr12_3295282_3296204	chr12	3295282	3296204	Heart	chr12_3340602_A_G_b38	Type III ARE-Specific	NA
chr12_4164391_4165620	chr12	4164391	4165620	Heart	chr12_4188587_C_A_b38	Type II haQTL-Specific	NA
chr12_42737287_42737502	chr12	42737287	42737502	Heart	chr12_42705962_T_C_b38	Type III ARE-Specific	NA
chr12_45853519_45853948	chr12	45853519	45853948	Heart	chr12_45795501_G_T_b38	Type III ARE-Specific	NA
chr12_46365017_46366000	chr12	46365017	46366000	Heart	chr12_46328242_C_T_b38	Type II haQTL-Specific	NA
chr12_47752103_47755858	chr12	47752103	47755858	Heart	chr12_47833638_G_A_b38	Type II haQTL-Specific	NA
chr12_48022956_48024654	chr12	48022956	48024654	Heart	chr12_47986248_A_G_b38	Type II haQTL-Specific	NA
chr12_48149408_48151322	chr12	48149408	48151322	Heart	chr12_48200707_T_C_b38	Type II haQTL-Specific	NA
chr12_4859323_4861219	chr12	4859323	4861219	Heart	chr12_4877699_A_G_b38	Type II haQTL-Specific	NA
chr12_51951691_51953590	chr12	51951691	51953590	Heart	chr12_51860373_T_C_b38	Type II haQTL-Specific	NA
chr12_52872574_52875182	chr12	52872574	52875182	Heart	chr12_52874432_G_A_b38	Type I haQTL-Shared	Lung
chr12_55744716_55746605	chr12	55744716	55746605	Heart	chr12_55646193_C_T_b38	Type II haQTL-Specific	NA
chr12_57904807_57905950	chr12	57904807	57905950	Heart	chr12_57815033_A_G_b38	Type II haQTL-Specific	NA
chr12_64752056_64753603	chr12	64752056	64753603	Heart	chr12_64798843_C_T_b38	Type II haQTL-Specific	NA
chr12_65333961_65336730	chr12	65333961	65336730	Heart	chr12_65342001_T_A_b38	Type II haQTL-Specific	NA
chr12_66301681_66303132	chr12	66301681	66303132	Heart	chr12_66302630_C_T_b38	Type I haQTL-Shared	Muscle
chr12_68364136_68366135	chr12	68364136	68366135	Heart	chr12_68323871_G_C_b38	Type II haQTL-Specific	NA
chr12_69359065_69360684	chr12	69359065	69360684	Heart	chr12_69383106_T_A_b38	Type I haQTL-Shared	Brain;Muscle
chr12_70001804_70003443	chr12	70001804	70003443	Heart	chr12_69998640_T_C_b38	Type II haQTL-Specific	NA
chr12_70618738_70619067	chr12	70618738	70619067	Heart	chr12_70699648_C_T_b38	Type III ARE-Specific	NA
chr12_71140220_71142750	chr12	71140220	71142750	Heart	chr12_71098601_C_T_b38	Type II haQTL-Specific	NA
chr12_76558409_76560575	chr12	76558409	76560575	Heart	chr12_76545991_A_G_b38	Type II haQTL-Specific	NA
chr12_81208631_81210881	chr12	81208631	81210881	Heart	chr12_81191442_G_A_b38	Type II haQTL-Specific	NA
chr12_856643_859086	chr12	856643	859086	Heart	chr12_824259_A_G_b38	Type II haQTL-Specific	NA
chr12_86264144_86265535	chr12	86264144	86265535	Heart	chr12_86280764_C_G_b38	Type II haQTL-Specific	NA
chr12_90576153_90577273	chr12	90576153	90577273	Heart	chr12_90572944_C_G_b38	Type III ARE-Specific	NA
chr12_9282558_9284991	chr12	9282558	9284991	Heart	chr12_9283691_C_G_b38	Type I haQTL-Shared	Brain;Lung;Muscle
chr12_93376121_93378030	chr12	93376121	93378030	Heart	chr12_93430621_C_A_b38	Type II haQTL-Specific	NA
chr12_942102_944147	chr12	942102	944147	Heart	chr12_948887_C_T_b38	Type II haQTL-Specific	NA
chr12_94434968_94436367	chr12	94434968	94436367	Heart	chr12_94530102_C_T_b38	Type II haQTL-Specific	NA
chr12_94592993_94595133	chr12	94592993	94595133	Heart	chr12_94590236_G_A_b38	Type I haQTL-Shared	Muscle
chr12_94993964_94994935	chr12	94993964	94994935	Heart	chr12_94929221_A_G_b38	Type II haQTL-Specific	NA
chr12_98470523_98471104	chr12	98470523	98471104	Heart	chr12_98454918_C_T_b38	Type III ARE-Specific	NA
chr12_98471295_98471979	chr12	98471295	98471979	Heart	chr12_98477159_A_T_b38	Type III ARE-Specific	NA
chr13_101623419_101625205	chr13	101623419	101625205	Heart	chr13_101615074_C_A_b38	Type II haQTL-Specific	NA
chr13_106572881_106574699	chr13	106572881	106574699	Heart	chr13_106512907_C_G_b38	Type II haQTL-Specific	NA
chr13_109190941_109193191	chr13	109190941	109193191	Heart	chr13_109189135_A_G_b38	Type III ARE-Specific	NA
chr13_111183941_111188967	chr13	111183941	111188967	Heart	chr13_111092517_C_G_b38	Type II haQTL-Specific	NA
chr13_112792123_112794472	chr13	112792123	112794472	Heart	chr13_112717342_C_T_b38	Type II haQTL-Specific	NA
chr13_114111652_114113362	chr13	114111652	114113362	Heart	chr13_114141365_A_G_b38	Type II haQTL-Specific	NA
chr13_20120263_20121081	chr13	20120263	20121081	Heart	chr13_20119527_T_G_b38	Type I haQTL-Shared	Muscle
chr13_22208958_22212037	chr13	22208958	22212037	Heart	chr13_22246374_G_A_b38	Type III ARE-Specific	NA
chr13_23487595_23490507	chr13	23487595	23490507	Heart	chr13_23486810_T_A_b38	Type II haQTL-Specific	NA
chr13_26475387_26477745	chr13	26475387	26477745	Heart	chr13_26471802_G_A_b38	Type I haQTL-Shared	Brain;Lung;Muscle
chr13_27448315_27451635	chr13	27448315	27451635	Heart	chr13_27436853_G_A_b38	Type II haQTL-Specific	NA
chr13_28980361_28982011	chr13	28980361	28982011	Heart	chr13_28886926_C_T_b38	Type III ARE-Specific	NA
chr13_29573047_29574219	chr13	29573047	29574219	Heart	chr13_29592743_G_T_b38	Type II haQTL-Specific	NA
chr13_29743431_29744030	chr13	29743431	29744030	Heart	chr13_29674832_T_C_b38	Type III ARE-Specific	NA
chr13_30615569_30618855	chr13	30615569	30618855	Heart	chr13_30653655_C_T_b38	Type II haQTL-Specific	NA
chr13_30846829_30849195	chr13	30846829	30849195	Heart	chr13_30797882_G_T_b38	Type II haQTL-Specific	NA
chr13_33493755_33495771	chr13	33493755	33495771	Heart	chr13_33502561_C_T_b38	Type I haQTL-Shared	Brain
chr13_33497077_33497956	chr13	33497077	33497956	Heart	chr13_33472024_T_C_b38	Type II haQTL-Specific	NA
chr13_33916782_33918993	chr13	33916782	33918993	Heart	chr13_33942027_T_A_b38	Type II haQTL-Specific	NA
chr13_36431227_36433311	chr13	36431227	36433311	Heart	chr13_36365009_T_G_b38	Type II haQTL-Specific	NA
chr13_38421057_38422783	chr13	38421057	38422783	Heart	chr13_38415159_C_A_b38	Type III ARE-Specific	NA
chr13_40562052_40565124	chr13	40562052	40565124	Heart	chr13_40494456_T_C_b38	Type II haQTL-Specific	NA
chr13_40663260_40664808	chr13	40663260	40664808	Heart	chr13_40695944_A_G_b38	Type II haQTL-Specific	NA
chr13_41345213_41346939	chr13	41345213	41346939	Heart	chr13_41438350_G_A_b38	Type II haQTL-Specific	NA
chr13_43022766_43024329	chr13	43022766	43024329	Heart	chr13_43023570_C_T_b38	Type I haQTL-Shared	Brain;Muscle
chr13_43878460_43880754	chr13	43878460	43880754	Heart	chr13_43836417_G_A_b38	Type I haQTL-Shared	Brain;Lung;Muscle
chr13_44303418_44303911	chr13	44303418	44303911	Heart	chr13_44378688_C_G_b38	Type II haQTL-Specific	NA
chr13_45235537_45236792	chr13	45235537	45236792	Heart	chr13_45303352_A_G_b38	Type II haQTL-Specific	NA
chr13_46181038_46182258	chr13	46181038	46182258	Heart	chr13_46270492_C_A_b38	Type II haQTL-Specific	NA
chr13_46640885_46643656	chr13	46640885	46643656	Heart	chr13_46603568_C_T_b38	Type II haQTL-Specific	NA
chr13_47425077_47427170	chr13	47425077	47427170	Heart	chr13_47480775_G_A_b38	Type II haQTL-Specific	NA
chr13_48121319_48122422	chr13	48121319	48122422	Heart	chr13_48124657_T_C_b38	Type III ARE-Specific	NA
chr13_48739735_48740051	chr13	48739735	48740051	Heart	chr13_48807648_T_C_b38	Type III ARE-Specific	NA
chr13_49539868_49541522	chr13	49539868	49541522	Heart	chr13_49623193_G_C_b38	Type II haQTL-Specific	NA
chr13_49560137_49561930	chr13	49560137	49561930	Heart	chr13_49539314_G_A_b38	Type I haQTL-Shared	Brain
chr13_52598675_52601242	chr13	52598675	52601242	Heart	chr13_52614555_C_T_b38	Type I haQTL-Shared	Brain;Muscle
chr13_52631054_52631829	chr13	52631054	52631829	Heart	chr13_52600285_T_G_b38	Type II haQTL-Specific	NA
chr13_73943565_73944664	chr13	73943565	73944664	Heart	chr13_73937854_G_C_b38	Type III ARE-Specific	NA
chr13_80577171_80579709	chr13	80577171	80579709	Heart	chr13_80538686_A_G_b38	Type II haQTL-Specific	NA
chr13_91346560_91348898	chr13	91346560	91348898	Heart	chr13_91398149_A_G_b38	Type II haQTL-Specific	NA
chr13_97385251_97385691	chr13	97385251	97385691	Heart	chr13_97290056_C_A_b38	Type III ARE-Specific	NA
chr13_99590212_99591350	chr13	99590212	99591350	Heart	chr13_99532442_C_T_b38	Type II haQTL-Specific	NA
chr14_100361861_100363353	chr14	100361861	100363353	Heart	chr14_100419136_T_C_b38	Type II haQTL-Specific	NA
chr14_100546456_100548513	chr14	100546456	100548513	Heart	chr14_100563412_A_G_b38	Type I haQTL-Shared	Muscle
chr14_102225398_102228432	chr14	102225398	102228432	Heart	chr14_102315772_C_T_b38	Type II haQTL-Specific	NA
chr14_103154524_103157328	chr14	103154524	103157328	Heart	chr14_103100567_G_A_b38	Type II haQTL-Specific	NA
chr14_103540131_103543026	chr14	103540131	103543026	Heart	chr14_103541218_A_G_b38	Type II haQTL-Specific	NA
chr14_103548788_103553492	chr14	103548788	103553492	Heart	chr14_103561220_C_T_b38	Type I haQTL-Shared	Muscle
chr14_103699484_103701826	chr14	103699484	103701826	Heart	chr14_103661670_T_A_b38	Type I haQTL-Shared	Muscle
chr14_103735042_103737741	chr14	103735042	103737741	Heart	chr14_103712930_T_C_b38	Type II haQTL-Specific	NA
chr14_104984948_104986713	chr14	104984948	104986713	Heart	chr14_105003255_T_C_b38	Type II haQTL-Specific	NA
chr14_105086647_105087604	chr14	105086647	105087604	Heart	chr14_105106202_G_A_b38	Type II haQTL-Specific	NA
chr14_105193454_105193940	chr14	105193454	105193940	Heart	chr14_105170337_G_A_b38	Type II haQTL-Specific	NA
chr14_105616856_105617503	chr14	105616856	105617503	Heart	chr14_105627318_A_G_b38	Type III ARE-Specific	NA
chr14_20612824_20614819	chr14	20612824	20614819	Heart	chr14_20615274_T_G_b38	Type I haQTL-Shared	Muscle
chr14_23044423_23047907	chr14	23044423	23047907	Heart	chr14_23048859_G_T_b38	Type II haQTL-Specific	NA
chr14_23988188_23990576	chr14	23988188	23990576	Heart	chr14_23986983_C_A_b38	Type II haQTL-Specific	NA
chr14_30690526_30691884	chr14	30690526	30691884	Heart	chr14_30709011_G_A_b38	Type II haQTL-Specific	NA
chr14_31706326_31708584	chr14	31706326	31708584	Heart	chr14_31761197_G_A_b38	Type III ARE-Specific	NA
chr14_34029372_34032057	chr14	34029372	34032057	Heart	chr14_33987311_A_C_b38	Type II haQTL-Specific	NA
chr14_35050294_35051755	chr14	35050294	35051755	Heart	chr14_35058033_A_G_b38	Type II haQTL-Specific	NA
chr14_39002602_39004870	chr14	39002602	39004870	Heart	chr14_38950079_G_A_b38	Type III ARE-Specific	NA
chr14_39174363_39176325	chr14	39174363	39176325	Heart	chr14_39265269_G_A_b38	Type I haQTL-Shared	Brain
chr14_50942902_50945454	chr14	50942902	50945454	Heart	chr14_50866180_C_T_b38	Type II haQTL-Specific	NA
chr14_51880849_51882529	chr14	51880849	51882529	Heart	chr14_51869964_G_T_b38	Type II haQTL-Specific	NA
chr14_52023935_52024868	chr14	52023935	52024868	Heart	chr14_52104865_T_C_b38	Type III ARE-Specific	NA
chr14_52722505_52723231	chr14	52722505	52723231	Heart	chr14_52675146_G_C_b38	Type II haQTL-Specific	NA
chr14_53016878_53018530	chr14	53016878	53018530	Heart	chr14_53018553_G_A_b38	Type I haQTL-Shared	Muscle
chr14_54497461_54499626	chr14	54497461	54499626	Heart	chr14_54500447_G_A_b38	Type III ARE-Specific	NA
chr14_57404697_57405528	chr14	57404697	57405528	Heart	chr14_57340955_T_C_b38	Type III ARE-Specific	NA
chr14_58749125_58749623	chr14	58749125	58749623	Heart	chr14_58772905_G_A_b38	Type II haQTL-Specific	NA
chr14_61619889_61621208	chr14	61619889	61621208	Heart	chr14_61547571_T_A_b38	Type II haQTL-Specific	NA
chr14_63240224_63241105	chr14	63240224	63241105	Heart	chr14_63211200_T_A_b38	Type III ARE-Specific	NA
chr14_63241590_63241908	chr14	63241590	63241908	Heart	chr14_63254700_C_A_b38	Type III ARE-Specific	NA
chr14_63922138_63924064	chr14	63922138	63924064	Heart	chr14_63943888_A_C_b38	Type I haQTL-Shared	Muscle
chr14_64213202_64216060	chr14	64213202	64216060	Heart	chr14_64196177_A_G_b38	Type II haQTL-Specific	NA
chr14_64815027_64815913	chr14	64815027	64815913	Heart	chr14_64885874_C_G_b38	Type III ARE-Specific	NA
chr14_68577034_68578725	chr14	68577034	68578725	Heart	chr14_68671654_A_G_b38	Type II haQTL-Specific	NA
chr14_68651267_68653023	chr14	68651267	68653023	Heart	chr14_68613697_A_G_b38	Type II haQTL-Specific	NA
chr14_72450848_72452179	chr14	72450848	72452179	Heart	chr14_72485539_C_A_b38	Type II haQTL-Specific	NA
chr14_73536013_73538645	chr14	73536013	73538645	Heart	chr14_73505585_A_G_b38	Type I haQTL-Shared	Brain;Lung;Muscle
chr14_73774343_73775800	chr14	73774343	73775800	Heart	chr14_73709976_T_C_b38	Type II haQTL-Specific	NA
chr14_76772051_76774526	chr14	76772051	76774526	Heart	chr14_76805078_A_G_b38	Type I haQTL-Shared	Muscle
chr14_76788369_76789713	chr14	76788369	76789713	Heart	chr14_76784565_C_T_b38	Type II haQTL-Specific	NA
chr14_77096506_77098102	chr14	77096506	77098102	Heart	chr14_77063440_C_T_b38	Type II haQTL-Specific	NA
chr14_92547552_92550461	chr14	92547552	92550461	Heart	chr14_92549398_C_T_b38	Type I haQTL-Shared	Muscle
chr14_93955190_93960561	chr14	93955190	93960561	Heart	chr14_93938494_C_T_b38	Type II haQTL-Specific	NA
chr14_93994136_93997190	chr14	93994136	93997190	Heart	chr14_93998086_A_G_b38	Type I haQTL-Shared	Muscle
chr14_99552293_99555865	chr14	99552293	99555865	Heart	chr14_99570681_C_T_b38	Type II haQTL-Specific	NA
chr15_100020125_100022021	chr15	100020125	100022021	Heart	chr15_100016422_G_T_b38	Type I haQTL-Shared	Muscle
chr15_100028523_100030577	chr15	100028523	100030577	Heart	chr15_100029311_A_G_b38	Type I haQTL-Shared	Muscle
chr15_101479107_101483954	chr15	101479107	101483954	Heart	chr15_101482624_A_G_b38	Type II haQTL-Specific	NA
chr15_22663639_22666421	chr15	22663639	22666421	Heart	chr15_22643729_T_C_b38	Type I haQTL-Shared	Muscle
chr15_22715147_22717074	chr15	22715147	22717074	Heart	chr15_22710559_T_G_b38	Type II haQTL-Specific	NA
chr15_22849543_22850659	chr15	22849543	22850659	Heart	chr15_22793209_C_T_b38	Type III ARE-Specific	NA
chr15_22959699_22960407	chr15	22959699	22960407	Heart	chr15_23048549_G_C_b38	Type II haQTL-Specific	NA
chr15_28320067_28322000	chr15	28320067	28322000	Heart	chr15_28223747_G_A_b38	Type II haQTL-Specific	NA
chr15_30920736_30924956	chr15	30920736	30924956	Heart	chr15_30902611_T_C_b38	Type II haQTL-Specific	NA
chr15_34037740_34040208	chr15	34037740	34040208	Heart	chr15_33961993_C_T_b38	Type II haQTL-Specific	NA
chr15_34436150_34437304	chr15	34436150	34437304	Heart	chr15_34443950_C_G_b38	Type II haQTL-Specific	NA
chr15_34579806_34584519	chr15	34579806	34584519	Heart	chr15_34518264_T_C_b38	Type II haQTL-Specific	NA
chr15_36105675_36108439	chr15	36105675	36108439	Heart	chr15_36100361_A_G_b38	Type III ARE-Specific	NA
chr15_38562399_38564675	chr15	38562399	38564675	Heart	chr15_38608498_G_A_b38	Type II haQTL-Specific	NA
chr15_40769059_40770895	chr15	40769059	40770895	Heart	chr15_40867107_C_T_b38	Type I haQTL-Shared	Brain
chr15_41919356_41922214	chr15	41919356	41922214	Heart	chr15_41914818_C_T_b38	Type II haQTL-Specific	NA
chr15_42032114_42033566	chr15	42032114	42033566	Heart	chr15_42039016_T_C_b38	Type II haQTL-Specific	NA
chr15_43929834_43933448	chr15	43929834	43933448	Heart	chr15_43976726_G_A_b38	Type II haQTL-Specific	NA
chr15_45521203_45522809	chr15	45521203	45522809	Heart	chr15_45427392_T_C_b38	Type II haQTL-Specific	NA
chr15_57253093_57253481	chr15	57253093	57253481	Heart	chr15_57349757_C_T_b38	Type III ARE-Specific	NA
chr15_57565286_57566183	chr15	57565286	57566183	Heart	chr15_57565047_T_C_b38	Type II haQTL-Specific	NA
chr15_60361020_60361550	chr15	60361020	60361550	Heart	chr15_60335878_G_A_b38	Type II haQTL-Specific	NA
chr15_61652449_61656623	chr15	61652449	61656623	Heart	chr15_61664900_G_T_b38	Type I haQTL-Shared	Brain;Muscle
chr15_63047731_63050308	chr15	63047731	63050308	Heart	chr15_63112440_C_G_b38	Type II haQTL-Specific	NA
chr15_63967323_63972468	chr15	63967323	63972468	Heart	chr15_63981801_T_G_b38	Type II haQTL-Specific	NA
chr15_64872187_64874270	chr15	64872187	64874270	Heart	chr15_64878938_C_T_b38	Type I haQTL-Shared	Muscle
chr15_66658049_66658272	chr15	66658049	66658272	Heart	chr15_66584405_A_C_b38	Type III ARE-Specific	NA
chr15_67943154_67947487	chr15	67943154	67947487	Heart	chr15_67891702_G_A_b38	Type I haQTL-Shared	Muscle
chr15_70740299_70744752	chr15	70740299	70744752	Heart	chr15_70760789_G_A_b38	Type II haQTL-Specific	NA
chr15_71227723_71228310	chr15	71227723	71228310	Heart	chr15_71288935_G_C_b38	Type II haQTL-Specific	NA
chr15_71337077_71339676	chr15	71337077	71339676	Heart	chr15_71438054_C_T_b38	Type II haQTL-Specific	NA
chr15_73923527_73924986	chr15	73923527	73924986	Heart	chr15_73939392_G_A_b38	Type II haQTL-Specific	NA
chr15_75054325_75054587	chr15	75054325	75054587	Heart	chr15_75099216_A_G_b38	Type III ARE-Specific	NA
chr15_76169313_76171109	chr15	76169313	76171109	Heart	chr15_76155562_G_A_b38	Type II haQTL-Specific	NA
chr15_77118656_77119947	chr15	77118656	77119947	Heart	chr15_77085312_C_T_b38	Type II haQTL-Specific	NA
chr15_77599040_77600366	chr15	77599040	77600366	Heart	chr15_77613862_T_C_b38	Type II haQTL-Specific	NA
chr15_77943680_77945414	chr15	77943680	77945414	Heart	chr15_77944685_G_A_b38	Type I haQTL-Shared	Brain;Lung;Muscle
chr15_78803812_78805417	chr15	78803812	78805417	Heart	chr15_78804257_G_A_b38	Type II haQTL-Specific	NA
chr15_80249733_80251770	chr15	80249733	80251770	Heart	chr15_80290777_G_A_b38	Type II haQTL-Specific	NA
chr15_80287076_80289931	chr15	80287076	80289931	Heart	chr15_80290777_G_A_b38	Type II haQTL-Specific	NA
chr15_81909319_81909583	chr15	81909319	81909583	Heart	chr15_81905872_G_C_b38	Type III ARE-Specific	NA
chr15_84183026_84183455	chr15	84183026	84183455	Heart	chr15_84091841_C_T_b38	Type III ARE-Specific	NA
chr15_84837830_84839265	chr15	84837830	84839265	Heart	chr15_84885595_G_A_b38	Type II haQTL-Specific	NA
chr15_85514388_85514858	chr15	85514388	85514858	Heart	chr15_85508396_G_A_b38	Type III ARE-Specific	NA
chr15_88541678_88543489	chr15	88541678	88543489	Heart	chr15_88543422_A_T_b38	Type I haQTL-Shared	Muscle
chr15_88647774_88650792	chr15	88647774	88650792	Heart	chr15_88716714_C_T_b38	Type II haQTL-Specific	NA
chr15_88900979_88901596	chr15	88900979	88901596	Heart	chr15_88900949_C_T_b38	Type III ARE-Specific	NA
chr15_90125483_90128232	chr15	90125483	90128232	Heart	chr15_90106141_G_C_b38	Type I haQTL-Shared	Muscle
chr15_90247624_90250430	chr15	90247624	90250430	Heart	chr15_90249442_A_G_b38	Type I haQTL-Shared	Muscle
chr15_91864533_91868400	chr15	91864533	91868400	Heart	chr15_91939041_G_A_b38	Type II haQTL-Specific	NA
chr15_92590755_92592506	chr15	92590755	92592506	Heart	chr15_92590195_T_C_b38	Type III ARE-Specific	NA
chr15_92622182_92625932	chr15	92622182	92625932	Heart	chr15_92623560_T_G_b38	Type II haQTL-Specific	NA
chr15_99806003_99806841	chr15	99806003	99806841	Heart	chr15_99784809_C_G_b38	Type I haQTL-Shared	Muscle
chr15_99807086_99807593	chr15	99807086	99807593	Heart	chr15_99858273_A_C_b38	Type III ARE-Specific	NA
chr15_99924903_99926507	chr15	99924903	99926507	Heart	chr15_99949584_A_C_b38	Type II haQTL-Specific	NA
chr16_10552277_10553931	chr16	10552277	10553931	Heart	chr16_10630728_T_C_b38	Type I haQTL-Shared	Muscle
chr16_14911925_14912373	chr16	14911925	14912373	Heart	chr16_14954318_A_G_b38	Type I haQTL-Shared	Brain;Muscle
chr16_15153779_15154380	chr16	15153779	15154380	Heart	chr16_15112137_G_A_b38	Type I haQTL-Shared	Brain;Lung;Muscle
chr16_15403779_15406234	chr16	15403779	15406234	Heart	chr16_15404916_G_C_b38	Type II haQTL-Specific	NA
chr16_1708006_1709554	chr16	1708006	1709554	Heart	chr16_1775773_T_C_b38	Type II haQTL-Specific	NA
chr16_1990179_1992378	chr16	1990179	1992378	Heart	chr16_2066817_T_C_b38	Type II haQTL-Specific	NA
chr16_2136064_2137275	chr16	2136064	2137275	Heart	chr16_2075936_C_G_b38	Type II haQTL-Specific	NA
chr16_21963285_21964566	chr16	21963285	21964566	Heart	chr16_21911694_G_A_b38	Type III ARE-Specific	NA
chr16_23081119_23083770	chr16	23081119	23083770	Heart	chr16_23000586_C_G_b38	Type II haQTL-Specific	NA
chr16_2429437_2430566	chr16	2429437	2430566	Heart	chr16_2494360_C_T_b38	Type II haQTL-Specific	NA
chr16_25051326_25052735	chr16	25051326	25052735	Heart	chr16_25057846_T_C_b38	Type I haQTL-Shared	Muscle
chr16_27720622_27722421	chr16	27720622	27722421	Heart	chr16_27781817_C_T_b38	Type II haQTL-Specific	NA
chr16_28531829_28533406	chr16	28531829	28533406	Heart	chr16_28441811_G_A_b38	Type I haQTL-Shared	Muscle
chr16_29176556_29180330	chr16	29176556	29180330	Heart	chr16_29267380_G_C_b38	Type I haQTL-Shared	Lung
chr16_29261173_29263024	chr16	29261173	29263024	Heart	chr16_29262676_T_C_b38	Type I haQTL-Shared	Muscle
chr16_29264088_29265497	chr16	29264088	29265497	Heart	chr16_29262676_T_C_b38	Type II haQTL-Specific	NA
chr16_29271142_29273363	chr16	29271142	29273363	Heart	chr16_29266550_A_G_b38	Type I haQTL-Shared	Muscle
chr16_29294114_29295074	chr16	29294114	29295074	Heart	chr16_29300752_C_A_b38	Type III ARE-Specific	NA
chr16_29469688_29469984	chr16	29469688	29469984	Heart	chr16_29418101_G_C_b38	Type II haQTL-Specific	NA
chr16_3064446_3066864	chr16	3064446	3066864	Heart	chr16_3062024_G_A_b38	Type I haQTL-Shared	Lung
chr16_32339173_32341277	chr16	32339173	32341277	Heart	chr16_32287749_G_A_b38	Type III ARE-Specific	NA
chr16_32357157_32359044	chr16	32357157	32359044	Heart	chr16_32266219_C_T_b38	Type III ARE-Specific	NA
chr16_32567043_32567744	chr16	32567043	32567744	Heart	chr16_32563510_A_G_b38	Type III ARE-Specific	NA
chr16_4616438_4617791	chr16	4616438	4617791	Heart	chr16_4706543_T_G_b38	Type II haQTL-Specific	NA
chr16_4693636_4696175	chr16	4693636	4696175	Heart	chr16_4690476_T_C_b38	Type II haQTL-Specific	NA
chr16_47311012_47312512	chr16	47311012	47312512	Heart	chr16_47400263_C_A_b38	Type II haQTL-Specific	NA
chr16_48561653_48562462	chr16	48561653	48562462	Heart	chr16_48483493_A_G_b38	Type II haQTL-Specific	NA
chr16_4881119_4883894	chr16	4881119	4883894	Heart	chr16_4872200_C_T_b38	Type II haQTL-Specific	NA
chr16_49753914_49756320	chr16	49753914	49756320	Heart	chr16_49842961_G_C_b38	Type II haQTL-Specific	NA
chr16_50313116_50316645	chr16	50313116	50316645	Heart	chr16_50393643_C_T_b38	Type II haQTL-Specific	NA
chr16_55476040_55477234	chr16	55476040	55477234	Heart	chr16_55475988_A_G_b38	Type I haQTL-Shared	Lung
chr16_55759460_55761396	chr16	55759460	55761396	Heart	chr16_55761302_T_C_b38	Type II haQTL-Specific	NA
chr16_57383552_57385366	chr16	57383552	57385366	Heart	chr16_57327434_C_A_b38	Type II haQTL-Specific	NA
chr16_64412564_64414166	chr16	64412564	64414166	Heart	chr16_64499682_G_A_b38	Type II haQTL-Specific	NA
chr16_66538305_66539512	chr16	66538305	66539512	Heart	chr16_66603378_C_G_b38	Type III ARE-Specific	NA
chr16_67396514_67398285	chr16	67396514	67398285	Heart	chr16_67386425_C_G_b38	Type II haQTL-Specific	NA
chr16_68284953_68285765	chr16	68284953	68285765	Heart	chr16_68338077_A_G_b38	Type II haQTL-Specific	NA
chr16_68343848_68344515	chr16	68343848	68344515	Heart	chr16_68356196_C_A_b38	Type II haQTL-Specific	NA
chr16_69964745_69966458	chr16	69964745	69966458	Heart	chr16_69970644_G_T_b38	Type I haQTL-Shared	Lung
chr16_70113145_70115785	chr16	70113145	70115785	Heart	chr16_70096617_G_A_b38	Type I haQTL-Shared	Brain;Muscle
chr16_70187555_70188201	chr16	70187555	70188201	Heart	chr16_70268131_G_T_b38	Type I haQTL-Shared	Lung
chr16_70188391_70188817	chr16	70188391	70188817	Heart	chr16_70119997_G_A_b38	Type I haQTL-Shared	Lung;Muscle
chr16_72843990_72844390	chr16	72843990	72844390	Heart	chr16_72885432_A_G_b38	Type III ARE-Specific	NA
chr16_73121682_73125309	chr16	73121682	73125309	Heart	chr16_73124287_C_T_b38	Type II haQTL-Specific	NA
chr16_74898492_74899769	chr16	74898492	74899769	Heart	chr16_74903324_C_A_b38	Type II haQTL-Specific	NA
chr16_83962701_83964666	chr16	83962701	83964666	Heart	chr16_83963551_C_G_b38	Type II haQTL-Specific	NA
chr16_84183591_84187523	chr16	84183591	84187523	Heart	chr16_84184959_T_C_b38	Type I haQTL-Shared	Brain;Lung;Muscle
chr16_85240276_85240542	chr16	85240276	85240542	Heart	chr16_85200078_A_T_b38	Type III ARE-Specific	NA
chr16_87855573_87857554	chr16	87855573	87857554	Heart	chr16_87855956_C_T_b38	Type I haQTL-Shared	Muscle
chr16_88076631_88078919	chr16	88076631	88078919	Heart	chr16_88073684_C_T_b38	Type II haQTL-Specific	NA
chr16_8842112_8843900	chr16	8842112	8843900	Heart	chr16_8841168_T_C_b38	Type II haQTL-Specific	NA
chr16_88672161_88675716	chr16	88672161	88675716	Heart	chr16_88594759_G_A_b38	Type II haQTL-Specific	NA
chr16_89292723_89293266	chr16	89292723	89293266	Heart	chr16_89356633_T_G_b38	Type II haQTL-Specific	NA
chr16_901505_902829	chr16	901505	902829	Heart	chr16_932832_G_C_b38	Type II haQTL-Specific	NA
chr17_1353495_1354829	chr17	1353495	1354829	Heart	chr17_1410832_A_G_b38	Type II haQTL-Specific	NA
chr17_15413957_15416265	chr17	15413957	15416265	Heart	chr17_15444023_C_T_b38	Type II haQTL-Specific	NA
chr17_16010592_16012669	chr17	16010592	16012669	Heart	chr17_16042294_C_T_b38	Type II haQTL-Specific	NA
chr17_17830417_17832093	chr17	17830417	17832093	Heart	chr17_17830446_C_T_b38	Type I haQTL-Shared	Brain;Muscle
chr17_18361636_18364238	chr17	18361636	18364238	Heart	chr17_18361135_A_G_b38	Type I haQTL-Shared	Muscle
chr17_20008496_20009312	chr17	20008496	20009312	Heart	chr17_20004614_A_C_b38	Type I haQTL-Shared	Brain;Muscle
chr17_20102137_20104501	chr17	20102137	20104501	Heart	chr17_20082114_G_A_b38	Type II haQTL-Specific	NA
chr17_31051721_31053288	chr17	31051721	31053288	Heart	chr17_31011797_T_C_b38	Type II haQTL-Specific	NA
chr17_32470250_32471489	chr17	32470250	32471489	Heart	chr17_32500376_A_G_b38	Type III ARE-Specific	NA
chr17_3528806_3532927	chr17	3528806	3532927	Heart	chr17_3530968_G_A_b38	Type I haQTL-Shared	Brain
chr17_37700544_37701816	chr17	37700544	37701816	Heart	chr17_37688935_A_G_b38	Type III ARE-Specific	NA
chr17_3817062_3819707	chr17	3817062	3819707	Heart	chr17_3782672_A_G_b38	Type II haQTL-Specific	NA
chr17_409394_411383	chr17	409394	411383	Heart	chr17_409513_A_G_b38	Type I haQTL-Shared	Brain;Muscle
chr17_4160383_4163972	chr17	4160383	4163972	Heart	chr17_4180734_C_T_b38	Type II haQTL-Specific	NA
chr17_4213590_4216589	chr17	4213590	4216589	Heart	chr17_4210465_T_C_b38	Type II haQTL-Specific	NA
chr17_42378152_42382837	chr17	42378152	42382837	Heart	chr17_42340869_T_C_b38	Type I haQTL-Shared	Muscle
chr17_43029104_43030661	chr17	43029104	43030661	Heart	chr17_43127753_A_G_b38	Type I haQTL-Shared	Muscle
chr17_43359533_43362590	chr17	43359533	43362590	Heart	chr17_43313720_C_T_b38	Type II haQTL-Specific	NA
chr17_43871746_43873184	chr17	43871746	43873184	Heart	chr17_43954402_C_T_b38	Type III ARE-Specific	NA
chr17_44004868_44008344	chr17	44004868	44008344	Heart	chr17_44078470_G_A_b38	Type II haQTL-Specific	NA
chr17_44535489_44537299	chr17	44535489	44537299	Heart	chr17_44509951_C_T_b38	Type II haQTL-Specific	NA
chr17_44627896_44629680	chr17	44627896	44629680	Heart	chr17_44646098_T_A_b38	Type II haQTL-Specific	NA
chr17_45246749_45249182	chr17	45246749	45249182	Heart	chr17_45208324_A_C_b38	Type II haQTL-Specific	NA
chr17_45370871_45374910	chr17	45370871	45374910	Heart	chr17_45281874_A_G_b38	Type II haQTL-Specific	NA
chr17_45379666_45381885	chr17	45379666	45381885	Heart	chr17_45380520_G_A_b38	Type II haQTL-Specific	NA
chr17_46042243_46045343	chr17	46042243	46045343	Heart	chr17_46076667_T_C_b38	Type II haQTL-Specific	NA
chr17_46130192_46132214	chr17	46130192	46132214	Heart	chr17_46063857_C_T_b38	Type II haQTL-Specific	NA
chr17_46225033_46226320	chr17	46225033	46226320	Heart	chr17_46227374_A_T_b38	Type I haQTL-Shared	Brain;Muscle
chr17_47323034_47325087	chr17	47323034	47325087	Heart	chr17_47297628_G_A_b38	Type I haQTL-Shared	Brain;Lung;Muscle
chr17_50170302_50172171	chr17	50170302	50172171	Heart	chr17_50232082_G_A_b38	Type II haQTL-Specific	NA
chr17_50507530_50509459	chr17	50507530	50509459	Heart	chr17_50506291_A_G_b38	Type I haQTL-Shared	Muscle
chr17_50908371_50910762	chr17	50908371	50910762	Heart	chr17_50907555_T_C_b38	Type II haQTL-Specific	NA
chr17_50916301_50916737	chr17	50916301	50916737	Heart	chr17_50916911_A_G_b38	Type II haQTL-Specific	NA
chr17_57476835_57479193	chr17	57476835	57479193	Heart	chr17_57485955_C_T_b38	Type II haQTL-Specific	NA
chr17_57993097_57996318	chr17	57993097	57996318	Heart	chr17_58033701_C_A_b38	Type II haQTL-Specific	NA
chr17_58097511_58098248	chr17	58097511	58098248	Heart	chr17_58099011_T_G_b38	Type III ARE-Specific	NA
chr17_58508427_58509041	chr17	58508427	58509041	Heart	chr17_58428799_A_G_b38	Type III ARE-Specific	NA
chr17_59105675_59107753	chr17	59105675	59107753	Heart	chr17_59015364_G_C_b38	Type II haQTL-Specific	NA
chr17_60077717_60080303	chr17	60077717	60080303	Heart	chr17_60109189_T_C_b38	Type II haQTL-Specific	NA
chr17_63039155_63040029	chr17	63039155	63040029	Heart	chr17_62953479_A_G_b38	Type I haQTL-Shared	Brain
chr17_63826286_63828826	chr17	63826286	63828826	Heart	chr17_63898733_T_C_b38	Type II haQTL-Specific	NA
chr17_64173877_64178685	chr17	64173877	64178685	Heart	chr17_64140431_G_A_b38	Type I haQTL-Shared	Brain
chr17_64282192_64283152	chr17	64282192	64283152	Heart	chr17_64277632_C_T_b38	Type II haQTL-Specific	NA
chr17_65122567_65124536	chr17	65122567	65124536	Heart	chr17_65130151_C_A_b38	Type I haQTL-Shared	Brain;Muscle
chr17_66001681_66003920	chr17	66001681	66003920	Heart	chr17_65999302_C_T_b38	Type II haQTL-Specific	NA
chr17_67241655_67241974	chr17	67241655	67241974	Heart	chr17_67277976_C_T_b38	Type III ARE-Specific	NA
chr17_68980686_68982005	chr17	68980686	68982005	Heart	chr17_68905074_T_G_b38	Type II haQTL-Specific	NA
chr17_72467177_72468222	chr17	72467177	72468222	Heart	chr17_72453982_T_C_b38	Type II haQTL-Specific	NA
chr17_76484457_76486717	chr17	76484457	76486717	Heart	chr17_76481609_C_T_b38	Type I haQTL-Shared	Brain
chr17_77095997_77100281	chr17	77095997	77100281	Heart	chr17_77126206_G_C_b38	Type II haQTL-Specific	NA
chr17_77111369_77112431	chr17	77111369	77112431	Heart	chr17_77023129_G_T_b38	Type II haQTL-Specific	NA
chr17_77200072_77201797	chr17	77200072	77201797	Heart	chr17_77295026_C_T_b38	Type II haQTL-Specific	NA
chr17_78247263_78249409	chr17	78247263	78249409	Heart	chr17_78248202_G_C_b38	Type I haQTL-Shared	Brain;Lung;Muscle
chr17_78387505_78388931	chr17	78387505	78388931	Heart	chr17_78410611_T_C_b38	Type II haQTL-Specific	NA
chr17_78410684_78413199	chr17	78410684	78413199	Heart	chr17_78409221_C_T_b38	Type II haQTL-Specific	NA
chr17_78761733_78762779	chr17	78761733	78762779	Heart	chr17_78662264_C_G_b38	Type III ARE-Specific	NA
chr17_81035707_81038701	chr17	81035707	81038701	Heart	chr17_81037646_C_T_b38	Type II haQTL-Specific	NA
chr17_81081318_81085624	chr17	81081318	81085624	Heart	chr17_81105828_G_A_b38	Type II haQTL-Specific	NA
chr17_81401692_81402296	chr17	81401692	81402296	Heart	chr17_81499819_G_A_b38	Type II haQTL-Specific	NA
chr17_81487504_81488916	chr17	81487504	81488916	Heart	chr17_81488316_G_A_b38	Type I haQTL-Shared	Brain;Muscle
chr17_81608932_81610579	chr17	81608932	81610579	Heart	chr17_81510981_G_A_b38	Type II haQTL-Specific	NA
chr17_81613195_81615910	chr17	81613195	81615910	Heart	chr17_81609368_A_G_b38	Type I haQTL-Shared	Lung;Muscle
chr17_81620593_81623039	chr17	81620593	81623039	Heart	chr17_81618255_C_T_b38	Type II haQTL-Specific	NA
chr17_82674612_82676618	chr17	82674612	82676618	Heart	chr17_82748251_G_A_b38	Type II haQTL-Specific	NA
chr17_82686205_82688465	chr17	82686205	82688465	Heart	chr17_82693066_G_A_b38	Type I haQTL-Shared	Muscle
chr17_82765378_82766351	chr17	82765378	82766351	Heart	chr17_82750725_C_G_b38	Type I haQTL-Shared	Brain
chr17_82804021_82808117	chr17	82804021	82808117	Heart	chr17_82816272_C_T_b38	Type II haQTL-Specific	NA
chr17_83098657_83100658	chr17	83098657	83100658	Heart	chr17_83099877_G_C_b38	Type II haQTL-Specific	NA
chr17_83100909_83103325	chr17	83100909	83103325	Heart	chr17_83101043_T_C_b38	Type III ARE-Specific	NA
chr18_10222301_10223516	chr18	10222301	10223516	Heart	chr18_10214148_T_C_b38	Type III ARE-Specific	NA
chr18_10231339_10233343	chr18	10231339	10233343	Heart	chr18_10207989_G_A_b38	Type II haQTL-Specific	NA
chr18_13100946_13101806	chr18	13100946	13101806	Heart	chr18_13115997_T_C_b38	Type III ARE-Specific	NA
chr18_2172515_2174279	chr18	2172515	2174279	Heart	chr18_2181929_C_T_b38	Type III ARE-Specific	NA
chr18_22252492_22255406	chr18	22252492	22255406	Heart	chr18_22349024_A_G_b38	Type II haQTL-Specific	NA
chr18_23415707_23417075	chr18	23415707	23417075	Heart	chr18_23320039_G_A_b38	Type II haQTL-Specific	NA
chr18_23939211_23939681	chr18	23939211	23939681	Heart	chr18_23992873_C_G_b38	Type II haQTL-Specific	NA
chr18_24326096_24326744	chr18	24326096	24326744	Heart	chr18_24358449_G_A_b38	Type III ARE-Specific	NA
chr18_27056228_27059248	chr18	27056228	27059248	Heart	chr18_27047712_A_G_b38	Type II haQTL-Specific	NA
chr18_36481659_36483970	chr18	36481659	36483970	Heart	chr18_36486426_G_A_b38	Type II haQTL-Specific	NA
chr18_36497623_36498068	chr18	36497623	36498068	Heart	chr18_36425601_C_T_b38	Type III ARE-Specific	NA
chr18_36557812_36560866	chr18	36557812	36560866	Heart	chr18_36502522_T_G_b38	Type II haQTL-Specific	NA
chr18_3966547_3968361	chr18	3966547	3968361	Heart	chr18_4050913_A_G_b38	Type II haQTL-Specific	NA
chr18_45738873_45741724	chr18	45738873	45741724	Heart	chr18_45739309_G_A_b38	Type II haQTL-Specific	NA
chr18_46767789_46770125	chr18	46767789	46770125	Heart	chr18_46776122_G_A_b38	Type II haQTL-Specific	NA
chr18_55300578_55303911	chr18	55300578	55303911	Heart	chr18_55239599_T_G_b38	Type II haQTL-Specific	NA
chr18_62016804_62019123	chr18	62016804	62019123	Heart	chr18_61951776_C_A_b38	Type II haQTL-Specific	NA
chr18_63147580_63149690	chr18	63147580	63149690	Heart	chr18_63239048_C_T_b38	Type II haQTL-Specific	NA
chr18_6728247_6732169	chr18	6728247	6732169	Heart	chr18_6734129_C_G_b38	Type I haQTL-Shared	Brain;Muscle
chr18_73562945_73565165	chr18	73562945	73565165	Heart	chr18_73558116_T_C_b38	Type III ARE-Specific	NA
chr18_7484536_7486421	chr18	7484536	7486421	Heart	chr18_7485434_G_C_b38	Type III ARE-Specific	NA
chr18_75454462_75457219	chr18	75454462	75457219	Heart	chr18_75455133_C_T_b38	Type II haQTL-Specific	NA
chr18_76459016_76461027	chr18	76459016	76461027	Heart	chr18_76513677_A_G_b38	Type II haQTL-Specific	NA
chr18_79465049_79466252	chr18	79465049	79466252	Heart	chr18_79462613_C_T_b38	Type I haQTL-Shared	Brain;Muscle
chr18_79684365_79685619	chr18	79684365	79685619	Heart	chr18_79721332_G_A_b38	Type III ARE-Specific	NA
chr19_10001624_10002195	chr19	10001624	10002195	Heart	chr19_10008024_C_T_b38	Type II haQTL-Specific	NA
chr19_11084960_11086236	chr19	11084960	11086236	Heart	chr19_11081517_A_T_b38	Type II haQTL-Specific	NA
chr19_12091445_12093069	chr19	12091445	12093069	Heart	chr19_12144039_T_C_b38	Type II haQTL-Specific	NA
chr19_12439687_12441737	chr19	12439687	12441737	Heart	chr19_12441901_G_C_b38	Type I haQTL-Shared	Muscle
chr19_12765565_12766902	chr19	12765565	12766902	Heart	chr19_12766150_G_C_b38	Type I haQTL-Shared	Brain;Muscle
chr19_13044135_13045800	chr19	13044135	13045800	Heart	chr19_13142469_C_G_b38	Type II haQTL-Specific	NA
chr19_13787115_13789296	chr19	13787115	13789296	Heart	chr19_13831407_A_G_b38	Type II haQTL-Specific	NA
chr19_13926026_13928006	chr19	13926026	13928006	Heart	chr19_13912011_A_G_b38	Type II haQTL-Specific	NA
chr19_13975231_13978993	chr19	13975231	13978993	Heart	chr19_13976645_T_G_b38	Type I haQTL-Shared	Muscle
chr19_16253247_16253874	chr19	16253247	16253874	Heart	chr19_16255734_T_C_b38	Type I haQTL-Shared	Brain
chr19_16253986_16254688	chr19	16253986	16254688	Heart	chr19_16259176_G_A_b38	Type II haQTL-Specific	NA
chr19_19134595_19136266	chr19	19134595	19136266	Heart	chr19_19134962_A_G_b38	Type I haQTL-Shared	Muscle
chr19_20422404_20425078	chr19	20422404	20425078	Heart	chr19_20404502_C_T_b38	Type I haQTL-Shared	Lung;Muscle
chr19_21568203_21570716	chr19	21568203	21570716	Heart	chr19_21595415_A_G_b38	Type I haQTL-Shared	Brain;Lung;Muscle
chr19_22421152_22422928	chr19	22421152	22422928	Heart	chr19_22426957_A_T_b38	Type I haQTL-Shared	Brain
chr19_2652864_2654940	chr19	2652864	2654940	Heart	chr19_2602241_A_C_b38	Type II haQTL-Specific	NA
chr19_3062640_3063606	chr19	3062640	3063606	Heart	chr19_3060500_C_T_b38	Type I haQTL-Shared	Brain
chr19_30663364_30665186	chr19	30663364	30665186	Heart	chr19_30628349_C_A_b38	Type II haQTL-Specific	NA
chr19_32676680_32678176	chr19	32676680	32678176	Heart	chr19_32678097_A_C_b38	Type II haQTL-Specific	NA
chr19_33506054_33510022	chr19	33506054	33510022	Heart	chr19_33420475_C_T_b38	Type I haQTL-Shared	Muscle
chr19_34133862_34135419	chr19	34133862	34135419	Heart	chr19_34135121_G_A_b38	Type II haQTL-Specific	NA
chr19_34666861_34668837	chr19	34666861	34668837	Heart	chr19_34637642_C_T_b38	Type II haQTL-Specific	NA
chr19_35420204_35421003	chr19	35420204	35421003	Heart	chr19_35427640_A_G_b38	Type II haQTL-Specific	NA
chr19_3625662_3627662	chr19	3625662	3627662	Heart	chr19_3556343_C_G_b38	Type II haQTL-Specific	NA
chr19_36775270_36776323	chr19	36775270	36776323	Heart	chr19_36784528_T_C_b38	Type I haQTL-Shared	Brain
chr19_36972122_36974378	chr19	36972122	36974378	Heart	chr19_36987809_G_A_b38	Type II haQTL-Specific	NA
chr19_37311910_37313379	chr19	37311910	37313379	Heart	chr19_37308571_C_T_b38	Type I haQTL-Shared	Brain
chr19_38171600_38174697	chr19	38171600	38174697	Heart	chr19_38173220_C_A_b38	Type II haQTL-Specific	NA
chr19_38303245_38305915	chr19	38303245	38305915	Heart	chr19_38304146_T_G_b38	Type II haQTL-Specific	NA
chr19_38656046_38660595	chr19	38656046	38660595	Heart	chr19_38671590_A_C_b38	Type II haQTL-Specific	NA
chr19_42465535_42467997	chr19	42465535	42467997	Heart	chr19_42535659_T_C_b38	Type II haQTL-Specific	NA
chr19_43983395_43985196	chr19	43983395	43985196	Heart	chr19_43984200_G_A_b38	Type I haQTL-Shared	Lung;Muscle
chr19_4454646_4457801	chr19	4454646	4457801	Heart	chr19_4457521_C_G_b38	Type I haQTL-Shared	Muscle
chr19_44844426_44845994	chr19	44844426	44845994	Heart	chr19_44849547_C_T_b38	Type I haQTL-Shared	Lung;Muscle
chr19_51018445_51020536	chr19	51018445	51020536	Heart	chr19_51013089_T_C_b38	Type II haQTL-Specific	NA
chr19_52820435_52822449	chr19	52820435	52822449	Heart	chr19_52820638_C_T_b38	Type II haQTL-Specific	NA
chr19_52946676_52946980	chr19	52946676	52946980	Heart	chr19_52948038_T_C_b38	Type III ARE-Specific	NA
chr19_53085779_53089088	chr19	53085779	53089088	Heart	chr19_53087254_G_A_b38	Type I haQTL-Shared	Lung
chr19_57499733_57501145	chr19	57499733	57501145	Heart	chr19_57446570_A_T_b38	Type II haQTL-Specific	NA
chr19_58385802_58387942	chr19	58385802	58387942	Heart	chr19_58373598_C_T_b38	Type II haQTL-Specific	NA
chr19_5893507_5896334	chr19	5893507	5896334	Heart	chr19_5845963_A_G_b38	Type III ARE-Specific	NA
chr19_690231_690979	chr19	690231	690979	Heart	chr19_690369_T_C_b38	Type III ARE-Specific	NA
chr19_7196584_7199041	chr19	7196584	7199041	Heart	chr19_7194755_C_T_b38	Type I haQTL-Shared	Muscle
chr19_7261707_7262231	chr19	7261707	7262231	Heart	chr19_7269891_C_T_b38	Type III ARE-Specific	NA
chr19_7275883_7277363	chr19	7275883	7277363	Heart	chr19_7309699_C_T_b38	Type III ARE-Specific	NA
chr19_7292402_7295452	chr19	7292402	7295452	Heart	chr19_7244222_A_C_b38	Type II haQTL-Specific	NA
chr19_8361405_8364968	chr19	8361405	8364968	Heart	chr19_8363686_C_T_b38	Type II haQTL-Specific	NA
chr19_8414652_8414902	chr19	8414652	8414902	Heart	chr19_8413366_G_C_b38	Type III ARE-Specific	NA
chr19_871974_873196	chr19	871974	873196	Heart	chr19_864868_C_A_b38	Type II haQTL-Specific	NA
chr1_111944028_111945649	chr1	111944028	111945649	Heart	chr1_111912200_C_T_b38	Type II haQTL-Specific	NA
chr1_112448986_112449492	chr1	112448986	112449492	Heart	chr1_112483912_G_A_b38	Type III ARE-Specific	NA
chr1_115470324_115470819	chr1	115470324	115470819	Heart	chr1_115443473_T_G_b38	Type III ARE-Specific	NA
chr1_116355960_116357417	chr1	116355960	116357417	Heart	chr1_116257579_G_A_b38	Type III ARE-Specific	NA
chr1_116521559_116521893	chr1	116521559	116521893	Heart	chr1_116621648_G_C_b38	Type III ARE-Specific	NA
chr1_116845436_116848793	chr1	116845436	116848793	Heart	chr1_116846301_G_A_b38	Type II haQTL-Specific	NA
chr1_11795810_11798544	chr1	11795810	11798544	Heart	chr1_11800786_G_A_b38	Type II haQTL-Specific	NA
chr1_119000153_119002822	chr1	119000153	119002822	Heart	chr1_118992840_C_T_b38	Type II haQTL-Specific	NA
chr1_120287262_120288338	chr1	120287262	120288338	Heart	chr1_120332473_A_G_b38	Type I haQTL-Shared	Brain;Muscle
chr1_120289744_120291087	chr1	120289744	120291087	Heart	chr1_120345413_G_A_b38	Type I haQTL-Shared	Muscle
chr1_120296038_120296824	chr1	120296038	120296824	Heart	chr1_120370829_G_A_b38	Type I haQTL-Shared	Muscle
chr1_120299940_120300503	chr1	120299940	120300503	Heart	chr1_120357613_C_T_b38	Type I haQTL-Shared	Brain;Muscle
chr1_120304604_120306997	chr1	120304604	120306997	Heart	chr1_120360721_G_A_b38	Type I haQTL-Shared	Brain;Muscle
chr1_120307262_120307924	chr1	120307262	120307924	Heart	chr1_120354974_G_A_b38	Type II haQTL-Specific	NA
chr1_120843688_120845237	chr1	120843688	120845237	Heart	chr1_120928765_G_T_b38	Type I haQTL-Shared	Brain;Lung;Muscle
chr1_120850099_120851613	chr1	120850099	120851613	Heart	chr1_120949639_C_T_b38	Type I haQTL-Shared	Brain;Lung;Muscle
chr1_146227422_146229128	chr1	146227422	146229128	Heart	chr1_146174210_G_A_b38	Type II haQTL-Specific	NA
chr1_148333844_148335810	chr1	148333844	148335810	Heart	chr1_148348160_G_A_b38	Type I haQTL-Shared	Brain;Lung;Muscle
chr1_148911791_148912358	chr1	148911791	148912358	Heart	chr1_148931736_C_T_b38	Type I haQTL-Shared	Lung
chr1_153616395_153618593	chr1	153616395	153618593	Heart	chr1_153617778_C_A_b38	Type I haQTL-Shared	Brain;Muscle
chr1_154154099_154156384	chr1	154154099	154156384	Heart	chr1_154206248_C_A_b38	Type I haQTL-Shared	Brain
chr1_155226145_155228441	chr1	155226145	155228441	Heart	chr1_155127376_G_A_b38	Type II haQTL-Specific	NA
chr1_15523374_15526576	chr1	15523374	15526576	Heart	chr1_15511443_G_A_b38	Type I haQTL-Shared	Brain;Lung;Muscle
chr1_156727784_156729804	chr1	156727784	156729804	Heart	chr1_156779461_G_T_b38	Type II haQTL-Specific	NA
chr1_15788378_15789024	chr1	15788378	15789024	Heart	chr1_15883878_C_T_b38	Type II haQTL-Specific	NA
chr1_161153194_161154812	chr1	161153194	161154812	Heart	chr1_161086828_G_A_b38	Type II haQTL-Specific	NA
chr1_16205647_16207998	chr1	16205647	16207998	Heart	chr1_16211257_C_G_b38	Type I haQTL-Shared	Muscle
chr1_164586819_164587576	chr1	164586819	164587576	Heart	chr1_164607047_G_A_b38	Type II haQTL-Specific	NA
chr1_164706249_164708495	chr1	164706249	164708495	Heart	chr1_164758783_A_T_b38	Type II haQTL-Specific	NA
chr1_1658634_1660034	chr1	1658634	1660034	Heart	chr1_1658866_G_A_b38	Type I haQTL-Shared	Brain;Muscle
chr1_16693723_16694796	chr1	16693723	16694796	Heart	chr1_16677039_G_A_b38	Type II haQTL-Specific	NA
chr1_167795186_167798314	chr1	167795186	167798314	Heart	chr1_167808344_G_T_b38	Type II haQTL-Specific	NA
chr1_16894947_16897520	chr1	16894947	16897520	Heart	chr1_16977094_C_T_b38	Type I haQTL-Shared	Brain;Muscle
chr1_1692276_1693454	chr1	1692276	1693454	Heart	chr1_1689421_G_A_b38	Type I haQTL-Shared	Brain;Muscle
chr1_1728435_1730017	chr1	1728435	1730017	Heart	chr1_1668721_C_T_b38	Type I haQTL-Shared	Brain;Lung;Muscle
chr1_1745574_1746735	chr1	1745574	1746735	Heart	chr1_1694167_G_A_b38	Type I haQTL-Shared	Brain;Lung;Muscle
chr1_178871893_178873146	chr1	178871893	178873146	Heart	chr1_178942681_T_C_b38	Type I haQTL-Shared	Muscle
chr1_180153832_180155955	chr1	180153832	180155955	Heart	chr1_180198639_C_T_b38	Type II haQTL-Specific	NA
chr1_183346805_183347480	chr1	183346805	183347480	Heart	chr1_183290468_T_G_b38	Type III ARE-Specific	NA
chr1_197683613_197684347	chr1	197683613	197684347	Heart	chr1_197662527_A_G_b38	Type III ARE-Specific	NA
chr1_200336328_200338321	chr1	200336328	200338321	Heart	chr1_200278574_A_C_b38	Type II haQTL-Specific	NA
chr1_200776008_200776965	chr1	200776008	200776965	Heart	chr1_200712884_T_G_b38	Type II haQTL-Specific	NA
chr1_201479763_201482932	chr1	201479763	201482932	Heart	chr1_201469321_G_A_b38	Type II haQTL-Specific	NA
chr1_201538380_201541096	chr1	201538380	201541096	Heart	chr1_201492882_A_G_b38	Type II haQTL-Specific	NA
chr1_201736338_201741264	chr1	201736338	201741264	Heart	chr1_201668683_C_T_b38	Type II haQTL-Specific	NA
chr1_201750127_201751590	chr1	201750127	201751590	Heart	chr1_201710199_G_A_b38	Type II haQTL-Specific	NA
chr1_202402124_202404150	chr1	202402124	202404150	Heart	chr1_202363532_A_G_b38	Type III ARE-Specific	NA
chr1_203067892_203070481	chr1	203067892	203070481	Heart	chr1_203059243_G_T_b38	Type I haQTL-Shared	Muscle
chr1_205492870_205496304	chr1	205492870	205496304	Heart	chr1_205532053_T_C_b38	Type II haQTL-Specific	NA
chr1_207240080_207241950	chr1	207240080	207241950	Heart	chr1_207239021_G_A_b38	Type II haQTL-Specific	NA
chr1_207810164_207813336	chr1	207810164	207813336	Heart	chr1_207844015_C_A_b38	Type II haQTL-Specific	NA
chr1_209726986_209729616	chr1	209726986	209729616	Heart	chr1_209808948_G_A_b38	Type II haQTL-Specific	NA
chr1_21260983_21264107	chr1	21260983	21264107	Heart	chr1_21267280_T_C_b38	Type II haQTL-Specific	NA
chr1_212916318_212916949	chr1	212916318	212916949	Heart	chr1_212922751_G_T_b38	Type II haQTL-Specific	NA
chr1_212978829_212982768	chr1	212978829	212982768	Heart	chr1_212981722_A_G_b38	Type I haQTL-Shared	Muscle
chr1_213014563_213016398	chr1	213014563	213016398	Heart	chr1_212918907_T_G_b38	Type II haQTL-Specific	NA
chr1_21439029_21441100	chr1	21439029	21441100	Heart	chr1_21433346_T_G_b38	Type I haQTL-Shared	Brain;Muscle
chr1_21942428_21943762	chr1	21942428	21943762	Heart	chr1_21899250_G_C_b38	Type II haQTL-Specific	NA
chr1_21974066_21975621	chr1	21974066	21975621	Heart	chr1_21972280_T_C_b38	Type III ARE-Specific	NA
chr1_220785507_220788745	chr1	220785507	220788745	Heart	chr1_220800192_C_T_b38	Type II haQTL-Specific	NA
chr1_220796022_220798170	chr1	220796022	220798170	Heart	chr1_220797706_G_T_b38	Type I haQTL-Shared	Muscle
chr1_220799832_220800032	chr1	220799832	220800032	Heart	chr1_220797706_G_T_b38	Type III ARE-Specific	NA
chr1_22081853_22082215	chr1	22081853	22082215	Heart	chr1_22157091_G_A_b38	Type III ARE-Specific	NA
chr1_221725312_221726514	chr1	221725312	221726514	Heart	chr1_221668326_G_A_b38	Type II haQTL-Specific	NA
chr1_222036978_222038929	chr1	222036978	222038929	Heart	chr1_222037987_A_G_b38	Type III ARE-Specific	NA
chr1_223340208_223342343	chr1	223340208	223342343	Heart	chr1_223339854_A_G_b38	Type I haQTL-Shared	Muscle
chr1_226660295_226665499	chr1	226660295	226665499	Heart	chr1_226575977_A_G_b38	Type II haQTL-Specific	NA
chr1_227885458_227888450	chr1	227885458	227888450	Heart	chr1_227869167_T_C_b38	Type I haQTL-Shared	Brain;Muscle
chr1_228445480_228446689	chr1	228445480	228446689	Heart	chr1_228377744_C_A_b38	Type II haQTL-Specific	NA
chr1_232804497_232806676	chr1	232804497	232806676	Heart	chr1_232705849_C_G_b38	Type II haQTL-Specific	NA
chr1_233676770_233678710	chr1	233676770	233678710	Heart	chr1_233726702_G_C_b38	Type II haQTL-Specific	NA
chr1_234715478_234717410	chr1	234715478	234717410	Heart	chr1_234695843_A_G_b38	Type II haQTL-Specific	NA
chr1_236112915_236114529	chr1	236112915	236114529	Heart	chr1_236096801_G_C_b38	Type III ARE-Specific	NA
chr1_237030004_237033085	chr1	237030004	237033085	Heart	chr1_237031622_A_G_b38	Type II haQTL-Specific	NA
chr1_237208077_237208320	chr1	237208077	237208320	Heart	chr1_237185673_A_G_b38	Type III ARE-Specific	NA
chr1_237293861_237294613	chr1	237293861	237294613	Heart	chr1_237248814_T_G_b38	Type III ARE-Specific	NA
chr1_23865005_23866255	chr1	23865005	23866255	Heart	chr1_23852933_G_T_b38	Type II haQTL-Specific	NA
chr1_23961143_23961446	chr1	23961143	23961446	Heart	chr1_24047290_C_T_b38	Type III ARE-Specific	NA
chr1_24015371_24015884	chr1	24015371	24015884	Heart	chr1_24049173_G_A_b38	Type I haQTL-Shared	Muscle
chr1_246572463_246574252	chr1	246572463	246574252	Heart	chr1_246523453_G_T_b38	Type II haQTL-Specific	NA
chr1_246781213_246783157	chr1	246781213	246783157	Heart	chr1_246786929_G_A_b38	Type I haQTL-Shared	Muscle
chr1_246794383_246796005	chr1	246794383	246796005	Heart	chr1_246798094_C_T_b38	Type II haQTL-Specific	NA
chr1_25021528_25023798	chr1	25021528	25023798	Heart	chr1_24942864_G_A_b38	Type II haQTL-Specific	NA
chr1_25266431_25267014	chr1	25266431	25267014	Heart	chr1_25357521_C_T_b38	Type II haQTL-Specific	NA
chr1_25267365_25268709	chr1	25267365	25268709	Heart	chr1_25235176_G_A_b38	Type I haQTL-Shared	Brain;Muscle
chr1_25319831_25321184	chr1	25319831	25321184	Heart	chr1_25235176_G_A_b38	Type I haQTL-Shared	Brain;Muscle
chr1_25328927_25331598	chr1	25328927	25331598	Heart	chr1_25235176_G_A_b38	Type I haQTL-Shared	Brain;Lung;Muscle
chr1_25687658_25689613	chr1	25687658	25689613	Heart	chr1_25666235_A_G_b38	Type II haQTL-Specific	NA
chr1_26043812_26044032	chr1	26043812	26044032	Heart	chr1_26017419_G_C_b38	Type III ARE-Specific	NA
chr1_26253730_26258512	chr1	26253730	26258512	Heart	chr1_26265007_T_C_b38	Type II haQTL-Specific	NA
chr1_27491788_27492716	chr1	27491788	27492716	Heart	chr1_27498088_C_T_b38	Type II haQTL-Specific	NA
chr1_28246156_28249573	chr1	28246156	28249573	Heart	chr1_28242653_G_A_b38	Type I haQTL-Shared	Brain;Lung;Muscle
chr1_28500406_28501668	chr1	28500406	28501668	Heart	chr1_28590782_G_A_b38	Type II haQTL-Specific	NA
chr1_28983148_28985852	chr1	28983148	28985852	Heart	chr1_29016460_G_A_b38	Type I haQTL-Shared	Muscle
chr1_30335384_30338168	chr1	30335384	30338168	Heart	chr1_30361438_C_T_b38	Type II haQTL-Specific	NA
chr1_30887829_30889724	chr1	30887829	30889724	Heart	chr1_30876800_C_T_b38	Type II haQTL-Specific	NA
chr1_31530894_31532112	chr1	31530894	31532112	Heart	chr1_31531242_C_T_b38	Type III ARE-Specific	NA
chr1_32499868_32500710	chr1	32499868	32500710	Heart	chr1_32486893_A_C_b38	Type I haQTL-Shared	Brain
chr1_33459736_33462295	chr1	33459736	33462295	Heart	chr1_33481867_T_C_b38	Type II haQTL-Specific	NA
chr1_39525367_39526691	chr1	39525367	39526691	Heart	chr1_39523655_C_T_b38	Type III ARE-Specific	NA
chr1_41382436_41383478	chr1	41382436	41383478	Heart	chr1_41379574_C_A_b38	Type I haQTL-Shared	Muscle
chr1_41770541_41773879	chr1	41770541	41773879	Heart	chr1_41757214_C_A_b38	Type II haQTL-Specific	NA
chr1_42958281_42960071	chr1	42958281	42960071	Heart	chr1_42935767_A_C_b38	Type II haQTL-Specific	NA
chr1_43861490_43862929	chr1	43861490	43862929	Heart	chr1_43831209_G_T_b38	Type II haQTL-Specific	NA
chr1_44883649_44885645	chr1	44883649	44885645	Heart	chr1_44840351_C_T_b38	Type II haQTL-Specific	NA
chr1_45618950_45624833	chr1	45618950	45624833	Heart	chr1_45550079_G_T_b38	Type II haQTL-Specific	NA
chr1_46202733_46206924	chr1	46202733	46206924	Heart	chr1_46267276_C_G_b38	Type II haQTL-Specific	NA
chr1_47029339_47032403	chr1	47029339	47032403	Heart	chr1_47120735_A_C_b38	Type II haQTL-Specific	NA
chr1_47817739_47818986	chr1	47817739	47818986	Heart	chr1_47743694_C_A_b38	Type II haQTL-Specific	NA
chr1_55605418_55605984	chr1	55605418	55605984	Heart	chr1_55536956_T_G_b38	Type III ARE-Specific	NA
chr1_56148308_56148898	chr1	56148308	56148898	Heart	chr1_56106166_C_A_b38	Type III ARE-Specific	NA
chr1_56445837_56448332	chr1	56445837	56448332	Heart	chr1_56451604_T_C_b38	Type II haQTL-Specific	NA
chr1_58835642_58837481	chr1	58835642	58837481	Heart	chr1_58740370_G_T_b38	Type II haQTL-Specific	NA
chr1_58931108_58933724	chr1	58931108	58933724	Heart	chr1_58872584_G_T_b38	Type II haQTL-Specific	NA
chr1_59374931_59377152	chr1	59374931	59377152	Heart	chr1_59422712_G_A_b38	Type II haQTL-Specific	NA
chr1_61279526_61280622	chr1	61279526	61280622	Heart	chr1_61317233_T_C_b38	Type II haQTL-Specific	NA
chr1_6261254_6263266	chr1	6261254	6263266	Heart	chr1_6262459_G_C_b38	Type II haQTL-Specific	NA
chr1_6275728_6277625	chr1	6275728	6277625	Heart	chr1_6283824_G_A_b38	Type I haQTL-Shared	Muscle
chr1_64513100_64516950	chr1	64513100	64516950	Heart	chr1_64550998_G_A_b38	Type II haQTL-Specific	NA
chr1_65277500_65279817	chr1	65277500	65279817	Heart	chr1_65259188_G_A_b38	Type II haQTL-Specific	NA
chr1_66300208_66302114	chr1	66300208	66302114	Heart	chr1_66386386_C_T_b38	Type II haQTL-Specific	NA
chr1_8322952_8325068	chr1	8322952	8325068	Heart	chr1_8323927_G_C_b38	Type I haQTL-Shared	Muscle
chr1_83507692_83509371	chr1	83507692	83509371	Heart	chr1_83555746_C_T_b38	Type II haQTL-Specific	NA
chr1_8448280_8451017	chr1	8448280	8451017	Heart	chr1_8477229_G_A_b38	Type II haQTL-Specific	NA
chr1_84603069_84605128	chr1	84603069	84605128	Heart	chr1_84504374_C_T_b38	Type II haQTL-Specific	NA
chr1_89727469_89729537	chr1	89727469	89729537	Heart	chr1_89696538_T_C_b38	Type II haQTL-Specific	NA
chr1_91711747_91714403	chr1	91711747	91714403	Heart	chr1_91711717_T_C_b38	Type II haQTL-Specific	NA
chr1_94199422_94199989	chr1	94199422	94199989	Heart	chr1_94115569_G_A_b38	Type III ARE-Specific	NA
chr1_95084098_95085234	chr1	95084098	95085234	Heart	chr1_95091212_C_T_b38	Type II haQTL-Specific	NA
chr1_99579933_99581198	chr1	99579933	99581198	Heart	chr1_99580690_T_G_b38	Type II haQTL-Specific	NA
chr1_99969210_99970962	chr1	99969210	99970962	Heart	chr1_99925240_G_A_b38	Type II haQTL-Specific	NA
chr20_11311491_11312181	chr20	11311491	11312181	Heart	chr20_11255776_T_G_b38	Type III ARE-Specific	NA
chr20_19813586_19817123	chr20	19813586	19817123	Heart	chr20_19813724_A_T_b38	Type I haQTL-Shared	Brain;Muscle
chr20_20070332_20072064	chr20	20070332	20072064	Heart	chr20_20071246_C_T_b38	Type I haQTL-Shared	Muscle
chr20_20086354_20089576	chr20	20086354	20089576	Heart	chr20_20086057_C_T_b38	Type I haQTL-Shared	Muscle
chr20_20730795_20733430	chr20	20730795	20733430	Heart	chr20_20780372_T_C_b38	Type II haQTL-Specific	NA
chr20_25052451_25054384	chr20	25052451	25054384	Heart	chr20_25149759_G_A_b38	Type II haQTL-Specific	NA
chr20_25380497_25381201	chr20	25380497	25381201	Heart	chr20_25331603_C_T_b38	Type II haQTL-Specific	NA
chr20_3044873_3047116	chr20	3044873	3047116	Heart	chr20_3014746_C_T_b38	Type I haQTL-Shared	Brain;Muscle
chr20_3117425_3119096	chr20	3117425	3119096	Heart	chr20_3054867_A_C_b38	Type II haQTL-Specific	NA
chr20_31674892_31676732	chr20	31674892	31676732	Heart	chr20_31692990_G_A_b38	Type II haQTL-Specific	NA
chr20_3326124_3327852	chr20	3326124	3327852	Heart	chr20_3238915_G_A_b38	Type II haQTL-Specific	NA
chr20_34376124_34377580	chr20	34376124	34377580	Heart	chr20_34367617_A_G_b38	Type II haQTL-Specific	NA
chr20_34552683_34554223	chr20	34552683	34554223	Heart	chr20_34624251_G_A_b38	Type II haQTL-Specific	NA
chr20_35134121_35138150	chr20	35134121	35138150	Heart	chr20_35103849_A_G_b38	Type II haQTL-Specific	NA
chr20_35268904_35269989	chr20	35268904	35269989	Heart	chr20_35223259_A_G_b38	Type II haQTL-Specific	NA
chr20_47508128_47508734	chr20	47508128	47508734	Heart	chr20_47478187_T_G_b38	Type II haQTL-Specific	NA
chr20_47894720_47896218	chr20	47894720	47896218	Heart	chr20_47905833_G_T_b38	Type I haQTL-Shared	Brain;Lung;Muscle
chr20_48681791_48683907	chr20	48681791	48683907	Heart	chr20_48597255_C_T_b38	Type II haQTL-Specific	NA
chr20_555591_556578	chr20	555591	556578	Heart	chr20_592228_G_C_b38	Type III ARE-Specific	NA
chr20_57746745_57749958	chr20	57746745	57749958	Heart	chr20_57749029_T_C_b38	Type I haQTL-Shared	Brain;Lung;Muscle
chr20_59016617_59018232	chr20	59016617	59018232	Heart	chr20_59103315_A_T_b38	Type II haQTL-Specific	NA
chr20_62285092_62287282	chr20	62285092	62287282	Heart	chr20_62304773_C_T_b38	Type I haQTL-Shared	Brain;Muscle
chr20_63883570_63886244	chr20	63883570	63886244	Heart	chr20_63912195_C_T_b38	Type II haQTL-Specific	NA
chr20_7256513_7258752	chr20	7256513	7258752	Heart	chr20_7267542_A_G_b38	Type III ARE-Specific	NA
chr20_8302985_8304335	chr20	8302985	8304335	Heart	chr20_8252025_C_T_b38	Type II haQTL-Specific	NA
chr21_14525924_14527721	chr21	14525924	14527721	Heart	chr21_14526470_T_C_b38	Type III ARE-Specific	NA
chr21_28067480_28070187	chr21	28067480	28070187	Heart	chr21_28047560_T_C_b38	Type II haQTL-Specific	NA
chr21_37071677_37073219	chr21	37071677	37073219	Heart	chr21_37148420_G_A_b38	Type I haQTL-Shared	Brain
chr21_37206445_37209640	chr21	37206445	37209640	Heart	chr21_37143741_C_G_b38	Type I haQTL-Shared	Muscle
chr21_38868952_38869393	chr21	38868952	38869393	Heart	chr21_38865319_C_T_b38	Type III ARE-Specific	NA
chr21_41368463_41370509	chr21	41368463	41370509	Heart	chr21_41357910_G_T_b38	Type II haQTL-Specific	NA
chr21_42106951_42108851	chr21	42106951	42108851	Heart	chr21_42106308_A_C_b38	Type II haQTL-Specific	NA
chr21_42226839_42228945	chr21	42226839	42228945	Heart	chr21_42253073_C_T_b38	Type II haQTL-Specific	NA
chr21_42864309_42867169	chr21	42864309	42867169	Heart	chr21_42865996_T_C_b38	Type II haQTL-Specific	NA
chr21_43701999_43704254	chr21	43701999	43704254	Heart	chr21_43665355_A_G_b38	Type I haQTL-Shared	Muscle
chr21_44097753_44100093	chr21	44097753	44100093	Heart	chr21_44050890_G_A_b38	Type II haQTL-Specific	NA
chr21_44153331_44155770	chr21	44153331	44155770	Heart	chr21_44068044_T_C_b38	Type II haQTL-Specific	NA
chr21_45555407_45557054	chr21	45555407	45557054	Heart	chr21_45556197_C_T_b38	Type I haQTL-Shared	Brain;Muscle
chr21_45886301_45888363	chr21	45886301	45888363	Heart	chr21_45831294_G_A_b38	Type II haQTL-Specific	NA
chr21_46184641_46185738	chr21	46184641	46185738	Heart	chr21_46175491_G_A_b38	Type I haQTL-Shared	Brain;Muscle
chr21_9070784_9071346	chr21	9070784	9071346	Heart	chr21_9087484_G_A_b38	Type III ARE-Specific	NA
chr22_17871245_17873124	chr22	17871245	17873124	Heart	chr22_17878510_C_T_b38	Type II haQTL-Specific	NA
chr22_18528065_18529304	chr22	18528065	18529304	Heart	chr22_18531430_G_A_b38	Type I haQTL-Shared	Brain;Lung
chr22_19108885_19110794	chr22	19108885	19110794	Heart	chr22_19166143_T_C_b38	Type II haQTL-Specific	NA
chr22_20866393_20869206	chr22	20866393	20869206	Heart	chr22_20805805_G_C_b38	Type I haQTL-Shared	Muscle
chr22_23751117_23752054	chr22	23751117	23752054	Heart	chr22_23795750_G_A_b38	Type II haQTL-Specific	NA
chr22_23971649_23972190	chr22	23971649	23972190	Heart	chr22_23912176_C_T_b38	Type III ARE-Specific	NA
chr22_24696226_24698310	chr22	24696226	24698310	Heart	chr22_24697357_A_G_b38	Type II haQTL-Specific	NA
chr22_27123917_27125110	chr22	27123917	27125110	Heart	chr22_27067738_C_T_b38	Type II haQTL-Specific	NA
chr22_27667071_27667689	chr22	27667071	27667689	Heart	chr22_27667264_G_A_b38	Type III ARE-Specific	NA
chr22_27783706_27786340	chr22	27783706	27786340	Heart	chr22_27785411_C_T_b38	Type II haQTL-Specific	NA
chr22_29081305_29082998	chr22	29081305	29082998	Heart	chr22_29081396_T_G_b38	Type I haQTL-Shared	Muscle
chr22_30374650_30376358	chr22	30374650	30376358	Heart	chr22_30431464_C_T_b38	Type III ARE-Specific	NA
chr22_30382486_30384140	chr22	30382486	30384140	Heart	chr22_30384947_G_T_b38	Type III ARE-Specific	NA
chr22_30608745_30610395	chr22	30608745	30610395	Heart	chr22_30615895_A_T_b38	Type II haQTL-Specific	NA
chr22_30627726_30629456	chr22	30627726	30629456	Heart	chr22_30627204_A_G_b38	Type I haQTL-Shared	Brain
chr22_31210011_31213471	chr22	31210011	31213471	Heart	chr22_31287927_C_T_b38	Type II haQTL-Specific	NA
chr22_32880308_32882694	chr22	32880308	32882694	Heart	chr22_32880487_G_A_b38	Type II haQTL-Specific	NA
chr22_33491612_33493657	chr22	33491612	33493657	Heart	chr22_33394229_C_T_b38	Type II haQTL-Specific	NA
chr22_33528942_33530970	chr22	33528942	33530970	Heart	chr22_33572382_G_T_b38	Type II haQTL-Specific	NA
chr22_33538787_33541001	chr22	33538787	33541001	Heart	chr22_33533366_G_A_b38	Type I haQTL-Shared	Muscle
chr22_33648151_33649326	chr22	33648151	33649326	Heart	chr22_33708202_C_T_b38	Type III ARE-Specific	NA
chr22_35646271_35649679	chr22	35646271	35649679	Heart	chr22_35638936_T_C_b38	Type I haQTL-Shared	Brain;Muscle
chr22_35900179_35900588	chr22	35900179	35900588	Heart	chr22_35826309_T_C_b38	Type II haQTL-Specific	NA
chr22_36028676_36029810	chr22	36028676	36029810	Heart	chr22_36077815_G_A_b38	Type II haQTL-Specific	NA
chr22_36201261_36202660	chr22	36201261	36202660	Heart	chr22_36201165_T_C_b38	Type II haQTL-Specific	NA
chr22_37545192_37548213	chr22	37545192	37548213	Heart	chr22_37447704_C_A_b38	Type II haQTL-Specific	NA
chr22_39019874_39022866	chr22	39019874	39022866	Heart	chr22_39107963_A_G_b38	Type II haQTL-Specific	NA
chr22_42535600_42539515	chr22	42535600	42539515	Heart	chr22_42542151_G_A_b38	Type I haQTL-Shared	Brain;Muscle
chr22_42539587_42540220	chr22	42539587	42540220	Heart	chr22_42517645_T_G_b38	Type III ARE-Specific	NA
chr22_44139045_44140651	chr22	44139045	44140651	Heart	chr22_44145479_C_G_b38	Type III ARE-Specific	NA
chr22_44382078_44383095	chr22	44382078	44383095	Heart	chr22_44377663_C_G_b38	Type II haQTL-Specific	NA
chr22_44935545_44936693	chr22	44935545	44936693	Heart	chr22_44939524_C_A_b38	Type II haQTL-Specific	NA
chr22_45271177_45273231	chr22	45271177	45273231	Heart	chr22_45272131_C_T_b38	Type I haQTL-Shared	Brain;Muscle
chr22_45316074_45320156	chr22	45316074	45320156	Heart	chr22_45239335_C_T_b38	Type II haQTL-Specific	NA
chr22_46068624_46070979	chr22	46068624	46070979	Heart	chr22_45995815_C_T_b38	Type I haQTL-Shared	Brain
chr22_46113111_46114852	chr22	46113111	46114852	Heart	chr22_46040441_C_A_b38	Type II haQTL-Specific	NA
chr22_49947382_49950272	chr22	49947382	49950272	Heart	chr22_49944578_G_A_b38	Type II haQTL-Specific	NA
chr22_50111691_50113244	chr22	50111691	50113244	Heart	chr22_50118978_A_G_b38	Type II haQTL-Specific	NA
chr22_50217931_50221030	chr22	50217931	50221030	Heart	chr22_50183785_A_C_b38	Type II haQTL-Specific	NA
chr2_101793013_101794255	chr2	101793013	101794255	Heart	chr2_101891684_G_A_b38	Type II haQTL-Specific	NA
chr2_10689047_10690836	chr2	10689047	10690836	Heart	chr2_10663757_G_A_b38	Type II haQTL-Specific	NA
chr2_10810046_10813609	chr2	10810046	10813609	Heart	chr2_10812522_C_T_b38	Type II haQTL-Specific	NA
chr2_109241561_109244344	chr2	109241561	109244344	Heart	chr2_109256150_C_T_b38	Type I haQTL-Shared	Brain;Muscle
chr2_112431387_112434395	chr2	112431387	112434395	Heart	chr2_112363338_T_A_b38	Type I haQTL-Shared	Brain;Muscle
chr2_112811376_112812036	chr2	112811376	112812036	Heart	chr2_112720104_A_G_b38	Type II haQTL-Specific	NA
chr2_113234982_113237358	chr2	113234982	113237358	Heart	chr2_113221073_C_T_b38	Type I haQTL-Shared	Brain;Muscle
chr2_113540761_113542947	chr2	113540761	113542947	Heart	chr2_113579156_G_A_b38	Type I haQTL-Shared	Brain;Muscle
chr2_113602830_113604903	chr2	113602830	113604903	Heart	chr2_113604026_A_C_b38	Type I haQTL-Shared	Brain;Lung;Muscle
chr2_113614389_113614819	chr2	113614389	113614819	Heart	chr2_113612358_T_G_b38	Type III ARE-Specific	NA
chr2_11687050_11690127	chr2	11687050	11690127	Heart	chr2_11724948_C_T_b38	Type II haQTL-Specific	NA
chr2_118005773_118007722	chr2	118005773	118007722	Heart	chr2_118078449_C_G_b38	Type III ARE-Specific	NA
chr2_118012282_118014864	chr2	118012282	118014864	Heart	chr2_118005492_G_A_b38	Type II haQTL-Specific	NA
chr2_119484754_119487769	chr2	119484754	119487769	Heart	chr2_119427493_A_G_b38	Type II haQTL-Specific	NA
chr2_120359172_120361322	chr2	120359172	120361322	Heart	chr2_120364226_T_A_b38	Type I haQTL-Shared	Muscle
chr2_127645868_127648114	chr2	127645868	127648114	Heart	chr2_127664255_G_A_b38	Type II haQTL-Specific	NA
chr2_127768033_127770009	chr2	127768033	127770009	Heart	chr2_127831160_T_G_b38	Type II haQTL-Specific	NA
chr2_130819092_130821250	chr2	130819092	130821250	Heart	chr2_130824111_G_C_b38	Type I haQTL-Shared	Brain
chr2_130850920_130852881	chr2	130850920	130852881	Heart	chr2_130848152_A_G_b38	Type III ARE-Specific	NA
chr2_131681557_131683536	chr2	131681557	131683536	Heart	chr2_131682500_G_C_b38	Type I haQTL-Shared	Brain;Lung;Muscle
chr2_134313720_134315681	chr2	134313720	134315681	Heart	chr2_134279125_C_A_b38	Type II haQTL-Specific	NA
chr2_140177796_140179531	chr2	140177796	140179531	Heart	chr2_140176380_C_A_b38	Type III ARE-Specific	NA
chr2_156792281_156792912	chr2	156792281	156792912	Heart	chr2_156783268_T_C_b38	Type III ARE-Specific	NA
chr2_160328552_160332187	chr2	160328552	160332187	Heart	chr2_160429243_A_G_b38	Type II haQTL-Specific	NA
chr2_160901203_160902772	chr2	160901203	160902772	Heart	chr2_160869958_G_A_b38	Type III ARE-Specific	NA
chr2_161159619_161161742	chr2	161159619	161161742	Heart	chr2_161137872_G_A_b38	Type II haQTL-Specific	NA
chr2_164739313_164740832	chr2	164739313	164740832	Heart	chr2_164702374_C_T_b38	Type II haQTL-Specific	NA
chr2_170524687_170525650	chr2	170524687	170525650	Heart	chr2_170600378_G_A_b38	Type II haQTL-Specific	NA
chr2_173996512_173998799	chr2	173996512	173998799	Heart	chr2_173944605_A_C_b38	Type I haQTL-Shared	Lung
chr2_174023097_174026860	chr2	174023097	174026860	Heart	chr2_174062705_G_C_b38	Type II haQTL-Specific	NA
chr2_177632700_177635109	chr2	177632700	177635109	Heart	chr2_177628206_T_C_b38	Type I haQTL-Shared	Brain;Muscle
chr2_187504921_187505797	chr2	187504921	187505797	Heart	chr2_187434060_T_G_b38	Type II haQTL-Specific	NA
chr2_188290804_188294474	chr2	188290804	188294474	Heart	chr2_188321423_G_A_b38	Type II haQTL-Specific	NA
chr2_190213977_190216895	chr2	190213977	190216895	Heart	chr2_190282905_A_G_b38	Type II haQTL-Specific	NA
chr2_191500018_191502450	chr2	191500018	191502450	Heart	chr2_191543069_C_A_b38	Type II haQTL-Specific	NA
chr2_196067592_196069562	chr2	196067592	196069562	Heart	chr2_196046090_T_C_b38	Type I haQTL-Shared	Muscle
chr2_201149528_201153415	chr2	201149528	201153415	Heart	chr2_201134827_C_T_b38	Type II haQTL-Specific	NA
chr2_203035964_203038155	chr2	203035964	203038155	Heart	chr2_203000792_T_C_b38	Type I haQTL-Shared	Muscle
chr2_206451632_206453932	chr2	206451632	206453932	Heart	chr2_206365730_G_T_b38	Type II haQTL-Specific	NA
chr2_206832232_206832812	chr2	206832232	206832812	Heart	chr2_206753868_C_T_b38	Type II haQTL-Specific	NA
chr2_207490476_207492004	chr2	207490476	207492004	Heart	chr2_207494783_G_C_b38	Type III ARE-Specific	NA
chr2_21041757_21043057	chr2	21041757	21043057	Heart	chr2_21046369_T_A_b38	Type III ARE-Specific	NA
chr2_216826669_216827932	chr2	216826669	216827932	Heart	chr2_216828129_G_A_b38	Type II haQTL-Specific	NA
chr2_218398716_218399619	chr2	218398716	218399619	Heart	chr2_218417597_G_A_b38	Type II haQTL-Specific	NA
chr2_218730714_218733787	chr2	218730714	218733787	Heart	chr2_218675739_G_A_b38	Type II haQTL-Specific	NA
chr2_219415472_219415919	chr2	219415472	219415919	Heart	chr2_219451317_G_A_b38	Type II haQTL-Specific	NA
chr2_22035396_22038235	chr2	22035396	22038235	Heart	chr2_22068265_A_G_b38	Type II haQTL-Specific	NA
chr2_222898860_222901306	chr2	222898860	222901306	Heart	chr2_222979111_C_A_b38	Type II haQTL-Specific	NA
chr2_226723411_226726860	chr2	226723411	226726860	Heart	chr2_226696369_C_G_b38	Type II haQTL-Specific	NA
chr2_227511577_227513900	chr2	227511577	227513900	Heart	chr2_227426695_T_G_b38	Type II haQTL-Specific	NA
chr2_229443646_229447004	chr2	229443646	229447004	Heart	chr2_229445094_G_C_b38	Type II haQTL-Specific	NA
chr2_231403124_231404045	chr2	231403124	231404045	Heart	chr2_231433296_G_A_b38	Type III ARE-Specific	NA
chr2_231612044_231615749	chr2	231612044	231615749	Heart	chr2_231614528_A_G_b38	Type I haQTL-Shared	Lung;Muscle
chr2_232658932_232660193	chr2	232658932	232660193	Heart	chr2_232673004_G_A_b38	Type II haQTL-Specific	NA
chr2_234873160_234874469	chr2	234873160	234874469	Heart	chr2_234869969_G_A_b38	Type II haQTL-Specific	NA
chr2_237765770_237767206	chr2	237765770	237767206	Heart	chr2_237755367_G_A_b38	Type II haQTL-Specific	NA
chr2_239198660_239200499	chr2	239198660	239200499	Heart	chr2_239199720_G_C_b38	Type I haQTL-Shared	Muscle
chr2_239316645_239320099	chr2	239316645	239320099	Heart	chr2_239321283_G_A_b38	Type I haQTL-Shared	Brain;Lung;Muscle
chr2_25214588_25216884	chr2	25214588	25216884	Heart	chr2_25163195_A_G_b38	Type II haQTL-Specific	NA
chr2_2769214_2770919	chr2	2769214	2770919	Heart	chr2_2780787_A_G_b38	Type II haQTL-Specific	NA
chr2_28326989_28328170	chr2	28326989	28328170	Heart	chr2_28380084_A_G_b38	Type II haQTL-Specific	NA
chr2_28770497_28772449	chr2	28770497	28772449	Heart	chr2_28824043_A_G_b38	Type II haQTL-Specific	NA
chr2_29951869_29952380	chr2	29951869	29952380	Heart	chr2_29952075_T_A_b38	Type III ARE-Specific	NA
chr2_30355562_30355900	chr2	30355562	30355900	Heart	chr2_30308323_A_C_b38	Type II haQTL-Specific	NA
chr2_30458429_30458743	chr2	30458429	30458743	Heart	chr2_30475991_G_C_b38	Type III ARE-Specific	NA
chr2_31287210_31287569	chr2	31287210	31287569	Heart	chr2_31306315_T_C_b38	Type III ARE-Specific	NA
chr2_33465994_33468182	chr2	33465994	33468182	Heart	chr2_33385006_G_A_b38	Type II haQTL-Specific	NA
chr2_36387320_36390231	chr2	36387320	36390231	Heart	chr2_36291556_A_G_b38	Type II haQTL-Specific	NA
chr2_36422319_36424243	chr2	36422319	36424243	Heart	chr2_36417085_C_G_b38	Type II haQTL-Specific	NA
chr2_39252588_39254250	chr2	39252588	39254250	Heart	chr2_39266180_T_C_b38	Type III ARE-Specific	NA
chr2_40352066_40354193	chr2	40352066	40354193	Heart	chr2_40423739_A_C_b38	Type II haQTL-Specific	NA
chr2_41921464_41922327	chr2	41921464	41922327	Heart	chr2_41923822_T_C_b38	Type II haQTL-Specific	NA
chr2_41922552_41923090	chr2	41922552	41923090	Heart	chr2_41935932_T_C_b38	Type III ARE-Specific	NA
chr2_46537919_46538382	chr2	46537919	46538382	Heart	chr2_46503661_T_G_b38	Type III ARE-Specific	NA
chr2_47085314_47087709	chr2	47085314	47087709	Heart	chr2_47089036_G_A_b38	Type I haQTL-Shared	Lung
chr2_64141308_64144645	chr2	64141308	64144645	Heart	chr2_64080782_A_G_b38	Type II haQTL-Specific	NA
chr2_69893348_69895360	chr2	69893348	69895360	Heart	chr2_69844397_A_G_b38	Type I haQTL-Shared	Brain
chr2_7021433_7024076	chr2	7021433	7024076	Heart	chr2_6941740_A_G_b38	Type III ARE-Specific	NA
chr2_85173610_85176931	chr2	85173610	85176931	Heart	chr2_85177909_A_G_b38	Type II haQTL-Specific	NA
chr2_85591833_85592158	chr2	85591833	85592158	Heart	chr2_85514249_A_G_b38	Type II haQTL-Specific	NA
chr2_86282528_86282948	chr2	86282528	86282948	Heart	chr2_86318617_C_T_b38	Type III ARE-Specific	NA
chr2_88169671_88171558	chr2	88169671	88171558	Heart	chr2_88165321_G_T_b38	Type I haQTL-Shared	Brain;Muscle
chr2_88175845_88178569	chr2	88175845	88178569	Heart	chr2_88150130_C_A_b38	Type II haQTL-Specific	NA
chr2_9576728_9577795	chr2	9576728	9577795	Heart	chr2_9641693_C_T_b38	Type III ARE-Specific	NA
chr2_96114050_96116713	chr2	96114050	96116713	Heart	chr2_96127285_G_A_b38	Type II haQTL-Specific	NA
chr2_96198850_96199226	chr2	96198850	96199226	Heart	chr2_96170774_A_G_b38	Type III ARE-Specific	NA
chr2_96430994_96432556	chr2	96430994	96432556	Heart	chr2_96380075_T_C_b38	Type II haQTL-Specific	NA
chr2_96808758_96810939	chr2	96808758	96810939	Heart	chr2_96717270_T_C_b38	Type II haQTL-Specific	NA
chr2_9689856_9690815	chr2	9689856	9690815	Heart	chr2_9690492_G_A_b38	Type I haQTL-Shared	Lung
chr2_9752846_9753793	chr2	9752846	9753793	Heart	chr2_9753325_T_C_b38	Type III ARE-Specific	NA
chr2_97589386_97591223	chr2	97589386	97591223	Heart	chr2_97589966_G_A_b38	Type I haQTL-Shared	Brain;Muscle
chr3_102672624_102674292	chr3	102672624	102674292	Heart	chr3_102626839_G_A_b38	Type II haQTL-Specific	NA
chr3_107594989_107595351	chr3	107594989	107595351	Heart	chr3_107570476_T_C_b38	Type III ARE-Specific	NA
chr3_111978231_111979841	chr3	111978231	111979841	Heart	chr3_111977067_C_A_b38	Type II haQTL-Specific	NA
chr3_11603153_11604635	chr3	11603153	11604635	Heart	chr3_11584990_T_C_b38	Type I haQTL-Shared	Muscle
chr3_119840307_119842648	chr3	119840307	119842648	Heart	chr3_119820751_A_T_b38	Type I haQTL-Shared	Muscle
chr3_120064228_120065413	chr3	120064228	120065413	Heart	chr3_120164284_C_T_b38	Type II haQTL-Specific	NA
chr3_121913356_121915314	chr3	121913356	121915314	Heart	chr3_121937494_T_G_b38	Type I haQTL-Shared	Muscle
chr3_125989699_125991465	chr3	125989699	125991465	Heart	chr3_125961483_T_A_b38	Type I haQTL-Shared	Brain;Lung;Muscle
chr3_126528361_126531226	chr3	126528361	126531226	Heart	chr3_126526007_T_C_b38	Type II haQTL-Specific	NA
chr3_127010741_127012534	chr3	127010741	127012534	Heart	chr3_127002575_G_C_b38	Type II haQTL-Specific	NA
chr3_128648616_128651471	chr3	128648616	128651471	Heart	chr3_128667301_T_C_b38	Type II haQTL-Specific	NA
chr3_129022387_129023359	chr3	129022387	129023359	Heart	chr3_129008473_T_C_b38	Type II haQTL-Specific	NA
chr3_129105661_129106679	chr3	129105661	129106679	Heart	chr3_129015977_A_G_b38	Type II haQTL-Specific	NA
chr3_130058485_130059652	chr3	130058485	130059652	Heart	chr3_130092480_G_A_b38	Type I haQTL-Shared	Lung
chr3_130339_132996	chr3	130339	132996	Heart	chr3_100448_C_G_b38	Type III ARE-Specific	NA
chr3_138081273_138082920	chr3	138081273	138082920	Heart	chr3_138087437_A_C_b38	Type II haQTL-Specific	NA
chr3_138348702_138351256	chr3	138348702	138351256	Heart	chr3_138405012_C_T_b38	Type II haQTL-Specific	NA
chr3_138387066_138387186	chr3	138387066	138387186	Heart	chr3_138310535_A_G_b38	Type III ARE-Specific	NA
chr3_141254674_141256299	chr3	141254674	141256299	Heart	chr3_141303085_A_C_b38	Type II haQTL-Specific	NA
chr3_141852334_141854094	chr3	141852334	141854094	Heart	chr3_141935358_G_A_b38	Type I haQTL-Shared	Lung
chr3_143302300_143304378	chr3	143302300	143304378	Heart	chr3_143319475_T_C_b38	Type II haQTL-Specific	NA
chr3_14390934_14394643	chr3	14390934	14394643	Heart	chr3_14341069_G_A_b38	Type II haQTL-Specific	NA
chr3_14648265_14649612	chr3	14648265	14649612	Heart	chr3_14652143_A_G_b38	Type III ARE-Specific	NA
chr3_152398471_152400781	chr3	152398471	152400781	Heart	chr3_152466784_A_G_b38	Type II haQTL-Specific	NA
chr3_158560314_158561921	chr3	158560314	158561921	Heart	chr3_158612154_G_A_b38	Type II haQTL-Specific	NA
chr3_159828568_159831750	chr3	159828568	159831750	Heart	chr3_159881014_A_G_b38	Type II haQTL-Specific	NA
chr3_16058559_16060360	chr3	16058559	16060360	Heart	chr3_16054470_G_A_b38	Type I haQTL-Shared	Muscle
chr3_162134742_162135158	chr3	162134742	162135158	Heart	chr3_162073026_A_G_b38	Type III ARE-Specific	NA
chr3_170180116_170182142	chr3	170180116	170182142	Heart	chr3_170197915_A_G_b38	Type II haQTL-Specific	NA
chr3_17076653_17078585	chr3	17076653	17078585	Heart	chr3_16997492_A_G_b38	Type II haQTL-Specific	NA
chr3_171407534_171409169	chr3	171407534	171409169	Heart	chr3_171385013_G_A_b38	Type II haQTL-Specific	NA
chr3_171808910_171811442	chr3	171808910	171811442	Heart	chr3_171839776_A_G_b38	Type II haQTL-Specific	NA
chr3_172137138_172141883	chr3	172137138	172141883	Heart	chr3_172140733_G_A_b38	Type I haQTL-Shared	Muscle
chr3_177125285_177125505	chr3	177125285	177125505	Heart	chr3_177205135_C_T_b38	Type III ARE-Specific	NA
chr3_178846306_178848291	chr3	178846306	178848291	Heart	chr3_178830610_C_A_b38	Type II haQTL-Specific	NA
chr3_184448331_184449706	chr3	184448331	184449706	Heart	chr3_184374693_G_A_b38	Type II haQTL-Specific	NA
chr3_184524610_184526613	chr3	184524610	184526613	Heart	chr3_184520895_C_G_b38	Type I haQTL-Shared	Muscle
chr3_186709213_186709457	chr3	186709213	186709457	Heart	chr3_186622052_G_C_b38	Type III ARE-Specific	NA
chr3_186938370_186943028	chr3	186938370	186943028	Heart	chr3_186950097_A_G_b38	Type II haQTL-Specific	NA
chr3_186974600_186978554	chr3	186974600	186978554	Heart	chr3_186954502_C_T_b38	Type II haQTL-Specific	NA
chr3_187182641_187183000	chr3	187182641	187183000	Heart	chr3_187178555_C_T_b38	Type III ARE-Specific	NA
chr3_188351197_188354677	chr3	188351197	188354677	Heart	chr3_188333941_G_C_b38	Type II haQTL-Specific	NA
chr3_188955269_188957458	chr3	188955269	188957458	Heart	chr3_188913852_T_C_b38	Type II haQTL-Specific	NA
chr3_191349990_191351622	chr3	191349990	191351622	Heart	chr3_191357867_G_A_b38	Type I haQTL-Shared	Brain;Lung;Muscle
chr3_193860238_193861944	chr3	193860238	193861944	Heart	chr3_193863442_T_C_b38	Type III ARE-Specific	NA
chr3_194040175_194041629	chr3	194040175	194041629	Heart	chr3_194097664_G_C_b38	Type II haQTL-Specific	NA
chr3_194329564_194331613	chr3	194329564	194331613	Heart	chr3_194281759_C_T_b38	Type II haQTL-Specific	NA
chr3_195237918_195241177	chr3	195237918	195241177	Heart	chr3_195304451_T_G_b38	Type II haQTL-Specific	NA
chr3_195656855_195658362	chr3	195656855	195658362	Heart	chr3_195603017_A_G_b38	Type I haQTL-Shared	Brain;Muscle
chr3_195954345_195955271	chr3	195954345	195955271	Heart	chr3_196024982_A_G_b38	Type I haQTL-Shared	Muscle
chr3_37542317_37543100	chr3	37542317	37543100	Heart	chr3_37460961_G_A_b38	Type II haQTL-Specific	NA
chr3_39150490_39153547	chr3	39150490	39153547	Heart	chr3_39092758_T_C_b38	Type II haQTL-Specific	NA
chr3_41575243_41576705	chr3	41575243	41576705	Heart	chr3_41574422_C_T_b38	Type III ARE-Specific	NA
chr3_42114736_42118280	chr3	42114736	42118280	Heart	chr3_42138954_A_G_b38	Type II haQTL-Specific	NA
chr3_42489240_42490951	chr3	42489240	42490951	Heart	chr3_42527208_C_G_b38	Type II haQTL-Specific	NA
chr3_42720431_42723825	chr3	42720431	42723825	Heart	chr3_42622451_T_A_b38	Type II haQTL-Specific	NA
chr3_45947087_45949209	chr3	45947087	45949209	Heart	chr3_45947552_T_G_b38	Type I haQTL-Shared	Muscle
chr3_46930207_46933556	chr3	46930207	46933556	Heart	chr3_47031776_C_T_b38	Type I haQTL-Shared	Muscle
chr3_48556057_48557028	chr3	48556057	48557028	Heart	chr3_48587178_C_T_b38	Type II haQTL-Specific	NA
chr3_48948180_48951269	chr3	48948180	48951269	Heart	chr3_48971953_C_T_b38	Type II haQTL-Specific	NA
chr3_52891784_52894486	chr3	52891784	52894486	Heart	chr3_52825196_T_A_b38	Type II haQTL-Specific	NA
chr3_53250781_53252361	chr3	53250781	53252361	Heart	chr3_53252768_C_T_b38	Type I haQTL-Shared	Brain
chr3_57809137_57811487	chr3	57809137	57811487	Heart	chr3_57723267_G_A_b38	Type II haQTL-Specific	NA
chr3_57895384_57895761	chr3	57895384	57895761	Heart	chr3_57829643_C_G_b38	Type II haQTL-Specific	NA
chr3_69498748_69501172	chr3	69498748	69501172	Heart	chr3_69518984_C_G_b38	Type I haQTL-Shared	Muscle
chr3_71173236_71174504	chr3	71173236	71174504	Heart	chr3_71123852_A_G_b38	Type II haQTL-Specific	NA
chr3_72998715_72999131	chr3	72998715	72999131	Heart	chr3_73004102_T_C_b38	Type III ARE-Specific	NA
chr3_73144693_73145554	chr3	73144693	73145554	Heart	chr3_73075323_A_C_b38	Type III ARE-Specific	NA
chr3_73350679_73352090	chr3	73350679	73352090	Heart	chr3_73342262_T_C_b38	Type III ARE-Specific	NA
chr3_73490198_73491564	chr3	73490198	73491564	Heart	chr3_73480554_C_T_b38	Type II haQTL-Specific	NA
chr3_73516088_73517683	chr3	73516088	73517683	Heart	chr3_73523393_T_C_b38	Type I haQTL-Shared	Muscle
chr3_98691898_98693782	chr3	98691898	98693782	Heart	chr3_98687950_T_C_b38	Type I haQTL-Shared	Brain;Muscle
chr3_98746773_98747675	chr3	98746773	98747675	Heart	chr3_98724804_A_G_b38	Type II haQTL-Specific	NA
chr4_105459916_105461998	chr4	105459916	105461998	Heart	chr4_105404743_C_T_b38	Type II haQTL-Specific	NA
chr4_110364100_110366444	chr4	110364100	110366444	Heart	chr4_110314525_T_G_b38	Type II haQTL-Specific	NA
chr4_118743820_118744040	chr4	118743820	118744040	Heart	chr4_118743073_T_C_b38	Type III ARE-Specific	NA
chr4_118964615_118965337	chr4	118964615	118965337	Heart	chr4_118995754_A_G_b38	Type II haQTL-Specific	NA
chr4_119102551_119104250	chr4	119102551	119104250	Heart	chr4_119087414_T_C_b38	Type II haQTL-Specific	NA
chr4_119453861_119456060	chr4	119453861	119456060	Heart	chr4_119500814_G_A_b38	Type I haQTL-Shared	Brain;Muscle
chr4_123699313_123701493	chr4	123699313	123701493	Heart	chr4_123795234_A_G_b38	Type II haQTL-Specific	NA
chr4_124018326_124021495	chr4	124018326	124021495	Heart	chr4_123974041_A_T_b38	Type I haQTL-Shared	Muscle
chr4_124027072_124029095	chr4	124027072	124029095	Heart	chr4_123947901_C_G_b38	Type I haQTL-Shared	Lung
chr4_127781479_127784600	chr4	127781479	127784600	Heart	chr4_127836117_C_T_b38	Type II haQTL-Specific	NA
chr4_139713781_139714503	chr4	139713781	139714503	Heart	chr4_139643156_A_G_b38	Type III ARE-Specific	NA
chr4_140755063_140757778	chr4	140755063	140757778	Heart	chr4_140801924_G_A_b38	Type II haQTL-Specific	NA
chr4_140867004_140868639	chr4	140867004	140868639	Heart	chr4_140839913_G_C_b38	Type III ARE-Specific	NA
chr4_141214966_141217094	chr4	141214966	141217094	Heart	chr4_141196213_T_C_b38	Type I haQTL-Shared	Brain
chr4_14222377_14223589	chr4	14222377	14223589	Heart	chr4_14183184_G_A_b38	Type III ARE-Specific	NA
chr4_145791345_145793069	chr4	145791345	145793069	Heart	chr4_145697654_C_G_b38	Type II haQTL-Specific	NA
chr4_147524255_147525590	chr4	147524255	147525590	Heart	chr4_147527718_A_G_b38	Type II haQTL-Specific	NA
chr4_147756142_147757012	chr4	147756142	147757012	Heart	chr4_147734125_A_G_b38	Type II haQTL-Specific	NA
chr4_149883673_149884408	chr4	149883673	149884408	Heart	chr4_149918324_A_G_b38	Type III ARE-Specific	NA
chr4_151664983_151669807	chr4	151664983	151669807	Heart	chr4_151622631_C_A_b38	Type I haQTL-Shared	Muscle
chr4_151673643_151677170	chr4	151673643	151677170	Heart	chr4_151671039_T_C_b38	Type I haQTL-Shared	Muscle
chr4_152089148_152091811	chr4	152089148	152091811	Heart	chr4_152090878_T_C_b38	Type II haQTL-Specific	NA
chr4_153221727_153224111	chr4	153221727	153224111	Heart	chr4_153215594_T_C_b38	Type I haQTL-Shared	Lung;Muscle
chr4_153593242_153595518	chr4	153593242	153595518	Heart	chr4_153600422_G_A_b38	Type I haQTL-Shared	Muscle
chr4_15777743_15780346	chr4	15777743	15780346	Heart	chr4_15763452_G_T_b38	Type II haQTL-Specific	NA
chr4_168772733_168774336	chr4	168772733	168774336	Heart	chr4_168783450_C_T_b38	Type II haQTL-Specific	NA
chr4_168875621_168878875	chr4	168875621	168878875	Heart	chr4_168843338_C_T_b38	Type II haQTL-Specific	NA
chr4_169057625_169058212	chr4	169057625	169058212	Heart	chr4_169052765_C_T_b38	Type II haQTL-Specific	NA
chr4_173696846_173700130	chr4	173696846	173700130	Heart	chr4_173697712_G_A_b38	Type II haQTL-Specific	NA
chr4_17576532_17581270	chr4	17576532	17581270	Heart	chr4_17593742_A_T_b38	Type I haQTL-Shared	Brain
chr4_184267026_184269147	chr4	184267026	184269147	Heart	chr4_184268125_G_T_b38	Type I haQTL-Shared	Brain;Muscle
chr4_185115336_185116848	chr4	185115336	185116848	Heart	chr4_185120261_A_G_b38	Type II haQTL-Specific	NA
chr4_185573274_185574355	chr4	185573274	185574355	Heart	chr4_185669323_C_T_b38	Type II haQTL-Specific	NA
chr4_185878136_185878854	chr4	185878136	185878854	Heart	chr4_185906103_A_G_b38	Type III ARE-Specific	NA
chr4_185923015_185923215	chr4	185923015	185923215	Heart	chr4_185964178_C_T_b38	Type III ARE-Specific	NA
chr4_186190193_186193184	chr4	186190193	186193184	Heart	chr4_186171245_C_T_b38	Type I haQTL-Shared	Muscle
chr4_186199995_186202354	chr4	186199995	186202354	Heart	chr4_186191678_C_T_b38	Type II haQTL-Specific	NA
chr4_186203288_186205138	chr4	186203288	186205138	Heart	chr4_186199916_T_C_b38	Type I haQTL-Shared	Muscle
chr4_186713757_186714830	chr4	186713757	186714830	Heart	chr4_186714948_T_G_b38	Type II haQTL-Specific	NA
chr4_189722419_189723646	chr4	189722419	189723646	Heart	chr4_189803800_G_T_b38	Type III ARE-Specific	NA
chr4_189809731_189810890	chr4	189809731	189810890	Heart	chr4_189807256_G_A_b38	Type III ARE-Specific	NA
chr4_25439705_25441404	chr4	25439705	25441404	Heart	chr4_25428178_G_A_b38	Type II haQTL-Specific	NA
chr4_26287665_26289529	chr4	26287665	26289529	Heart	chr4_26265976_C_T_b38	Type II haQTL-Specific	NA
chr4_3501361_3504153	chr4	3501361	3504153	Heart	chr4_3534148_A_T_b38	Type II haQTL-Specific	NA
chr4_3512628_3513506	chr4	3512628	3513506	Heart	chr4_3483041_T_C_b38	Type III ARE-Specific	NA
chr4_38175937_38178707	chr4	38175937	38178707	Heart	chr4_38203929_C_T_b38	Type I haQTL-Shared	Muscle
chr4_40524484_40526803	chr4	40524484	40526803	Heart	chr4_40431530_C_T_b38	Type II haQTL-Specific	NA
chr4_41368972_41370819	chr4	41368972	41370819	Heart	chr4_41374120_A_G_b38	Type II haQTL-Specific	NA
chr4_41426359_41429577	chr4	41426359	41429577	Heart	chr4_41361712_A_G_b38	Type II haQTL-Specific	NA
chr4_41435972_41438594	chr4	41435972	41438594	Heart	chr4_41399635_A_G_b38	Type II haQTL-Specific	NA
chr4_4284381_4286179	chr4	4284381	4286179	Heart	chr4_4281562_G_A_b38	Type I haQTL-Shared	Muscle
chr4_46999217_46999750	chr4	46999217	46999750	Heart	chr4_46907518_C_T_b38	Type III ARE-Specific	NA
chr4_46999757_47000340	chr4	46999757	47000340	Heart	chr4_47001228_C_T_b38	Type III ARE-Specific	NA
chr4_53889977_53890574	chr4	53889977	53890574	Heart	chr4_53889171_T_A_b38	Type III ARE-Specific	NA
chr4_63035617_63037246	chr4	63035617	63037246	Heart	chr4_62979085_A_G_b38	Type III ARE-Specific	NA
chr4_64158538_64159709	chr4	64158538	64159709	Heart	chr4_64100829_G_A_b38	Type II haQTL-Specific	NA
chr4_69523718_69526842	chr4	69523718	69526842	Heart	chr4_69524731_G_A_b38	Type III ARE-Specific	NA
chr4_72525560_72526572	chr4	72525560	72526572	Heart	chr4_72440957_C_T_b38	Type III ARE-Specific	NA
chr4_76205807_76207298	chr4	76205807	76207298	Heart	chr4_76206873_A_G_b38	Type II haQTL-Specific	NA
chr4_7805216_7808295	chr4	7805216	7808295	Heart	chr4_7853773_T_C_b38	Type II haQTL-Specific	NA
chr4_7852258_7852706	chr4	7852258	7852706	Heart	chr4_7806107_T_C_b38	Type III ARE-Specific	NA
chr4_79584167_79586122	chr4	79584167	79586122	Heart	chr4_79581236_G_A_b38	Type I haQTL-Shared	Muscle
chr4_82561884_82562713	chr4	82561884	82562713	Heart	chr4_82616016_G_T_b38	Type II haQTL-Specific	NA
chr4_82625024_82627710	chr4	82625024	82627710	Heart	chr4_82626709_G_A_b38	Type I haQTL-Shared	Muscle
chr4_83829689_83831248	chr4	83829689	83831248	Heart	chr4_83876379_T_A_b38	Type III ARE-Specific	NA
chr4_88282787_88285830	chr4	88282787	88285830	Heart	chr4_88197293_A_G_b38	Type II haQTL-Specific	NA
chr4_94602607_94604278	chr4	94602607	94604278	Heart	chr4_94683276_T_C_b38	Type II haQTL-Specific	NA
chr4_9690852_9692727	chr4	9690852	9692727	Heart	chr4_9688713_C_G_b38	Type I haQTL-Shared	Muscle
chr5_102797921_102799113	chr5	102797921	102799113	Heart	chr5_102789329_T_G_b38	Type II haQTL-Specific	NA
chr5_102909311_102913009	chr5	102909311	102913009	Heart	chr5_102841653_G_A_b38	Type II haQTL-Specific	NA
chr5_10625513_10628464	chr5	10625513	10628464	Heart	chr5_10675920_C_T_b38	Type II haQTL-Specific	NA
chr5_108417892_108419190	chr5	108417892	108419190	Heart	chr5_108344178_G_A_b38	Type II haQTL-Specific	NA
chr5_11022720_11025362	chr5	11022720	11025362	Heart	chr5_10939687_A_G_b38	Type I haQTL-Shared	Brain
chr5_11573451_11573921	chr5	11573451	11573921	Heart	chr5_11635904_T_G_b38	Type III ARE-Specific	NA
chr5_127702127_127703491	chr5	127702127	127703491	Heart	chr5_127713249_T_A_b38	Type III ARE-Specific	NA
chr5_128270739_128274202	chr5	128270739	128274202	Heart	chr5_128183357_A_G_b38	Type III ARE-Specific	NA
chr5_128973118_128974046	chr5	128973118	128974046	Heart	chr5_128901357_C_A_b38	Type III ARE-Specific	NA
chr5_132257698_132260930	chr5	132257698	132260930	Heart	chr5_132341354_G_T_b38	Type II haQTL-Specific	NA
chr5_132785105_132786303	chr5	132785105	132786303	Heart	chr5_132766211_G_A_b38	Type II haQTL-Specific	NA
chr5_134187449_134187842	chr5	134187449	134187842	Heart	chr5_134117702_T_C_b38	Type III ARE-Specific	NA
chr5_137795444_137795826	chr5	137795444	137795826	Heart	chr5_137800295_G_A_b38	Type III ARE-Specific	NA
chr5_138051023_138052883	chr5	138051023	138052883	Heart	chr5_138052551_G_A_b38	Type III ARE-Specific	NA
chr5_141650650_141652241	chr5	141650650	141652241	Heart	chr5_141719020_T_G_b38	Type II haQTL-Specific	NA
chr5_14249071_14251850	chr5	14249071	14251850	Heart	chr5_14224556_G_A_b38	Type II haQTL-Specific	NA
chr5_143679562_143680820	chr5	143679562	143680820	Heart	chr5_143655971_C_T_b38	Type III ARE-Specific	NA
chr5_14734969_14735728	chr5	14734969	14735728	Heart	chr5_14794759_C_T_b38	Type III ARE-Specific	NA
chr5_147668819_147670166	chr5	147668819	147670166	Heart	chr5_147688901_G_A_b38	Type II haQTL-Specific	NA
chr5_149317330_149317943	chr5	149317330	149317943	Heart	chr5_149284225_C_T_b38	Type II haQTL-Specific	NA
chr5_149849474_149850530	chr5	149849474	149850530	Heart	chr5_149860139_A_G_b38	Type III ARE-Specific	NA
chr5_150617923_150620251	chr5	150617923	150620251	Heart	chr5_150567259_A_G_b38	Type II haQTL-Specific	NA
chr5_150647375_150651419	chr5	150647375	150651419	Heart	chr5_150668526_C_G_b38	Type II haQTL-Specific	NA
chr5_151150169_151152270	chr5	151150169	151152270	Heart	chr5_151164334_G_A_b38	Type II haQTL-Specific	NA
chr5_152465494_152467510	chr5	152465494	152467510	Heart	chr5_152433799_A_C_b38	Type III ARE-Specific	NA
chr5_154205936_154207119	chr5	154205936	154207119	Heart	chr5_154202439_C_G_b38	Type III ARE-Specific	NA
chr5_155054336_155054729	chr5	155054336	155054729	Heart	chr5_155111452_G_T_b38	Type III ARE-Specific	NA
chr5_16923987_16924888	chr5	16923987	16924888	Heart	chr5_16946580_G_A_b38	Type II haQTL-Specific	NA
chr5_170222894_170223309	chr5	170222894	170223309	Heart	chr5_170148172_T_G_b38	Type III ARE-Specific	NA
chr5_170305354_170308844	chr5	170305354	170308844	Heart	chr5_170314539_G_A_b38	Type II haQTL-Specific	NA
chr5_172428504_172431545	chr5	172428504	172431545	Heart	chr5_172409524_A_G_b38	Type II haQTL-Specific	NA
chr5_172788105_172790489	chr5	172788105	172790489	Heart	chr5_172789306_C_T_b38	Type I haQTL-Shared	Muscle
chr5_172896483_172899063	chr5	172896483	172899063	Heart	chr5_172901130_C_T_b38	Type I haQTL-Shared	Brain;Lung;Muscle
chr5_172939154_172941293	chr5	172939154	172941293	Heart	chr5_173030259_A_C_b38	Type II haQTL-Specific	NA
chr5_173968522_173970390	chr5	173968522	173970390	Heart	chr5_173974848_T_C_b38	Type II haQTL-Specific	NA
chr5_178238753_178242157	chr5	178238753	178242157	Heart	chr5_178236551_T_C_b38	Type I haQTL-Shared	Muscle
chr5_178396779_178397742	chr5	178396779	178397742	Heart	chr5_178387699_C_T_b38	Type II haQTL-Specific	NA
chr5_178459803_178462111	chr5	178459803	178462111	Heart	chr5_178461965_C_T_b38	Type II haQTL-Specific	NA
chr5_179807049_179808141	chr5	179807049	179808141	Heart	chr5_179818215_T_C_b38	Type II haQTL-Specific	NA
chr5_45577561_45579654	chr5	45577561	45579654	Heart	chr5_45547445_C_T_b38	Type III ARE-Specific	NA
chr5_56037370_56038252	chr5	56037370	56038252	Heart	chr5_56034707_C_A_b38	Type II haQTL-Specific	NA
chr5_56952285_56953042	chr5	56952285	56953042	Heart	chr5_56981545_A_G_b38	Type II haQTL-Specific	NA
chr5_57699256_57701317	chr5	57699256	57701317	Heart	chr5_57652136_T_A_b38	Type II haQTL-Specific	NA
chr5_59788739_59791586	chr5	59788739	59791586	Heart	chr5_59809287_A_G_b38	Type II haQTL-Specific	NA
chr5_62223533_62224998	chr5	62223533	62224998	Heart	chr5_62178337_C_T_b38	Type II haQTL-Specific	NA
chr5_62236395_62236994	chr5	62236395	62236994	Heart	chr5_62180350_C_T_b38	Type II haQTL-Specific	NA
chr5_65623292_65625949	chr5	65623292	65625949	Heart	chr5_65635686_A_T_b38	Type I haQTL-Shared	Brain
chr5_6597549_6599719	chr5	6597549	6599719	Heart	chr5_6598440_C_A_b38	Type I haQTL-Shared	Muscle
chr5_66436249_66440446	chr5	66436249	66440446	Heart	chr5_66440595_T_C_b38	Type III ARE-Specific	NA
chr5_66595602_66598740	chr5	66595602	66598740	Heart	chr5_66507540_A_G_b38	Type II haQTL-Specific	NA
chr5_66684524_66684884	chr5	66684524	66684884	Heart	chr5_66638104_T_C_b38	Type III ARE-Specific	NA
chr5_69093375_69095330	chr5	69093375	69095330	Heart	chr5_69154205_T_C_b38	Type II haQTL-Specific	NA
chr5_691760_693219	chr5	691760	693219	Heart	chr5_693272_G_A_b38	Type I haQTL-Shared	Brain;Muscle
chr5_693419_694534	chr5	693419	694534	Heart	chr5_694003_T_G_b38	Type I haQTL-Shared	Brain;Muscle
chr5_72433200_72436045	chr5	72433200	72436045	Heart	chr5_72371851_G_A_b38	Type II haQTL-Specific	NA
chr5_72859565_72861882	chr5	72859565	72861882	Heart	chr5_72784251_T_G_b38	Type II haQTL-Specific	NA
chr5_73515056_73516404	chr5	73515056	73516404	Heart	chr5_73612972_G_A_b38	Type II haQTL-Specific	NA
chr5_745237_746868	chr5	745237	746868	Heart	chr5_745549_C_A_b38	Type I haQTL-Shared	Brain
chr5_75845992_75847180	chr5	75845992	75847180	Heart	chr5_75832405_A_G_b38	Type III ARE-Specific	NA
chr5_78701865_78702851	chr5	78701865	78702851	Heart	chr5_78797887_A_C_b38	Type III ARE-Specific	NA
chr5_79729538_79729985	chr5	79729538	79729985	Heart	chr5_79637821_G_A_b38	Type III ARE-Specific	NA
chr5_82011091_82011634	chr5	82011091	82011634	Heart	chr5_81999845_G_C_b38	Type III ARE-Specific	NA
chr5_91119880_91123167	chr5	91119880	91123167	Heart	chr5_91119680_T_C_b38	Type I haQTL-Shared	Muscle
chr6_105134720_105138080	chr6	105134720	105138080	Heart	chr6_105186631_C_T_b38	Type II haQTL-Specific	NA
chr6_110616013_110616718	chr6	110616013	110616718	Heart	chr6_110525399_G_A_b38	Type III ARE-Specific	NA
chr6_111564214_111568495	chr6	111564214	111568495	Heart	chr6_111630009_A_G_b38	Type I haQTL-Shared	Muscle
chr6_11358572_11359410	chr6	11358572	11359410	Heart	chr6_11457261_C_T_b38	Type II haQTL-Specific	NA
chr6_122048739_122050361	chr6	122048739	122050361	Heart	chr6_122032594_G_A_b38	Type II haQTL-Specific	NA
chr6_124001639_124003937	chr6	124001639	124003937	Heart	chr6_123992643_G_A_b38	Type II haQTL-Specific	NA
chr6_128916414_128917218	chr6	128916414	128917218	Heart	chr6_128878613_G_A_b38	Type II haQTL-Specific	NA
chr6_129162045_129163704	chr6	129162045	129163704	Heart	chr6_129109139_A_G_b38	Type III ARE-Specific	NA
chr6_129262336_129264984	chr6	129262336	129264984	Heart	chr6_129293905_C_T_b38	Type II haQTL-Specific	NA
chr6_12959461_12959779	chr6	12959461	12959779	Heart	chr6_12938109_C_T_b38	Type III ARE-Specific	NA
chr6_132918313_132920403	chr6	132918313	132920403	Heart	chr6_132921564_C_T_b38	Type II haQTL-Specific	NA
chr6_138307027_138309804	chr6	138307027	138309804	Heart	chr6_138309041_G_C_b38	Type II haQTL-Specific	NA
chr6_138873089_138873881	chr6	138873089	138873881	Heart	chr6_138842417_C_T_b38	Type III ARE-Specific	NA
chr6_139532757_139534976	chr6	139532757	139534976	Heart	chr6_139525244_A_C_b38	Type II haQTL-Specific	NA
chr6_140049125_140052305	chr6	140049125	140052305	Heart	chr6_140085135_T_C_b38	Type II haQTL-Specific	NA
chr6_140083087_140083354	chr6	140083087	140083354	Heart	chr6_140182483_A_C_b38	Type III ARE-Specific	NA
chr6_148357017_148359718	chr6	148357017	148359718	Heart	chr6_148329728_G_A_b38	Type II haQTL-Specific	NA
chr6_152317155_152319361	chr6	152317155	152319361	Heart	chr6_152285059_C_A_b38	Type I haQTL-Shared	Muscle
chr6_152462620_152463532	chr6	152462620	152463532	Heart	chr6_152551264_C_G_b38	Type II haQTL-Specific	NA
chr6_156838949_156841288	chr6	156838949	156841288	Heart	chr6_156857295_C_T_b38	Type II haQTL-Specific	NA
chr6_157438299_157439697	chr6	157438299	157439697	Heart	chr6_157454613_A_G_b38	Type II haQTL-Specific	NA
chr6_157541041_157542992	chr6	157541041	157542992	Heart	chr6_157522085_T_C_b38	Type II haQTL-Specific	NA
chr6_157762881_157765450	chr6	157762881	157765450	Heart	chr6_157698072_C_T_b38	Type II haQTL-Specific	NA
chr6_158310844_158313790	chr6	158310844	158313790	Heart	chr6_158305679_C_T_b38	Type I haQTL-Shared	Brain
chr6_158609338_158609641	chr6	158609338	158609641	Heart	chr6_158509664_A_C_b38	Type III ARE-Specific	NA
chr6_162053003_162053690	chr6	162053003	162053690	Heart	chr6_162024740_A_G_b38	Type III ARE-Specific	NA
chr6_163259740_163265009	chr6	163259740	163265009	Heart	chr6_163260351_A_G_b38	Type I haQTL-Shared	Brain;Muscle
chr6_169044473_169047369	chr6	169044473	169047369	Heart	chr6_168954193_C_A_b38	Type II haQTL-Specific	NA
chr6_170164383_170168883	chr6	170164383	170168883	Heart	chr6_170159650_T_C_b38	Type II haQTL-Specific	NA
chr6_17394050_17395681	chr6	17394050	17395681	Heart	chr6_17392073_A_G_b38	Type II haQTL-Specific	NA
chr6_25991123_25993629	chr6	25991123	25993629	Heart	chr6_25979888_T_A_b38	Type I haQTL-Shared	Brain;Muscle
chr6_29654654_29658358	chr6	29654654	29658358	Heart	chr6_29639017_T_C_b38	Type II haQTL-Specific	NA
chr6_29886949_29889174	chr6	29886949	29889174	Heart	chr6_29955646_C_T_b38	Type I haQTL-Shared	Brain;Lung;Muscle
chr6_29925886_29927699	chr6	29925886	29927699	Heart	chr6_29871820_G_T_b38	Type I haQTL-Shared	Brain;Lung;Muscle
chr6_29941181_29943917	chr6	29941181	29943917	Heart	chr6_29938027_C_T_b38	Type I haQTL-Shared	Brain;Lung
chr6_29951510_29954673	chr6	29951510	29954673	Heart	chr6_29956648_T_C_b38	Type I haQTL-Shared	Muscle
chr6_30094953_30095963	chr6	30094953	30095963	Heart	chr6_30095309_C_T_b38	Type I haQTL-Shared	Brain
chr6_30100195_30101305	chr6	30100195	30101305	Heart	chr6_30093195_C_A_b38	Type II haQTL-Specific	NA
chr6_30682139_30688403	chr6	30682139	30688403	Heart	chr6_30759927_G_A_b38	Type II haQTL-Specific	NA
chr6_311664_314180	chr6	311664	314180	Heart	chr6_336380_C_T_b38	Type II haQTL-Specific	NA
chr6_31185071_31187884	chr6	31185071	31187884	Heart	chr6_31182262_C_T_b38	Type I haQTL-Shared	Brain;Muscle
chr6_31270660_31273141	chr6	31270660	31273141	Heart	chr6_31268539_G_T_b38	Type I haQTL-Shared	Brain;Lung;Muscle
chr6_31354749_31358338	chr6	31354749	31358338	Heart	chr6_31357564_G_C_b38	Type I haQTL-Shared	Brain;Lung;Muscle
chr6_32521275_32522926	chr6	32521275	32522926	Heart	chr6_32582938_G_A_b38	Type III ARE-Specific	NA
chr6_32529153_32531380	chr6	32529153	32531380	Heart	chr6_32575014_C_T_b38	Type I haQTL-Shared	Brain;Lung;Muscle
chr6_32583546_32584994	chr6	32583546	32584994	Heart	chr6_32598800_C_T_b38	Type I haQTL-Shared	Brain;Lung
chr6_32587792_32590987	chr6	32587792	32590987	Heart	chr6_32601779_T_A_b38	Type I haQTL-Shared	Brain;Lung;Muscle
chr6_32603196_32605378	chr6	32603196	32605378	Heart	chr6_32607854_A_G_b38	Type I haQTL-Shared	Brain;Muscle
chr6_32609013_32611168	chr6	32609013	32611168	Heart	chr6_32615691_C_T_b38	Type I haQTL-Shared	Brain;Lung;Muscle
chr6_32636325_32638314	chr6	32636325	32638314	Heart	chr6_32658655_A_T_b38	Type I haQTL-Shared	Muscle
chr6_32664413_32666813	chr6	32664413	32666813	Heart	chr6_32666255_A_G_b38	Type I haQTL-Shared	Brain;Lung;Muscle
chr6_32666831_32668436	chr6	32666831	32668436	Heart	chr6_32668369_T_C_b38	Type I haQTL-Shared	Lung;Muscle
chr6_3354611_3357972	chr6	3354611	3357972	Heart	chr6_3342841_T_C_b38	Type I haQTL-Shared	Muscle
chr6_33727474_33732521	chr6	33727474	33732521	Heart	chr6_33673417_C_T_b38	Type II haQTL-Specific	NA
chr6_36734362_36736678	chr6	36734362	36736678	Heart	chr6_36735318_A_C_b38	Type I haQTL-Shared	Muscle
chr6_37472450_37474497	chr6	37472450	37474497	Heart	chr6_37448443_C_G_b38	Type II haQTL-Specific	NA
chr6_37697802_37699489	chr6	37697802	37699489	Heart	chr6_37695848_T_C_b38	Type I haQTL-Shared	Muscle
chr6_41056163_41056413	chr6	41056163	41056413	Heart	chr6_41091871_A_G_b38	Type III ARE-Specific	NA
chr6_43837959_43839985	chr6	43837959	43839985	Heart	chr6_43822513_C_T_b38	Type II haQTL-Specific	NA
chr6_44048811_44053794	chr6	44048811	44053794	Heart	chr6_43992526_T_C_b38	Type II haQTL-Specific	NA
chr6_44168981_44170009	chr6	44168981	44170009	Heart	chr6_44234900_C_G_b38	Type III ARE-Specific	NA
chr6_46000464_46002009	chr6	46000464	46002009	Heart	chr6_45971537_G_A_b38	Type II haQTL-Specific	NA
chr6_47633154_47635746	chr6	47633154	47635746	Heart	chr6_47642564_G_A_b38	Type II haQTL-Specific	NA
chr6_4805663_4807219	chr6	4805663	4807219	Heart	chr6_4897342_G_A_b38	Type II haQTL-Specific	NA
chr6_4940430_4943368	chr6	4940430	4943368	Heart	chr6_4968278_G_C_b38	Type II haQTL-Specific	NA
chr6_5106889_5109784	chr6	5106889	5109784	Heart	chr6_5108185_T_C_b38	Type I haQTL-Shared	Muscle
chr6_54115911_54116549	chr6	54115911	54116549	Heart	chr6_54074176_A_G_b38	Type III ARE-Specific	NA
chr6_5470815_5472348	chr6	5470815	5472348	Heart	chr6_5379248_A_C_b38	Type II haQTL-Specific	NA
chr6_56704589_56704878	chr6	56704589	56704878	Heart	chr6_56661416_T_C_b38	Type III ARE-Specific	NA
chr6_6658332_6659092	chr6	6658332	6659092	Heart	chr6_6659989_C_G_b38	Type I haQTL-Shared	Brain
chr6_68039741_68041192	chr6	68039741	68041192	Heart	chr6_68065818_T_G_b38	Type III ARE-Specific	NA
chr6_68709626_68711906	chr6	68709626	68711906	Heart	chr6_68766353_G_A_b38	Type II haQTL-Specific	NA
chr6_7424578_7426589	chr6	7424578	7426589	Heart	chr6_7390734_T_C_b38	Type III ARE-Specific	NA
chr6_75504439_75505054	chr6	75504439	75505054	Heart	chr6_75432886_G_A_b38	Type III ARE-Specific	NA
chr6_78910404_78911467	chr6	78910404	78911467	Heart	chr6_78969860_A_G_b38	Type II haQTL-Specific	NA
chr7_101116690_101117707	chr7	101116690	101117707	Heart	chr7_101159897_T_C_b38	Type II haQTL-Specific	NA
chr7_101884844_101885240	chr7	101884844	101885240	Heart	chr7_101841183_A_G_b38	Type III ARE-Specific	NA
chr7_102671409_102672040	chr7	102671409	102672040	Heart	chr7_102748766_C_T_b38	Type I haQTL-Shared	Brain;Muscle
chr7_105677351_105679874	chr7	105677351	105679874	Heart	chr7_105657073_A_G_b38	Type II haQTL-Specific	NA
chr7_112782352_112782901	chr7	112782352	112782901	Heart	chr7_112744073_T_C_b38	Type III ARE-Specific	NA
chr7_116398507_116399036	chr7	116398507	116399036	Heart	chr7_116471834_T_A_b38	Type III ARE-Specific	NA
chr7_128445826_128446796	chr7	128445826	128446796	Heart	chr7_128354334_C_T_b38	Type II haQTL-Specific	NA
chr7_130491044_130491986	chr7	130491044	130491986	Heart	chr7_130477105_C_T_b38	Type II haQTL-Specific	NA
chr7_131529007_131530314	chr7	131529007	131530314	Heart	chr7_131506777_A_G_b38	Type II haQTL-Specific	NA
chr7_134472440_134473363	chr7	134472440	134473363	Heart	chr7_134399422_A_G_b38	Type II haQTL-Specific	NA
chr7_135169053_135172327	chr7	135169053	135172327	Heart	chr7_135171871_T_C_b38	Type I haQTL-Shared	Brain
chr7_136881930_136882517	chr7	136881930	136882517	Heart	chr7_136884669_T_C_b38	Type II haQTL-Specific	NA
chr7_140533249_140533568	chr7	140533249	140533568	Heart	chr7_140524861_T_C_b38	Type III ARE-Specific	NA
chr7_149195958_149197296	chr7	149195958	149197296	Heart	chr7_149209344_A_G_b38	Type II haQTL-Specific	NA
chr7_150603939_150604822	chr7	150603939	150604822	Heart	chr7_150554724_C_T_b38	Type III ARE-Specific	NA
chr7_150823224_150825114	chr7	150823224	150825114	Heart	chr7_150815149_C_T_b38	Type III ARE-Specific	NA
chr7_151656816_151658059	chr7	151656816	151658059	Heart	chr7_151661409_C_A_b38	Type III ARE-Specific	NA
chr7_151711179_151713374	chr7	151711179	151713374	Heart	chr7_151712020_T_C_b38	Type I haQTL-Shared	Muscle
chr7_18162578_18163110	chr7	18162578	18163110	Heart	chr7_18256060_A_C_b38	Type III ARE-Specific	NA
chr7_18541187_18542532	chr7	18541187	18542532	Heart	chr7_18545550_C_T_b38	Type II haQTL-Specific	NA
chr7_1895029_1896523	chr7	1895029	1896523	Heart	chr7_1858154_G_A_b38	Type III ARE-Specific	NA
chr7_1939344_1941449	chr7	1939344	1941449	Heart	chr7_1945637_T_G_b38	Type II haQTL-Specific	NA
chr7_218943_220756	chr7	218943	220756	Heart	chr7_160327_G_A_b38	Type II haQTL-Specific	NA
chr7_22854115_22855958	chr7	22854115	22855958	Heart	chr7_22862608_T_C_b38	Type I haQTL-Shared	Brain;Lung
chr7_23221034_23221289	chr7	23221034	23221289	Heart	chr7_23291589_C_T_b38	Type III ARE-Specific	NA
chr7_24726177_24726613	chr7	24726177	24726613	Heart	chr7_24631146_T_C_b38	Type III ARE-Specific	NA
chr7_26100675_26102734	chr7	26100675	26102734	Heart	chr7_26095784_C_T_b38	Type I haQTL-Shared	Brain;Lung;Muscle
chr7_2712852_2714160	chr7	2712852	2714160	Heart	chr7_2628916_G_A_b38	Type II haQTL-Specific	NA
chr7_30561162_30563223	chr7	30561162	30563223	Heart	chr7_30544752_G_T_b38	Type II haQTL-Specific	NA
chr7_30681719_30684449	chr7	30681719	30684449	Heart	chr7_30708077_C_G_b38	Type II haQTL-Specific	NA
chr7_30862801_30864989	chr7	30862801	30864989	Heart	chr7_30907420_T_C_b38	Type II haQTL-Specific	NA
chr7_32735678_32736750	chr7	32735678	32736750	Heart	chr7_32792648_C_T_b38	Type III ARE-Specific	NA
chr7_36152105_36153068	chr7	36152105	36153068	Heart	chr7_36085371_T_C_b38	Type I haQTL-Shared	Muscle
chr7_37350372_37350952	chr7	37350372	37350952	Heart	chr7_37445879_A_C_b38	Type II haQTL-Specific	NA
chr7_37364526_37365291	chr7	37364526	37365291	Heart	chr7_37341052_T_C_b38	Type III ARE-Specific	NA
chr7_38349220_38350749	chr7	38349220	38350749	Heart	chr7_38343831_T_A_b38	Type I haQTL-Shared	Lung
chr7_40056827_40059855	chr7	40056827	40059855	Heart	chr7_39973830_T_C_b38	Type II haQTL-Specific	NA
chr7_43583017_43585362	chr7	43583017	43585362	Heart	chr7_43583524_C_G_b38	Type I haQTL-Shared	Brain
chr7_44290706_44292650	chr7	44290706	44292650	Heart	chr7_44298756_A_C_b38	Type II haQTL-Specific	NA
chr7_44331057_44332601	chr7	44331057	44332601	Heart	chr7_44329404_G_T_b38	Type III ARE-Specific	NA
chr7_45738204_45740858	chr7	45738204	45740858	Heart	chr7_45730368_G_A_b38	Type II haQTL-Specific	NA
chr7_46015119_46016359	chr7	46015119	46016359	Heart	chr7_45993654_A_C_b38	Type II haQTL-Specific	NA
chr7_46602619_46605482	chr7	46602619	46605482	Heart	chr7_46609927_T_C_b38	Type II haQTL-Specific	NA
chr7_47293262_47296133	chr7	47293262	47296133	Heart	chr7_47294368_C_T_b38	Type I haQTL-Shared	Muscle
chr7_47386122_47387900	chr7	47386122	47387900	Heart	chr7_47354491_G_C_b38	Type II haQTL-Specific	NA
chr7_47844982_47845479	chr7	47844982	47845479	Heart	chr7_47844302_T_A_b38	Type III ARE-Specific	NA
chr7_48087862_48090341	chr7	48087862	48090341	Heart	chr7_48088961_A_T_b38	Type I haQTL-Shared	Muscle
chr7_51027257_51030100	chr7	51027257	51030100	Heart	chr7_51029277_C_T_b38	Type II haQTL-Specific	NA
chr7_649779_651713	chr7	649779	651713	Heart	chr7_659961_C_T_b38	Type I haQTL-Shared	Brain
chr7_64997142_65000217	chr7	64997142	65000217	Heart	chr7_64956181_C_G_b38	Type II haQTL-Specific	NA
chr7_65251393_65253031	chr7	65251393	65253031	Heart	chr7_65246654_G_A_b38	Type II haQTL-Specific	NA
chr7_65508734_65510716	chr7	65508734	65510716	Heart	chr7_65426621_C_T_b38	Type I haQTL-Shared	Brain
chr7_69358485_69358796	chr7	69358485	69358796	Heart	chr7_69443186_G_A_b38	Type III ARE-Specific	NA
chr7_70694727_70696780	chr7	70694727	70696780	Heart	chr7_70672179_G_A_b38	Type II haQTL-Specific	NA
chr7_73577580_73579802	chr7	73577580	73579802	Heart	chr7_73557201_C_G_b38	Type II haQTL-Specific	NA
chr7_73878871_73882300	chr7	73878871	73882300	Heart	chr7_73888099_A_G_b38	Type II haQTL-Specific	NA
chr7_74278981_74281051	chr7	74278981	74281051	Heart	chr7_74259313_A_G_b38	Type II haQTL-Specific	NA
chr7_76582367_76584467	chr7	76582367	76584467	Heart	chr7_76599824_A_G_b38	Type II haQTL-Specific	NA
chr7_76606084_76607854	chr7	76606084	76607854	Heart	chr7_76616161_G_A_b38	Type I haQTL-Shared	Brain;Lung;Muscle
chr7_76626096_76628172	chr7	76626096	76628172	Heart	chr7_76621489_C_T_b38	Type I haQTL-Shared	Brain
chr7_77157674_77158062	chr7	77157674	77158062	Heart	chr7_77094881_A_G_b38	Type III ARE-Specific	NA
chr7_80595707_80596205	chr7	80595707	80596205	Heart	chr7_80627422_C_T_b38	Type III ARE-Specific	NA
chr7_80949992_80951921	chr7	80949992	80951921	Heart	chr7_80958421_A_G_b38	Type I haQTL-Shared	Muscle
chr7_8260338_8262962	chr7	8260338	8262962	Heart	chr7_8238494_C_T_b38	Type II haQTL-Specific	NA
chr7_92042000_92045359	chr7	92042000	92045359	Heart	chr7_92102088_G_A_b38	Type II haQTL-Specific	NA
chr7_96296239_96299738	chr7	96296239	96299738	Heart	chr7_96251586_T_C_b38	Type II haQTL-Specific	NA
chr7_98248715_98249940	chr7	98248715	98249940	Heart	chr7_98163897_G_T_b38	Type II haQTL-Specific	NA
chr7_99550937_99552883	chr7	99550937	99552883	Heart	chr7_99587155_G_T_b38	Type II haQTL-Specific	NA
chr8_101827100_101828495	chr8	101827100	101828495	Heart	chr8_101891655_T_C_b38	Type II haQTL-Specific	NA
chr8_106766386_106766752	chr8	106766386	106766752	Heart	chr8_106846667_A_G_b38	Type III ARE-Specific	NA
chr8_109076136_109077053	chr8	109076136	109077053	Heart	chr8_109169781_T_A_b38	Type III ARE-Specific	NA
chr8_11097843_11099476	chr8	11097843	11099476	Heart	chr8_11098387_A_T_b38	Type III ARE-Specific	NA
chr8_120544978_120546189	chr8	120544978	120546189	Heart	chr8_120545719_G_A_b38	Type III ARE-Specific	NA
chr8_124268458_124272812	chr8	124268458	124272812	Heart	chr8_124282688_A_G_b38	Type II haQTL-Specific	NA
chr8_12436375_12437014	chr8	12436375	12437014	Heart	chr8_12439562_G_A_b38	Type I haQTL-Shared	Brain;Lung;Muscle
chr8_124840123_124840936	chr8	124840123	124840936	Heart	chr8_124744201_G_A_b38	Type II haQTL-Specific	NA
chr8_124846863_124849454	chr8	124846863	124849454	Heart	chr8_124845117_G_T_b38	Type II haQTL-Specific	NA
chr8_130641177_130643036	chr8	130641177	130643036	Heart	chr8_130678519_T_C_b38	Type III ARE-Specific	NA
chr8_133242974_133243724	chr8	133242974	133243724	Heart	chr8_133219589_C_A_b38	Type II haQTL-Specific	NA
chr8_140343015_140344350	chr8	140343015	140344350	Heart	chr8_140350068_A_G_b38	Type II haQTL-Specific	NA
chr8_140444965_140449939	chr8	140444965	140449939	Heart	chr8_140456225_G_T_b38	Type I haQTL-Shared	Muscle
chr8_141241776_141243226	chr8	141241776	141243226	Heart	chr8_141229282_C_T_b38	Type III ARE-Specific	NA
chr8_141418018_141419069	chr8	141418018	141419069	Heart	chr8_141374015_C_T_b38	Type II haQTL-Specific	NA
chr8_142660873_142664408	chr8	142660873	142664408	Heart	chr8_142644375_T_A_b38	Type I haQTL-Shared	Brain;Muscle
chr8_142666844_142668390	chr8	142666844	142668390	Heart	chr8_142691748_A_G_b38	Type II haQTL-Specific	NA
chr8_143015741_143016176	chr8	143015741	143016176	Heart	chr8_143016036_A_G_b38	Type II haQTL-Specific	NA
chr8_143468520_143472321	chr8	143468520	143472321	Heart	chr8_143475094_A_G_b38	Type II haQTL-Specific	NA
chr8_143520713_143522097	chr8	143520713	143522097	Heart	chr8_143538013_T_C_b38	Type II haQTL-Specific	NA
chr8_143551447_143554272	chr8	143551447	143554272	Heart	chr8_143496130_G_A_b38	Type I haQTL-Shared	Brain;Lung;Muscle
chr8_144362189_144363829	chr8	144362189	144363829	Heart	chr8_144357897_G_A_b38	Type II haQTL-Specific	NA
chr8_17162289_17164266	chr8	17162289	17164266	Heart	chr8_17158715_A_C_b38	Type II haQTL-Specific	NA
chr8_17183223_17185194	chr8	17183223	17185194	Heart	chr8_17184195_C_T_b38	Type II haQTL-Specific	NA
chr8_17471743_17472784	chr8	17471743	17472784	Heart	chr8_17492413_G_C_b38	Type III ARE-Specific	NA
chr8_17607814_17609606	chr8	17607814	17609606	Heart	chr8_17608875_G_A_b38	Type I haQTL-Shared	Muscle
chr8_17618611_17620377	chr8	17618611	17620377	Heart	chr8_17611878_G_A_b38	Type II haQTL-Specific	NA
chr8_17647320_17651357	chr8	17647320	17651357	Heart	chr8_17647988_G_A_b38	Type II haQTL-Specific	NA
chr8_19290721_19292305	chr8	19290721	19292305	Heart	chr8_19203510_G_A_b38	Type II haQTL-Specific	NA
chr8_19482814_19484936	chr8	19482814	19484936	Heart	chr8_19486909_C_A_b38	Type II haQTL-Specific	NA
chr8_19536547_19537747	chr8	19536547	19537747	Heart	chr8_19489673_A_G_b38	Type III ARE-Specific	NA
chr8_1979977_1981980	chr8	1979977	1981980	Heart	chr8_1981007_C_T_b38	Type II haQTL-Specific	NA
chr8_20061033_20063921	chr8	20061033	20063921	Heart	chr8_20146151_G_A_b38	Type II haQTL-Specific	NA
chr8_20284108_20284998	chr8	20284108	20284998	Heart	chr8_20289504_C_A_b38	Type II haQTL-Specific	NA
chr8_2316748_2317515	chr8	2316748	2317515	Heart	chr8_2357354_A_C_b38	Type III ARE-Specific	NA
chr8_23389375_23391332	chr8	23389375	23391332	Heart	chr8_23319697_C_T_b38	Type II haQTL-Specific	NA
chr8_26076114_26076832	chr8	26076114	26076832	Heart	chr8_25978410_G_C_b38	Type III ARE-Specific	NA
chr8_26699591_26702568	chr8	26699591	26702568	Heart	chr8_26691126_T_C_b38	Type II haQTL-Specific	NA
chr8_271906_272131	chr8	271906	272131	Heart	chr8_267587_C_T_b38	Type III ARE-Specific	NA
chr8_30457618_30458487	chr8	30457618	30458487	Heart	chr8_30413336_T_G_b38	Type II haQTL-Specific	NA
chr8_30730952_30732110	chr8	30730952	30732110	Heart	chr8_30731483_A_G_b38	Type III ARE-Specific	NA
chr8_30771283_30772875	chr8	30771283	30772875	Heart	chr8_30774150_G_A_b38	Type II haQTL-Specific	NA
chr8_31238849_31240205	chr8	31238849	31240205	Heart	chr8_31262018_G_C_b38	Type II haQTL-Specific	NA
chr8_33397683_33397978	chr8	33397683	33397978	Heart	chr8_33415147_A_G_b38	Type III ARE-Specific	NA
chr8_37841012_37841669	chr8	37841012	37841669	Heart	chr8_37811836_T_C_b38	Type II haQTL-Specific	NA
chr8_40388511_40389175	chr8	40388511	40389175	Heart	chr8_40391075_C_T_b38	Type III ARE-Specific	NA
chr8_41541983_41543930	chr8	41541983	41543930	Heart	chr8_41626724_T_C_b38	Type II haQTL-Specific	NA
chr8_41658940_41662136	chr8	41658940	41662136	Heart	chr8_41678368_C_T_b38	Type II haQTL-Specific	NA
chr8_41663198_41666134	chr8	41663198	41666134	Heart	chr8_41665473_A_G_b38	Type I haQTL-Shared	Brain;Muscle
chr8_42004029_42007088	chr8	42004029	42007088	Heart	chr8_41907563_G_C_b38	Type II haQTL-Specific	NA
chr8_51926246_51926585	chr8	51926246	51926585	Heart	chr8_51894122_C_T_b38	Type III ARE-Specific	NA
chr8_65643308_65645749	chr8	65643308	65645749	Heart	chr8_65617568_C_G_b38	Type I haQTL-Shared	Brain;Muscle
chr8_81374716_81375454	chr8	81374716	81375454	Heart	chr8_81339738_C_T_b38	Type II haQTL-Specific	NA
chr8_81841074_81843229	chr8	81841074	81843229	Heart	chr8_81807587_A_G_b38	Type I haQTL-Shared	Brain;Lung;Muscle
chr8_8226980_8229488	chr8	8226980	8229488	Heart	chr8_8231755_G_T_b38	Type I haQTL-Shared	Brain;Lung;Muscle
chr8_8309802_8311729	chr8	8309802	8311729	Heart	chr8_8310891_A_C_b38	Type II haQTL-Specific	NA
chr8_85855032_85855277	chr8	85855032	85855277	Heart	chr8_85905599_C_T_b38	Type III ARE-Specific	NA
chr8_87365565_87367354	chr8	87365565	87367354	Heart	chr8_87297560_C_T_b38	Type II haQTL-Specific	NA
chr8_90009726_90010493	chr8	90009726	90010493	Heart	chr8_90020348_T_C_b38	Type II haQTL-Specific	NA
chr8_95223580_95226782	chr8	95223580	95226782	Heart	chr8_95230152_A_G_b38	Type I haQTL-Shared	Brain;Muscle
chr8_98363808_98365831	chr8	98363808	98365831	Heart	chr8_98367031_G_A_b38	Type I haQTL-Shared	Muscle
chr9_100425934_100427121	chr9	100425934	100427121	Heart	chr9_100427056_C_A_b38	Type II haQTL-Specific	NA
chr9_105700797_105703390	chr9	105700797	105703390	Heart	chr9_105783974_G_C_b38	Type I haQTL-Shared	Muscle
chr9_107282337_107285766	chr9	107282337	107285766	Heart	chr9_107300916_T_C_b38	Type II haQTL-Specific	NA
chr9_111449626_111452261	chr9	111449626	111452261	Heart	chr9_111403733_C_A_b38	Type II haQTL-Specific	NA
chr9_112065228_112066534	chr9	112065228	112066534	Heart	chr9_112064365_A_G_b38	Type II haQTL-Specific	NA
chr9_113343202_113345401	chr9	113343202	113345401	Heart	chr9_113312611_A_T_b38	Type I haQTL-Shared	Brain;Lung;Muscle
chr9_120730667_120734236	chr9	120730667	120734236	Heart	chr9_120714674_G_A_b38	Type I haQTL-Shared	Brain
chr9_120842092_120844262	chr9	120842092	120844262	Heart	chr9_120809760_A_G_b38	Type I haQTL-Shared	Brain;Lung;Muscle
chr9_121464622_121466245	chr9	121464622	121466245	Heart	chr9_121532755_A_G_b38	Type III ARE-Specific	NA
chr9_121473379_121475604	chr9	121473379	121475604	Heart	chr9_121479006_T_C_b38	Type II haQTL-Specific	NA
chr9_121478081_121480933	chr9	121478081	121480933	Heart	chr9_121475782_G_T_b38	Type I haQTL-Shared	Muscle
chr9_121497619_121501064	chr9	121497619	121501064	Heart	chr9_121570493_G_A_b38	Type II haQTL-Specific	NA
chr9_121821179_121823218	chr9	121821179	121823218	Heart	chr9_121822216_G_A_b38	Type II haQTL-Specific	NA
chr9_122976961_122977507	chr9	122976961	122977507	Heart	chr9_123015648_T_C_b38	Type III ARE-Specific	NA
chr9_124849477_124849772	chr9	124849477	124849772	Heart	chr9_124924691_C_T_b38	Type III ARE-Specific	NA
chr9_125700142_125701209	chr9	125700142	125701209	Heart	chr9_125712172_T_C_b38	Type II haQTL-Specific	NA
chr9_127103599_127105403	chr9	127103599	127105403	Heart	chr9_127045280_T_C_b38	Type II haQTL-Specific	NA
chr9_128190369_128193858	chr9	128190369	128193858	Heart	chr9_128192959_A_G_b38	Type I haQTL-Shared	Brain;Muscle
chr9_130041300_130042564	chr9	130041300	130042564	Heart	chr9_129997480_T_C_b38	Type II haQTL-Specific	NA
chr9_130270666_130272738	chr9	130270666	130272738	Heart	chr9_130268175_A_G_b38	Type II haQTL-Specific	NA
chr9_131057115_131058718	chr9	131057115	131058718	Heart	chr9_131061184_C_G_b38	Type II haQTL-Specific	NA
chr9_131101778_131103384	chr9	131101778	131103384	Heart	chr9_131139685_T_G_b38	Type II haQTL-Specific	NA
chr9_133236403_133239597	chr9	133236403	133239597	Heart	chr9_133285044_C_T_b38	Type II haQTL-Specific	NA
chr9_133256638_133258838	chr9	133256638	133258838	Heart	chr9_133270061_G_A_b38	Type I haQTL-Shared	Muscle
chr9_134432043_134437068	chr9	134432043	134437068	Heart	chr9_134341162_T_G_b38	Type II haQTL-Specific	NA
chr9_134641712_134642124	chr9	134641712	134642124	Heart	chr9_134578526_C_T_b38	Type II haQTL-Specific	NA
chr9_134670889_134672061	chr9	134670889	134672061	Heart	chr9_134621463_A_C_b38	Type II haQTL-Specific	NA
chr9_136531147_136532312	chr9	136531147	136532312	Heart	chr9_136548550_G_A_b38	Type II haQTL-Specific	NA
chr9_136603242_136605551	chr9	136603242	136605551	Heart	chr9_136692159_G_A_b38	Type II haQTL-Specific	NA
chr9_14176569_14176904	chr9	14176569	14176904	Heart	chr9_14201650_T_G_b38	Type III ARE-Specific	NA
chr9_177504_179557	chr9	177504	179557	Heart	chr9_193737_C_T_b38	Type I haQTL-Shared	Brain;Lung;Muscle
chr9_19378862_19381157	chr9	19378862	19381157	Heart	chr9_19390006_A_G_b38	Type II haQTL-Specific	NA
chr9_2486504_2488390	chr9	2486504	2488390	Heart	chr9_2546900_C_T_b38	Type III ARE-Specific	NA
chr9_27349598_27352384	chr9	27349598	27352384	Heart	chr9_27356000_C_T_b38	Type I haQTL-Shared	Muscle
chr9_33675911_33677949	chr9	33675911	33677949	Heart	chr9_33677084_G_A_b38	Type II haQTL-Specific	NA
chr9_34589892_34591810	chr9	34589892	34591810	Heart	chr9_34657666_T_C_b38	Type II haQTL-Specific	NA
chr9_35913679_35914526	chr9	35913679	35914526	Heart	chr9_35908491_A_G_b38	Type II haQTL-Specific	NA
chr9_38057502_38060970	chr9	38057502	38060970	Heart	chr9_38145722_T_C_b38	Type II haQTL-Specific	NA
chr9_39808906_39810239	chr9	39808906	39810239	Heart	chr9_39820720_G_T_b38	Type I haQTL-Shared	Brain;Muscle
chr9_40105723_40107094	chr9	40105723	40107094	Heart	chr9_40085880_G_A_b38	Type I haQTL-Shared	Brain;Lung;Muscle
chr9_4143738_4146061	chr9	4143738	4146061	Heart	chr9_4129739_G_A_b38	Type I haQTL-Shared	Muscle
chr9_42850948_42853147	chr9	42850948	42853147	Heart	chr9_42940244_G_A_b38	Type I haQTL-Shared	Brain
chr9_4664283_4667135	chr9	4664283	4667135	Heart	chr9_4739681_G_C_b38	Type II haQTL-Specific	NA
chr9_62897431_62898373	chr9	62897431	62898373	Heart	chr9_62885682_A_G_b38	Type I haQTL-Shared	Brain;Lung;Muscle
chr9_68493644_68494480	chr9	68493644	68494480	Heart	chr9_68501075_T_C_b38	Type III ARE-Specific	NA
chr9_69120069_69123179	chr9	69120069	69123179	Heart	chr9_69102091_G_A_b38	Type II haQTL-Specific	NA
chr9_6931280_6933233	chr9	6931280	6933233	Heart	chr9_6940551_A_G_b38	Type I haQTL-Shared	Brain;Muscle
chr9_69344260_69345406	chr9	69344260	69345406	Heart	chr9_69399188_G_C_b38	Type II haQTL-Specific	NA
chr9_6954523_6956476	chr9	6954523	6956476	Heart	chr9_6959840_A_G_b38	Type II haQTL-Specific	NA
chr9_70119531_70122298	chr9	70119531	70122298	Heart	chr9_70073558_G_A_b38	Type II haQTL-Specific	NA
chr9_72304277_72307275	chr9	72304277	72307275	Heart	chr9_72312693_C_T_b38	Type I haQTL-Shared	Brain;Lung;Muscle
chr9_77735048_77737226	chr9	77735048	77737226	Heart	chr9_77735627_T_C_b38	Type II haQTL-Specific	NA
chr9_81592366_81593486	chr9	81592366	81593486	Heart	chr9_81674380_A_G_b38	Type II haQTL-Specific	NA
chr9_83264954_83267993	chr9	83264954	83267993	Heart	chr9_83260176_G_A_b38	Type II haQTL-Specific	NA
chr9_84953527_84954840	chr9	84953527	84954840	Heart	chr9_84928642_A_G_b38	Type II haQTL-Specific	NA
chr9_88193583_88194775	chr9	88193583	88194775	Heart	chr9_88213146_C_A_b38	Type II haQTL-Specific	NA
chr9_88786519_88787066	chr9	88786519	88787066	Heart	chr9_88788940_A_G_b38	Type III ARE-Specific	NA
chr9_94332601_94332890	chr9	94332601	94332890	Heart	chr9_94295807_A_G_b38	Type III ARE-Specific	NA
chr9_94885050_94886683	chr9	94885050	94886683	Heart	chr9_94880137_A_G_b38	Type II haQTL-Specific	NA
chr9_95316505_95318465	chr9	95316505	95318465	Heart	chr9_95409119_G_A_b38	Type II haQTL-Specific	NA
chr9_95771440_95773695	chr9	95771440	95773695	Heart	chr9_95722811_C_T_b38	Type II haQTL-Specific	NA
chr9_98016874_98018657	chr9	98016874	98018657	Heart	chr9_97964703_G_C_b38	Type II haQTL-Specific	NA

## Sheet: Muscle
ARE	chr	start	end	discoveryTissue	lead_haQTL	gARE_Type	gARE-sharing_tissue
chr10_100515966_100517022	chr10	100515966	100517022	Muscle	chr10_100516535_G_C_b38	Type III ARE-Specific	NA
chr10_101645728_101647175	chr10	101645728	101647175	Muscle	chr10_101592941_G_A_b38	Type II haQTL-Specific	NA
chr10_101937786_101940988	chr10	101937786	101940988	Muscle	chr10_102027194_G_A_b38	Type II haQTL-Specific	NA
chr10_102612475_102614581	chr10	102612475	102614581	Muscle	chr10_102646093_G_A_b38	Type II haQTL-Specific	NA
chr10_102868679_102870450	chr10	102868679	102870450	Muscle	chr10_102856743_T_C_b38	Type II haQTL-Specific	NA
chr10_103651122_103653969	chr10	103651122	103653969	Muscle	chr10_103648616_T_C_b38	Type I haQTL-Shared	Heart
chr10_103762594_103762868	chr10	103762594	103762868	Muscle	chr10_103764323_C_T_b38	Type III ARE-Specific	NA
chr10_103853852_103855374	chr10	103853852	103855374	Muscle	chr10_103891899_G_T_b38	Type II haQTL-Specific	NA
chr10_105974648_105975491	chr10	105974648	105975491	Muscle	chr10_105959639_C_A_b38	Type II haQTL-Specific	NA
chr10_10890625_10892874	chr10	10890625	10892874	Muscle	chr10_10875158_G_A_b38	Type II haQTL-Specific	NA
chr10_109902512_109904291	chr10	109902512	109904291	Muscle	chr10_109997916_G_C_b38	Type I haQTL-Shared	Lung;Heart
chr10_112130975_112133422	chr10	112130975	112133422	Muscle	chr10_112191617_G_A_b38	Type III ARE-Specific	NA
chr10_113625027_113629059	chr10	113625027	113629059	Muscle	chr10_113654241_T_C_b38	Type II haQTL-Specific	NA
chr10_113644189_113649720	chr10	113644189	113649720	Muscle	chr10_113740674_T_C_b38	Type II haQTL-Specific	NA
chr10_114821063_114821669	chr10	114821063	114821669	Muscle	chr10_114863300_G_C_b38	Type II haQTL-Specific	NA
chr10_114970037_114971372	chr10	114970037	114971372	Muscle	chr10_114894801_A_C_b38	Type II haQTL-Specific	NA
chr10_114999631_115002545	chr10	114999631	115002545	Muscle	chr10_115018916_A_G_b38	Type II haQTL-Specific	NA
chr10_115046529_115047489	chr10	115046529	115047489	Muscle	chr10_115062886_A_G_b38	Type III ARE-Specific	NA
chr10_115093414_115094158	chr10	115093414	115094158	Muscle	chr10_115042804_T_C_b38	Type II haQTL-Specific	NA
chr10_118725243_118726970	chr10	118725243	118726970	Muscle	chr10_118741484_C_A_b38	Type II haQTL-Specific	NA
chr10_119024731_119027294	chr10	119024731	119027294	Muscle	chr10_119026042_G_A_b38	Type I haQTL-Shared	Heart
chr10_122096721_122100493	chr10	122096721	122100493	Muscle	chr10_122102021_A_C_b38	Type I haQTL-Shared	Heart
chr10_122111777_122112768	chr10	122111777	122112768	Muscle	chr10_122105934_T_G_b38	Type I haQTL-Shared	Lung
chr10_122231642_122235697	chr10	122231642	122235697	Muscle	chr10_122234641_T_A_b38	Type II haQTL-Specific	NA
chr10_124625239_124626176	chr10	124625239	124626176	Muscle	chr10_124616201_G_C_b38	Type II haQTL-Specific	NA
chr10_124626351_124627112	chr10	124626351	124627112	Muscle	chr10_124625906_C_T_b38	Type II haQTL-Specific	NA
chr10_124630477_124633300	chr10	124630477	124633300	Muscle	chr10_124632333_C_T_b38	Type II haQTL-Specific	NA
chr10_124684503_124688325	chr10	124684503	124688325	Muscle	chr10_124736968_G_C_b38	Type II haQTL-Specific	NA
chr10_130300126_130302518	chr10	130300126	130302518	Muscle	chr10_130222758_G_A_b38	Type I haQTL-Shared	Lung;Heart
chr10_131556694_131557856	chr10	131556694	131557856	Muscle	chr10_131557326_A_C_b38	Type III ARE-Specific	NA
chr10_131573748_131575862	chr10	131573748	131575862	Muscle	chr10_131557326_A_C_b38	Type III ARE-Specific	NA
chr10_131930937_131932662	chr10	131930937	131932662	Muscle	chr10_131982759_A_C_b38	Type II haQTL-Specific	NA
chr10_13218816_13221229	chr10	13218816	13221229	Muscle	chr10_13216732_G_A_b38	Type III ARE-Specific	NA
chr10_132506545_132510744	chr10	132506545	132510744	Muscle	chr10_132513365_A_G_b38	Type I haQTL-Shared	Lung
chr10_132590587_132592574	chr10	132590587	132592574	Muscle	chr10_132594246_G_A_b38	Type I haQTL-Shared	Heart
chr10_132721049_132723935	chr10	132721049	132723935	Muscle	chr10_132794741_A_G_b38	Type II haQTL-Specific	NA
chr10_16816277_16818809	chr10	16816277	16818809	Muscle	chr10_16811253_C_T_b38	Type II haQTL-Specific	NA
chr10_18291101_18291346	chr10	18291101	18291346	Muscle	chr10_18351377_A_T_b38	Type III ARE-Specific	NA
chr10_18311812_18314848	chr10	18311812	18314848	Muscle	chr10_18302494_C_T_b38	Type II haQTL-Specific	NA
chr10_21534141_21534849	chr10	21534141	21534849	Muscle	chr10_21493913_T_C_b38	Type II haQTL-Specific	NA
chr10_24214207_24216403	chr10	24214207	24216403	Muscle	chr10_24214995_G_A_b38	Type II haQTL-Specific	NA
chr10_24272474_24273981	chr10	24272474	24273981	Muscle	chr10_24273578_G_A_b38	Type III ARE-Specific	NA
chr10_24286412_24288695	chr10	24286412	24288695	Muscle	chr10_24284050_T_C_b38	Type II haQTL-Specific	NA
chr10_24305247_24308219	chr10	24305247	24308219	Muscle	chr10_24306791_G_A_b38	Type II haQTL-Specific	NA
chr10_26938906_26940497	chr10	26938906	26940497	Muscle	chr10_26937478_C_T_b38	Type III ARE-Specific	NA
chr10_28325732_28328473	chr10	28325732	28328473	Muscle	chr10_28323468_G_C_b38	Type I haQTL-Shared	Brain;Heart
chr10_29519031_29519570	chr10	29519031	29519570	Muscle	chr10_29529146_G_A_b38	Type III ARE-Specific	NA
chr10_29563828_29564333	chr10	29563828	29564333	Muscle	chr10_29649385_T_A_b38	Type III ARE-Specific	NA
chr10_29978572_29980014	chr10	29978572	29980014	Muscle	chr10_29978377_G_A_b38	Type II haQTL-Specific	NA
chr10_30508681_30511651	chr10	30508681	30511651	Muscle	chr10_30509713_G_C_b38	Type II haQTL-Specific	NA
chr10_30856497_30859779	chr10	30856497	30859779	Muscle	chr10_30809324_T_C_b38	Type II haQTL-Specific	NA
chr10_3135474_3138445	chr10	3135474	3138445	Muscle	chr10_3133349_C_A_b38	Type I haQTL-Shared	Brain;Heart
chr10_31593590_31595110	chr10	31593590	31595110	Muscle	chr10_31686579_C_G_b38	Type III ARE-Specific	NA
chr10_33192927_33194308	chr10	33192927	33194308	Muscle	chr10_33173534_A_G_b38	Type II haQTL-Specific	NA
chr10_36187004_36188801	chr10	36187004	36188801	Muscle	chr10_36250695_G_C_b38	Type II haQTL-Specific	NA
chr10_42637249_42639271	chr10	42637249	42639271	Muscle	chr10_42625014_A_T_b38	Type I haQTL-Shared	Heart
chr10_43083074_43083420	chr10	43083074	43083420	Muscle	chr10_43014224_G_A_b38	Type III ARE-Specific	NA
chr10_43419808_43421996	chr10	43419808	43421996	Muscle	chr10_43520242_C_T_b38	Type II haQTL-Specific	NA
chr10_43672045_43672714	chr10	43672045	43672714	Muscle	chr10_43618936_C_A_b38	Type III ARE-Specific	NA
chr10_43828263_43828949	chr10	43828263	43828949	Muscle	chr10_43833116_C_T_b38	Type I haQTL-Shared	Heart
chr10_44576037_44578677	chr10	44576037	44578677	Muscle	chr10_44563450_T_C_b38	Type I haQTL-Shared	Heart
chr10_46401647_46402188	chr10	46401647	46402188	Muscle	chr10_46479530_C_T_b38	Type III ARE-Specific	NA
chr10_4740081_4741008	chr10	4740081	4741008	Muscle	chr10_4746946_A_G_b38	Type II haQTL-Specific	NA
chr10_50067300_50068934	chr10	50067300	50068934	Muscle	chr10_50056741_C_T_b38	Type I haQTL-Shared	Brain;Heart
chr10_5018713_5021197	chr10	5018713	5021197	Muscle	chr10_5019349_G_A_b38	Type II haQTL-Specific	NA
chr10_5094053_5096283	chr10	5094053	5096283	Muscle	chr10_5025968_G_A_b38	Type II haQTL-Specific	NA
chr10_51176360_51176859	chr10	51176360	51176859	Muscle	chr10_51201160_A_G_b38	Type III ARE-Specific	NA
chr10_51894175_51896741	chr10	51894175	51896741	Muscle	chr10_51843251_A_G_b38	Type II haQTL-Specific	NA
chr10_52120709_52121483	chr10	52120709	52121483	Muscle	chr10_52150218_A_G_b38	Type III ARE-Specific	NA
chr10_52254689_52255790	chr10	52254689	52255790	Muscle	chr10_52249778_T_G_b38	Type II haQTL-Specific	NA
chr10_52256258_52258021	chr10	52256258	52258021	Muscle	chr10_52249944_A_T_b38	Type I haQTL-Shared	Lung
chr10_58384169_58386398	chr10	58384169	58386398	Muscle	chr10_58385238_C_A_b38	Type I haQTL-Shared	Brain
chr10_58779494_58779823	chr10	58779494	58779823	Muscle	chr10_58766120_A_G_b38	Type III ARE-Specific	NA
chr10_6017671_6019317	chr10	6017671	6019317	Muscle	chr10_6016457_C_G_b38	Type I haQTL-Shared	Heart
chr10_6193602_6194438	chr10	6193602	6194438	Muscle	chr10_6229328_C_T_b38	Type III ARE-Specific	NA
chr10_62047638_62051431	chr10	62047638	62051431	Muscle	chr10_62025330_G_T_b38	Type II haQTL-Specific	NA
chr10_63628290_63631904	chr10	63628290	63631904	Muscle	chr10_63617778_C_T_b38	Type II haQTL-Specific	NA
chr10_6470387_6472261	chr10	6470387	6472261	Muscle	chr10_6471475_G_A_b38	Type III ARE-Specific	NA
chr10_65339867_65342706	chr10	65339867	65342706	Muscle	chr10_65357928_G_C_b38	Type II haQTL-Specific	NA
chr10_68720262_68722679	chr10	68720262	68722679	Muscle	chr10_68696944_A_G_b38	Type II haQTL-Specific	NA
chr10_72008362_72011669	chr10	72008362	72011669	Muscle	chr10_72009785_G_A_b38	Type II haQTL-Specific	NA
chr10_73110083_73112425	chr10	73110083	73112425	Muscle	chr10_73070244_A_G_b38	Type II haQTL-Specific	NA
chr10_73721009_73721316	chr10	73721009	73721316	Muscle	chr10_73672223_T_C_b38	Type II haQTL-Specific	NA
chr10_74049345_74050740	chr10	74049345	74050740	Muscle	chr10_74022202_T_G_b38	Type II haQTL-Specific	NA
chr10_74134085_74135353	chr10	74134085	74135353	Muscle	chr10_74196424_C_A_b38	Type III ARE-Specific	NA
chr10_74208313_74208955	chr10	74208313	74208955	Muscle	chr10_74227594_A_G_b38	Type III ARE-Specific	NA
chr10_74289028_74291468	chr10	74289028	74291468	Muscle	chr10_74360816_A_G_b38	Type II haQTL-Specific	NA
chr10_75293735_75297018	chr10	75293735	75297018	Muscle	chr10_75320553_T_C_b38	Type I haQTL-Shared	Brain;Lung
chr10_76443469_76445945	chr10	76443469	76445945	Muscle	chr10_76445891_A_G_b38	Type I haQTL-Shared	Heart
chr10_77512329_77515089	chr10	77512329	77515089	Muscle	chr10_77577367_T_C_b38	Type II haQTL-Specific	NA
chr10_77854685_77855014	chr10	77854685	77855014	Muscle	chr10_77785608_A_G_b38	Type III ARE-Specific	NA
chr10_78255318_78257124	chr10	78255318	78257124	Muscle	chr10_78254695_T_C_b38	Type II haQTL-Specific	NA
chr10_80167121_80169378	chr10	80167121	80169378	Muscle	chr10_80141137_T_C_b38	Type II haQTL-Specific	NA
chr10_86579680_86581010	chr10	86579680	86581010	Muscle	chr10_86674284_T_C_b38	Type II haQTL-Specific	NA
chr10_88041816_88043950	chr10	88041816	88043950	Muscle	chr10_88059114_A_G_b38	Type II haQTL-Specific	NA
chr10_90641145_90643415	chr10	90641145	90643415	Muscle	chr10_90599723_C_T_b38	Type II haQTL-Specific	NA
chr10_91883127_91884924	chr10	91883127	91884924	Muscle	chr10_91801453_G_A_b38	Type II haQTL-Specific	NA
chr10_93468166_93468436	chr10	93468166	93468436	Muscle	chr10_93414083_G_A_b38	Type II haQTL-Specific	NA
chr10_93514276_93516975	chr10	93514276	93516975	Muscle	chr10_93515215_C_A_b38	Type II haQTL-Specific	NA
chr10_97319844_97322442	chr10	97319844	97322442	Muscle	chr10_97243707_C_T_b38	Type I haQTL-Shared	Lung
chr10_98411177_98412604	chr10	98411177	98412604	Muscle	chr10_98404171_T_C_b38	Type III ARE-Specific	NA
chr10_98414119_98416411	chr10	98414119	98416411	Muscle	chr10_98411441_C_T_b38	Type II haQTL-Specific	NA
chr10_99776083_99776658	chr10	99776083	99776658	Muscle	chr10_99873553_C_T_b38	Type II haQTL-Specific	NA
chr11_10477589_10479397	chr11	10477589	10479397	Muscle	chr11_10477556_A_G_b38	Type II haQTL-Specific	NA
chr11_105043664_105046088	chr11	105043664	105046088	Muscle	chr11_104981376_T_C_b38	Type II haQTL-Specific	NA
chr11_10591703_10593158	chr11	10591703	10593158	Muscle	chr11_10642591_G_C_b38	Type II haQTL-Specific	NA
chr11_108114659_108116814	chr11	108114659	108116814	Muscle	chr11_108142634_C_T_b38	Type II haQTL-Specific	NA
chr11_108431819_108432368	chr11	108431819	108432368	Muscle	chr11_108355672_T_C_b38	Type III ARE-Specific	NA
chr11_109914047_109915958	chr11	109914047	109915958	Muscle	chr11_109918862_C_G_b38	Type III ARE-Specific	NA
chr11_109928801_109929950	chr11	109928801	109929950	Muscle	chr11_109907360_G_A_b38	Type III ARE-Specific	NA
chr11_110068287_110070764	chr11	110068287	110070764	Muscle	chr11_110093461_G_A_b38	Type II haQTL-Specific	NA
chr11_110972467_110974064	chr11	110972467	110974064	Muscle	chr11_111023225_A_G_b38	Type III ARE-Specific	NA
chr11_112753035_112754183	chr11	112753035	112754183	Muscle	chr11_112758797_G_A_b38	Type III ARE-Specific	NA
chr11_112756318_112758599	chr11	112756318	112758599	Muscle	chr11_112726843_T_C_b38	Type I haQTL-Shared	Heart
chr11_112768545_112771342	chr11	112768545	112771342	Muscle	chr11_112728407_G_A_b38	Type II haQTL-Specific	NA
chr11_113187778_113189351	chr11	113187778	113189351	Muscle	chr11_113147770_T_C_b38	Type II haQTL-Specific	NA
chr11_113674619_113676242	chr11	113674619	113676242	Muscle	chr11_113720810_G_A_b38	Type III ARE-Specific	NA
chr11_113714689_113717322	chr11	113714689	113717322	Muscle	chr11_113711912_A_G_b38	Type I haQTL-Shared	Brain
chr11_113721300_113722705	chr11	113721300	113722705	Muscle	chr11_113642209_C_T_b38	Type II haQTL-Specific	NA
chr11_113723277_113725075	chr11	113723277	113725075	Muscle	chr11_113719309_A_G_b38	Type I haQTL-Shared	Brain
chr11_114447550_114449290	chr11	114447550	114449290	Muscle	chr11_114449038_A_G_b38	Type II haQTL-Specific	NA
chr11_116813430_116815452	chr11	116813430	116815452	Muscle	chr11_116808995_G_A_b38	Type I haQTL-Shared	Heart
chr11_117327456_117329315	chr11	117327456	117329315	Muscle	chr11_117270753_T_C_b38	Type II haQTL-Specific	NA
chr11_124900861_124902310	chr11	124900861	124902310	Muscle	chr11_124863352_C_A_b38	Type II haQTL-Specific	NA
chr11_125148191_125148788	chr11	125148191	125148788	Muscle	chr11_125152331_C_T_b38	Type III ARE-Specific	NA
chr11_125305069_125306418	chr11	125305069	125306418	Muscle	chr11_125288493_C_T_b38	Type III ARE-Specific	NA
chr11_128709686_128710473	chr11	128709686	128710473	Muscle	chr11_128780376_G_A_b38	Type II haQTL-Specific	NA
chr11_14362879_14366073	chr11	14362879	14366073	Muscle	chr11_14404916_C_T_b38	Type I haQTL-Shared	Brain
chr11_14380600_14382263	chr11	14380600	14382263	Muscle	chr11_14300813_G_A_b38	Type II haQTL-Specific	NA
chr11_1564216_1565890	chr11	1564216	1565890	Muscle	chr11_1526394_G_A_b38	Type II haQTL-Specific	NA
chr11_16296350_16296857	chr11	16296350	16296857	Muscle	chr11_16231436_T_C_b38	Type III ARE-Specific	NA
chr11_16572353_16574543	chr11	16572353	16574543	Muscle	chr11_16498571_G_A_b38	Type III ARE-Specific	NA
chr11_17920376_17924043	chr11	17920376	17924043	Muscle	chr11_17915037_T_C_b38	Type II haQTL-Specific	NA
chr11_18368040_18370107	chr11	18368040	18370107	Muscle	chr11_18300396_C_T_b38	Type III ARE-Specific	NA
chr11_18411713_18412939	chr11	18411713	18412939	Muscle	chr11_18411912_A_C_b38	Type I haQTL-Shared	Brain;Lung;Heart
chr11_1854787_1856860	chr11	1854787	1856860	Muscle	chr11_1855364_C_T_b38	Type III ARE-Specific	NA
chr11_19700957_19701437	chr11	19700957	19701437	Muscle	chr11_19727038_A_G_b38	Type III ARE-Specific	NA
chr11_20363274_20365213	chr11	20363274	20365213	Muscle	chr11_20358871_G_T_b38	Type I haQTL-Shared	Heart
chr11_27926403_27926788	chr11	27926403	27926788	Muscle	chr11_27935880_G_A_b38	Type III ARE-Specific	NA
chr11_28243368_28244166	chr11	28243368	28244166	Muscle	chr11_28209080_G_T_b38	Type III ARE-Specific	NA
chr11_2836420_2840205	chr11	2836420	2840205	Muscle	chr11_2911714_G_C_b38	Type II haQTL-Specific	NA
chr11_313077_317953	chr11	313077	317953	Muscle	chr11_308363_G_C_b38	Type I haQTL-Shared	Brain
chr11_34168313_34169969	chr11	34168313	34169969	Muscle	chr11_34172232_C_T_b38	Type III ARE-Specific	NA
chr11_34174256_34176001	chr11	34174256	34176001	Muscle	chr11_34254467_C_T_b38	Type II haQTL-Specific	NA
chr11_34446715_34447675	chr11	34446715	34447675	Muscle	chr11_34371081_T_C_b38	Type II haQTL-Specific	NA
chr11_36420050_36422063	chr11	36420050	36422063	Muscle	chr11_36402627_T_C_b38	Type II haQTL-Specific	NA
chr11_3684136_3687199	chr11	3684136	3687199	Muscle	chr11_3694506_T_C_b38	Type II haQTL-Specific	NA
chr11_3902524_3903156	chr11	3902524	3903156	Muscle	chr11_3981036_C_T_b38	Type II haQTL-Specific	NA
chr11_45731297_45732367	chr11	45731297	45732367	Muscle	chr11_45690054_A_G_b38	Type III ARE-Specific	NA
chr11_47765967_47767458	chr11	47765967	47767458	Muscle	chr11_47865087_T_A_b38	Type II haQTL-Specific	NA
chr11_47785718_47787862	chr11	47785718	47787862	Muscle	chr11_47882534_G_A_b38	Type II haQTL-Specific	NA
chr11_57490401_57490587	chr11	57490401	57490587	Muscle	chr11_57504065_T_C_b38	Type III ARE-Specific	NA
chr11_57490927_57491184	chr11	57490927	57491184	Muscle	chr11_57485389_C_T_b38	Type III ARE-Specific	NA
chr11_575023_575900	chr11	575023	575900	Muscle	chr11_648304_C_G_b38	Type II haQTL-Specific	NA
chr11_59680378_59680655	chr11	59680378	59680655	Muscle	chr11_59699820_G_A_b38	Type III ARE-Specific	NA
chr11_61150629_61154256	chr11	61150629	61154256	Muscle	chr11_61109739_A_G_b38	Type I haQTL-Shared	Brain
chr11_64196635_64197876	chr11	64196635	64197876	Muscle	chr11_64256280_G_C_b38	Type II haQTL-Specific	NA
chr11_65506607_65509886	chr11	65506607	65509886	Muscle	chr11_65564802_C_T_b38	Type II haQTL-Specific	NA
chr11_6570797_6572199	chr11	6570797	6572199	Muscle	chr11_6601627_G_A_b38	Type II haQTL-Specific	NA
chr11_67266652_67268350	chr11	67266652	67268350	Muscle	chr11_67202682_A_G_b38	Type II haQTL-Specific	NA
chr11_68145227_68147782	chr11	68145227	68147782	Muscle	chr11_68048708_G_A_b38	Type II haQTL-Specific	NA
chr11_70209870_70210698	chr11	70209870	70210698	Muscle	chr11_70199638_C_A_b38	Type III ARE-Specific	NA
chr11_70247342_70248411	chr11	70247342	70248411	Muscle	chr11_70333295_T_C_b38	Type II haQTL-Specific	NA
chr11_71786137_71788296	chr11	71786137	71788296	Muscle	chr11_71771128_C_T_b38	Type I haQTL-Shared	Brain;Heart
chr11_73142812_73143986	chr11	73142812	73143986	Muscle	chr11_73047759_A_G_b38	Type II haQTL-Specific	NA
chr11_74941113_74942503	chr11	74941113	74942503	Muscle	chr11_75038238_T_C_b38	Type III ARE-Specific	NA
chr11_74942606_74943448	chr11	74942606	74943448	Muscle	chr11_75041912_A_T_b38	Type II haQTL-Specific	NA
chr11_74948324_74950618	chr11	74948324	74950618	Muscle	chr11_74900390_C_T_b38	Type I haQTL-Shared	Brain
chr11_78158930_78160381	chr11	78158930	78160381	Muscle	chr11_78172080_C_T_b38	Type I haQTL-Shared	Lung
chr11_78295448_78297776	chr11	78295448	78297776	Muscle	chr11_78276028_T_C_b38	Type II haQTL-Specific	NA
chr11_804989_806341	chr11	804989	806341	Muscle	chr11_805302_G_A_b38	Type I haQTL-Shared	Brain
chr11_8067862_8070110	chr11	8067862	8070110	Muscle	chr11_8068868_G_A_b38	Type II haQTL-Specific	NA
chr11_85715754_85720284	chr11	85715754	85720284	Muscle	chr11_85712157_G_T_b38	Type I haQTL-Shared	Lung
chr11_86814180_86817340	chr11	86814180	86817340	Muscle	chr11_86816916_T_C_b38	Type II haQTL-Specific	NA
chr11_89606424_89606951	chr11	89606424	89606951	Muscle	chr11_89510092_C_T_b38	Type II haQTL-Specific	NA
chr11_93585282_93586497	chr11	93585282	93586497	Muscle	chr11_93670323_T_A_b38	Type III ARE-Specific	NA
chr11_94657558_94659995	chr11	94657558	94659995	Muscle	chr11_94647230_A_G_b38	Type II haQTL-Specific	NA
chr11_95704693_95706860	chr11	95704693	95706860	Muscle	chr11_95641373_A_C_b38	Type II haQTL-Specific	NA
chr11_977906_980114	chr11	977906	980114	Muscle	chr11_960641_A_G_b38	Type II haQTL-Specific	NA
chr11_980333_982061	chr11	980333	982061	Muscle	chr11_946985_T_C_b38	Type II haQTL-Specific	NA
chr12_101712387_101714666	chr12	101712387	101714666	Muscle	chr12_101702924_C_A_b38	Type I haQTL-Shared	Brain;Heart
chr12_101894147_101895489	chr12	101894147	101895489	Muscle	chr12_101796068_A_G_b38	Type II haQTL-Specific	NA
chr12_102364542_102366003	chr12	102364542	102366003	Muscle	chr12_102304134_G_A_b38	Type III ARE-Specific	NA
chr12_103626360_103628559	chr12	103626360	103628559	Muscle	chr12_103623836_C_A_b38	Type II haQTL-Specific	NA
chr12_106974922_106977534	chr12	106974922	106977534	Muscle	chr12_106951840_A_G_b38	Type II haQTL-Specific	NA
chr12_10718827_10719495	chr12	10718827	10719495	Muscle	chr12_10676151_G_A_b38	Type III ARE-Specific	NA
chr12_10719790_10724165	chr12	10719790	10724165	Muscle	chr12_10781623_A_G_b38	Type II haQTL-Specific	NA
chr12_109051911_109054680	chr12	109051911	109054680	Muscle	chr12_109075350_G_A_b38	Type II haQTL-Specific	NA
chr12_110099620_110102163	chr12	110099620	110102163	Muscle	chr12_110083563_G_T_b38	Type II haQTL-Specific	NA
chr12_110228626_110230239	chr12	110228626	110230239	Muscle	chr12_110243294_G_A_b38	Type II haQTL-Specific	NA
chr12_112004639_112006620	chr12	112004639	112006620	Muscle	chr12_112022945_A_G_b38	Type II haQTL-Specific	NA
chr12_113081212_113083148	chr12	113081212	113083148	Muscle	chr12_113084080_T_C_b38	Type II haQTL-Specific	NA
chr12_113297285_113300481	chr12	113297285	113300481	Muscle	chr12_113220958_C_G_b38	Type I haQTL-Shared	Heart
chr12_113421509_113423463	chr12	113421509	113423463	Muscle	chr12_113363023_T_C_b38	Type II haQTL-Specific	NA
chr12_119612146_119615178	chr12	119612146	119615178	Muscle	chr12_119649888_T_G_b38	Type III ARE-Specific	NA
chr12_120847638_120848499	chr12	120847638	120848499	Muscle	chr12_120831811_T_C_b38	Type II haQTL-Specific	NA
chr12_121059501_121061071	chr12	121059501	121061071	Muscle	chr12_121053149_G_A_b38	Type II haQTL-Specific	NA
chr12_121629775_121630494	chr12	121629775	121630494	Muscle	chr12_121606620_C_G_b38	Type II haQTL-Specific	NA
chr12_121858228_121860523	chr12	121858228	121860523	Muscle	chr12_121859886_T_C_b38	Type I haQTL-Shared	Heart
chr12_121916983_121919067	chr12	121916983	121919067	Muscle	chr12_121887914_A_G_b38	Type II haQTL-Specific	NA
chr12_122008372_122009928	chr12	122008372	122009928	Muscle	chr12_122024022_G_A_b38	Type III ARE-Specific	NA
chr12_122022729_122024709	chr12	122022729	122024709	Muscle	chr12_122023660_G_A_b38	Type II haQTL-Specific	NA
chr12_122130400_122131405	chr12	122130400	122131405	Muscle	chr12_122085762_T_G_b38	Type II haQTL-Specific	NA
chr12_122524917_122525785	chr12	122524917	122525785	Muscle	chr12_122594473_T_G_b38	Type I haQTL-Shared	Heart
chr12_123041668_123044827	chr12	123041668	123044827	Muscle	chr12_123110517_G_A_b38	Type II haQTL-Specific	NA
chr12_12319183_12321944	chr12	12319183	12321944	Muscle	chr12_12387686_A_G_b38	Type II haQTL-Specific	NA
chr12_123734807_123736121	chr12	123734807	123736121	Muscle	chr12_123730147_T_C_b38	Type III ARE-Specific	NA
chr12_124832713_124834763	chr12	124832713	124834763	Muscle	chr12_124836653_A_G_b38	Type II haQTL-Specific	NA
chr12_12778932_12780094	chr12	12778932	12780094	Muscle	chr12_12805625_C_T_b38	Type II haQTL-Specific	NA
chr12_128795405_128799843	chr12	128795405	128799843	Muscle	chr12_128798604_T_C_b38	Type I haQTL-Shared	Heart
chr12_131001346_131003668	chr12	131001346	131003668	Muscle	chr12_131005087_T_C_b38	Type II haQTL-Specific	NA
chr12_131046951_131051202	chr12	131046951	131051202	Muscle	chr12_131123931_A_G_b38	Type II haQTL-Specific	NA
chr12_132598160_132599202	chr12	132598160	132599202	Muscle	chr12_132605980_C_A_b38	Type I haQTL-Shared	Brain
chr12_132766208_132769405	chr12	132766208	132769405	Muscle	chr12_132764267_T_A_b38	Type I haQTL-Shared	Heart
chr12_14393687_14396814	chr12	14393687	14396814	Muscle	chr12_14354498_A_G_b38	Type II haQTL-Specific	NA
chr12_15197586_15197855	chr12	15197586	15197855	Muscle	chr12_15208532_T_C_b38	Type III ARE-Specific	NA
chr12_166403_167649	chr12	166403	167649	Muscle	chr12_125976_A_G_b38	Type II haQTL-Specific	NA
chr12_1738233_1739039	chr12	1738233	1739039	Muscle	chr12_1647476_C_A_b38	Type II haQTL-Specific	NA
chr12_19189203_19189547	chr12	19189203	19189547	Muscle	chr12_19142235_G_A_b38	Type III ARE-Specific	NA
chr12_20319171_20322006	chr12	20319171	20322006	Muscle	chr12_20320824_C_A_b38	Type I haQTL-Shared	Heart
chr12_21566506_21567266	chr12	21566506	21567266	Muscle	chr12_21562607_A_G_b38	Type III ARE-Specific	NA
chr12_26106137_26107000	chr12	26106137	26107000	Muscle	chr12_26105499_A_C_b38	Type III ARE-Specific	NA
chr12_26203667_26206905	chr12	26203667	26206905	Muscle	chr12_26174362_G_A_b38	Type II haQTL-Specific	NA
chr12_26273788_26275804	chr12	26273788	26275804	Muscle	chr12_26178213_C_T_b38	Type II haQTL-Specific	NA
chr12_27013281_27015609	chr12	27013281	27015609	Muscle	chr12_26972438_C_T_b38	Type II haQTL-Specific	NA
chr12_28537262_28537878	chr12	28537262	28537878	Muscle	chr12_28603555_C_T_b38	Type II haQTL-Specific	NA
chr12_31073270_31075036	chr12	31073270	31075036	Muscle	chr12_31098876_A_G_b38	Type I haQTL-Shared	Brain;Lung;Heart
chr12_31079902_31081373	chr12	31079902	31081373	Muscle	chr12_31093950_C_T_b38	Type III ARE-Specific	NA
chr12_3151441_3153187	chr12	3151441	3153187	Muscle	chr12_3246217_G_A_b38	Type II haQTL-Specific	NA
chr12_42238476_42239279	chr12	42238476	42239279	Muscle	chr12_42227490_C_T_b38	Type II haQTL-Specific	NA
chr12_42734240_42737179	chr12	42734240	42737179	Muscle	chr12_42760310_G_A_b38	Type II haQTL-Specific	NA
chr12_45283823_45285331	chr12	45283823	45285331	Muscle	chr12_45372959_G_C_b38	Type II haQTL-Specific	NA
chr12_45704699_45706450	chr12	45704699	45706450	Muscle	chr12_45791483_C_A_b38	Type III ARE-Specific	NA
chr12_45989370_45990738	chr12	45989370	45990738	Muscle	chr12_45999556_C_G_b38	Type II haQTL-Specific	NA
chr12_46562222_46563343	chr12	46562222	46563343	Muscle	chr12_46640576_A_C_b38	Type II haQTL-Specific	NA
chr12_47376802_47379228	chr12	47376802	47379228	Muscle	chr12_47377646_T_G_b38	Type II haQTL-Specific	NA
chr12_48665457_48666535	chr12	48665457	48666535	Muscle	chr12_48698696_G_A_b38	Type III ARE-Specific	NA
chr12_48666577_48667900	chr12	48666577	48667900	Muscle	chr12_48724788_G_A_b38	Type III ARE-Specific	NA
chr12_48998420_49001627	chr12	48998420	49001627	Muscle	chr12_48996894_T_C_b38	Type II haQTL-Specific	NA
chr12_49009716_49012056	chr12	49009716	49012056	Muscle	chr12_49025894_G_C_b38	Type II haQTL-Specific	NA
chr12_49198327_49199694	chr12	49198327	49199694	Muscle	chr12_49222157_A_T_b38	Type II haQTL-Specific	NA
chr12_49428362_49429912	chr12	49428362	49429912	Muscle	chr12_49413526_G_A_b38	Type II haQTL-Specific	NA
chr12_50504433_50508104	chr12	50504433	50508104	Muscle	chr12_50536058_A_G_b38	Type II haQTL-Specific	NA
chr12_50724632_50725819	chr12	50724632	50725819	Muscle	chr12_50735049_A_G_b38	Type II haQTL-Specific	NA
chr12_50726940_50728353	chr12	50726940	50728353	Muscle	chr12_50658138_T_C_b38	Type III ARE-Specific	NA
chr12_53543046_53545597	chr12	53543046	53545597	Muscle	chr12_53638162_C_G_b38	Type II haQTL-Specific	NA
chr12_53675101_53678842	chr12	53675101	53678842	Muscle	chr12_53678396_G_A_b38	Type II haQTL-Specific	NA
chr12_54080935_54081408	chr12	54080935	54081408	Muscle	chr12_53982780_G_C_b38	Type III ARE-Specific	NA
chr12_55817867_55818817	chr12	55817867	55818817	Muscle	chr12_55723916_C_G_b38	Type II haQTL-Specific	NA
chr12_56711294_56711782	chr12	56711294	56711782	Muscle	chr12_56623731_C_T_b38	Type III ARE-Specific	NA
chr12_57621048_57622449	chr12	57621048	57622449	Muscle	chr12_57651672_G_A_b38	Type II haQTL-Specific	NA
chr12_57735636_57737896	chr12	57735636	57737896	Muscle	chr12_57704079_T_C_b38	Type II haQTL-Specific	NA
chr12_609664_611186	chr12	609664	611186	Muscle	chr12_614736_G_A_b38	Type I haQTL-Shared	Heart
chr12_66301681_66303132	chr12	66301681	66303132	Muscle	chr12_66272719_G_A_b38	Type I haQTL-Shared	Brain
chr12_68165549_68167275	chr12	68165549	68167275	Muscle	chr12_68165323_G_C_b38	Type III ARE-Specific	NA
chr12_69359065_69360684	chr12	69359065	69360684	Muscle	chr12_69358537_T_C_b38	Type I haQTL-Shared	Brain;Heart
chr12_7011740_7013587	chr12	7011740	7013587	Muscle	chr12_7003757_T_C_b38	Type II haQTL-Specific	NA
chr12_76340218_76342080	chr12	76340218	76342080	Muscle	chr12_76301575_C_G_b38	Type II haQTL-Specific	NA
chr12_76532336_76534340	chr12	76532336	76534340	Muscle	chr12_76496026_T_A_b38	Type II haQTL-Specific	NA
chr12_88552627_88552969	chr12	88552627	88552969	Muscle	chr12_88609798_T_C_b38	Type III ARE-Specific	NA
chr12_89261683_89262991	chr12	89261683	89262991	Muscle	chr12_89262312_G_A_b38	Type III ARE-Specific	NA
chr12_9040667_9042729	chr12	9040667	9042729	Muscle	chr12_9121798_C_T_b38	Type II haQTL-Specific	NA
chr12_9282558_9284991	chr12	9282558	9284991	Muscle	chr12_9283691_C_G_b38	Type I haQTL-Shared	Brain;Lung;Heart
chr12_93112887_93116548	chr12	93112887	93116548	Muscle	chr12_93115667_A_T_b38	Type I haQTL-Shared	Heart
chr13_102691283_102694067	chr13	102691283	102694067	Muscle	chr13_102697599_G_A_b38	Type III ARE-Specific	NA
chr13_102695006_102695360	chr13	102695006	102695360	Muscle	chr13_102758168_A_G_b38	Type III ARE-Specific	NA
chr13_109858637_109860818	chr13	109858637	109860818	Muscle	chr13_109854854_A_G_b38	Type II haQTL-Specific	NA
chr13_109897960_109898637	chr13	109897960	109898637	Muscle	chr13_109905220_T_C_b38	Type III ARE-Specific	NA
chr13_110701995_110706901	chr13	110701995	110706901	Muscle	chr13_110796534_C_T_b38	Type II haQTL-Specific	NA
chr13_111005265_111007882	chr13	111005265	111007882	Muscle	chr13_110967854_T_G_b38	Type III ARE-Specific	NA
chr13_111239960_111242965	chr13	111239960	111242965	Muscle	chr13_111179566_T_C_b38	Type I haQTL-Shared	Brain;Heart
chr13_114259334_114260681	chr13	114259334	114260681	Muscle	chr13_114253373_G_A_b38	Type III ARE-Specific	NA
chr13_26475387_26477745	chr13	26475387	26477745	Muscle	chr13_26470782_C_A_b38	Type I haQTL-Shared	Brain;Heart
chr13_29908108_29909151	chr13	29908108	29909151	Muscle	chr13_29870581_T_C_b38	Type III ARE-Specific	NA
chr13_40534967_40536356	chr13	40534967	40536356	Muscle	chr13_40540435_C_T_b38	Type III ARE-Specific	NA
chr13_40536521_40537948	chr13	40536521	40537948	Muscle	chr13_40540435_C_T_b38	Type II haQTL-Specific	NA
chr13_41491925_41493372	chr13	41491925	41493372	Muscle	chr13_41541581_T_C_b38	Type II haQTL-Specific	NA
chr13_42751074_42751670	chr13	42751074	42751670	Muscle	chr13_42671301_C_G_b38	Type III ARE-Specific	NA
chr13_43071884_43072629	chr13	43071884	43072629	Muscle	chr13_43151457_G_A_b38	Type III ARE-Specific	NA
chr13_43356808_43358310	chr13	43356808	43358310	Muscle	chr13_43454592_A_G_b38	Type II haQTL-Specific	NA
chr13_43390123_43390852	chr13	43390123	43390852	Muscle	chr13_43400190_T_C_b38	Type III ARE-Specific	NA
chr13_43878460_43880754	chr13	43878460	43880754	Muscle	chr13_43902343_C_G_b38	Type I haQTL-Shared	Brain;Lung;Heart
chr13_44105526_44109618	chr13	44105526	44109618	Muscle	chr13_44110819_C_T_b38	Type II haQTL-Specific	NA
chr13_44757832_44760847	chr13	44757832	44760847	Muscle	chr13_44759138_C_T_b38	Type II haQTL-Specific	NA
chr13_44873069_44874258	chr13	44873069	44874258	Muscle	chr13_44815706_G_C_b38	Type II haQTL-Specific	NA
chr13_45310422_45312264	chr13	45310422	45312264	Muscle	chr13_45320929_C_T_b38	Type II haQTL-Specific	NA
chr13_49295224_49295701	chr13	49295224	49295701	Muscle	chr13_49225855_A_G_b38	Type II haQTL-Specific	NA
chr13_49690513_49692504	chr13	49690513	49692504	Muscle	chr13_49691973_T_C_b38	Type I haQTL-Shared	Brain;Lung;Heart
chr13_50105579_50107681	chr13	50105579	50107681	Muscle	chr13_50159853_G_A_b38	Type II haQTL-Specific	NA
chr13_50948094_50948669	chr13	50948094	50948669	Muscle	chr13_51006401_G_A_b38	Type III ARE-Specific	NA
chr13_52510249_52511379	chr13	52510249	52511379	Muscle	chr13_52595716_T_G_b38	Type III ARE-Specific	NA
chr13_52513633_52514354	chr13	52513633	52514354	Muscle	chr13_52558073_T_C_b38	Type III ARE-Specific	NA
chr13_52598675_52601242	chr13	52598675	52601242	Muscle	chr13_52607368_A_G_b38	Type I haQTL-Shared	Brain;Heart
chr13_73530623_73533336	chr13	73530623	73533336	Muscle	chr13_73600868_G_T_b38	Type II haQTL-Specific	NA
chr13_75363325_75363557	chr13	75363325	75363557	Muscle	chr13_75398710_A_G_b38	Type III ARE-Specific	NA
chr13_77985055_77987285	chr13	77985055	77987285	Muscle	chr13_77973407_A_C_b38	Type II haQTL-Specific	NA
chr13_79636399_79639089	chr13	79636399	79639089	Muscle	chr13_79662627_G_A_b38	Type II haQTL-Specific	NA
chr13_79645243_79648475	chr13	79645243	79648475	Muscle	chr13_79677065_C_T_b38	Type III ARE-Specific	NA
chr13_97306218_97306551	chr13	97306218	97306551	Muscle	chr13_97404318_T_C_b38	Type III ARE-Specific	NA
chr13_99086779_99088470	chr13	99086779	99088470	Muscle	chr13_98992045_A_G_b38	Type I haQTL-Shared	Brain
chr14_100546456_100548513	chr14	100546456	100548513	Muscle	chr14_100539558_C_T_b38	Type I haQTL-Shared	Brain;Lung;Heart
chr14_103520157_103522583	chr14	103520157	103522583	Muscle	chr14_103577377_A_G_b38	Type II haQTL-Specific	NA
chr14_104746120_104750180	chr14	104746120	104750180	Muscle	chr14_104765303_T_G_b38	Type I haQTL-Shared	Brain;Heart
chr14_22332878_22335017	chr14	22332878	22335017	Muscle	chr14_22263745_C_G_b38	Type II haQTL-Specific	NA
chr14_23320243_23322914	chr14	23320243	23322914	Muscle	chr14_23345786_A_T_b38	Type II haQTL-Specific	NA
chr14_23988188_23990576	chr14	23988188	23990576	Muscle	chr14_23970379_G_A_b38	Type I haQTL-Shared	Heart
chr14_24365523_24367986	chr14	24365523	24367986	Muscle	chr14_24357947_T_A_b38	Type II haQTL-Specific	NA
chr14_34062875_34064570	chr14	34062875	34064570	Muscle	chr14_34064369_C_G_b38	Type II haQTL-Specific	NA
chr14_35213972_35216156	chr14	35213972	35216156	Muscle	chr14_35165764_T_C_b38	Type II haQTL-Specific	NA
chr14_35300314_35302638	chr14	35300314	35302638	Muscle	chr14_35301600_G_C_b38	Type II haQTL-Specific	NA
chr14_35302697_35304416	chr14	35302697	35304416	Muscle	chr14_35336946_C_T_b38	Type II haQTL-Specific	NA
chr14_35334199_35337871	chr14	35334199	35337871	Muscle	chr14_35337563_G_A_b38	Type II haQTL-Specific	NA
chr14_36425824_36427327	chr14	36425824	36427327	Muscle	chr14_36459491_C_G_b38	Type III ARE-Specific	NA
chr14_41603787_41606831	chr14	41603787	41606831	Muscle	chr14_41597261_A_G_b38	Type I haQTL-Shared	Brain;Lung
chr14_50319602_50322155	chr14	50319602	50322155	Muscle	chr14_50347258_G_A_b38	Type II haQTL-Specific	NA
chr14_50919813_50921442	chr14	50919813	50921442	Muscle	chr14_50945598_T_A_b38	Type II haQTL-Specific	NA
chr14_50954338_50956122	chr14	50954338	50956122	Muscle	chr14_50988098_G_A_b38	Type II haQTL-Specific	NA
chr14_51239420_51241411	chr14	51239420	51241411	Muscle	chr14_51230674_C_A_b38	Type I haQTL-Shared	Brain
chr14_51354237_51354642	chr14	51354237	51354642	Muscle	chr14_51328705_G_A_b38	Type III ARE-Specific	NA
chr14_52551409_52554685	chr14	52551409	52554685	Muscle	chr14_52484301_G_A_b38	Type I haQTL-Shared	Lung
chr14_55284595_55285945	chr14	55284595	55285945	Muscle	chr14_55224944_G_A_b38	Type II haQTL-Specific	NA
chr14_59213616_59217502	chr14	59213616	59217502	Muscle	chr14_59220390_A_G_b38	Type II haQTL-Specific	NA
chr14_59291746_59295984	chr14	59291746	59295984	Muscle	chr14_59217669_G_T_b38	Type II haQTL-Specific	NA
chr14_59964787_59966033	chr14	59964787	59966033	Muscle	chr14_59883744_C_A_b38	Type II haQTL-Specific	NA
chr14_60905451_60905863	chr14	60905451	60905863	Muscle	chr14_60818699_T_C_b38	Type III ARE-Specific	NA
chr14_61212499_61214368	chr14	61212499	61214368	Muscle	chr14_61204800_T_C_b38	Type II haQTL-Specific	NA
chr14_63922138_63924064	chr14	63922138	63924064	Muscle	chr14_63923312_G_C_b38	Type I haQTL-Shared	Heart
chr14_67618842_67621048	chr14	67618842	67621048	Muscle	chr14_67609917_A_G_b38	Type II haQTL-Specific	NA
chr14_67621636_67623936	chr14	67621636	67623936	Muscle	chr14_67609917_A_G_b38	Type II haQTL-Specific	NA
chr14_67635437_67637289	chr14	67635437	67637289	Muscle	chr14_67624697_A_C_b38	Type II haQTL-Specific	NA
chr14_68308770_68310431	chr14	68308770	68310431	Muscle	chr14_68357119_A_G_b38	Type II haQTL-Specific	NA
chr14_70642223_70644007	chr14	70642223	70644007	Muscle	chr14_70638069_C_T_b38	Type II haQTL-Specific	NA
chr14_73536013_73538645	chr14	73536013	73538645	Muscle	chr14_73565418_C_T_b38	Type I haQTL-Shared	Brain;Lung;Heart
chr14_73545670_73546761	chr14	73545670	73546761	Muscle	chr14_73565418_C_T_b38	Type III ARE-Specific	NA
chr14_74017985_74020163	chr14	74017985	74020163	Muscle	chr14_73956099_C_T_b38	Type II haQTL-Specific	NA
chr14_74139539_74142634	chr14	74139539	74142634	Muscle	chr14_74190360_T_C_b38	Type II haQTL-Specific	NA
chr14_75254014_75254615	chr14	75254014	75254615	Muscle	chr14_75234518_C_T_b38	Type II haQTL-Specific	NA
chr14_75710864_75713347	chr14	75710864	75713347	Muscle	chr14_75687921_G_A_b38	Type II haQTL-Specific	NA
chr14_76309884_76311936	chr14	76309884	76311936	Muscle	chr14_76312706_G_T_b38	Type II haQTL-Specific	NA
chr14_79638600_79640380	chr14	79638600	79640380	Muscle	chr14_79635890_A_G_b38	Type III ARE-Specific	NA
chr14_81341445_81341765	chr14	81341445	81341765	Muscle	chr14_81416215_T_A_b38	Type III ARE-Specific	NA
chr14_88791544_88794035	chr14	88791544	88794035	Muscle	chr14_88700308_A_T_b38	Type II haQTL-Specific	NA
chr14_89228212_89230360	chr14	89228212	89230360	Muscle	chr14_89227000_C_T_b38	Type II haQTL-Specific	NA
chr14_89327347_89328921	chr14	89327347	89328921	Muscle	chr14_89406019_C_T_b38	Type II haQTL-Specific	NA
chr14_90551623_90552458	chr14	90551623	90552458	Muscle	chr14_90546878_C_G_b38	Type II haQTL-Specific	NA
chr14_92547552_92550461	chr14	92547552	92550461	Muscle	chr14_92545023_G_A_b38	Type II haQTL-Specific	NA
chr14_94050083_94053332	chr14	94050083	94053332	Muscle	chr14_94046069_T_C_b38	Type II haQTL-Specific	NA
chr14_94559187_94560885	chr14	94559187	94560885	Muscle	chr14_94606311_A_G_b38	Type III ARE-Specific	NA
chr14_94598578_94603136	chr14	94598578	94603136	Muscle	chr14_94612340_G_T_b38	Type II haQTL-Specific	NA
chr14_94605683_94607045	chr14	94605683	94607045	Muscle	chr14_94607235_T_C_b38	Type I haQTL-Shared	Heart
chr14_95467020_95468571	chr14	95467020	95468571	Muscle	chr14_95419241_A_G_b38	Type II haQTL-Specific	NA
chr14_95514645_95516641	chr14	95514645	95516641	Muscle	chr14_95550764_A_T_b38	Type II haQTL-Specific	NA
chr14_96103847_96105869	chr14	96103847	96105869	Muscle	chr14_96097516_A_G_b38	Type II haQTL-Specific	NA
chr15_100028523_100030577	chr15	100028523	100030577	Muscle	chr15_100029311_A_G_b38	Type I haQTL-Shared	Heart
chr15_100110616_100115835	chr15	100110616	100115835	Muscle	chr15_100172962_G_A_b38	Type II haQTL-Specific	NA
chr15_22494383_22494783	chr15	22494383	22494783	Muscle	chr15_22571648_T_C_b38	Type II haQTL-Specific	NA
chr15_25669160_25672174	chr15	25669160	25672174	Muscle	chr15_25671340_G_T_b38	Type II haQTL-Specific	NA
chr15_28259990_28261528	chr15	28259990	28261528	Muscle	chr15_28318727_C_T_b38	Type II haQTL-Specific	NA
chr15_33193166_33196152	chr15	33193166	33196152	Muscle	chr15_33195536_A_G_b38	Type II haQTL-Specific	NA
chr15_33837362_33838054	chr15	33837362	33838054	Muscle	chr15_33749261_A_G_b38	Type III ARE-Specific	NA
chr15_38439976_38442233	chr15	38439976	38442233	Muscle	chr15_38440497_A_G_b38	Type II haQTL-Specific	NA
chr15_40769059_40770895	chr15	40769059	40770895	Muscle	chr15_40855887_C_T_b38	Type II haQTL-Specific	NA
chr15_40975928_40977609	chr15	40975928	40977609	Muscle	chr15_41046071_C_T_b38	Type II haQTL-Specific	NA
chr15_49278356_49280699	chr15	49278356	49280699	Muscle	chr15_49252812_T_C_b38	Type III ARE-Specific	NA
chr15_50769936_50770181	chr15	50769936	50770181	Muscle	chr15_50762827_G_C_b38	Type III ARE-Specific	NA
chr15_51735897_51738911	chr15	51735897	51738911	Muscle	chr15_51804601_C_T_b38	Type II haQTL-Specific	NA
chr15_51848856_51849820	chr15	51848856	51849820	Muscle	chr15_51808018_C_T_b38	Type II haQTL-Specific	NA
chr15_54277254_54278805	chr15	54277254	54278805	Muscle	chr15_54299802_C_T_b38	Type III ARE-Specific	NA
chr15_57548934_57553659	chr15	57548934	57553659	Muscle	chr15_57546851_T_G_b38	Type II haQTL-Specific	NA
chr15_59649734_59650190	chr15	59649734	59650190	Muscle	chr15_59644290_T_C_b38	Type III ARE-Specific	NA
chr15_60361662_60364207	chr15	60361662	60364207	Muscle	chr15_60423444_C_T_b38	Type II haQTL-Specific	NA
chr15_61050718_61051181	chr15	61050718	61051181	Muscle	chr15_61014428_G_A_b38	Type III ARE-Specific	NA
chr15_61115299_61116346	chr15	61115299	61116346	Muscle	chr15_61037543_G_A_b38	Type II haQTL-Specific	NA
chr15_61131059_61134036	chr15	61131059	61134036	Muscle	chr15_61132751_A_G_b38	Type II haQTL-Specific	NA
chr15_61652449_61656623	chr15	61652449	61656623	Muscle	chr15_61658911_T_C_b38	Type I haQTL-Shared	Brain;Heart
chr15_62899532_62902092	chr15	62899532	62902092	Muscle	chr15_62901400_C_T_b38	Type II haQTL-Specific	NA
chr15_63505228_63506317	chr15	63505228	63506317	Muscle	chr15_63444453_C_G_b38	Type II haQTL-Specific	NA
chr15_63919542_63920270	chr15	63919542	63920270	Muscle	chr15_63986009_T_G_b38	Type III ARE-Specific	NA
chr15_63950322_63951028	chr15	63950322	63951028	Muscle	chr15_63866451_G_A_b38	Type III ARE-Specific	NA
chr15_67066083_67069234	chr15	67066083	67069234	Muscle	chr15_67070656_T_C_b38	Type II haQTL-Specific	NA
chr15_67073753_67075772	chr15	67073753	67075772	Muscle	chr15_67070656_T_C_b38	Type II haQTL-Specific	NA
chr15_67076401_67079330	chr15	67076401	67079330	Muscle	chr15_67070945_T_G_b38	Type II haQTL-Specific	NA
chr15_67079605_67082354	chr15	67079605	67082354	Muscle	chr15_67078030_C_G_b38	Type II haQTL-Specific	NA
chr15_67089688_67092866	chr15	67089688	67092866	Muscle	chr15_67046717_T_C_b38	Type II haQTL-Specific	NA
chr15_67127381_67127986	chr15	67127381	67127986	Muscle	chr15_67184397_G_A_b38	Type II haQTL-Specific	NA
chr15_67142557_67142864	chr15	67142557	67142864	Muscle	chr15_67052394_G_A_b38	Type III ARE-Specific	NA
chr15_67943154_67947487	chr15	67943154	67947487	Muscle	chr15_67943246_G_A_b38	Type I haQTL-Shared	Heart
chr15_72116500_72118133	chr15	72116500	72118133	Muscle	chr15_72206600_T_C_b38	Type II haQTL-Specific	NA
chr15_72967548_72968281	chr15	72967548	72968281	Muscle	chr15_72983288_A_C_b38	Type III ARE-Specific	NA
chr15_72968670_72969577	chr15	72968670	72969577	Muscle	chr15_72967340_A_T_b38	Type II haQTL-Specific	NA
chr15_74786190_74787414	chr15	74786190	74787414	Muscle	chr15_74825571_G_T_b38	Type I haQTL-Shared	Heart
chr15_76162030_76164947	chr15	76162030	76164947	Muscle	chr15_76128844_A_G_b38	Type II haQTL-Specific	NA
chr15_77038446_77038952	chr15	77038446	77038952	Muscle	chr15_77042446_T_C_b38	Type III ARE-Specific	NA
chr15_77039226_77039868	chr15	77039226	77039868	Muscle	chr15_77043549_C_T_b38	Type III ARE-Specific	NA
chr15_77943680_77945414	chr15	77943680	77945414	Muscle	chr15_77944685_G_A_b38	Type I haQTL-Shared	Brain;Lung;Heart
chr15_78749983_78751768	chr15	78749983	78751768	Muscle	chr15_78751028_C_A_b38	Type I haQTL-Shared	Heart
chr15_78930529_78932301	chr15	78930529	78932301	Muscle	chr15_78995368_C_A_b38	Type II haQTL-Specific	NA
chr15_79895957_79898848	chr15	79895957	79898848	Muscle	chr15_79810432_C_T_b38	Type I haQTL-Shared	Brain
chr15_80173500_80175693	chr15	80173500	80175693	Muscle	chr15_80174316_C_T_b38	Type I haQTL-Shared	Heart
chr15_80530893_80532607	chr15	80530893	80532607	Muscle	chr15_80504511_G_C_b38	Type II haQTL-Specific	NA
chr15_81091810_81093468	chr15	81091810	81093468	Muscle	chr15_81050418_T_C_b38	Type II haQTL-Specific	NA
chr15_81296110_81298374	chr15	81296110	81298374	Muscle	chr15_81213203_G_C_b38	Type II haQTL-Specific	NA
chr15_82873996_82876355	chr15	82873996	82876355	Muscle	chr15_82788300_G_A_b38	Type III ARE-Specific	NA
chr15_82888897_82891396	chr15	82888897	82891396	Muscle	chr15_82881288_C_T_b38	Type II haQTL-Specific	NA
chr15_88541678_88543489	chr15	88541678	88543489	Muscle	chr15_88522708_C_T_b38	Type I haQTL-Shared	Heart
chr15_88708416_88709091	chr15	88708416	88709091	Muscle	chr15_88710195_G_C_b38	Type II haQTL-Specific	NA
chr15_89196043_89200540	chr15	89196043	89200540	Muscle	chr15_89205798_G_A_b38	Type II haQTL-Specific	NA
chr15_89835789_89838406	chr15	89835789	89838406	Muscle	chr15_89848689_A_G_b38	Type II haQTL-Specific	NA
chr15_90125483_90128232	chr15	90125483	90128232	Muscle	chr15_90096493_G_A_b38	Type I haQTL-Shared	Heart
chr15_90247624_90250430	chr15	90247624	90250430	Muscle	chr15_90314951_A_G_b38	Type II haQTL-Specific	NA
chr15_90622852_90625532	chr15	90622852	90625532	Muscle	chr15_90643229_G_A_b38	Type II haQTL-Specific	NA
chr15_92027754_92030867	chr15	92027754	92030867	Muscle	chr15_92026727_G_A_b38	Type II haQTL-Specific	NA
chr15_92664138_92666664	chr15	92664138	92666664	Muscle	chr15_92666100_T_C_b38	Type II haQTL-Specific	NA
chr15_92784907_92786381	chr15	92784907	92786381	Muscle	chr15_92785401_A_T_b38	Type III ARE-Specific	NA
chr15_99116698_99116944	chr15	99116698	99116944	Muscle	chr15_99118894_G_A_b38	Type III ARE-Specific	NA
chr15_99706830_99710378	chr15	99706830	99710378	Muscle	chr15_99697477_A_G_b38	Type I haQTL-Shared	Lung
chr15_99806003_99806841	chr15	99806003	99806841	Muscle	chr15_99788006_T_C_b38	Type I haQTL-Shared	Heart
chr16_10727914_10728726	chr16	10727914	10728726	Muscle	chr16_10740751_C_G_b38	Type III ARE-Specific	NA
chr16_11606382_11607772	chr16	11606382	11607772	Muscle	chr16_11607272_A_T_b38	Type III ARE-Specific	NA
chr16_14103004_14104483	chr16	14103004	14104483	Muscle	chr16_14082904_T_C_b38	Type II haQTL-Specific	NA
chr16_14362150_14365025	chr16	14362150	14365025	Muscle	chr16_14368731_C_T_b38	Type II haQTL-Specific	NA
chr16_15027513_15030371	chr16	15027513	15030371	Muscle	chr16_14966055_A_G_b38	Type I haQTL-Shared	Brain
chr16_15153779_15154380	chr16	15153779	15154380	Muscle	chr16_15125820_A_G_b38	Type I haQTL-Shared	Brain;Lung;Heart
chr16_15395146_15397996	chr16	15395146	15397996	Muscle	chr16_15418077_A_G_b38	Type II haQTL-Specific	NA
chr16_15403779_15406234	chr16	15403779	15406234	Muscle	chr16_15404950_T_C_b38	Type I haQTL-Shared	Heart
chr16_15492918_15494886	chr16	15492918	15494886	Muscle	chr16_15397588_C_T_b38	Type II haQTL-Specific	NA
chr16_18720219_18720815	chr16	18720219	18720815	Muscle	chr16_18813072_T_A_b38	Type III ARE-Specific	NA
chr16_18865494_18867813	chr16	18865494	18867813	Muscle	chr16_18959299_C_T_b38	Type III ARE-Specific	NA
chr16_1996243_1999127	chr16	1996243	1999127	Muscle	chr16_2000848_C_G_b38	Type II haQTL-Specific	NA
chr16_21183268_21185637	chr16	21183268	21185637	Muscle	chr16_21236203_G_C_b38	Type II haQTL-Specific	NA
chr16_2133444_2134103	chr16	2133444	2134103	Muscle	chr16_2101164_T_C_b38	Type I haQTL-Shared	Brain
chr16_23112600_23115100	chr16	23112600	23115100	Muscle	chr16_23081329_G_A_b38	Type II haQTL-Specific	NA
chr16_24685371_24687367	chr16	24685371	24687367	Muscle	chr16_24587884_T_C_b38	Type II haQTL-Specific	NA
chr16_24699698_24702625	chr16	24699698	24702625	Muscle	chr16_24694626_C_A_b38	Type I haQTL-Shared	Heart
chr16_2599646_2600279	chr16	2599646	2600279	Muscle	chr16_2681742_C_T_b38	Type II haQTL-Specific	NA
chr16_2702635_2705067	chr16	2702635	2705067	Muscle	chr16_2686871_C_T_b38	Type II haQTL-Specific	NA
chr16_28891631_28893091	chr16	28891631	28893091	Muscle	chr16_28872006_T_C_b38	Type III ARE-Specific	NA
chr16_2911251_2913585	chr16	2911251	2913585	Muscle	chr16_2903702_C_T_b38	Type II haQTL-Specific	NA
chr16_29261173_29263024	chr16	29261173	29263024	Muscle	chr16_29285268_T_C_b38	Type I haQTL-Shared	Heart
chr16_29290333_29293827	chr16	29290333	29293827	Muscle	chr16_29290795_A_G_b38	Type II haQTL-Specific	NA
chr16_29744874_29746724	chr16	29744874	29746724	Muscle	chr16_29681528_G_A_b38	Type II haQTL-Specific	NA
chr16_32867460_32869852	chr16	32867460	32869852	Muscle	chr16_32931971_G_A_b38	Type II haQTL-Specific	NA
chr16_35364423_35365795	chr16	35364423	35365795	Muscle	chr16_35357415_G_A_b38	Type III ARE-Specific	NA
chr16_3694700_3697597	chr16	3694700	3697597	Muscle	chr16_3697041_G_T_b38	Type I haQTL-Shared	Heart
chr16_4201316_4202616	chr16	4201316	4202616	Muscle	chr16_4197537_T_C_b38	Type III ARE-Specific	NA
chr16_4623976_4626553	chr16	4623976	4626553	Muscle	chr16_4619161_C_G_b38	Type I haQTL-Shared	Heart
chr16_4637054_4639013	chr16	4637054	4639013	Muscle	chr16_4621728_T_G_b38	Type II haQTL-Specific	NA
chr16_4671881_4674501	chr16	4671881	4674501	Muscle	chr16_4610195_G_C_b38	Type II haQTL-Specific	NA
chr16_48275630_48277172	chr16	48275630	48277172	Muscle	chr16_48205834_G_A_b38	Type II haQTL-Specific	NA
chr16_49541258_49544190	chr16	49541258	49544190	Muscle	chr16_49542541_A_G_b38	Type III ARE-Specific	NA
chr16_50762051_50764103	chr16	50762051	50764103	Muscle	chr16_50856347_T_C_b38	Type I haQTL-Shared	Lung
chr16_57315900_57317982	chr16	57315900	57317982	Muscle	chr16_57286055_G_A_b38	Type II haQTL-Specific	NA
chr16_58727551_58729778	chr16	58727551	58729778	Muscle	chr16_58763846_A_G_b38	Type II haQTL-Specific	NA
chr16_68383929_68385013	chr16	68383929	68385013	Muscle	chr16_68393314_G_A_b38	Type III ARE-Specific	NA
chr16_68538548_68540590	chr16	68538548	68540590	Muscle	chr16_68516810_A_G_b38	Type II haQTL-Specific	NA
chr16_69481172_69483445	chr16	69481172	69483445	Muscle	chr16_69528935_G_C_b38	Type II haQTL-Specific	NA
chr16_69820300_69821812	chr16	69820300	69821812	Muscle	chr16_69850914_C_T_b38	Type II haQTL-Specific	NA
chr16_69867379_69868655	chr16	69867379	69868655	Muscle	chr16_69890930_G_C_b38	Type II haQTL-Specific	NA
chr16_70113145_70115785	chr16	70113145	70115785	Muscle	chr16_70119725_T_C_b38	Type I haQTL-Shared	Brain;Heart
chr16_70188391_70188817	chr16	70188391	70188817	Muscle	chr16_70197986_G_A_b38	Type I haQTL-Shared	Heart
chr16_70251654_70252827	chr16	70251654	70252827	Muscle	chr16_70289223_C_T_b38	Type I haQTL-Shared	Brain
chr16_71723629_71724783	chr16	71723629	71724783	Muscle	chr16_71663112_T_G_b38	Type II haQTL-Specific	NA
chr16_75621936_75623983	chr16	75621936	75623983	Muscle	chr16_75523368_T_C_b38	Type I haQTL-Shared	Brain;Lung
chr16_83115375_83116553	chr16	83115375	83116553	Muscle	chr16_83113079_G_T_b38	Type III ARE-Specific	NA
chr16_83351841_83352070	chr16	83351841	83352070	Muscle	chr16_83340590_G_A_b38	Type III ARE-Specific	NA
chr16_85177733_85178432	chr16	85177733	85178432	Muscle	chr16_85177767_C_T_b38	Type I haQTL-Shared	Heart
chr16_85718083_85718642	chr16	85718083	85718642	Muscle	chr16_85753795_C_G_b38	Type III ARE-Specific	NA
chr16_86726988_86728885	chr16	86726988	86728885	Muscle	chr16_86731310_A_T_b38	Type II haQTL-Specific	NA
chr16_87962672_87964563	chr16	87962672	87964563	Muscle	chr16_87978925_C_G_b38	Type II haQTL-Specific	NA
chr16_88633625_88635316	chr16	88633625	88635316	Muscle	chr16_88678022_G_C_b38	Type II haQTL-Specific	NA
chr16_89319505_89321751	chr16	89319505	89321751	Muscle	chr16_89374349_T_A_b38	Type I haQTL-Shared	Heart
chr16_8944046_8945431	chr16	8944046	8945431	Muscle	chr16_8949358_T_C_b38	Type II haQTL-Specific	NA
chr17_10095050_10096156	chr17	10095050	10096156	Muscle	chr17_10147355_C_T_b38	Type II haQTL-Specific	NA
chr17_10113666_10116069	chr17	10113666	10116069	Muscle	chr17_10173062_G_A_b38	Type II haQTL-Specific	NA
chr17_10728852_10730700	chr17	10728852	10730700	Muscle	chr17_10693063_G_A_b38	Type I haQTL-Shared	Brain
chr17_1435061_1435349	chr17	1435061	1435349	Muscle	chr17_1373830_C_G_b38	Type III ARE-Specific	NA
chr17_1437694_1439649	chr17	1437694	1439649	Muscle	chr17_1443123_C_T_b38	Type I haQTL-Shared	Heart
chr17_1587164_1588448	chr17	1587164	1588448	Muscle	chr17_1594809_G_C_b38	Type II haQTL-Specific	NA
chr17_1604351_1608301	chr17	1604351	1608301	Muscle	chr17_1605228_G_A_b38	Type II haQTL-Specific	NA
chr17_17392520_17392918	chr17	17392520	17392918	Muscle	chr17_17445986_C_T_b38	Type III ARE-Specific	NA
chr17_17830417_17832093	chr17	17830417	17832093	Muscle	chr17_17807956_A_G_b38	Type I haQTL-Shared	Brain;Heart
chr17_2029986_2031413	chr17	2029986	2031413	Muscle	chr17_2061791_C_T_b38	Type II haQTL-Specific	NA
chr17_20954605_20956756	chr17	20954605	20956756	Muscle	chr17_20960335_A_G_b38	Type II haQTL-Specific	NA
chr17_214489_216040	chr17	214489	216040	Muscle	chr17_216884_G_A_b38	Type I haQTL-Shared	Heart
chr17_21510952_21513194	chr17	21510952	21513194	Muscle	chr17_21501387_T_C_b38	Type II haQTL-Specific	NA
chr17_2374341_2375414	chr17	2374341	2375414	Muscle	chr17_2390754_A_C_b38	Type II haQTL-Specific	NA
chr17_2391134_2392649	chr17	2391134	2392649	Muscle	chr17_2392720_T_C_b38	Type I haQTL-Shared	Brain
chr17_30343330_30346282	chr17	30343330	30346282	Muscle	chr17_30356130_A_G_b38	Type II haQTL-Specific	NA
chr17_30599755_30601636	chr17	30599755	30601636	Muscle	chr17_30583295_G_A_b38	Type II haQTL-Specific	NA
chr17_32494234_32497498	chr17	32494234	32497498	Muscle	chr17_32495386_T_C_b38	Type II haQTL-Specific	NA
chr17_330937_335162	chr17	330937	335162	Muscle	chr17_332936_T_A_b38	Type II haQTL-Specific	NA
chr17_33493361_33494027	chr17	33493361	33494027	Muscle	chr17_33582471_G_A_b38	Type III ARE-Specific	NA
chr17_35241601_35245177	chr17	35241601	35245177	Muscle	chr17_35253403_C_A_b38	Type II haQTL-Specific	NA
chr17_3528806_3532927	chr17	3528806	3532927	Muscle	chr17_3556729_T_C_b38	Type II haQTL-Specific	NA
chr17_3555906_3559409	chr17	3555906	3559409	Muscle	chr17_3556729_T_C_b38	Type I haQTL-Shared	Lung
chr17_38844178_38845186	chr17	38844178	38845186	Muscle	chr17_38841426_G_A_b38	Type III ARE-Specific	NA
chr17_40557103_40558128	chr17	40557103	40558128	Muscle	chr17_40481999_C_T_b38	Type II haQTL-Specific	NA
chr17_40646910_40649109	chr17	40646910	40649109	Muscle	chr17_40581127_A_T_b38	Type II haQTL-Specific	NA
chr17_4090420_4092001	chr17	4090420	4092001	Muscle	chr17_4085157_T_C_b38	Type II haQTL-Specific	NA
chr17_409394_411383	chr17	409394	411383	Muscle	chr17_410351_G_T_b38	Type I haQTL-Shared	Brain;Heart
chr17_4136339_4137167	chr17	4136339	4137167	Muscle	chr17_4184996_C_T_b38	Type II haQTL-Specific	NA
chr17_41999760_42003813	chr17	41999760	42003813	Muscle	chr17_42066092_C_T_b38	Type II haQTL-Specific	NA
chr17_42241349_42242802	chr17	42241349	42242802	Muscle	chr17_42220966_A_G_b38	Type II haQTL-Specific	NA
chr17_42378152_42382837	chr17	42378152	42382837	Muscle	chr17_42382057_G_A_b38	Type I haQTL-Shared	Heart
chr17_42683960_42684344	chr17	42683960	42684344	Muscle	chr17_42597795_A_T_b38	Type III ARE-Specific	NA
chr17_43029104_43030661	chr17	43029104	43030661	Muscle	chr17_43079885_G_A_b38	Type I haQTL-Shared	Heart
chr17_43308310_43310268	chr17	43308310	43310268	Muscle	chr17_43402087_A_G_b38	Type II haQTL-Specific	NA
chr17_43359533_43362590	chr17	43359533	43362590	Muscle	chr17_43371926_T_A_b38	Type I haQTL-Shared	Brain;Heart
chr17_4346799_4347130	chr17	4346799	4347130	Muscle	chr17_4364391_G_A_b38	Type III ARE-Specific	NA
chr17_44569076_44569987	chr17	44569076	44569987	Muscle	chr17_44559875_C_G_b38	Type I haQTL-Shared	Heart
chr17_45109909_45112821	chr17	45109909	45112821	Muscle	chr17_45111523_C_G_b38	Type II haQTL-Specific	NA
chr17_45904958_45909487	chr17	45904958	45909487	Muscle	chr17_45985237_A_G_b38	Type II haQTL-Specific	NA
chr17_46191008_46193488	chr17	46191008	46193488	Muscle	chr17_46286374_C_A_b38	Type I haQTL-Shared	Brain
chr17_46193566_46194707	chr17	46193566	46194707	Muscle	chr17_46174403_A_G_b38	Type I haQTL-Shared	Brain
chr17_46225033_46226320	chr17	46225033	46226320	Muscle	chr17_46267090_T_C_b38	Type I haQTL-Shared	Brain;Heart
chr17_46266009_46266854	chr17	46266009	46266854	Muscle	chr17_46254727_G_A_b38	Type II haQTL-Specific	NA
chr17_47066602_47067812	chr17	47066602	47067812	Muscle	chr17_47149815_C_T_b38	Type II haQTL-Specific	NA
chr17_47098527_47101087	chr17	47098527	47101087	Muscle	chr17_47004810_G_A_b38	Type II haQTL-Specific	NA
chr17_49779228_49779872	chr17	49779228	49779872	Muscle	chr17_49870643_A_T_b38	Type II haQTL-Specific	NA
chr17_50507530_50509459	chr17	50507530	50509459	Muscle	chr17_50481676_T_G_b38	Type I haQTL-Shared	Heart
chr17_50892722_50894101	chr17	50892722	50894101	Muscle	chr17_50993342_A_T_b38	Type II haQTL-Specific	NA
chr17_50916740_50921784	chr17	50916740	50921784	Muscle	chr17_50918515_G_A_b38	Type II haQTL-Specific	NA
chr17_57517898_57519700	chr17	57517898	57519700	Muscle	chr17_57509593_G_A_b38	Type II haQTL-Specific	NA
chr17_59025616_59028801	chr17	59025616	59028801	Muscle	chr17_58995100_G_A_b38	Type II haQTL-Specific	NA
chr17_59618293_59621502	chr17	59618293	59621502	Muscle	chr17_59580797_G_A_b38	Type II haQTL-Specific	NA
chr17_64150129_64150442	chr17	64150129	64150442	Muscle	chr17_64181174_G_C_b38	Type III ARE-Specific	NA
chr17_65404864_65407964	chr17	65404864	65407964	Muscle	chr17_65438071_C_A_b38	Type III ARE-Specific	NA
chr17_66951469_66953788	chr17	66951469	66953788	Muscle	chr17_66939064_A_G_b38	Type I haQTL-Shared	Brain
chr17_68258380_68260270	chr17	68258380	68260270	Muscle	chr17_68262533_T_C_b38	Type I haQTL-Shared	Heart
chr17_68390866_68392369	chr17	68390866	68392369	Muscle	chr17_68390293_A_T_b38	Type I haQTL-Shared	Heart
chr17_69479664_69482169	chr17	69479664	69482169	Muscle	chr17_69480329_G_A_b38	Type III ARE-Specific	NA
chr17_70206470_70209770	chr17	70206470	70209770	Muscle	chr17_70242786_A_G_b38	Type II haQTL-Specific	NA
chr17_70254893_70255240	chr17	70254893	70255240	Muscle	chr17_70279583_C_T_b38	Type III ARE-Specific	NA
chr17_70309467_70311214	chr17	70309467	70311214	Muscle	chr17_70309471_A_G_b38	Type II haQTL-Specific	NA
chr17_74210680_74216001	chr17	74210680	74216001	Muscle	chr17_74301041_A_G_b38	Type II haQTL-Specific	NA
chr17_75455630_75457885	chr17	75455630	75457885	Muscle	chr17_75516991_C_T_b38	Type II haQTL-Specific	NA
chr17_7572706_7574567	chr17	7572706	7574567	Muscle	chr17_7509719_A_G_b38	Type II haQTL-Specific	NA
chr17_76707602_76710600	chr17	76707602	76710600	Muscle	chr17_76714490_T_C_b38	Type I haQTL-Shared	Brain;Heart
chr17_77318699_77321856	chr17	77318699	77321856	Muscle	chr17_77320798_A_G_b38	Type II haQTL-Specific	NA
chr17_78039340_78042542	chr17	78039340	78042542	Muscle	chr17_77944523_C_T_b38	Type II haQTL-Specific	NA
chr17_78178939_78181448	chr17	78178939	78181448	Muscle	chr17_78172776_G_T_b38	Type II haQTL-Specific	NA
chr17_78247263_78249409	chr17	78247263	78249409	Muscle	chr17_78261811_A_G_b38	Type I haQTL-Shared	Brain;Heart
chr17_78401593_78402384	chr17	78401593	78402384	Muscle	chr17_78404256_C_A_b38	Type I haQTL-Shared	Brain
[truncated: 1,246 more rows]

## Sheet: Lung
ARE	chr	start	end	discoveryTissue	lead_haQTL	gARE_Type	gARE-sharing_tissue
[truncated: 534 more rows]

## Sheet: Fig.3f
p value for enrichment of ARE annotation in different types of gAREs (Figure 3f)
[truncated: 225 more rows]
