# Supplementary material for: Multitissue H3K27ac profiling of GTEx samples links epigenomic variation to disease
Source: Nat Genet. 2023 Sep 28;55(10):1665–76. doi: 10.1038/s41588-023-01509-5 (PMC10562256; doi:10.1038/s41588-023-01509-5)
Supplement: Supplementary file 8 — GWAS studies included in our study. [file 41588_2023_1509_MOESM8_ESM.xlsx]

## Sheet: Sheet1
55 GWAS studies related to brain, muscle, heart and lung function are collected, from GTEx v8, Shrine et al, and Nature Genetics 2019
Only those collected from GTEx v8 are used for downstream GWAS colocalization
UKB, UK biobank
UKBS, self reported in UK Biobank
Category	Phenotype	Abbreviation	Sample_Size	Binary	Case_N	source	Reference
Psychiatric-neurologic	UKB_20002_1243_self_reported_psychological_or_psychiatric_problem	PSY_UKBS	337119	1	323	GTEx	https://pubmed.ncbi.nlm.nih.gov/30305743/
Psychiatric-neurologic	pgc.scz2	SCZ	150064	1	36989	GTEx	https://pubmed.ncbi.nlm.nih.gov/25056061/
Psychiatric-neurologic	BD_PGC	BD	51710	1	20352	PGC	Stahl, 2019, Nature Genetics
Psychiatric-neurologic	UKB_G40_Diagnoses_main_ICD10_G40_Epilepsy	EPI_UKB	337119	1	594	GTEx	https://pubmed.ncbi.nlm.nih.gov/30305743/
Psychiatric-neurologic	IGAP_Alzheimer	AD	54162	1	17008	GTEx	https://pubmed.ncbi.nlm.nih.gov/24162737/
Psychiatric-neurologic	UKB_20002_1262_self_reported_parkinsons_disease	PD_UKBS	337119	1	604	GTEx	https://pubmed.ncbi.nlm.nih.gov/30305743/
Psychiatric-neurologic	UKB_20127_Neuroticism_score	NEUROT_UKB	337119	0	NA	GTEx	https://pubmed.ncbi.nlm.nih.gov/30305743/
Psychiatric-neurologic	SSGAC_Depressive_Symptoms	DEPR	180866	0	NA	GTEx	https://pubmed.ncbi.nlm.nih.gov/27089181/
Psychiatric-neurologic	PGC_ADHD_EUR_2017	ADHD	53293	1	19099	GTEx	https://pubmed.ncbi.nlm.nih.gov/29325848/
Psychiatric-neurologic	CNCR_Insomnia_all	INSOMN	113006	1	32384	GTEx	https://pubmed.ncbi.nlm.nih.gov/28604731/
Psychiatric-neurologic	Jones_et_al_2016_Chronotype	CHRONO	128266	0	NA	GTEx	https://pubmed.ncbi.nlm.nih.gov/27494321/
Psychiatric-neurologic	Jones_et_al_2016_SleepDuration	SLEEP	128266	0	NA	GTEx	https://pubmed.ncbi.nlm.nih.gov/27494321/
Psychiatric-neurologic	UKB_1160_Sleep_duration	SLEEP_UKB	337119	0	NA	GTEx	https://pubmed.ncbi.nlm.nih.gov/30305743/
Psychiatric-neurologic	UKB_1180_Morning_or_evening_person_chronotype	CHRONO_UKB	337119	0	NA	GTEx	https://pubmed.ncbi.nlm.nih.gov/30305743/
Psychiatric-neurologic	UKB_1200_Sleeplessness_or_insomnia	INSOMN_UKB	337119	0	NA	GTEx	https://pubmed.ncbi.nlm.nih.gov/30305743/
Psychiatric-neurologic	UKB_20002_1616_self_reported_insomnia	INSOMN_UKBS	337119	1	321	GTEx	https://pubmed.ncbi.nlm.nih.gov/30305743/
Psychiatric-neurologic	UKB_20002_1265_self_reported_migraine	MIGR_UKBS	337119	1	10007	GTEx	https://pubmed.ncbi.nlm.nih.gov/30305743/
Psychiatric-neurologic	UKB_G43_Diagnoses_main_ICD10_G43_Migraine	MIGR_UKB	337119	1	734	GTEx	https://pubmed.ncbi.nlm.nih.gov/30305743/
Psychiatric-neurologic	SSGAC_Education_Years_Pooled	EDU	293723	0	NA	GTEx	https://pubmed.ncbi.nlm.nih.gov/27225129/
Psychiatric-neurologic	UKB_20016_Fluid_intelligence_score	FIS_UKB	337119	0	NA	GTEx	https://pubmed.ncbi.nlm.nih.gov/30305743/
Cardiometabolic	CARDIoGRAM_C4D_CAD_ADDITIVE	CAD	184305	1	60801	GTEx	https://pubmed.ncbi.nlm.nih.gov/26343387/
Cardiometabolic	MAGIC_FastingGlucose	FG	46186	0	NA	GTEx	https://pubmed.ncbi.nlm.nih.gov/20081858/
Cardiometabolic	MAGIC_ln_FastingInsulin	INSUL	38238	0	NA	GTEx	https://pubmed.ncbi.nlm.nih.gov/20081858/
Cardiometabolic	MAGNETIC_CH2.DB.ratio	CH2	24154	0	NA	GTEx	https://pubmed.ncbi.nlm.nih.gov/27005778/
Cardiometabolic	MAGNETIC_HDL.C	HDLC	19270	0	NA	GTEx	https://pubmed.ncbi.nlm.nih.gov/27005778/
Cardiometabolic	MAGNETIC_IDL.TG	IDL	21559	0	NA	GTEx	https://pubmed.ncbi.nlm.nih.gov/27005778/
Cardiometabolic	MAGNETIC_LDL.C	LDLC	13527	0	NA	GTEx	https://pubmed.ncbi.nlm.nih.gov/27005778/
Cardiometabolic	UKB_20002_1065_self_reported_hypertension	HPT_UKBS	337119	1	87690	GTEx	https://pubmed.ncbi.nlm.nih.gov/30305743/
Cardiometabolic	UKB_20002_1094_self_reported_deep_venous_thrombosis_dvt	DVT_UKBS	337119	1	6767	GTEx	https://pubmed.ncbi.nlm.nih.gov/30305743/
Cardiometabolic	UKB_20002_1473_self_reported_high_cholesterol	HC_UKBS	337119	1	41296	GTEx	https://pubmed.ncbi.nlm.nih.gov/30305743/
Cardiometabolic	UKB_6150_1_Vascular_or_heart_problems_diagnosed_by_doctor_Heart_attack	MI_UKB	337119	1	7790	GTEx	https://pubmed.ncbi.nlm.nih.gov/30305743/
Cardiometabolic	UKB_6152_5_diagnosed_by_doctor_Blood_clot_in_the_leg_DVT	DVT_UKB	337119	1	6905	GTEx	https://pubmed.ncbi.nlm.nih.gov/30305743/
Cardiometabolic	UKB_6152_7_diagnosed_by_doctor_Blood_clot_in_the_lung	PE_UKB	337119	1	2788	GTEx	https://pubmed.ncbi.nlm.nih.gov/30305743/
Cardiometabolic	UKB_20002_1223_self_reported_type_2_diabetes	T2D_UKBS	337119	1	2133	GTEx	https://pubmed.ncbi.nlm.nih.gov/30305743/
Immune	EAGLE_Eczema	ECZ	116863	1	21399	GTEx	https://pubmed.ncbi.nlm.nih.gov/26482879/
Immune	UKB_20002_1111_self_reported_asthma	ATH_UKBS	337119	1	39049	GTEx	https://pubmed.ncbi.nlm.nih.gov/30305743/
Immune	UKB_6152_8_diagnosed_by_doctor_Asthma	ATH_UKB	337119	1	38791	GTEx	https://pubmed.ncbi.nlm.nih.gov/30305743/
Immune	UKB_20002_1452_self_reported_eczema_or_dermatitis	ECZ_UKBS	337119	1	8718	GTEx	https://pubmed.ncbi.nlm.nih.gov/30305743/
Immune	IBD.EUR.Crohns_Disease	CD	20833	1	5956	GTEx	https://pubmed.ncbi.nlm.nih.gov/26192919/
Immune	IBD.EUR.Inflammatory_Bowel_Disease	IBD	34652	1	12882	GTEx	https://pubmed.ncbi.nlm.nih.gov/26192919/
Immune	IBD.EUR.Ulcerative_Colitis	UC	27432	1	6968	GTEx	https://pubmed.ncbi.nlm.nih.gov/26192919/
Immune	UKB_20002_1462_self_reported_crohns_disease	CD_UKBS	337119	1	28257	GTEx	https://pubmed.ncbi.nlm.nih.gov/30305743/
Immune	UKB_20002_1463_self_reported_ulcerative_colitis	UC_UKBS	337119	1	1795	GTEx	https://pubmed.ncbi.nlm.nih.gov/30305743/
Immune	IMMUNOBASE_Systemic_lupus_erythematosus_hg19	SLE	23210	1	7219	GTEx	https://pubmed.ncbi.nlm.nih.gov/26502338/
Immune	IMMUNOBASE_Celiac_disease_hg19	Celiac	15283	1	4533	GTEx	Dubois et al., 2010 Nat Genet
Immune	IMMUNOBASE_Multiple_sclerosis_hg19	MS	26621	1	9772	GTEx	IMS Genetics Consortium, 2011 Nature
Immune	RA_OKADA_TRANS_ETHNIC	RA	80799	1	19234	GTEx	https://pubmed.ncbi.nlm.nih.gov/24390342/
Immune	UKB_20002_1464_self_reported_rheumatoid_arthritis	RA_UKBS	337119	1	3730	GTEx	https://pubmed.ncbi.nlm.nih.gov/30305743/
Immune	UKB_20002_1313_self_reported_ankylosing_spondylitis	ASP_UKBS	337119	1	968	GTEx	https://pubmed.ncbi.nlm.nih.gov/30305743/
Immune	UKB_20002_1453_self_reported_psoriasis	PSO_UKBS	337119	1	3871	GTEx	https://pubmed.ncbi.nlm.nih.gov/30305743/
Immune	UKB_6152_9_diagnosed_by_doctor_Hayfever_allergic_rhinitis_or_eczema	HAY_UKB	337119	1	77891	GTEx	https://pubmed.ncbi.nlm.nih.gov/30305743/
Immune	UKB_20002_1261_self_reported_multiple_sclerosis	MS_UKBS	337119	1	1228	GTEx	https://pubmed.ncbi.nlm.nih.gov/30305743/
Lung	Shrine_30804560_FEV1	FEV1	400102	0	NA	Lung	Shrine, Nature Genetics, 2019
Lung	Shrine_30804560_FVC	FVC	400102	0	NA	Lung	Shrine, Nature Genetics, 2019
Lung	Shrine_30804560_PEF	PEF	400102	0	NA	Lung	Shrine, Nature Genetics, 2019
