# Supplementary material for: Multitissue H3K27ac profiling of GTEx samples links epigenomic variation to disease
Source: Nat Genet. 2023 Sep 28;55(10):1665–76. doi: 10.1038/s41588-023-01509-5 (PMC10562256; doi:10.1038/s41588-023-01509-5)
Supplement: Supplementary file 9 — GWAS–haQTL colocalization/MR results for gAREs in four tissues. [file 41588_2023_1509_MOESM9_ESM.xlsx]

## Sheet: Sheet1
GWAS-haQTL colocalization/MR results for gAREs in 4 tissues
Tiss	GWAS	gARE.hg38	mARE.hg19	coloc.PP4	MR.q
Brain	BD_PGC	chr10:60534296-60536761	chr10:62294054-62296519	0.768793	0.165726
Brain	BD_PGC	chr11:63849302-63850268	chr11:63616774-63617740	0.868925	0.960899
Brain	BD_PGC	chr11:66595557-66595919	chr11:66362904-66363522	0.549761	0.964759
Brain	BD_PGC	chr15:99716992-99717850	chr15:100256337-100258930	0.623865	0.946757
Brain	BD_PGC	chr22:21936716-21938850	chr22:22291031-22294677	0.699231	0.946757
Brain	BD_PGC	chr3:53721885-53722300	chr3:53755912-53756327	0.75106	0.960899
Brain	BD_PGC	chr11:61814682-61816866	chr11:61582102-61585001	0.658986	0.0366682
Brain	CARDIoGRAM_C4D_CAD_ADDITIVE	chr10:30042164-30042687	chr10:30330750-30332595	0.768741	0.953408
Brain	CARDIoGRAM_C4D_CAD_ADDITIVE	chr10:89300751-89304529	chr10:91060508-91064286	0.605715	0.797262
Brain	CARDIoGRAM_C4D_CAD_ADDITIVE	chr14:75173926-75175021	chr14:75640629-75641724	0.690159	0.981981
Brain	CARDIoGRAM_C4D_CAD_ADDITIVE	chr15:78859436-78861093	chr15:79151778-79153435	0.68106	1.05258e-07
Brain	CARDIoGRAM_C4D_CAD_ADDITIVE	chr17:2287026-2287671	chr17:2190320-2190965	0.556274	0.353524
Brain	CARDIoGRAM_C4D_CAD_ADDITIVE	chr6:22613428-22615017	chr6:22611661-22615725	0.644164	0.331522
Brain	CARDIoGRAM_C4D_CAD_ADDITIVE	chr6:31356183-31357218	chr6:31322526-31326115	0.878478	0.137799
Brain	CARDIoGRAM_C4D_CAD_ADDITIVE	chr4:145827399-145829391	chr4:146748551-146750543	0.868157	0.152509
Brain	CARDIoGRAM_C4D_CAD_ADDITIVE	chr2:217886915-217887456	chr2:218751638-218756377	0.583899	0.275673
Brain	EAGLE_Eczema	chr11:36359565-36359993	chr11:36381115-36381543	0.65214	0.954601
Brain	EAGLE_Eczema	chr11:65605403-65605580	chr11:65372874-65373266	0.631776	0.613696
Brain	EAGLE_Eczema	chr5:132812354-132813420	chr5:132148046-132149112	0.504292	0.180032
Brain	IBD.EUR.Crohns_Disease	chr11:61814682-61816866	chr11:61582102-61585001	0.643336	0.0265173
Brain	IBD.EUR.Crohns_Disease	chr1:197901724-197903638	chr1:197870821-197872768	0.516196	0.904657
Brain	IBD.EUR.Crohns_Disease	chr11:64268578-64269955	chr11:64035418-64037497	0.625848	0.00521641
Brain	IBD.EUR.Crohns_Disease	chr11:64283973-64286424	chr11:64051441-64053980	0.502902	0.673112
Brain	IBD.EUR.Crohns_Disease	chr2:198029685-198030205	chr2:198894059-198894929	0.515071	0.490124
Brain	IBD.EUR.Inflammatory_Bowel_Disease	chr10:35136061-35136369	chr10:35424869-35425611	0.501293	0.865649
Brain	IBD.EUR.Inflammatory_Bowel_Disease	chr2:24879899-24881880	chr2:25102768-25104749	0.903436	0.0124813
Brain	IBD.EUR.Inflammatory_Bowel_Disease	chr2:102336455-102336816	chr2:102952477-102954774	0.681721	0.000266109
Brain	IBD.EUR.Inflammatory_Bowel_Disease	chr6:20831034-20831982	chr6:20831265-20832213	0.685677	0.00630518
Brain	IBD.EUR.Inflammatory_Bowel_Disease	chr6:31493933-31495493	chr6:31461506-31463570	0.547731	0.775617
Brain	IBD.EUR.Ulcerative_Colitis	chr6:31116839-31117551	chr6:31084355-31085541	0.53348	0.0245101
Brain	IBD.EUR.Ulcerative_Colitis	chr8:81132090-81133198	chr8:82044325-82045853	0.809806	0.730805
Brain	IBD.EUR.Ulcerative_Colitis	chr6:32609247-32609821	chr6:32576790-32578945	0.756447	6.71677e-05
Brain	IGAP_Alzheimer	chr11:86102935-86104578	chr11:85813977-85815620	0.642348	0.0378673
Brain	IGAP_Alzheimer	chr17:4859994-4861234	chr17:4763283-4764529	0.900579	0.0115711
Brain	IGAP_Alzheimer	chr17:5305095-5307346	chr17:5208390-5210641	0.772824	0.048658
Brain	IGAP_Alzheimer	chr5:140345669-140347515	chr5:139724582-139728014	0.541941	0.924704
Brain	IGAP_Alzheimer	chr6:32604887-32605378	chr6:32570973-32573155	0.790898	0.983843
Brain	IGAP_Alzheimer	chr6:32589126-32589846	chr6:32555569-32558764	0.87424	0.00840905
Brain	IGAP_Alzheimer	chr6:32589948-32590547	chr6:32555569-32558764	0.832582	0.00908886
Brain	IGAP_Alzheimer	chr6:32603660-32604624	chr6:32570973-32573155	0.791645	4.86462e-07
Brain	IMMUNOBASE_Celiac_disease_hg19	chr2:181072046-181073048	chr2:181936773-181937775	0.510423	0.750044
Brain	IMMUNOBASE_Multiple_sclerosis_hg19	chr16:1014288-1015742	chr16:1064288-1065742	0.557463	0.443273
Brain	IMMUNOBASE_Multiple_sclerosis_hg19	chr6:29887115-29889160	chr6:29854726-29856951	0.647558	2.67858e-06
Brain	IMMUNOBASE_Multiple_sclerosis_hg19	chr6:29925931-29927699	chr6:29893663-29895476	0.999994	1.39888e-13
Brain	IMMUNOBASE_Multiple_sclerosis_hg19	chr6:31270660-31273031	chr6:31238437-31240918	0.985648	0.198425
Brain	IMMUNOBASE_Multiple_sclerosis_hg19	chr6:32529584-32530390	chr6:32496930-32499157	0.591253	NA
Brain	IMMUNOBASE_Multiple_sclerosis_hg19	chr6:32589126-32589846	chr6:32555569-32558764	0.880142	NA
Brain	IMMUNOBASE_Multiple_sclerosis_hg19	chr6:32589948-32590547	chr6:32555569-32558764	0.88514	NA
Brain	IMMUNOBASE_Multiple_sclerosis_hg19	chr6:32603660-32604624	chr6:32570973-32573155	0.915073	1.21962e-07
Brain	IMMUNOBASE_Multiple_sclerosis_hg19	chr6:32609247-32609821	chr6:32576790-32578945	0.785708	NA
Brain	IMMUNOBASE_Multiple_sclerosis_hg19	chr6:29964316-29966594	chr6:29932043-29935317	0.909876	0.0923275
Brain	IMMUNOBASE_Multiple_sclerosis_hg19	chr6:32584026-32584884	chr6:32551323-32552771	0.855436	NA
Brain	Jones_et_al_2016_Chronotype	chr1:150577284-150579703	chr1:150548809-150552179	0.500509	0.0196976
Brain	Jones_et_al_2016_Chronotype	chr12:45933447-45933980	chr12:46327230-46329580	0.616296	0.730329
Brain	MAGNETIC_CH2.DB.ratio	chr11:61814682-61816866	chr11:61582102-61585001	0.699899	1.53529e-05
Brain	MAGNETIC_HDL.C	chr9:37990139-37990641	chr9:37989986-37990739	0.57386	0.870371
Brain	MAGNETIC_HDL.C	chr11:61814682-61816866	chr11:61582102-61585001	0.643147	0.119844
Brain	MAGNETIC_IDL.TG	chr11:61814682-61816866	chr11:61582102-61585001	0.639701	0.634368
Brain	MAGNETIC_IDL.TG	chr1:55151689-55151968	chr1:55616794-55617882	0.518615	0.957306
Brain	MAGNETIC_IDL.TG	chr16:72071856-72074742	chr16:72105755-72108979	0.925733	0.924966
Brain	MAGNETIC_LDL.C	chr16:72071856-72074742	chr16:72105755-72108979	0.937376	0.896118
Brain	PGC_ADHD_EUR_2017	chr11:804989-805845	chr11:804989-806341	0.784948	0.994175
Brain	PGC_ADHD_EUR_2017	chr2:78592298-78593246	chr2:78819424-78820372	0.79061	0.29471
Brain	PGC_ADHD_EUR_2017	chr3:49724159-49724758	chr3:49760112-49762676	0.624748	0.995464
Brain	PGC_ADHD_EUR_2017	chr8:821972-823752	chr8:771972-773752	0.754314	0.128718
Brain	PGC_ADHD_EUR_2017	chr9:2117695-2118098	chr9:2117695-2118098	0.532161	NA
Brain	PGC_ADHD_EUR_2017	chr4:102616123-102616664	chr4:103537280-103537926	0.571667	0.135037
Brain	RA_OKADA_TRANS_ETHNIC	chr12:56029014-56030110	chr12:56422798-56423894	0.732575	0.517479
Brain	SSGAC_Education_Years_Pooled	chr17:45619845-45620665	chr17:43697211-43698031	0.759213	NA
Brain	SSGAC_Education_Years_Pooled	chr1:109983574-109983749	chr1:110526196-110529260	0.520188	0.830488
Brain	SSGAC_Education_Years_Pooled	chr10:12699529-12700872	chr10:12740111-12742871	0.703551	0.739019
Brain	SSGAC_Education_Years_Pooled	chr11:122202004-122203684	chr11:122072537-122074539	0.75317	0.710015
Brain	SSGAC_Education_Years_Pooled	chr12:120686068-120688119	chr12:121123781-121127091	0.797009	NA
Brain	SSGAC_Education_Years_Pooled	chr2:100286246-100286787	chr2:100902708-100903249	0.50531	0.0588384
Brain	SSGAC_Education_Years_Pooled	chr20:61270614-61272553	chr20:59845670-59847609	0.793222	NA
Brain	SSGAC_Education_Years_Pooled	chr22:39653309-39654084	chr22:40049314-40050089	0.744985	0.983016
Brain	SSGAC_Education_Years_Pooled	chr3:71497010-71499330	chr3:71544787-71548481	0.80447	0.669849
Brain	SSGAC_Education_Years_Pooled	chr4:3122012-3122464	chr4:3122963-3126467	0.585569	NA
Brain	SSGAC_Education_Years_Pooled	chr4:46379803-46380512	chr4:46381820-46382529	0.563242	NA
Brain	SSGAC_Education_Years_Pooled	chr4:158805935-158806453	chr4:159726236-159728128	0.702362	0.612097
Brain	SSGAC_Education_Years_Pooled	chr5:88839253-88839758	chr5:88135070-88135575	0.820881	0.850865
Brain	SSGAC_Education_Years_Pooled	chr6:65447842-65451170	chr6:66157735-66161063	0.730303	NA
Brain	SSGAC_Education_Years_Pooled	chr9:119298063-119298456	chr9:122060341-122060734	0.764987	NA
Brain	SSGAC_Education_Years_Pooled	chr12:56029014-56030110	chr12:56422798-56423894	0.663942	NA
Brain	SSGAC_Education_Years_Pooled	chr17:46285771-46286314	chr17:44363137-44363680	0.755208	0.529661
Brain	SSGAC_Education_Years_Pooled	chr17:46153697-46154681	chr17:44229729-44232294	0.582051	0.152241
Brain	SSGAC_Education_Years_Pooled	chr17:46158435-46159164	chr17:44234284-44237981	0.528068	0.565882
Brain	SSGAC_Education_Years_Pooled	chr17:46225115-46226032	chr17:44302399-44303686	0.734405	NA
Brain	SSGAC_Education_Years_Pooled	chr17:46286616-46287540	chr17:44363825-44364906	0.652256	NA
Brain	Shrine_30804560_FEV1	chr16:31117042-31117440	chr16:31128219-31131149	0.705934	0.14543
Brain	Shrine_30804560_FEV1	chr17:45619845-45620665	chr17:43697211-43698031	0.770939	0.00381914
Brain	Shrine_30804560_FEV1	chr3:71497010-71499330	chr3:71544787-71548481	0.699601	0.96864
Brain	Shrine_30804560_FEV1	chr1:20479744-20480521	chr1:20806237-20807014	0.764352	0.0229185
Brain	Shrine_30804560_FEV1	chr1:20480721-20481523	chr1:20807214-20808016	0.590046	0.00920241
Brain	Shrine_30804560_FEV1	chr12:56029014-56030110	chr12:56422798-56423894	0.542923	0.997555
Brain	Shrine_30804560_FEV1	chr1:26136932-26137776	chr1:26463423-26464267	0.831539	0.0343454
Brain	Shrine_30804560_FEV1	chr1:207309833-207310397	chr1:207482816-207486148	0.804918	0.873062
Brain	Shrine_30804560_FEV1	chr11:3013385-3014799	chr11:3034615-3036029	0.563953	6.18316e-07
Brain	Shrine_30804560_FEV1	chr11:61776840-61777498	chr11:61544312-61545558	0.823166	0.000473326
Brain	Shrine_30804560_FEV1	chr11:68869823-68870728	chr11:68636983-68638547	0.58919	0.152354
Brain	Shrine_30804560_FEV1	chr14:93039714-93041801	chr14:93505570-93508146	0.518056	0.0059061
Brain	Shrine_30804560_FEV1	chr15:77608120-77608757	chr15:77899028-77901331	0.627653	0.152354
Brain	Shrine_30804560_FEV1	chr15:77619779-77620908	chr15:77912121-77913250	0.5758	0.0733499
Brain	Shrine_30804560_FEV1	chr17:6548116-6548281	chr17:6451436-6453021	0.557655	0.0916411
Brain	Shrine_30804560_FEV1	chr17:46285771-46286314	chr17:44363137-44363680	0.900279	0.028626
Brain	Shrine_30804560_FEV1	chr19:10743842-10744647	chr19:10854518-10855690	0.726423	0.822948
Brain	Shrine_30804560_FEV1	chr19:30269101-30270916	chr19:30760008-30761823	0.540727	0.885964
Brain	Shrine_30804560_FEV1	chr2:48340662-48342858	chr2:48567801-48570015	0.645288	0.530878
Brain	Shrine_30804560_FEV1	chr20:25394224-25394461	chr20:25374860-25375097	0.620923	0.301439
Brain	Shrine_30804560_FEV1	chr22:27673383-27674047	chr22:28069380-28071378	0.521946	0.0473026
Brain	Shrine_30804560_FEV1	chr22:27674065-27675381	chr22:28069380-28071378	0.927758	0.0269786
Brain	Shrine_30804560_FEV1	chr3:98761807-98762218	chr3:98479991-98481267	0.575176	0.90954
Brain	Shrine_30804560_FEV1	chr4:1748416-1748979	chr4:1750143-1750706	0.57808	0.96434
Brain	Shrine_30804560_FEV1	chr4:145132281-145133647	chr4:146053433-146054799	0.735004	0.873771
Brain	Shrine_30804560_FEV1	chr5:140806756-140807663	chr5:140186341-140187248	0.822188	0.837541
Brain	Shrine_30804560_FEV1	chr7:100015094-100017789	chr7:99612717-99615412	0.637975	0.643103
Brain	Shrine_30804560_FEV1	chr8:12115702-12116425	chr8:11973045-11973934	0.828869	NA
Brain	Shrine_30804560_FEV1	chr9:87147730-87149556	chr9:89762609-89764582	0.934797	0.177271
Brain	Shrine_30804560_FEV1	chr9:96136628-96138159	chr9:98898910-98900808	0.597894	0.47401
Brain	Shrine_30804560_FEV1	chr1:20483740-20485376	chr1:20810022-20811916	0.75376	0.0792934
Brain	Shrine_30804560_FEV1	chr12:50528518-50528857	chr12:50922301-50922640	0.797629	0.511625
Brain	Shrine_30804560_FEV1	chr12:50529027-50530952	chr12:50922766-50924735	0.97559	0.599228
Brain	Shrine_30804560_FEV1	chr2:177551936-177553737	chr2:178416664-178418649	0.798358	0.00239656
Brain	Shrine_30804560_FEV1	chr14:104746312-104747907	chr14:105212457-105216517	0.932574	0.0497278
Brain	Shrine_30804560_FEV1	chr17:46153697-46154681	chr17:44229729-44232294	0.625407	4.35699e-05
Brain	Shrine_30804560_FEV1	chr17:46158435-46159164	chr17:44234284-44237981	0.567966	0.000830048
Brain	Shrine_30804560_FEV1	chr17:46225115-46226032	chr17:44302399-44303686	0.950353	1.10091e-06
Brain	Shrine_30804560_FEV1	chr17:46286616-46287540	chr17:44363825-44364906	0.658079	0.000140479
Brain	Shrine_30804560_FEV1	chr19:7223981-7225015	chr19:7223715-7225292	0.548244	0.701681
Brain	Shrine_30804560_FEV1	chr2:168632348-168633835	chr2:169488397-169491078	0.539227	0.28019
Brain	Shrine_30804560_FEV1	chr3:73509560-73510068	chr3:73557801-73559877	0.726204	2.39741e-07
Brain	Shrine_30804560_FEV1	chr3:197309534-197310559	chr3:197034825-197037662	0.606493	0.0289236
Brain	Shrine_30804560_FEV1	chr6:1777696-1777968	chr6:1777930-1778202	0.832885	0.29072
Brain	Shrine_30804560_FEV1	chr6:109721604-109721851	chr6:110042807-110043054	0.784882	0.444672
Brain	Shrine_30804560_FVC	chr16:31117042-31117440	chr16:31128219-31131149	0.725796	0.328336
Brain	Shrine_30804560_FVC	chr17:45619845-45620665	chr17:43697211-43698031	0.771978	0.0105654
Brain	Shrine_30804560_FVC	chr3:71497010-71499330	chr3:71544787-71548481	0.765722	0.992414
Brain	Shrine_30804560_FVC	chr1:20479744-20480521	chr1:20806237-20807014	0.753973	0.00359831
Brain	Shrine_30804560_FVC	chr6:32584026-32584884	chr6:32551323-32552771	0.697508	0.00388241
Brain	Shrine_30804560_FVC	chr1:26136932-26137776	chr1:26463423-26464267	0.810152	0.416422
Brain	Shrine_30804560_FVC	chr1:207309833-207310397	chr1:207482816-207486148	0.79682	0.992414
Brain	Shrine_30804560_FVC	chr11:68869823-68870728	chr11:68636983-68638547	0.523479	0.323593
Brain	Shrine_30804560_FVC	chr17:46285771-46286314	chr17:44363137-44363680	0.887042	0.0579298
Brain	Shrine_30804560_FVC	chr2:48340662-48342858	chr2:48567801-48570015	0.507877	0.912952
Brain	Shrine_30804560_FVC	chr20:25394224-25394461	chr20:25374860-25375097	0.542852	0.567513
Brain	Shrine_30804560_FVC	chr4:1748416-1748979	chr4:1750143-1750706	0.515388	0.992684
Brain	Shrine_30804560_FVC	chr5:140806756-140807663	chr5:140186341-140187248	0.548028	0.992684
Brain	Shrine_30804560_FVC	chr1:17140676-17141868	chr1:17467171-17468363	0.713867	0.521128
Brain	Shrine_30804560_FVC	chr1:20461530-20463456	chr1:20788023-20789949	0.659144	0.984654
Brain	Shrine_30804560_FVC	chr1:20483740-20485376	chr1:20810022-20811916	0.8277	0.0197494
Brain	Shrine_30804560_FVC	chr1:155254223-155256282	chr1:155224014-155226281	0.50851	NA
Brain	Shrine_30804560_FVC	chr10:71295132-71295769	chr10:73054889-73055526	0.805922	0.716734
Brain	Shrine_30804560_FVC	chr11:72629571-72630732	chr11:72339583-72341776	0.56734	0.0318697
Brain	Shrine_30804560_FVC	chr12:50528518-50528857	chr12:50922301-50922640	0.810483	0.245181
Brain	Shrine_30804560_FVC	chr12:50529027-50530952	chr12:50922766-50924735	0.977804	0.0690432
Brain	Shrine_30804560_FVC	chr12:93776186-93779349	chr12:94169962-94173355	0.73382	0.709031
Brain	Shrine_30804560_FVC	chr16:3295469-3296610	chr16:3345469-3346610	0.60532	0.451009
Brain	Shrine_30804560_FVC	chr16:3689511-3691451	chr16:3739512-3741452	0.613974	0.327005
Brain	Shrine_30804560_FVC	chr16:28537971-28539816	chr16:28548705-28551797	0.509475	0.447532
Brain	Shrine_30804560_FVC	chr16:69860251-69862707	chr16:69893196-69896790	0.523502	0.366527
Brain	Shrine_30804560_FVC	chr18:55732569-55733397	chr18:53398474-53401108	0.665268	NA
Brain	Shrine_30804560_FVC	chr19:36208762-36209812	chr19:36699664-36700714	0.938727	0.0233868
Brain	Shrine_30804560_FVC	chr2:134716695-134718600	chr2:135474265-135476277	0.514076	0.99958
Brain	Shrine_30804560_FVC	chr2:177551936-177553737	chr2:178416664-178418649	0.869021	0.00885046
Brain	Shrine_30804560_FVC	chr2:232446928-232448875	chr2:233311638-233313585	0.946182	0.0817796
Brain	Shrine_30804560_FVC	chr20:25251464-25252451	chr20:25232100-25233087	0.73032	0.99958
Brain	Shrine_30804560_FVC	chr20:48348906-48350755	chr20:46977649-46979498	0.5389	6.45637e-07
Brain	Shrine_30804560_FVC	chr20:57747820-57749735	chr20:56321801-56325014	0.780515	4.10701e-05
Brain	Shrine_30804560_FVC	chr3:33173163-33173768	chr3:33214515-33215925	0.614487	0.433818
Brain	Shrine_30804560_FVC	chr3:56995694-56996297	chr3:57029722-57030325	0.805928	0.340961
Brain	Shrine_30804560_FVC	chr3:98693021-98693388	chr3:98410742-98412626	0.691556	0.516291
Brain	Shrine_30804560_FVC	chr3:134598672-134599372	chr3:134317514-134318214	0.515349	0.366527
Brain	Shrine_30804560_FVC	chr3:157639582-157640342	chr3:157357371-157358131	0.527679	0.0813658
Brain	Shrine_30804560_FVC	chr4:150281701-150282273	chr4:151202853-151203425	0.508176	0.665247
Brain	Shrine_30804560_FVC	chr6:34924807-34925090	chr6:34892584-34892867	0.503223	0.992684
Brain	Shrine_30804560_FVC	chr7:44295153-44295419	chr7:44334752-44335018	0.642284	NA
Brain	Shrine_30804560_FVC	chr17:46153697-46154681	chr17:44229729-44232294	0.594785	2.76317e-05
Brain	Shrine_30804560_FVC	chr17:46158435-46159164	chr17:44234284-44237981	0.523604	0.000478063
Brain	Shrine_30804560_FVC	chr17:46225115-46226032	chr17:44302399-44303686	0.951375	4.58089e-05
Brain	Shrine_30804560_FVC	chr17:46286616-46287540	chr17:44363825-44364906	0.665242	0.000478063
Brain	Shrine_30804560_FVC	chr20:25254991-25256036	chr20:25234643-25237620	0.512788	0.597808
Brain	Shrine_30804560_FVC	chr3:197309534-197310559	chr3:197034825-197037662	0.605277	0.00420469
Brain	Shrine_30804560_PEF	chr17:45619845-45620665	chr17:43697211-43698031	0.766593	0.203538
Brain	Shrine_30804560_PEF	chr1:26136932-26137776	chr1:26463423-26464267	0.782607	0.0683088
Brain	Shrine_30804560_PEF	chr15:77608120-77608757	chr15:77899028-77901331	0.590544	0.169562
Brain	Shrine_30804560_PEF	chr15:77619779-77620908	chr15:77912121-77913250	0.504083	0.0584617
Brain	Shrine_30804560_PEF	chr17:46285771-46286314	chr17:44363137-44363680	0.881494	0.178722
Brain	Shrine_30804560_PEF	chr20:25394224-25394461	chr20:25374860-25375097	0.573364	0.922171
Brain	Shrine_30804560_PEF	chr3:98761807-98762218	chr3:98479991-98481267	0.549416	0.999535
Brain	Shrine_30804560_PEF	chr4:1748416-1748979	chr4:1750143-1750706	0.523794	0.842706
Brain	Shrine_30804560_PEF	chr4:145132281-145133647	chr4:146053433-146054799	0.728935	0.999535
Brain	Shrine_30804560_PEF	chr1:17140676-17141868	chr1:17467171-17468363	0.713575	0.824957
Brain	Shrine_30804560_PEF	chr2:177551936-177553737	chr2:178416664-178418649	0.753577	0.00388341
Brain	Shrine_30804560_PEF	chr20:25251464-25252451	chr20:25232100-25233087	0.628487	0.960406
Brain	Shrine_30804560_PEF	chr1:155016394-155018378	chr1:154988870-154990860	0.511065	NA
Brain	Shrine_30804560_PEF	chr11:10580364-10581061	chr11:10601911-10604361	0.611358	0.0443819
Brain	Shrine_30804560_PEF	chr12:105166720-105167118	chr12:105560258-105560896	0.646412	0.00388341
Brain	Shrine_30804560_PEF	chr12:110307357-110307768	chr12:110745036-110745573	0.528669	0.656941
Brain	Shrine_30804560_PEF	chr14:71468219-71470104	chr14:71934936-71936821	0.591675	0.190735
Brain	Shrine_30804560_PEF	chr14:104746312-104747907	chr14:105212457-105216517	0.939396	0.0724747
Brain	Shrine_30804560_PEF	chr15:56971469-56971985	chr15:57262968-57264445	0.526403	0.984568
Brain	Shrine_30804560_PEF	chr15:81009809-81010983	chr15:81302150-81303324	0.534005	0.00731391
Brain	Shrine_30804560_PEF	chr17:46153697-46154681	chr17:44229729-44232294	0.629619	0.00720383
Brain	Shrine_30804560_PEF	chr17:46158435-46159164	chr17:44234284-44237981	0.57095	0.0698954
Brain	Shrine_30804560_PEF	chr17:46225115-46226032	chr17:44302399-44303686	0.951891	0.00130486
Brain	Shrine_30804560_PEF	chr17:46286616-46287540	chr17:44363825-44364906	0.669523	0.253083
Brain	Shrine_30804560_PEF	chr17:47907842-47908431	chr17:45981884-45986323	0.721925	0.282057
Brain	Shrine_30804560_PEF	chr19:7223981-7225015	chr19:7223715-7225292	0.84988	0.383993
Brain	Shrine_30804560_PEF	chr2:53825479-53828040	chr2:54052616-54055990	0.564193	0.644269
Brain	Shrine_30804560_PEF	chr2:168632348-168633835	chr2:169488397-169491078	0.57041	0.448797
Brain	Shrine_30804560_PEF	chr2:217886915-217887456	chr2:218751638-218756377	0.679706	0.146073
Brain	Shrine_30804560_PEF	chr20:25254991-25256036	chr20:25234643-25237620	0.588237	0.812313
Brain	Shrine_30804560_PEF	chr20:34583104-34583590	chr20:33170902-33172128	0.804165	0.647788
Brain	Shrine_30804560_PEF	chr3:73509560-73510068	chr3:73557801-73559877	0.727557	2.12222e-05
Brain	Shrine_30804560_PEF	chr3:197309534-197310559	chr3:197034825-197037662	0.612488	0.0603004
Brain	Shrine_30804560_PEF	chr5:112896461-112897114	chr5:112230407-112233017	0.551624	0.509923
Brain	Shrine_30804560_PEF	chr5:157554094-157554822	chr5:156981081-156983026	0.718106	0.959359
Brain	Shrine_30804560_PEF	chr6:1777696-1777968	chr6:1777930-1778202	0.852766	0.302009
Brain	Shrine_30804560_PEF	chr6:27760932-27763072	chr6:27728711-27730851	0.529925	0.282057
Brain	Shrine_30804560_PEF	chr6:109721604-109721851	chr6:110042807-110043054	0.876538	0.448559
Brain	UKB_1160_Sleep_duration	chr8:8227108-8229488	chr8:8084502-8087010	0.820157	0.027407
Brain	UKB_1160_Sleep_duration	chr8:11457159-11457965	chr8:11313801-11315474	0.861607	0.00132898
Brain	UKB_1160_Sleep_duration	chr1:31201577-31203323	chr1:31674424-31676170	0.947613	0.00686713
Brain	UKB_1160_Sleep_duration	chr1:31207521-31208622	chr1:31680249-31681469	0.969145	0.116132
Brain	UKB_1160_Sleep_duration	chr1:31215532-31216130	chr1:31688379-31689509	0.839807	0.319947
Brain	UKB_1160_Sleep_duration	chr1:31227325-31228672	chr1:31700172-31701519	0.681914	0.593024
Brain	UKB_1160_Sleep_duration	chr1:31233727-31234594	chr1:31706574-31707441	0.859622	0.115662
Brain	UKB_1160_Sleep_duration	chr1:31238157-31239621	chr1:31711004-31712468	0.916899	0.677408
Brain	UKB_1160_Sleep_duration	chr1:244138335-244140299	chr1:244300428-244303601	0.85218	0.00242136
Brain	UKB_1160_Sleep_duration	chr11:113705231-113707563	chr11:113575953-113578285	0.918038	0.00243235
Brain	UKB_1160_Sleep_duration	chr11:113715170-113717322	chr11:113585411-113588044	0.959199	0.10796
Brain	UKB_1160_Sleep_duration	chr11:113723277-113724549	chr11:113593999-113595797	0.506732	0.285767
Brain	UKB_1160_Sleep_duration	chr13:55893874-55894695	chr13:56468008-56468829	0.655193	0.168702
Brain	UKB_1160_Sleep_duration	chr17:47323144-47324969	chr17:45400400-45402453	0.978715	0.312353
Brain	UKB_1160_Sleep_duration	chr6:41908871-41910179	chr6:41876609-41877917	0.584451	0.309471
Brain	UKB_1160_Sleep_duration	chr6:88983260-88983991	chr6:89692094-89693748	0.736101	0.0669082
Brain	UKB_1160_Sleep_duration	chr7:2068528-2070710	chr7:2108163-2110345	0.864291	0.149773
Brain	UKB_1160_Sleep_duration	chr8:11422773-11424921	chr8:11280282-11282430	0.927347	0.168702
Brain	UKB_1160_Sleep_duration	chr8:11428356-11430054	chr8:11285865-11288430	0.926355	0.458433
Brain	UKB_1160_Sleep_duration	chr8:11430201-11430480	chr8:11285865-11288430	0.924145	0.716788
Brain	UKB_1160_Sleep_duration	chr8:11448719-11450380	chr8:11305524-11307889	0.922103	0.00251969
Brain	UKB_1160_Sleep_duration	chr8:11451618-11452624	chr8:11309127-11310133	0.922118	3.38254e-06
Brain	UKB_1160_Sleep_duration	chr8:11454349-11455331	chr8:11311858-11312840	0.921697	0.168702
Brain	UKB_1160_Sleep_duration	chr8:11461875-11462116	chr8:11319384-11319625	0.768225	NA
Brain	UKB_1160_Sleep_duration	chr12:109461001-109464209	chr12:109898446-109902323	0.796233	0.652073
Brain	UKB_1160_Sleep_duration	chr8:11450725-11451322	chr8:11308234-11308831	0.644012	0.606703
Brain	UKB_1160_Sleep_duration	chr8:11464768-11464970	chr8:11322277-11322479	0.593611	0.984673
Brain	UKB_1180_Morning_or_evening_person_chronotype	chr8:8227108-8229488	chr8:8084502-8087010	0.754318	5.2806e-05
Brain	UKB_1180_Morning_or_evening_person_chronotype	chr8:11448719-11450380	chr8:11305524-11307889	0.534045	0.0395108
Brain	UKB_1180_Morning_or_evening_person_chronotype	chr8:11451618-11452624	chr8:11309127-11310133	0.535483	5.75015e-05
Brain	UKB_1180_Morning_or_evening_person_chronotype	chr8:11454349-11455331	chr8:11311858-11312840	0.540793	0.0122741
Brain	UKB_1180_Morning_or_evening_person_chronotype	chr11:66881182-66883779	chr11:66648653-66651555	0.685907	0.812959
Brain	UKB_1180_Morning_or_evening_person_chronotype	chr11:122307436-122311063	chr11:122178144-122181771	0.692688	0.878437
Brain	UKB_1180_Morning_or_evening_person_chronotype	chr11:122311327-122311502	chr11:122182035-122182210	0.633241	0.941218
Brain	UKB_1180_Morning_or_evening_person_chronotype	chr12:45933447-45933980	chr12:46327230-46329580	0.630989	0.759764
Brain	UKB_1180_Morning_or_evening_person_chronotype	chr12:90020100-90020681	chr12:90413877-90414458	0.727975	0.878437
Brain	UKB_1180_Morning_or_evening_person_chronotype	chr14:88790792-88791355	chr14:89257136-89257699	0.722157	0.941218
Brain	UKB_1180_Morning_or_evening_person_chronotype	chr14:100545916-100546296	chr14:101012196-101012700	0.529905	0.883483
Brain	UKB_1180_Morning_or_evening_person_chronotype	chr14:100546488-100548395	chr14:101012793-101014850	0.715531	0.826677
Brain	UKB_1180_Morning_or_evening_person_chronotype	chr16:630818-631407	chr16:679006-681438	0.536752	0.939679
Brain	UKB_1180_Morning_or_evening_person_chronotype	chr17:45947308-45947553	chr17:44024674-44024919	0.59524	6.48729e-08
Brain	UKB_1180_Morning_or_evening_person_chronotype	chr2:197283713-197284381	chr2:198148437-198149105	0.931607	0.514357
Brain	UKB_1180_Morning_or_evening_person_chronotype	chr3:138407837-138410646	chr3:138126679-138129488	0.800513	0.470384
Brain	UKB_1180_Morning_or_evening_person_chronotype	chr5:152438952-152440989	chr5:151818513-151820550	0.535331	0.842801
Brain	UKB_1180_Morning_or_evening_person_chronotype	chr6:12951247-12951931	chr6:12950958-12952163	0.76635	0.579646
Brain	UKB_1180_Morning_or_evening_person_chronotype	chr6:13119333-13119782	chr6:13119565-13121243	0.65484	0.579646
Brain	UKB_1180_Morning_or_evening_person_chronotype	chr7:102671409-102671985	chr7:102311856-102312487	0.596463	0.939679
Brain	UKB_1180_Morning_or_evening_person_chronotype	chr9:8132983-8133899	chr9:8132983-8133899	0.603719	0.621731
Brain	UKB_1180_Morning_or_evening_person_chronotype	chr9:37990139-37990641	chr9:37989986-37990739	0.721243	0.759764
Brain	UKB_1180_Morning_or_evening_person_chronotype	chr5:88839253-88839758	chr5:88135070-88135575	0.528937	0.812959
Brain	UKB_1180_Morning_or_evening_person_chronotype	chr2:198029685-198030205	chr2:198894059-198894929	0.502441	0.435639
Brain	UKB_1200_Sleeplessness_or_insomnia	chr1:1692301-1693412	chr1:1623715-1624893	0.935255	0.000436134
Brain	UKB_1200_Sleeplessness_or_insomnia	chr12:109458298-109459844	chr12:109896103-109897649	0.551154	0.462965
Brain	UKB_1200_Sleeplessness_or_insomnia	chr12:109461001-109464209	chr12:109898446-109902323	0.847329	0.164522
Brain	UKB_1200_Sleeplessness_or_insomnia	chr12:109596810-109599209	chr12:110034615-110037014	0.520027	0.144768
Brain	UKB_1200_Sleeplessness_or_insomnia	chr18:55334781-55334943	chr18:53001774-53002885	0.667195	0.52853
Brain	UKB_1200_Sleeplessness_or_insomnia	chr4:7312301-7314677	chr4:7314028-7316404	0.868763	0.000436134
Brain	UKB_1200_Sleeplessness_or_insomnia	chr4:7321985-7325311	chr4:7323712-7327038	0.889173	0.0406897
Brain	UKB_1200_Sleeplessness_or_insomnia	chr4:7326395-7328012	chr4:7328122-7329739	0.918146	0.00123117
Brain	UKB_1200_Sleeplessness_or_insomnia	chr4:7341988-7343705	chr4:7343715-7345432	0.748024	0.000678464
Brain	UKB_1200_Sleeplessness_or_insomnia	chr4:7360766-7362145	chr4:7362493-7363872	0.522241	0.000678464
Brain	UKB_1200_Sleeplessness_or_insomnia	chr4:7364556-7367056	chr4:7366283-7368783	0.865997	0.0215236
Brain	UKB_1200_Sleeplessness_or_insomnia	chr4:7381372-7382923	chr4:7382880-7384650	0.822976	0.00501286
Brain	UKB_1200_Sleeplessness_or_insomnia	chr5:141814308-141814823	chr5:141193549-141195163	0.574016	NA
Brain	UKB_1200_Sleeplessness_or_insomnia	chr9:8857777-8859459	chr9:8857777-8859459	0.985735	0.421771
Brain	UKB_20002_1065_self_reported_hypertension	chr4:26857710-26858367	chr4:26859281-26860455	0.592207	0.960156
Brain	UKB_20002_1065_self_reported_hypertension	chr3:53721885-53722300	chr3:53755912-53756327	0.726043	0.380824
Brain	UKB_20002_1065_self_reported_hypertension	chr8:8227108-8229488	chr8:8084502-8087010	0.961349	0.0118742
Brain	UKB_20002_1065_self_reported_hypertension	chr1:24847605-24849111	chr1:25174045-25176015	0.53331	0.136546
Brain	UKB_20002_1065_self_reported_hypertension	chr10:121215851-121217855	chr10:122975365-122977369	0.754052	0.29527
Brain	UKB_20002_1065_self_reported_hypertension	chr16:30633408-30635261	chr16:30644729-30646724	0.731312	0.856042
Brain	UKB_20002_1065_self_reported_hypertension	chr19:37311910-37313379	chr19:37802812-37804281	0.629182	0.187792
Brain	UKB_20002_1065_self_reported_hypertension	chr2:24840333-24842296	chr2:25063202-25065165	0.805499	0
Brain	UKB_20002_1065_self_reported_hypertension	chr2:26848196-26849809	chr2:27071064-27072677	0.565561	0.960156
Brain	UKB_20002_1065_self_reported_hypertension	chr2:26865456-26866037	chr2:27088324-27088905	0.509013	0.536249
Brain	UKB_20002_1065_self_reported_hypertension	chr2:26900661-26902889	chr2:27123529-27125757	0.557984	0.900974
Brain	UKB_20002_1065_self_reported_hypertension	chr3:124885872-124886994	chr3:124604201-124605851	0.731976	NA
Brain	UKB_20002_1065_self_reported_hypertension	chr4:102616123-102616664	chr4:103537280-103537926	0.642161	0.0013328
Brain	UKB_20002_1065_self_reported_hypertension	chr6:31356183-31357218	chr6:31322526-31326115	0.907603	0.848066
Brain	UKB_20002_1065_self_reported_hypertension	chr6:31357297-31357998	chr6:31322526-31326115	0.891558	0.00985172
Brain	UKB_20002_1065_self_reported_hypertension	chr6:125747410-125749372	chr6:126067451-126070581	0.779382	0.0397831
Brain	UKB_20002_1065_self_reported_hypertension	chr7:2360553-2360816	chr7:2400188-2400451	0.66576	0.0580924
Brain	UKB_20002_1065_self_reported_hypertension	chr7:151680329-151680918	chr7:151377204-151379029	0.664654	0.446314
Brain	UKB_20002_1065_self_reported_hypertension	chr8:9605683-9607179	chr8:9463193-9464689	0.688433	0.0841906
Brain	UKB_20002_1065_self_reported_hypertension	chr8:11450725-11451322	chr8:11308234-11308831	0.749193	0.562647
Brain	UKB_20002_1065_self_reported_hypertension	chr8:11464768-11464970	chr8:11322277-11322479	0.791073	0.0628644
Brain	UKB_20002_1065_self_reported_hypertension	chr8:81841286-81843111	chr8:82753309-82755464	0.645396	0.687799
Brain	UKB_20002_1065_self_reported_hypertension	chr8:142975256-142976102	chr8:144056673-144057519	0.691489	0.116387
Brain	UKB_20002_1065_self_reported_hypertension	chr7:100015094-100017789	chr7:99612717-99615412	0.603847	0.255234
Brain	UKB_20002_1111_self_reported_asthma	chr3:128099757-128101536	chr3:127818600-127820505	0.673432	0.998991
Brain	UKB_20002_1111_self_reported_asthma	chr11:61814682-61816866	chr11:61582102-61585001	0.655941	0.0586558
Brain	UKB_20002_1111_self_reported_asthma	chr6:26304615-26306204	chr6:26304843-26306432	0.988528	0.00409404
Brain	UKB_20002_1111_self_reported_asthma	chr6:33744674-33747639	chr6:33711882-33716308	0.866562	0.675989
Brain	UKB_20002_1111_self_reported_asthma	chr10:92591098-92593147	chr10:94350635-94353284	0.686333	0.298444
Brain	UKB_20002_1111_self_reported_asthma	chr4:145827399-145829391	chr4:146748551-146750543	0.936687	0.0754807
Brain	UKB_20002_1111_self_reported_asthma	chr9:129110094-129110725	chr9:131871569-131873028	0.719839	0.0335992
Brain	UKB_20002_1111_self_reported_asthma	chr12:56029014-56030110	chr12:56422798-56423894	0.579498	0.987221
Brain	UKB_20002_1261_self_reported_multiple_sclerosis	chr6:29925931-29927699	chr6:29893663-29895476	0.965462	9.91802e-06
Brain	UKB_20002_1261_self_reported_multiple_sclerosis	chr6:29964316-29966594	chr6:29932043-29935317	0.965846	0.00450994
Brain	UKB_20002_1261_self_reported_multiple_sclerosis	chr6:32584026-32584884	chr6:32551323-32552771	0.963408	0
Brain	UKB_20002_1265_self_reported_migraine	chr1:156502578-156502863	chr1:156472017-156474041	0.864998	0.45275
Brain	UKB_20002_1313_self_reported_ankylosing_spondylitis	chr6:28266321-28267974	chr6:28233989-28235874	0.814304	0.779487
Brain	UKB_20002_1453_self_reported_psoriasis	chr9:32516241-32517715	chr9:32516239-32517713	0.550361	0.265866
Brain	UKB_20002_1453_self_reported_psoriasis	chr9:108707729-108710051	chr9:111470009-111473100	0.51862	0.195395
Brain	UKB_20002_1463_self_reported_ulcerative_colitis	chr6:32609247-32609821	chr6:32576790-32578945	0.654938	2.32757e-07
Brain	UKB_20002_1464_self_reported_rheumatoid_arthritis	chr6:29925931-29927699	chr6:29893663-29895476	0.932187	0.000564101
Brain	UKB_20002_1464_self_reported_rheumatoid_arthritis	chr6:29964316-29966594	chr6:29932043-29935317	0.73702	0.524904
Brain	UKB_20002_1473_self_reported_high_cholesterol	chr17:47323144-47324969	chr17:45400400-45402453	0.917509	0.560137
Brain	UKB_20002_1473_self_reported_high_cholesterol	chr16:72071856-72074742	chr16:72105755-72108979	0.866923	0.850979
Brain	UKB_20002_1473_self_reported_high_cholesterol	chr1:16062132-16063053	chr1:16388627-16389548	0.836172	0.440123
Brain	UKB_20002_1473_self_reported_high_cholesterol	chr1:234657921-234658562	chr1:234791978-234794823	0.635143	NA
Brain	UKB_20002_1473_self_reported_high_cholesterol	chr10:93061879-93062551	chr10:94821636-94822308	0.606488	0.970959
Brain	UKB_20002_1473_self_reported_high_cholesterol	chr11:126413902-126417252	chr11:126283797-126287199	0.702001	0.895571
Brain	UKB_20002_1473_self_reported_high_cholesterol	chr2:21289959-21290675	chr2:21512831-21513547	0.532041	0.981212
Brain	UKB_20002_1473_self_reported_high_cholesterol	chr8:9219028-9219505	chr8:9076538-9077015	0.517848	0.627301
Brain	UKB_20016_Fluid_intelligence_score	chr5:88839253-88839758	chr5:88135070-88135575	0.597327	0.940695
Brain	UKB_20016_Fluid_intelligence_score	chr1:1658715-1659727	chr1:1590095-1591495	0.977426	0.000900723
Brain	UKB_20016_Fluid_intelligence_score	chr1:1728598-1729110	chr1:1659874-1661456	0.709784	0.168778
Brain	UKB_20016_Fluid_intelligence_score	chr1:20479744-20480521	chr1:20806237-20807014	0.811292	0.0305162
Brain	UKB_20016_Fluid_intelligence_score	chr1:20480721-20481523	chr1:20807214-20808016	0.700124	0.338664
Brain	UKB_20016_Fluid_intelligence_score	chr1:109314339-109314808	chr1:109856961-109857805	0.929154	0.590026
Brain	UKB_20016_Fluid_intelligence_score	chr10:97169366-97169907	chr10:98929123-98929664	0.526723	0.442233
Brain	UKB_20016_Fluid_intelligence_score	chr10:102449228-102449489	chr10:104208985-104209246	0.810504	0.944858
Brain	UKB_20016_Fluid_intelligence_score	chr12:15544746-15545257	chr12:15697680-15698218	0.557631	0.381009
Brain	UKB_20016_Fluid_intelligence_score	chr12:15570499-15572189	chr12:15723218-15725123	0.871041	0.40423
Brain	UKB_20016_Fluid_intelligence_score	chr12:122003924-122004629	chr12:122441818-122443350	0.588908	0.527733
Brain	UKB_20016_Fluid_intelligence_score	chr12:123121823-123122200	chr12:123605170-123606747	0.506295	0.904592
Brain	UKB_20016_Fluid_intelligence_score	chr16:69820453-69821812	chr16:69854203-69855715	0.563978	0.940695
Brain	UKB_20016_Fluid_intelligence_score	chr17:17830954-17831250	chr17:17733731-17735407	0.734172	0.331514
Brain	UKB_20016_Fluid_intelligence_score	chr2:116584895-116586707	chr2:117342471-117344283	0.794522	0.537918
Brain	UKB_20016_Fluid_intelligence_score	chr2:211729697-211731338	chr2:212594422-212596063	0.929011	0.483182
Brain	UKB_20016_Fluid_intelligence_score	chr5:67193027-67193250	chr5:66488557-66490275	0.602915	0.633334
Brain	UKB_20016_Fluid_intelligence_score	chr6:31113832-31115990	chr6:31081116-31083767	0.886026	0.00041777
Brain	UKB_20016_Fluid_intelligence_score	chr6:31116839-31117551	chr6:31084355-31085541	0.563538	0.00541348
Brain	UKB_20016_Fluid_intelligence_score	chr7:32774322-32776169	chr7:32813934-32815781	0.63638	0.259114
Brain	UKB_20016_Fluid_intelligence_score	chr7:44979454-44979951	chr7:45017136-45019564	0.509963	0.198638
Brain	UKB_20016_Fluid_intelligence_score	chr9:129110094-129110725	chr9:131871569-131873028	0.707319	0.483666
Brain	UKB_20016_Fluid_intelligence_score	chr1:20461530-20463456	chr1:20788023-20789949	0.652062	0.553981
Brain	UKB_20016_Fluid_intelligence_score	chr1:20483740-20485376	chr1:20810022-20811916	0.708535	0.105018
Brain	UKB_20127_Neuroticism_score	chr11:112997136-112997470	chr11:112867858-112868192	0.725133	0.856039
Brain	UKB_20127_Neuroticism_score	chr11:120168766-120170564	chr11:120039437-120041272	0.708297	0.208274
Brain	UKB_20127_Neuroticism_score	chr12:124591851-124593022	chr12:125076397-125077568	0.503236	NA
Brain	UKB_20127_Neuroticism_score	chr15:77720148-77720383	chr15:78012490-78012725	0.600148	0.269563
Brain	UKB_20127_Neuroticism_score	chr16:31117042-31117440	chr16:31128219-31131149	0.747643	0.188463
Brain	UKB_20127_Neuroticism_score	chr17:45619845-45620665	chr17:43697211-43698031	0.779005	0.13428
Brain	UKB_20127_Neuroticism_score	chr5:148319636-148320483	chr5:147699199-147700654	0.760667	0.00340925
Brain	UKB_20127_Neuroticism_score	chr7:24700561-24702350	chr7:24740180-24742365	0.607793	0.933251
Brain	UKB_20127_Neuroticism_score	chr8:8227108-8229488	chr8:8084502-8087010	0.994751	6.68427e-06
Brain	UKB_20127_Neuroticism_score	chr8:11457159-11457965	chr8:11313801-11315474	0.89839	0.000132761
Brain	UKB_20127_Neuroticism_score	chr8:11465073-11467719	chr8:11322582-11325228	0.605086	0.623652
Brain	UKB_20127_Neuroticism_score	chr9:117736506-117736951	chr9:120498784-120499229	0.542333	0.972997
Brain	UKB_20127_Neuroticism_score	chr7:2068528-2070710	chr7:2108163-2110345	0.55625	0.243737
Brain	UKB_20127_Neuroticism_score	chr8:11422773-11424921	chr8:11280282-11282430	0.766476	7.86819e-07
Brain	UKB_20127_Neuroticism_score	chr8:11428356-11430054	chr8:11285865-11288430	0.76638	0.00374629
Brain	UKB_20127_Neuroticism_score	chr8:11430201-11430480	chr8:11285865-11288430	0.760507	0.614959
Brain	UKB_20127_Neuroticism_score	chr8:11448719-11450380	chr8:11305524-11307889	0.759658	5.75877e-11
Brain	UKB_20127_Neuroticism_score	chr8:11451618-11452624	chr8:11309127-11310133	0.759938	0
Brain	UKB_20127_Neuroticism_score	chr8:11454349-11455331	chr8:11311858-11312840	0.782148	1.23547e-07
Brain	UKB_20127_Neuroticism_score	chr8:11461875-11462116	chr8:11319384-11319625	0.517122	NA
Brain	UKB_20127_Neuroticism_score	chr2:211729697-211731338	chr2:212594422-212596063	0.927273	0.789364
Brain	UKB_20127_Neuroticism_score	chr8:11464768-11464970	chr8:11322277-11322479	0.506423	0.00532094
Brain	UKB_20127_Neuroticism_score	chr17:46285771-46286314	chr17:44363137-44363680	0.828169	0.000876707
Brain	UKB_20127_Neuroticism_score	chr17:46153697-46154681	chr17:44229729-44232294	0.590641	0.00244581
Brain	UKB_20127_Neuroticism_score	chr17:46158435-46159164	chr17:44234284-44237981	0.541095	0.111892
Brain	UKB_20127_Neuroticism_score	chr17:46225115-46226032	chr17:44302399-44303686	0.83522	0.00103117
Brain	UKB_20127_Neuroticism_score	chr17:46286616-46287540	chr17:44363825-44364906	0.64736	0.0193247
Brain	UKB_20127_Neuroticism_score	chr6:27760932-27763072	chr6:27728711-27730851	0.507091	0.740174
Brain	UKB_6152_8_diagnosed_by_doctor_Asthma	chr3:128099757-128101536	chr3:127818600-127820505	0.66859	0.986292
Brain	UKB_6152_8_diagnosed_by_doctor_Asthma	chr11:61814682-61816866	chr11:61582102-61585001	0.65741	0.0557809
Brain	UKB_6152_8_diagnosed_by_doctor_Asthma	chr6:26304615-26306204	chr6:26304843-26306432	0.983459	0.00540159
Brain	UKB_6152_8_diagnosed_by_doctor_Asthma	chr6:33744674-33747639	chr6:33711882-33716308	0.825828	0.530069
Brain	UKB_6152_8_diagnosed_by_doctor_Asthma	chr10:92591098-92593147	chr10:94350635-94353284	0.704726	0.287963
Brain	UKB_6152_8_diagnosed_by_doctor_Asthma	chr4:145827399-145829391	chr4:146748551-146750543	0.951486	0.0637325
Brain	UKB_6152_8_diagnosed_by_doctor_Asthma	chr9:129110094-129110725	chr9:131871569-131873028	0.736292	0.0237725
Brain	UKB_6152_8_diagnosed_by_doctor_Asthma	chr12:56029014-56030110	chr12:56422798-56423894	0.585232	0.978746
Brain	UKB_6152_8_diagnosed_by_doctor_Asthma	chr2:111534768-111535388	chr2:112292345-112293197	0.521319	NA
Brain	UKB_6152_9_diagnosed_by_doctor_Hayfever_allergic_rhinitis_or_eczema	chr12:56029014-56030110	chr12:56422798-56423894	0.536047	0.986358
Brain	UKB_6152_9_diagnosed_by_doctor_Hayfever_allergic_rhinitis_or_eczema	chr18:3873236-3873370	chr18:3873236-3873370	0.625183	0.000137009
Brain	UKB_6152_9_diagnosed_by_doctor_Hayfever_allergic_rhinitis_or_eczema	chr2:111534768-111535388	chr2:112292345-112293197	0.846871	NA
Brain	UKB_6152_9_diagnosed_by_doctor_Hayfever_allergic_rhinitis_or_eczema	chr2:228017635-228018529	chr2:228882351-228883245	0.578555	0.856275
Brain	UKB_6152_9_diagnosed_by_doctor_Hayfever_allergic_rhinitis_or_eczema	chr6:33426801-33427902	chr6:33394578-33395679	0.696877	0.658936
Brain	UKB_6152_9_diagnosed_by_doctor_Hayfever_allergic_rhinitis_or_eczema	chr8:22547724-22547954	chr8:22405237-22405467	0.525698	0.986358
Brain	UKB_6152_9_diagnosed_by_doctor_Hayfever_allergic_rhinitis_or_eczema	chr9:128898400-128899758	chr9:131660679-131662888	0.791571	0.0876816
Brain	pgc.scz2	chr1:2442049-2442552	chr1:2373488-2373991	0.657516	0.404751
Brain	pgc.scz2	chr1:243792822-243793271	chr1:243953433-243956875	0.562268	0.872605
Brain	pgc.scz2	chr11:46491532-46493164	chr11:46513082-46515757	0.500085	0.0321747
Brain	pgc.scz2	chr11:132632342-132634210	chr11:132502237-132504105	0.615177	0.995083
Brain	pgc.scz2	chr12:123134748-123135102	chr12:123619280-123619665	0.523374	0.727373
Brain	pgc.scz2	chr16:4372196-4374119	chr16:4422197-4424120	0.749041	0.793262
Brain	pgc.scz2	chr16:4409428-4410046	chr16:4458942-4461771	0.866625	0.613504
Brain	pgc.scz2	chr16:4415099-4416627	chr16:4464893-4467612	0.74809	0.593823
Brain	pgc.scz2	chr16:29920015-29922021	chr16:29931336-29933342	0.522206	0.881628
Brain	pgc.scz2	chr16:89360978-89361358	chr16:89427386-89428414	0.596618	NA
Brain	pgc.scz2	chr17:20008496-20009312	chr17:19911809-19912625	0.692024	0.863955
Brain	pgc.scz2	chr17:20009401-20011800	chr17:19912714-19915730	0.576253	0.928361
Brain	pgc.scz2	chr2:25125043-25125409	chr2:25347912-25348278	0.511188	0.881628
Brain	pgc.scz2	chr2:197626725-197629161	chr2:198491449-198493885	0.622564	NA
Brain	pgc.scz2	chr2:197807285-197807465	chr2:198672009-198672189	0.840808	0.692474
Brain	pgc.scz2	chr2:232870378-232870775	chr2:233735088-233735485	0.534737	0.958372
Brain	pgc.scz2	chr2:232904056-232904486	chr2:233768766-233769196	0.519644	0.747246
Brain	pgc.scz2	chr20:38758829-38760002	chr20:37387472-37388645	0.697934	0.0259419
Brain	pgc.scz2	chr22:41325629-41328024	chr22:41721633-41724828	0.563792	0.994643
Brain	pgc.scz2	chr22:41857797-41858032	chr22:42252308-42254304	0.543837	0.53322
Brain	pgc.scz2	chr3:53223034-53223249	chr3:53256042-53257265	0.670113	0.618669
Brain	pgc.scz2	chr3:128099757-128101536	chr3:127818600-127820505	0.908093	3.54504e-07
Brain	pgc.scz2	chr4:26857710-26858367	chr4:26859281-26860455	0.731887	0.669798
Brain	pgc.scz2	chr4:169344665-169344909	chr4:170265816-170266060	0.693844	0.881628
Brain	pgc.scz2	chr5:154219748-154220732	chr5:153599308-153602741	0.505703	0.994643
Brain	pgc.scz2	chr9:128891442-128893825	chr9:131653582-131656104	0.78551	0.0453861
Brain	pgc.scz2	chr11:63849302-63850268	chr11:63616774-63617740	0.742991	0.958372
Brain	pgc.scz2	chr8:8227108-8229488	chr8:8084502-8087010	0.950734	0.090393
Brain	pgc.scz2	chr3:71497010-71499330	chr3:71544787-71548481	0.721963	0.992539
Brain	pgc.scz2	chr9:128898400-128899758	chr9:131660679-131662888	0.596095	0.499119
Brain	pgc.scz2	chr5:140806756-140807663	chr5:140186341-140187248	0.562474	0.958372
Heart	BD_PGC	chr1:41382460-41383419	chr1:41848108-41849150	0.745102	0.00627827
Heart	BD_PGC	chr11:61841357-61843007	chr11:61608829-61610479	0.651816	0.0634958
Heart	BD_PGC	chr11:61853321-61854548	chr11:61620793-61622234	0.658319	0.333656
Heart	BD_PGC	chr2:96808758-96809234	chr2:97474495-97476676	0.788796	0.40368
Heart	BD_PGC	chr1:11797225-11798164	chr1:11855867-11858601	0.71903	0.333656
Heart	BD_PGC	chr17:40058055-40059070	chr17:38214308-38215406	0.552576	0.0634958
Heart	CARDIoGRAM_C4D_CAD_ADDITIVE	chr2:85591833-85592158	chr2:85818956-85819281	0.504788	0.902475
Heart	CARDIoGRAM_C4D_CAD_ADDITIVE	chr2:203035964-203038155	chr2:203900687-203902878	0.739916	0.00332531
Heart	CARDIoGRAM_C4D_CAD_ADDITIVE	chr6:31356020-31358338	chr6:31322526-31326115	0.568214	0.0221002
Heart	CNCR_Insomnia_all	chr1:22081853-22082215	chr1:22408346-22408708	0.806154	0.860799
Heart	EAGLE_Eczema	chr11:118921115-118923421	chr11:118791824-118794147	0.668855	0.952786
Heart	EAGLE_Eczema	chr5:132489445-132490838	chr5:131825137-131827550	0.622615	0.141974
Heart	EAGLE_Eczema	chr5:132495074-132497803	chr5:131830672-131834218	0.622165	0.670265
Heart	EAGLE_Eczema	chr11:76587875-76589830	chr11:76298242-76301440	0.513088	0.580955
Heart	IBD.EUR.Crohns_Disease	chr11:61841357-61843007	chr11:61608829-61610479	0.618687	0.0958452
Heart	IBD.EUR.Crohns_Disease	chr11:76587875-76589830	chr11:76298242-76301440	0.522294	0.949255
Heart	IBD.EUR.Crohns_Disease	chr12:12992081-12993645	chr12:13144197-13146579	0.523141	0.778435
Heart	IBD.EUR.Crohns_Disease	chr17:42378186-42382149	chr17:40530170-40534855	0.732155	0.667034
Heart	IBD.EUR.Crohns_Disease	chr17:42382150-42382704	chr17:40530170-40534855	0.713224	0.955479
Heart	IBD.EUR.Inflammatory_Bowel_Disease	chr11:76587875-76589830	chr11:76298242-76301440	0.518097	0.515451
Heart	IBD.EUR.Inflammatory_Bowel_Disease	chr17:42378186-42382149	chr17:40530170-40534855	0.730888	0.501699
Heart	IBD.EUR.Inflammatory_Bowel_Disease	chr17:42382150-42382704	chr17:40530170-40534855	0.729957	0.987009
Heart	IBD.EUR.Inflammatory_Bowel_Disease	chr17:40058055-40059070	chr17:38214308-38215406	0.548043	0.146301
Heart	IBD.EUR.Ulcerative_Colitis	chr17:42378186-42382149	chr17:40530170-40534855	0.816436	0.551385
Heart	IBD.EUR.Ulcerative_Colitis	chr17:42382150-42382704	chr17:40530170-40534855	0.797292	0.935821
Heart	IBD.EUR.Ulcerative_Colitis	chr17:40058055-40059070	chr17:38214308-38215406	0.587746	0.270348
Heart	IGAP_Alzheimer	chr1:207811300-207813216	chr1:207983509-207986681	0.617332	0.0875075
Heart	IGAP_Alzheimer	chr11:86141415-86141824	chr11:85851396-85853068	0.66997	0.316233
Heart	IGAP_Alzheimer	chr6:32588277-32590987	chr6:32555569-32558764	0.702598	NA
Heart	IGAP_Alzheimer	chr6:32603270-32605259	chr6:32570973-32573155	0.821403	NA
Heart	IMMUNOBASE_Celiac_disease_hg19	chr6:139156300-139157979	chr6:139477437-139479116	0.565318	0.759837
Heart	IMMUNOBASE_Multiple_sclerosis_hg19	chr17:42378186-42382149	chr17:40530170-40534855	0.717741	0.884295
Heart	IMMUNOBASE_Multiple_sclerosis_hg19	chr17:42382150-42382704	chr17:40530170-40534855	0.556311	0.299356
Heart	IMMUNOBASE_Multiple_sclerosis_hg19	chr3:119523334-119525798	chr3:119242181-119244645	0.683662	0.771386
Heart	IMMUNOBASE_Multiple_sclerosis_hg19	chr6:29925918-29927625	chr6:29893663-29895476	0.755352	3.20315e-06
Heart	IMMUNOBASE_Multiple_sclerosis_hg19	chr6:32521275-32522926	chr6:32489052-32490703	1	NA
Heart	IMMUNOBASE_Multiple_sclerosis_hg19	chr6:32529153-32531380	chr6:32496930-32499157	0.99992	NA
Heart	IMMUNOBASE_Multiple_sclerosis_hg19	chr6:32583718-32584158	chr6:32551323-32552771	0.934278	NA
Heart	IMMUNOBASE_Multiple_sclerosis_hg19	chr6:32584368-32584970	chr6:32551323-32552771	0.9475	NA
Heart	IMMUNOBASE_Multiple_sclerosis_hg19	chr6:32588277-32590987	chr6:32555569-32558764	0.999831	NA
Heart	IMMUNOBASE_Multiple_sclerosis_hg19	chr6:32603270-32605259	chr6:32570973-32573155	0.967073	0.353424
Heart	IMMUNOBASE_Multiple_sclerosis_hg19	chr6:32609068-32610594	chr6:32576790-32578945	0.957979	NA
Heart	MAGNETIC_CH2.DB.ratio	chr11:61841357-61843007	chr11:61608829-61610479	0.531455	9.53181e-06
Heart	MAGNETIC_HDL.C	chr11:61841357-61843007	chr11:61608829-61610479	0.566371	0.154183
Heart	MAGNETIC_IDL.TG	chr11:61841357-61843007	chr11:61608829-61610479	0.521565	0.26085
Heart	MAGNETIC_IDL.TG	chr1:25266467-25266924	chr1:25592922-25593505	0.824276	0.94826
Heart	SSGAC_Depressive_Symptoms	chr15:38564141-38564511	chr15:38854600-38856876	0.734417	0.0943565
Heart	SSGAC_Depressive_Symptoms	chr6:37697833-37699273	chr6:37665578-37667265	0.841765	NA
Heart	SSGAC_Education_Years_Pooled	chr1:41382460-41383419	chr1:41848108-41849150	0.586185	NA
Heart	SSGAC_Education_Years_Pooled	chr1:8318036-8319000	chr1:8377619-8379060	0.52615	0.370183
Heart	SSGAC_Education_Years_Pooled	chr10:63628290-63631881	chr10:65388050-65391664	0.694369	0.271782
Heart	SSGAC_Education_Years_Pooled	chr15:66658049-66658272	chr15:66950387-66950610	0.663574	NA
Heart	SSGAC_Education_Years_Pooled	chr2:10811397-10812454	chr2:10950172-10953735	0.523062	NA
Heart	SSGAC_Education_Years_Pooled	chr2:161159619-161161742	chr2:162016130-162018253	0.782597	0.114911
Heart	SSGAC_Education_Years_Pooled	chr6:32636460-32638307	chr6:32604102-32606091	0.565956	NA
Heart	SSGAC_Education_Years_Pooled	chr6:32667863-32668389	chr6:32634608-32636213	0.786111	NA
Heart	Shrine_30804560_FEV1	chr1:207811300-207813216	chr1:207983509-207986681	0.530817	0.477454
Heart	Shrine_30804560_FEV1	chr1:9277676-9278692	chr1:9337735-9338919	0.811483	NA
Heart	Shrine_30804560_FEV1	chr10:12241217-12243506	chr10:12282999-12285505	0.522868	0.146811
Heart	Shrine_30804560_FEV1	chr10:44576037-44578677	chr10:45071485-45074125	0.567032	0.0559787
Heart	Shrine_30804560_FEV1	chr11:66417759-66418217	chr11:66184771-66186624	0.568482	0.00749742
Heart	Shrine_30804560_FEV1	chr16:69529668-69531389	chr16:69563571-69565330	0.534968	0.296049
Heart	Shrine_30804560_FEV1	chr18:22606621-22607045	chr18:20186584-20187008	0.603848	0.775145
Heart	Shrine_30804560_FEV1	chr20:25380497-25381201	chr20:25361133-25361837	0.696996	NA
Heart	Shrine_30804560_FEV1	chr22:27667071-27667689	chr22:28063034-28063652	0.957046	0.599878
Heart	Shrine_30804560_FEV1	chr22:27784375-27786240	chr22:28179694-28182328	0.665496	NA
Heart	Shrine_30804560_FEV1	chr3:98731956-98734459	chr3:98450730-98453535	0.604851	0.979555
Heart	Shrine_30804560_FEV1	chr4:139999079-139999460	chr4:140920233-140920614	0.506091	0.954737
Heart	Shrine_30804560_FEV1	chr4:173696846-173700130	chr4:174617997-174621281	0.791465	0.1339
Heart	Shrine_30804560_FEV1	chr6:139533247-139534687	chr6:139853894-139856113	0.670396	0.42861
Heart	Shrine_30804560_FEV1	chr12:117041844-117043016	chr12:117479649-117480821	0.833213	0.11253
Heart	Shrine_30804560_FEV1	chr20:57747490-57749713	chr20:56321801-56325014	0.828514	NA
Heart	Shrine_30804560_FEV1	chr15:64872645-64874270	chr15:65164386-65166469	0.955493	0.193297
Heart	Shrine_30804560_FEV1	chr3:57895384-57895761	chr3:57881111-57881488	0.735742	0.00019301
Heart	Shrine_30804560_FEV1	chr3:73516088-73517674	chr3:73565239-73566834	0.999586	0.110227
Heart	Shrine_30804560_FEV1	chr6:32636460-32638307	chr6:32604102-32606091	0.834842	2.62263e-09
Heart	Shrine_30804560_FEV1	chr6:32667863-32668389	chr6:32634608-32636213	0.912297	7.34377e-06
Heart	Shrine_30804560_FVC	chr1:207811300-207813216	chr1:207983509-207986681	0.546978	0.209435
Heart	Shrine_30804560_FVC	chr17:4162431-4163972	chr17:4063677-4067266	0.722422	0.849789
Heart	Shrine_30804560_FVC	chr6:32521275-32522926	chr6:32489052-32490703	0.919731	0.424532
Heart	Shrine_30804560_FVC	chr6:32583718-32584158	chr6:32551323-32552771	0.79388	0.193256
Heart	Shrine_30804560_FVC	chr6:32584368-32584970	chr6:32551323-32552771	0.740321	0.00522668
Heart	Shrine_30804560_FVC	chr1:9277676-9278692	chr1:9337735-9338919	0.697286	NA
Heart	Shrine_30804560_FVC	chr11:66417759-66418217	chr11:66184771-66186624	0.56585	0.025938
Heart	Shrine_30804560_FVC	chr16:69529668-69531389	chr16:69563571-69565330	0.512937	0.0976763
Heart	Shrine_30804560_FVC	chr4:173696846-173700130	chr4:174617997-174621281	0.781345	0.0167591
Heart	Shrine_30804560_FVC	chr6:139533247-139534687	chr6:139853894-139856113	0.639152	0.508431
Heart	Shrine_30804560_FVC	chr1:16895062-16897280	chr1:17221442-17224015	0.824352	0.328413
Heart	Shrine_30804560_FVC	chr1:112713694-112715190	chr1:113256192-113257885	0.772675	0.53047
Heart	Shrine_30804560_FVC	chr10:30973432-30975706	chr10:31262019-31264636	0.747553	0.339419
Heart	Shrine_30804560_FVC	chr12:114396533-114396763	chr12:114834159-114835035	0.502686	0.326081
Heart	Shrine_30804560_FVC	chr12:117041844-117043016	chr12:117479649-117480821	0.897147	0.0840837
Heart	Shrine_30804560_FVC	chr17:17830660-17832093	chr17:17733731-17735407	0.849849	0.0446302
Heart	Shrine_30804560_FVC	chr17:46043996-46045343	chr17:44119609-44122709	0.677231	0.0229092
Heart	Shrine_30804560_FVC	chr17:81401692-81401912	chr17:79375492-79376096	0.793399	0.554787
Heart	Shrine_30804560_FVC	chr18:8805805-8806595	chr18:8805803-8806593	0.53873	0.13326
Heart	Shrine_30804560_FVC	chr2:48339114-48339371	chr2:48566253-48566510	0.571937	0.488143
Heart	Shrine_30804560_FVC	chr20:34376124-34376895	chr20:32963930-32965386	0.610674	0.260653
Heart	Shrine_30804560_FVC	chr20:57747490-57749713	chr20:56321801-56325014	0.995252	NA
Heart	Shrine_30804560_FVC	chr3:98692116-98693782	chr3:98410742-98412626	0.679484	0.954045
Heart	Shrine_30804560_FVC	chr3:98746773-98747675	chr3:98465617-98466519	0.744422	0.260653
Heart	Shrine_30804560_FVC	chr3:122577063-122578223	chr3:122295910-122297530	0.627785	NA
Heart	Shrine_30804560_FVC	chr3:138348784-138351256	chr3:138067544-138070098	0.575758	0.534647
Heart	Shrine_30804560_FVC	chr5:132432831-132433585	chr5:131768445-131769341	0.591169	0.965446
Heart	Shrine_30804560_FVC	chr3:57895384-57895761	chr3:57881111-57881488	0.731028	0.0239595
Heart	Shrine_30804560_PEF	chr15:75054325-75054587	chr15:75346666-75346928	0.639999	0.00862739
Heart	Shrine_30804560_PEF	chr11:66417759-66418217	chr11:66184771-66186624	0.552404	0.0023447
Heart	Shrine_30804560_PEF	chr20:25380497-25381201	chr20:25361133-25361837	0.533184	NA
Heart	Shrine_30804560_PEF	chr1:16895062-16897280	chr1:17221442-17224015	0.794765	0.276477
Heart	Shrine_30804560_PEF	chr18:8805805-8806595	chr18:8805803-8806593	0.531062	0.0364359
Heart	Shrine_30804560_PEF	chr3:98746773-98747675	chr3:98465617-98466519	0.699705	0.990914
Heart	Shrine_30804560_PEF	chr13:91346739-91348063	chr13:91998814-92001152	0.907389	0.484506
Heart	Shrine_30804560_PEF	chr15:64872645-64874270	chr15:65164386-65166469	0.974208	0.096622
Heart	Shrine_30804560_PEF	chr15:71139870-71140193	chr15:71432209-71432532	0.512065	NA
Heart	Shrine_30804560_PEF	chr19:4455023-4457776	chr19:4454643-4457798	0.952633	0.089133
Heart	Shrine_30804560_PEF	chr2:96198850-96199226	chr2:96864588-96864964	0.50578	0.0032046
Heart	Shrine_30804560_PEF	chr2:190188738-190189527	chr2:191053464-191054253	0.557482	0.739652
Heart	Shrine_30804560_PEF	chr22:49948395-49949835	chr22:50341030-50343920	0.719566	0.000706418
Heart	Shrine_30804560_PEF	chr3:57895384-57895761	chr3:57881111-57881488	0.736634	0.226169
Heart	Shrine_30804560_PEF	chr3:73516088-73517674	chr3:73565239-73566834	0.999616	0.0302216
Heart	Shrine_30804560_PEF	chr5:148825312-148828645	chr5:148204875-148209462	0.658632	0.429787
Heart	Shrine_30804560_PEF	chr5:151237347-151239485	chr5:150616763-150619046	0.559634	0.0103485
Heart	Shrine_30804560_PEF	chr6:32636460-32638307	chr6:32604102-32606091	0.906767	2.93543e-13
Heart	Shrine_30804560_PEF	chr6:32666831-32667324	chr6:32634608-32636213	0.735341	0.0469352
Heart	Shrine_30804560_PEF	chr6:32667863-32668389	chr6:32634608-32636213	0.962087	1.11573e-09
Heart	Shrine_30804560_PEF	chr6:163262790-163265005	chr6:163680772-163686041	0.578673	0.950713
Heart	Shrine_30804560_PEF	chr8:51926246-51926585	chr8:52838806-52839145	0.798223	0.686775
Heart	Shrine_30804560_PEF	chr8:124840123-124840396	chr8:125852365-125853178	0.947918	0.0207454
Heart	UKB_1160_Sleep_duration	chr8:8227183-8229385	chr8:8084502-8087010	0.748378	0.0308888
Heart	UKB_1160_Sleep_duration	chr11:47783109-47785519	chr11:47804661-47807071	0.565761	0.892019
Heart	UKB_1160_Sleep_duration	chr17:4162431-4163972	chr17:4063677-4067266	0.878094	0.602121
Heart	UKB_1160_Sleep_duration	chr18:75455678-75457219	chr18:73166417-73169174	0.652873	0.0185226
Heart	UKB_1160_Sleep_duration	chr3:178846306-178848291	chr3:178564094-178566079	0.940508	0.0357428
Heart	UKB_1160_Sleep_duration	chr5:102797921-102798386	chr5:102133625-102134817	0.669328	0.843801
Heart	UKB_1180_Morning_or_evening_person_chronotype	chr8:8227183-8229385	chr8:8084502-8087010	0.708916	0.441987
Heart	UKB_1180_Morning_or_evening_person_chronotype	chr1:15596453-15597721	chr1:15922948-15924216	0.582139	0.841366
Heart	UKB_1180_Morning_or_evening_person_chronotype	chr11:30453444-30454226	chr11:30474991-30476827	0.593591	0.737849
Heart	UKB_1180_Morning_or_evening_person_chronotype	chr3:172647292-172650040	chr3:172365082-172367830	0.736736	NA
Heart	UKB_1180_Morning_or_evening_person_chronotype	chr7:102671439-102671997	chr7:102311856-102312487	0.751389	0.242742
Heart	UKB_1180_Morning_or_evening_person_chronotype	chr9:136361129-136363607	chr9:139255015-139258124	0.642867	0.356137
Heart	UKB_1200_Sleeplessness_or_insomnia	chr3:49198588-49200391	chr3:49236021-49237967	0.533018	0.015801
Heart	UKB_20002_1065_self_reported_hypertension	chr8:8227183-8229385	chr8:8084502-8087010	0.966312	0.00520964
Heart	UKB_20002_1065_self_reported_hypertension	chr1:8448658-8450410	chr1:8508340-8511077	0.914267	0.192721
Heart	UKB_20002_1065_self_reported_hypertension	chr1:11797225-11798164	chr1:11855867-11858601	0.919977	1.86406e-09
Heart	UKB_20002_1065_self_reported_hypertension	chr10:58515070-58515445	chr10:60272860-60275268	0.512688	0.970941
Heart	UKB_20002_1065_self_reported_hypertension	chr10:94178066-94178498	chr10:95937823-95938255	0.741024	0.249386
Heart	UKB_20002_1065_self_reported_hypertension	chr11:16235603-16237034	chr11:16257023-16258580	0.606159	1.28445e-05
Heart	UKB_20002_1065_self_reported_hypertension	chr12:54019315-54020899	chr12:54410698-54414683	0.598536	0.661119
Heart	UKB_20002_1065_self_reported_hypertension	chr16:4881119-4883894	chr16:4931120-4933895	0.542443	0.988659
Heart	UKB_20002_1065_self_reported_hypertension	chr16:70113235-70115785	chr16:70147048-70149688	0.571286	0.946951
Heart	UKB_20002_1065_self_reported_hypertension	chr16:70187555-70188201	chr16:70221458-70222104	0.797691	0.792557
Heart	UKB_20002_1065_self_reported_hypertension	chr16:70188425-70188817	chr16:70222294-70222720	0.670012	0.61049
Heart	UKB_20002_1065_self_reported_hypertension	chr21:43701999-43704254	chr21:45121880-45124135	0.89984	0.213744
Heart	UKB_20002_1065_self_reported_hypertension	chr22:29081305-29082998	chr22:29477293-29478986	0.708886	0.00374733
Heart	UKB_20002_1065_self_reported_hypertension	chr3:124834748-124838805	chr3:124553429-124557652	0.779103	0.313957
Heart	UKB_20002_1065_self_reported_hypertension	chr6:31356020-31358338	chr6:31322526-31326115	0.846838	0.11587
Heart	UKB_20002_1065_self_reported_hypertension	chr6:31826227-31828071	chr6:31793736-31795872	0.533813	0.397485
Heart	UKB_20002_1065_self_reported_hypertension	chr6:78910404-78911302	chr6:79620121-79621184	0.813707	0.808057
Heart	UKB_20002_1065_self_reported_hypertension	chr7:150823224-150825114	chr7:150520312-150522202	0.587585	0.221654
Heart	UKB_20002_1065_self_reported_hypertension	chr8:94930043-94931462	chr8:95942141-95943690	0.751271	0.0886727
Heart	UKB_20002_1065_self_reported_hypertension	chr9:133256638-133258838	chr9:136132025-136134229	0.887272	0.000441799
Heart	UKB_20002_1065_self_reported_hypertension	chr5:132257698-132259262	chr5:131593391-131596623	0.783161	0.8303
Heart	UKB_20002_1065_self_reported_hypertension	chr6:32521275-32522926	chr6:32489052-32490703	0.598488	0.0159531
Heart	UKB_20002_1065_self_reported_hypertension	chr6:32584368-32584970	chr6:32551323-32552771	0.824373	0.547455
Heart	UKB_20002_1094_self_reported_deep_venous_thrombosis_dvt	chr9:133256638-133258838	chr9:136132025-136134229	0.935762	1.47882e-13
Heart	UKB_20002_1111_self_reported_asthma	chr11:61841357-61843007	chr11:61608829-61610479	0.576616	0.0777115
Heart	UKB_20002_1111_self_reported_asthma	chr1:8448658-8450410	chr1:8508340-8511077	0.885073	0.45832
Heart	UKB_20002_1111_self_reported_asthma	chr1:8323151-8325066	chr1:8383012-8385128	0.80695	0.000103865
Heart	UKB_20002_1111_self_reported_asthma	chr11:10669579-10669874	chr11:10689971-10692308	0.51058	0.160714
Heart	UKB_20002_1111_self_reported_asthma	chr17:45372860-45373280	chr17:43448237-43452276	0.853595	0.000460867
Heart	UKB_20002_1111_self_reported_asthma	chr5:132785505-132786007	chr5:132120797-132121995	0.584545	0.949809
Heart	UKB_20002_1111_self_reported_asthma	chr5:132257698-132259262	chr5:131593391-131596623	0.863167	0.915345
Heart	UKB_20002_1111_self_reported_asthma	chr9:4144189-4146061	chr9:4143738-4146061	0.767659	0.05956
Heart	UKB_20002_1111_self_reported_asthma	chr6:32636460-32638307	chr6:32604102-32606091	0.854409	3.25856e-07
Heart	UKB_20002_1111_self_reported_asthma	chr6:32667863-32668389	chr6:32634608-32636213	0.923681	1.09481e-07
Heart	UKB_20002_1261_self_reported_multiple_sclerosis	chr6:32609068-32610594	chr6:32576790-32578945	0.780814	1.07657e-05
Heart	UKB_20002_1313_self_reported_ankylosing_spondylitis	chr6:29941472-29943698	chr6:29908958-29911694	0.785069	0.285657
Heart	UKB_20002_1452_self_reported_eczema_or_dermatitis	chr11:76587875-76589830	chr11:76298242-76301440	0.503171	0.948236
Heart	UKB_20002_1464_self_reported_rheumatoid_arthritis	chr6:29654849-29657571	chr6:29622431-29626135	0.657086	0.764048
Heart	UKB_20002_1473_self_reported_high_cholesterol	chr1:11797225-11798164	chr1:11855867-11858601	0.742865	0.00769224
Heart	UKB_20016_Fluid_intelligence_score	chr1:1658650-1660034	chr1:1590095-1591495	0.762963	0.873864
Heart	UKB_20016_Fluid_intelligence_score	chr1:1728452-1729735	chr1:1659874-1661456	0.967191	0.998434
Heart	UKB_20016_Fluid_intelligence_score	chr17:58508427-58509041	chr17:56585788-56586402	0.605269	0.734887
Heart	UKB_20016_Fluid_intelligence_score	chr2:231612813-231615638	chr2:232476755-232480460	0.77836	0.0189515
Heart	UKB_20016_Fluid_intelligence_score	chr4:151666161-151668309	chr4:152586135-152590959	0.93168	0.995489
Heart	UKB_20016_Fluid_intelligence_score	chr4:151671238-151672759	chr4:152591456-152593911	0.633802	0.958608
Heart	UKB_20016_Fluid_intelligence_score	chr4:151673643-151676001	chr4:152594795-152598322	0.795208	0.86747
Heart	UKB_20016_Fluid_intelligence_score	chr7:127391968-127393929	chr7:127031384-127034212	0.644535	0.998434
Heart	UKB_20016_Fluid_intelligence_score	chr8:17157257-17158064	chr8:17014202-17015573	0.541169	0.0189818
Heart	UKB_20127_Neuroticism_score	chr8:8227183-8229385	chr8:8084502-8087010	0.998347	1.47622e-06
Heart	UKB_20127_Neuroticism_score	chr8:12665206-12665598	chr8:12522504-12523186	0.599215	NA
Heart	UKB_20127_Neuroticism_score	chr1:8448658-8450410	chr1:8508340-8511077	0.580571	0.960391
Heart	UKB_20127_Neuroticism_score	chr17:40058055-40059070	chr17:38214308-38215406	0.501063	0.910352
Heart	UKB_6150_1_Vascular_or_heart_problems_diagnosed_by_doctor_Heart_attack	chr2:203035964-203038155	chr2:203900687-203902878	0.619169	0.118781
Heart	UKB_6152_5_diagnosed_by_doctor_Blood_clot_in_the_leg_DVT	chr9:133256638-133258838	chr9:136132025-136134229	0.935834	7.4607e-14
Heart	UKB_6152_8_diagnosed_by_doctor_Asthma	chr11:61841357-61843007	chr11:61608829-61610479	0.575579	0.0657954
Heart	UKB_6152_8_diagnosed_by_doctor_Asthma	chr1:8448658-8450410	chr1:8508340-8511077	0.891892	0.465551
Heart	UKB_6152_8_diagnosed_by_doctor_Asthma	chr5:132489445-132490838	chr5:131825137-131827550	0.600141	0.0943854
Heart	UKB_6152_8_diagnosed_by_doctor_Asthma	chr5:132495074-132497803	chr5:131830672-131834218	0.606983	0.104983
Heart	UKB_6152_8_diagnosed_by_doctor_Asthma	chr1:8323151-8325066	chr1:8383012-8385128	0.784724	0.000504829
Heart	UKB_6152_8_diagnosed_by_doctor_Asthma	chr17:45372860-45373280	chr17:43448237-43452276	0.846462	0.000383474
Heart	UKB_6152_8_diagnosed_by_doctor_Asthma	chr5:132785505-132786007	chr5:132120797-132121995	0.561776	0.890577
Heart	UKB_6152_8_diagnosed_by_doctor_Asthma	chr5:132257698-132259262	chr5:131593391-131596623	0.880744	0.890577
Heart	UKB_6152_8_diagnosed_by_doctor_Asthma	chr9:4144189-4146061	chr9:4143738-4146061	0.816563	0.0504765
Heart	UKB_6152_8_diagnosed_by_doctor_Asthma	chr6:32636460-32638307	chr6:32604102-32606091	0.850127	1.84763e-07
Heart	UKB_6152_8_diagnosed_by_doctor_Asthma	chr6:32667863-32668389	chr6:32634608-32636213	0.918342	4.14151e-08
Heart	UKB_6152_9_diagnosed_by_doctor_Hayfever_allergic_rhinitis_or_eczema	chr1:8448658-8450410	chr1:8508340-8511077	0.876623	0.91626
Heart	UKB_6152_9_diagnosed_by_doctor_Hayfever_allergic_rhinitis_or_eczema	chr1:8323151-8325066	chr1:8383012-8385128	0.631663	0.0874954
Heart	UKB_6152_9_diagnosed_by_doctor_Hayfever_allergic_rhinitis_or_eczema	chr5:132785505-132786007	chr5:132120797-132121995	0.559324	0.92958
Heart	UKB_6152_9_diagnosed_by_doctor_Hayfever_allergic_rhinitis_or_eczema	chr5:132257698-132259262	chr5:131593391-131596623	0.828857	0.733685
Heart	UKB_6152_9_diagnosed_by_doctor_Hayfever_allergic_rhinitis_or_eczema	chr1:24928699-24929418	chr1:25255093-25256169	0.582166	0.453402
Heart	UKB_6152_9_diagnosed_by_doctor_Hayfever_allergic_rhinitis_or_eczema	chr14:35050294-35051404	chr14:35519500-35520961	0.628044	0.0885959
Heart	UKB_6152_9_diagnosed_by_doctor_Hayfever_allergic_rhinitis_or_eczema	chr14:92548498-92550461	chr14:93013897-93016806	0.887163	0.667399
Heart	UKB_6152_9_diagnosed_by_doctor_Hayfever_allergic_rhinitis_or_eczema	chr15:75054325-75054587	chr15:75346666-75346928	0.695254	0.0151747
Heart	UKB_6152_9_diagnosed_by_doctor_Hayfever_allergic_rhinitis_or_eczema	chr17:40058055-40059070	chr17:38214308-38215406	0.692392	0.802101
Heart	UKB_6152_9_diagnosed_by_doctor_Hayfever_allergic_rhinitis_or_eczema	chr17:45379666-45381702	chr17:43457032-43459251	0.934824	0.24483
Heart	UKB_6152_9_diagnosed_by_doctor_Hayfever_allergic_rhinitis_or_eczema	chr3:121913356-121915201	chr3:121632203-121634161	0.784842	0.334781
Heart	UKB_6152_9_diagnosed_by_doctor_Hayfever_allergic_rhinitis_or_eczema	chr6:29654849-29657571	chr6:29622431-29626135	0.985543	0.615466
Heart	UKB_6152_9_diagnosed_by_doctor_Hayfever_allergic_rhinitis_or_eczema	chr6:32636460-32638307	chr6:32604102-32606091	0.726337	0
Heart	pgc.scz2	chr1:8421819-8423677	chr1:8481764-8483753	0.68463	0.304565
Heart	pgc.scz2	chr1:207811300-207813216	chr1:207983509-207986681	0.734673	0.00551099
Heart	pgc.scz2	chr18:55479339-55479700	chr18:53143615-53147434	0.656666	3.41674e-07
Heart	pgc.scz2	chr19:33507868-33508689	chr19:33996960-34000928	0.50433	0.548402
Heart	pgc.scz2	chr19:33508695-33510022	chr19:33996960-34000928	0.94838	0.105154
Heart	pgc.scz2	chr8:142661103-142663427	chr8:143742285-143745825	0.802042	0.16315
Heart	pgc.scz2	chr8:8227183-8229385	chr8:8084502-8087010	0.968488	0.000792814
Heart	pgc.scz2	chr17:17830660-17832093	chr17:17733731-17735407	0.837484	0.10728
Muscle	BD_PGC	chr10:102868895-102870274	chr10:104628436-104630207	0.517688	0.796754
Muscle	BD_PGC	chr15:84872396-84873356	chr15:85414308-85416587	0.697355	0.780463
Muscle	BD_PGC	chr12:49010961-49012056	chr12:49403499-49405839	0.971086	0.969217
Muscle	BD_PGC	chr15:84871077-84872356	chr15:85414308-85416587	0.613909	0.856064
Muscle	BD_PGC	chr20:45087771-45088963	chr20:43714917-43717652	0.774278	0.858618
Muscle	BD_PGC	chr22:21796129-21798710	chr22:22150418-22152999	0.570803	0.17533
Muscle	BD_PGC	chr22:40682363-40683208	chr22:41078289-41079212	0.569776	0.856064
Muscle	BD_PGC	chr3:44712248-44713296	chr3:44753666-44754881	0.526342	0.910527
Muscle	BD_PGC	chr8:143933404-143935094	chr8:145007286-145009262	0.944283	0.41724
Muscle	BD_PGC	chr8:143994676-143995406	chr8:145068844-145070680	0.856201	0.96859
Muscle	BD_PGC	chr8:143995517-143996296	chr8:145068844-145070680	0.760203	0.856064
Muscle	BD_PGC	chr19:10639285-10640408	chr19:10749961-10751084	0.834959	0.856064
Muscle	BD_PGC	chr12:48998420-49000784	chr12:49392203-49395410	0.928378	0.986702
Muscle	BD_PGC	chr20:35134348-35136253	chr20:33721924-33725953	0.550595	0.85627
Muscle	BD_PGC	chr7:1874408-1876783	chr7:1914044-1916419	0.601598	0.856064
Muscle	BD_PGC	chr12:110100192-110102163	chr12:110537425-110539968	0.674587	0.856064
Muscle	CARDIoGRAM_C4D_CAD_ADDITIVE	chr19:10639285-10640408	chr19:10749961-10751084	0.821597	0.742567
Muscle	CARDIoGRAM_C4D_CAD_ADDITIVE	chr1:201917699-201918510	chr1:201885231-201888955	0.592873	0.00237192
Muscle	CARDIoGRAM_C4D_CAD_ADDITIVE	chr1:222665366-222665870	chr1:222838708-222839212	0.593809	0.680409
Muscle	CARDIoGRAM_C4D_CAD_ADDITIVE	chr2:203035970-203037060	chr2:203900687-203902878	0.559397	0.00306722
Muscle	CARDIoGRAM_C4D_CAD_ADDITIVE	chr21:34345200-34346924	chr21:35715778-35719481	0.546678	0.00837391
Muscle	CARDIoGRAM_C4D_CAD_ADDITIVE	chr3:136249887-136251839	chr3:135968641-135970681	0.523311	0.778993
Muscle	CARDIoGRAM_C4D_CAD_ADDITIVE	chr1:109273897-109275636	chr1:109816265-109818845	0.998409	1.64953e-06
Muscle	CARDIoGRAM_C4D_CAD_ADDITIVE	chr1:109275742-109276143	chr1:109816265-109818845	0.962448	0.360269
Muscle	CARDIoGRAM_C4D_CAD_ADDITIVE	chr3:124799994-124802462	chr3:124518478-124522830	0.552926	0.437879
Muscle	EAGLE_Eczema	chr1:8386385-8386674	chr1:8446445-8446734	0.701564	0.781768
Muscle	IBD.EUR.Crohns_Disease	chr3:49802477-49806475	chr3:49839910-49844296	0.73411	0.635177
Muscle	IBD.EUR.Crohns_Disease	chr19:1250991-1251468	chr19:1250893-1254839	0.573145	0.97275
Muscle	IBD.EUR.Crohns_Disease	chr22:39299078-39300692	chr22:39692866-39697349	0.613577	0.145601
Muscle	IBD.EUR.Crohns_Disease	chr17:42378201-42380319	chr17:40530170-40534855	0.880876	0.734421
Muscle	IBD.EUR.Crohns_Disease	chr5:132226648-132228792	chr5:131562338-131564496	0.704886	0.97275
Muscle	IBD.EUR.Crohns_Disease	chr17:42381150-42382837	chr17:40530170-40534855	0.921085	0.0831124
Muscle	IBD.EUR.Crohns_Disease	chr2:197883532-197884236	chr2:198747979-198749350	0.551698	0.722712
Muscle	IBD.EUR.Inflammatory_Bowel_Disease	chr3:49802477-49806475	chr3:49839910-49844296	0.92366	0.351779
Muscle	IBD.EUR.Inflammatory_Bowel_Disease	chr1:1692276-1693454	chr1:1623715-1624893	0.959674	0.000316486
Muscle	IBD.EUR.Inflammatory_Bowel_Disease	chr1:1891144-1892656	chr1:1822583-1824095	0.951376	0.598893
Muscle	IBD.EUR.Inflammatory_Bowel_Disease	chr17:42378201-42380319	chr17:40530170-40534855	0.90424	0.791751
Muscle	IBD.EUR.Inflammatory_Bowel_Disease	chr5:132226648-132228792	chr5:131562338-131564496	0.705329	0.630614
Muscle	IBD.EUR.Inflammatory_Bowel_Disease	chr6:31493845-31495510	chr6:31461506-31463570	0.740577	0.307726
Muscle	IBD.EUR.Inflammatory_Bowel_Disease	chr8:129590436-129590865	chr8:130602682-130603111	0.52464	0.244493
Muscle	IBD.EUR.Inflammatory_Bowel_Disease	chr17:42381150-42382837	chr17:40530170-40534855	0.934429	0.00665584
Muscle	IBD.EUR.Inflammatory_Bowel_Disease	chr16:69820553-69821672	chr16:69854203-69855715	0.528549	0.414106
Muscle	IBD.EUR.Ulcerative_Colitis	chr3:49802477-49806475	chr3:49839910-49844296	0.87901	0.587268
Muscle	IBD.EUR.Ulcerative_Colitis	chr17:42378201-42380319	chr17:40530170-40534855	0.889655	0.756485
Muscle	IBD.EUR.Ulcerative_Colitis	chr16:69481419-69483118	chr16:69515075-69517348	0.501341	NA
Muscle	IBD.EUR.Ulcerative_Colitis	chr17:42381150-42382837	chr17:40530170-40534855	0.962901	0.00948958
Muscle	IGAP_Alzheimer	chr6:32529613-32531193	chr6:32496930-32499157	0.694467	0.000506304
Muscle	IGAP_Alzheimer	chr6:32589955-32590846	chr6:32555569-32558764	0.840372	0.799423
Muscle	IGAP_Alzheimer	chr6:32603196-32603800	chr6:32570973-32573155	0.764884	0.0468441
Muscle	IGAP_Alzheimer	chr6:32587792-32589792	chr6:32555569-32558764	0.706938	0.0224636
Muscle	IGAP_Alzheimer	chr6:32604124-32604552	chr6:32570973-32573155	0.747186	5.72119e-06
Muscle	IMMUNOBASE_Celiac_disease_hg19	chr12:111444631-111446701	chr12:111882317-111884543	0.549176	NA
Muscle	IMMUNOBASE_Multiple_sclerosis_hg19	chr17:42378201-42380319	chr17:40530170-40534855	0.881175	0.559992
Muscle	IMMUNOBASE_Multiple_sclerosis_hg19	chr17:42381150-42382837	chr17:40530170-40534855	0.999408	0.0131422
Muscle	IMMUNOBASE_Multiple_sclerosis_hg19	chr2:43107047-43107329	chr2:43333377-43334679	0.758118	NA
Muscle	IMMUNOBASE_Multiple_sclerosis_hg19	chr6:29925886-29927685	chr6:29893663-29895476	0.945044	0.000143694
Muscle	IMMUNOBASE_Multiple_sclerosis_hg19	chr6:31270838-31273058	chr6:31238437-31240918	0.868103	0.0994644
Muscle	IMMUNOBASE_Multiple_sclerosis_hg19	chr6:32587792-32589792	chr6:32555569-32558764	0.99369	NA
Muscle	IMMUNOBASE_Multiple_sclerosis_hg19	chr6:32604124-32604552	chr6:32570973-32573155	0.968761	0.894739
Muscle	IMMUNOBASE_Multiple_sclerosis_hg19	chr6:32609445-32610555	chr6:32576790-32578945	0.841687	NA
Muscle	IMMUNOBASE_Systemic_lupus_erythematosus_hg19	chr12:111444631-111446701	chr12:111882317-111884543	0.541188	NA
Muscle	Jones_et_al_2016_Chronotype	chr12:45989370-45990693	chr12:46383153-46384521	0.554105	0.780157
Muscle	MAGIC_FastingGlucose	chr15:62098766-62099899	chr15:62390965-62392098	0.683437	0.74543
Muscle	MAGIC_FastingGlucose	chr2:27795279-27797878	chr2:28017942-28021048	0.562705	0.244036
Muscle	MAGNETIC_CH2.DB.ratio	chr1:109273897-109275636	chr1:109816265-109818845	0.983961	0.170286
Muscle	MAGNETIC_CH2.DB.ratio	chr1:109275742-109276143	chr1:109816265-109818845	0.819604	0.506416
Muscle	MAGNETIC_HDL.C	chr9:37994356-37996106	chr9:37993886-37996621	0.505084	0.19228
Muscle	MAGNETIC_IDL.TG	chr8:143933404-143935094	chr8:145007286-145009262	0.851955	0.205918
Muscle	MAGNETIC_IDL.TG	chr8:143994676-143995406	chr8:145068844-145070680	0.775984	0.790916
Muscle	MAGNETIC_IDL.TG	chr1:25329130-25330973	chr1:25655418-25658089	0.774023	0.650455
Muscle	MAGNETIC_IDL.TG	chr19:20038565-20039968	chr19:20149244-20150793	0.593619	0.110636
Muscle	MAGNETIC_IDL.TG	chr1:109273897-109275636	chr1:109816265-109818845	0.995342	5.04009e-06
Muscle	MAGNETIC_IDL.TG	chr1:109275742-109276143	chr1:109816265-109818845	0.934806	0.036756
Muscle	MAGNETIC_LDL.C	chr8:143933404-143935094	chr8:145007286-145009262	0.862012	0.202598
Muscle	MAGNETIC_LDL.C	chr8:143994676-143995406	chr8:145068844-145070680	0.757187	0.951977
Muscle	MAGNETIC_LDL.C	chr1:25329130-25330973	chr1:25655418-25658089	0.704925	0.448669
Muscle	MAGNETIC_LDL.C	chr19:10615949-10617618	chr19:10726625-10729136	0.790114	0.256973
Muscle	MAGNETIC_LDL.C	chr1:109273897-109275636	chr1:109816265-109818845	0.995336	1.42569e-06
Muscle	MAGNETIC_LDL.C	chr1:109275742-109276143	chr1:109816265-109818845	0.935687	0.0376829
Muscle	PGC_ADHD_EUR_2017	chr11:805325-805883	chr11:804989-806341	0.843245	0.578713
Muscle	PGC_ADHD_EUR_2017	chr3:49722863-49725006	chr3:49760112-49762676	0.635648	0.238725
Muscle	RA_OKADA_TRANS_ETHNIC	chr12:111444631-111446701	chr12:111882317-111884543	0.50814	NA
Muscle	RA_OKADA_TRANS_ETHNIC	chr9:120931034-120932230	chr9:123693246-123694879	0.556456	0.909478
Muscle	RA_OKADA_TRANS_ETHNIC	chr2:197883532-197884236	chr2:198747979-198749350	0.571928	0.909478
Muscle	SSGAC_Depressive_Symptoms	chr12:103626360-103628156	chr12:104020138-104022337	0.707404	NA
Muscle	SSGAC_Education_Years_Pooled	chr1:8818024-8818698	chr1:8874639-8879109	0.554668	0.640942
Muscle	SSGAC_Education_Years_Pooled	chr12:14396150-14396471	chr12:14546621-14549748	0.511847	0.602677
Muscle	SSGAC_Education_Years_Pooled	chr16:15153786-15154376	chr16:15247636-15248237	0.506092	NA
Muscle	SSGAC_Education_Years_Pooled	chr2:60434639-60436004	chr2:60661774-60663139	0.567223	NA
Muscle	SSGAC_Education_Years_Pooled	chr4:3256744-3257868	chr4:3258471-3259595	0.835407	0.945809
Muscle	SSGAC_Education_Years_Pooled	chr5:60944406-60946357	chr5:60240081-60242270	0.635349	0.865234
Muscle	SSGAC_Education_Years_Pooled	chr6:3437793-3439760	chr6:3438027-3440119	0.782891	0.953591
Muscle	SSGAC_Education_Years_Pooled	chr7:2156465-2158651	chr7:2196100-2198773	0.963013	NA
Muscle	SSGAC_Education_Years_Pooled	chr17:46193575-46194680	chr17:44270932-44272073	0.69491	0.0185319
Muscle	SSGAC_Education_Years_Pooled	chr6:32636325-32638314	chr6:32604102-32606091	0.765311	NA
Muscle	SSGAC_Education_Years_Pooled	chr6:32666975-32668436	chr6:32634608-32636213	0.894347	NA
Muscle	Shrine_30804560_FEV1	chr19:10639285-10640408	chr19:10749961-10751084	0.539872	0.649858
Muscle	Shrine_30804560_FEV1	chr7:2156465-2158651	chr7:2196100-2198773	0.817301	0.0334627
Muscle	Shrine_30804560_FEV1	chr3:49802477-49806475	chr3:49839910-49844296	0.910614	0.458463
Muscle	Shrine_30804560_FEV1	chr17:77318927-77321856	chr17:75314781-75317938	0.658663	0.965091
Muscle	Shrine_30804560_FEV1	chr10:44576128-44578299	chr10:45071485-45074125	0.90426	0.997982
Muscle	Shrine_30804560_FEV1	chr10:103854010-103855374	chr10:105613610-105615132	0.596297	0.00940125
Muscle	Shrine_30804560_FEV1	chr12:50726940-50728353	chr12:51120723-51122136	0.971843	1.28309e-08
Muscle	Shrine_30804560_FEV1	chr13:79636735-79638360	chr13:80210534-80213224	0.811458	0.348022
Muscle	Shrine_30804560_FEV1	chr13:79645243-79648475	chr13:80219378-80222610	0.966673	0.0334627
Muscle	Shrine_30804560_FEV1	chr15:67142557-67142864	chr15:67434895-67435202	0.766936	0.000196992
Muscle	Shrine_30804560_FEV1	chr16:18720219-18720815	chr16:18731541-18732137	0.652216	0.341229
Muscle	Shrine_30804560_FEV1	chr16:18804030-18804977	chr16:18815352-18816386	0.561507	0.670671
Muscle	Shrine_30804560_FEV1	chr16:30984516-30986606	chr16:30995837-30997927	0.569905	0.107458
Muscle	Shrine_30804560_FEV1	chr16:69820553-69821672	chr16:69854203-69855715	0.87435	0.589263
Muscle	Shrine_30804560_FEV1	chr16:69860145-69862684	chr16:69893196-69896790	0.762551	0.426028
Muscle	Shrine_30804560_FEV1	chr17:46193575-46194680	chr17:44270932-44272073	0.802138	1.44933e-10
Muscle	Shrine_30804560_FEV1	chr2:178750063-178750299	chr2:179614790-179615026	0.533056	0.808526
Muscle	Shrine_30804560_FEV1	chr20:35134348-35136253	chr20:33721924-33725953	0.578476	0.170682
Muscle	Shrine_30804560_FEV1	chr20:63786496-63786805	chr20:62417318-62420343	0.577027	NA
Muscle	Shrine_30804560_FEV1	chr3:14216340-14217317	chr3:14257583-14258817	0.891361	0.0193147
Muscle	Shrine_30804560_FEV1	chr3:49498691-49502370	chr3:49536124-49539809	0.622341	NA
Muscle	Shrine_30804560_FEV1	chr3:195657051-195658279	chr3:195383726-195385233	0.693494	0.111096
Muscle	Shrine_30804560_FEV1	chr4:15536183-15537911	chr4:15537806-15539534	0.719277	0.146325
Muscle	Shrine_30804560_FEV1	chr5:132445073-132447665	chr5:131780635-131783401	0.796772	0.0653444
Muscle	Shrine_30804560_FEV1	chr5:132456631-132458280	chr5:131790755-131793972	0.908238	0.0640053
Muscle	Shrine_30804560_FEV1	chr5:132458583-132459506	chr5:131794275-131795198	0.870296	0.4292
Muscle	Shrine_30804560_FEV1	chr5:149271898-149273922	chr5:148651461-148653813	0.578553	0.984605
Muscle	Shrine_30804560_FEV1	chr5:149653352-149655021	chr5:149032915-149034584	0.534977	0.742984
Muscle	Shrine_30804560_FEV1	chr5:177495886-177498203	chr5:176922887-176925447	0.969312	0.0173954
Muscle	Shrine_30804560_FEV1	chr8:12115723-12116207	chr8:11973045-11973934	0.850827	0.448699
Muscle	Shrine_30804560_FEV1	chr9:124914269-124916094	chr9:127676548-127678373	0.857286	0.430984
Muscle	Shrine_30804560_FEV1	chr12:50724656-50725530	chr12:51118415-51119602	0.961923	0.001288
Muscle	Shrine_30804560_FEV1	chr15:67239821-67240077	chr15:67532060-67532415	0.602261	0.483592
Muscle	Shrine_30804560_FEV1	chr16:28891631-28893091	chr16:28902952-28904412	0.75126	0.0663683
Muscle	Shrine_30804560_FEV1	chr17:39139478-39139829	chr17:37295731-37296082	0.817703	NA
Muscle	Shrine_30804560_FEV1	chr20:48892067-48893665	chr20:47508604-47510202	0.51401	0.967505
Muscle	Shrine_30804560_FEV1	chr7:46023182-46025083	chr7:46062781-46064682	0.964883	0.00140646
Muscle	Shrine_30804560_FEV1	chr8:144459592-144460754	chr8:145684975-145686150	0.504354	0.257841
Muscle	Shrine_30804560_FEV1	chr1:6624426-6626403	chr1:6684237-6686617	0.556894	0.453318
Muscle	Shrine_30804560_FEV1	chr10:76443640-76445945	chr10:78203227-78205703	0.513858	0.00822126
Muscle	Shrine_30804560_FEV1	chr12:110100192-110102163	chr12:110537425-110539968	0.879868	0.00351315
Muscle	Shrine_30804560_FEV1	chr14:104746120-104749210	chr14:105212457-105216517	0.794289	0.57114
Muscle	Shrine_30804560_FEV1	chr15:64872187-64874134	chr15:65164386-65166469	0.552719	0.699851
Muscle	Shrine_30804560_FEV1	chr3:73508735-73509293	chr3:73557801-73559877	0.583359	0.901913
Muscle	Shrine_30804560_FEV1	chr3:73516525-73517683	chr3:73565239-73566834	0.983923	0.0496798
Muscle	Shrine_30804560_FEV1	chr6:32636325-32638314	chr6:32604102-32606091	0.904925	0.000545487
Muscle	Shrine_30804560_FEV1	chr6:32666975-32668436	chr6:32634608-32636213	0.897571	0.194413
Muscle	Shrine_30804560_FEV1	chr6:121779326-121781791	chr6:122100472-122102937	0.830241	5.46879e-10
Muscle	Shrine_30804560_FVC	chr17:17830417-17831577	chr17:17733731-17735407	0.751428	0.135423
Muscle	Shrine_30804560_FVC	chr19:10639285-10640408	chr19:10749961-10751084	0.700125	0.839095
Muscle	Shrine_30804560_FVC	chr7:2156465-2158651	chr7:2196100-2198773	0.933895	0.0595874
Muscle	Shrine_30804560_FVC	chr3:49802477-49806475	chr3:49839910-49844296	0.923425	0.732283
Muscle	Shrine_30804560_FVC	chr12:50726940-50728353	chr12:51120723-51122136	0.968646	1.06531e-08
Muscle	Shrine_30804560_FVC	chr13:79636735-79638360	chr13:80210534-80213224	0.740535	0.413829
Muscle	Shrine_30804560_FVC	chr13:79645243-79648475	chr13:80219378-80222610	0.945311	5.4805e-07
Muscle	Shrine_30804560_FVC	chr16:69820553-69821672	chr16:69854203-69855715	0.805581	0.983367
Muscle	Shrine_30804560_FVC	chr17:46193575-46194680	chr17:44270932-44272073	0.786288	7.21239e-09
Muscle	Shrine_30804560_FVC	chr20:35134348-35136253	chr20:33721924-33725953	0.574706	0.0262065
Muscle	Shrine_30804560_FVC	chr20:63786496-63786805	chr20:62417318-62420343	0.544953	NA
Muscle	Shrine_30804560_FVC	chr3:14216340-14217317	chr3:14257583-14258817	0.878448	0.0707714
Muscle	Shrine_30804560_FVC	chr5:149271898-149273922	chr5:148651461-148653813	0.519247	0.957212
Muscle	Shrine_30804560_FVC	chr1:16895043-16897388	chr1:17221442-17224015	0.86885	0.816382
Muscle	Shrine_30804560_FVC	chr1:227944377-227946765	chr1:228129514-228135325	0.645129	NA
Muscle	Shrine_30804560_FVC	chr10:21534189-21534848	chr10:21823070-21823778	0.684547	0.333942
Muscle	Shrine_30804560_FVC	chr11:125148191-125148788	chr11:125018087-125018684	0.526359	0.69595
Muscle	Shrine_30804560_FVC	chr12:50724656-50725530	chr12:51118415-51119602	0.970913	1.56583e-05
Muscle	Shrine_30804560_FVC	chr15:67076401-67077999	chr15:67368739-67371668	0.872514	0.845658
Muscle	Shrine_30804560_FVC	chr15:67078011-67079330	chr15:67368739-67371668	0.776585	0.484428
Muscle	Shrine_30804560_FVC	chr15:67127630-67127986	chr15:67419719-67420324	0.741484	0.0826094
Muscle	Shrine_30804560_FVC	chr15:67239821-67240077	chr15:67532060-67532415	0.623603	0.950318
Muscle	Shrine_30804560_FVC	chr15:67892424-67893816	chr15:68184762-68186154	0.514751	0.99178
Muscle	Shrine_30804560_FVC	chr16:28891631-28893091	chr16:28902952-28904412	0.771219	0.0740203
Muscle	Shrine_30804560_FVC	chr17:4090593-4092001	chr17:3993714-3995295	0.542748	0.99178
Muscle	Shrine_30804560_FVC	chr17:39139478-39139829	chr17:37295731-37296082	0.850714	NA
Muscle	Shrine_30804560_FVC	chr17:61383772-61384466	chr17:59460454-59462146	0.529956	NA
Muscle	Shrine_30804560_FVC	chr17:78774561-78776377	chr17:76770289-76772636	0.66711	0.862768
Muscle	Shrine_30804560_FVC	chr17:81487562-81488852	chr17:79454530-79455942	0.608698	0.000435093
Muscle	Shrine_30804560_FVC	chr2:127193664-127194006	chr2:127950903-127951582	0.52546	0.0391852
Muscle	Shrine_30804560_FVC	chr2:232567700-232569101	chr2:233432410-233433811	0.780611	0.924433
Muscle	Shrine_30804560_FVC	chr2:232573305-232576032	chr2:233438015-233440742	0.976554	0.0197685
Muscle	Shrine_30804560_FVC	chr2:232576705-232577542	chr2:233441415-233443034	0.904848	0.287997
Muscle	Shrine_30804560_FVC	chr20:48892067-48893665	chr20:47508604-47510202	0.726726	0.957212
Muscle	Shrine_30804560_FVC	chr3:124799994-124802462	chr3:124518478-124522830	0.568993	0.73273
Muscle	Shrine_30804560_FVC	chr5:43064258-43064925	chr5:43064360-43067992	0.611342	0.810176
Muscle	Shrine_30804560_FVC	chr6:22432081-22432550	chr6:22432310-22432779	0.705031	0.51369
Muscle	Shrine_30804560_FVC	chr7:1850971-1852286	chr7:1890607-1891922	0.651528	0.704391
Muscle	Shrine_30804560_FVC	chr7:1874408-1876783	chr7:1914044-1916419	0.870336	2.97133e-12
Muscle	Shrine_30804560_FVC	chr7:46023182-46025083	chr7:46062781-46064682	0.988034	0.000454775
Muscle	Shrine_30804560_FVC	chr8:144459592-144460754	chr8:145684975-145686150	0.554292	0.231649
Muscle	Shrine_30804560_FVC	chr1:16898639-16899126	chr1:17225134-17225621	0.641241	0.7876
Muscle	Shrine_30804560_PEF	chr8:143933404-143935094	chr8:145007286-145009262	0.837027	0.152027
Muscle	Shrine_30804560_PEF	chr3:49802477-49806475	chr3:49839910-49844296	0.937191	0.859248
Muscle	Shrine_30804560_PEF	chr17:46193575-46194680	chr17:44270932-44272073	0.795727	8.61341e-07
Muscle	Shrine_30804560_PEF	chr1:16895043-16897388	chr1:17221442-17224015	0.856614	0.994671
Muscle	Shrine_30804560_PEF	chr1:6624426-6626403	chr1:6684237-6686617	0.674486	0.593527
Muscle	Shrine_30804560_PEF	chr1:16898639-16899126	chr1:17225134-17225621	0.647389	0.804048
Muscle	Shrine_30804560_PEF	chr1:51628452-51629722	chr1:52094124-52095420	0.554781	NA
Muscle	Shrine_30804560_PEF	chr10:30215085-30216469	chr10:30503758-30505777	0.541825	0.419055
Muscle	Shrine_30804560_PEF	chr10:76443640-76445945	chr10:78203227-78205703	0.696969	0.0323567
Muscle	Shrine_30804560_PEF	chr11:68480344-68482699	chr11:68247776-68250167	0.50855	0.934349
Muscle	Shrine_30804560_PEF	chr12:609664-611153	chr12:718830-720352	0.588454	0.0200257
Muscle	Shrine_30804560_PEF	chr12:54023911-54024951	chr12:54417695-54418735	0.660957	0.997524
Muscle	Shrine_30804560_PEF	chr12:110100192-110102163	chr12:110537425-110539968	0.947508	0.298623
Muscle	Shrine_30804560_PEF	chr12:123734807-123736121	chr12:124219354-124220668	0.831609	0.873133
Muscle	Shrine_30804560_PEF	chr14:51269362-51270023	chr14:51736080-51736741	0.77831	0.761772
Muscle	Shrine_30804560_PEF	chr14:104746120-104749210	chr14:105212457-105216517	0.812036	0.580251
Muscle	Shrine_30804560_PEF	chr15:64872187-64874134	chr15:65164386-65166469	0.66926	0.943846
Muscle	Shrine_30804560_PEF	chr15:71328038-71330252	chr15:71620377-71623695	0.776257	0.419055
Muscle	Shrine_30804560_PEF	chr15:74786309-74787301	chr15:75078531-75079755	0.572298	NA
Muscle	Shrine_30804560_PEF	chr15:83654176-83655635	chr15:84322854-84324387	0.596249	NA
Muscle	Shrine_30804560_PEF	chr16:2133444-2134103	chr16:2183445-2184104	0.713428	0.00189394
Muscle	Shrine_30804560_PEF	chr17:29721466-29723826	chr17:28047128-28050885	0.523076	0.712496
Muscle	Shrine_30804560_PEF	chr17:77420925-77425372	chr17:75416575-75422468	0.542222	0.987724
Muscle	Shrine_30804560_PEF	chr19:4454646-4457798	chr19:4454643-4457798	0.965923	0.000431866
Muscle	Shrine_30804560_PEF	chr2:53880593-53882473	chr2:54107730-54109610	0.841962	0.930961
Muscle	Shrine_30804560_PEF	chr2:109241561-109244127	chr2:109858017-109860800	0.736016	0.000189951
Muscle	Shrine_30804560_PEF	chr20:13562224-13562729	chr20:13542871-13543376	0.630332	0.804048
Muscle	Shrine_30804560_PEF	chr20:34860752-34861925	chr20:33448555-33452738	0.531271	0.579137
Muscle	Shrine_30804560_PEF	chr22:49944042-49944873	chr22:50337690-50338521	0.936242	0.0517689
Muscle	Shrine_30804560_PEF	chr3:73508735-73509293	chr3:73557801-73559877	0.586502	0.875534
Muscle	Shrine_30804560_PEF	chr3:73516525-73517683	chr3:73565239-73566834	0.983943	0.0455644
Muscle	Shrine_30804560_PEF	chr6:32636325-32638314	chr6:32604102-32606091	0.953359	8.09057e-09
Muscle	Shrine_30804560_PEF	chr6:32666975-32668436	chr6:32634608-32636213	0.932501	0.334616
Muscle	Shrine_30804560_PEF	chr6:116059609-116062152	chr6:116380420-116383394	0.824798	0.997573
Muscle	Shrine_30804560_PEF	chr6:121779326-121781791	chr6:122100472-122102937	0.959699	3.8991e-13
Muscle	UKB_1160_Sleep_duration	chr8:8226980-8229412	chr8:8084502-8087010	0.759479	0.00205697
Muscle	UKB_1160_Sleep_duration	chr11:47785898-47787862	chr11:47807270-47809414	0.760675	0.690468
Muscle	UKB_1160_Sleep_duration	chr11:113674619-113676242	chr11:113545341-113546964	0.692158	0.117879
Muscle	UKB_1160_Sleep_duration	chr11:113714689-113717209	chr11:113585411-113588044	0.964564	0.100212
Muscle	UKB_1160_Sleep_duration	chr11:113723424-113725075	chr11:113593999-113595797	0.954059	0.0154213
Muscle	UKB_1160_Sleep_duration	chr14:65030871-65033247	chr14:65497589-65499965	0.551847	0.651526
Muscle	UKB_1160_Sleep_duration	chr3:136249887-136251839	chr3:135968641-135970681	0.508324	0.724798
Muscle	UKB_1180_Morning_or_evening_person_chronotype	chr1:21170760-21171944	chr1:21497253-21498440	0.901533	0.000184915
Muscle	UKB_1180_Morning_or_evening_person_chronotype	chr8:8226980-8229412	chr8:8084502-8087010	0.720563	0.325238
Muscle	UKB_1180_Morning_or_evening_person_chronotype	chr1:15596555-15597603	chr1:15922948-15924216	0.634285	0.670349
Muscle	UKB_1180_Morning_or_evening_person_chronotype	chr1:15599776-15600002	chr1:15926271-15926497	0.850239	0.513319
Muscle	UKB_1180_Morning_or_evening_person_chronotype	chr12:45989370-45990693	chr12:46383153-46384521	0.678528	0.783147
Muscle	UKB_1180_Morning_or_evening_person_chronotype	chr14:100546473-100547202	chr14:101012793-101014850	0.508432	0.706702
Muscle	UKB_1180_Morning_or_evening_person_chronotype	chr19:4328557-4329079	chr19:4328495-4329510	0.728783	0.859003
Muscle	UKB_1180_Morning_or_evening_person_chronotype	chr19:10639285-10640408	chr19:10749961-10751084	0.851138	0.952499
Muscle	UKB_1180_Morning_or_evening_person_chronotype	chr2:36477274-36479068	chr2:36704380-36706433	0.914939	0.40537
Muscle	UKB_1180_Morning_or_evening_person_chronotype	chr3:133296409-133297088	chr3:133015253-133016199	0.529286	0.294929
Muscle	UKB_1180_Morning_or_evening_person_chronotype	chr4:139153154-139155354	chr4:140074308-140076508	0.780486	0.334021
Muscle	UKB_1180_Morning_or_evening_person_chronotype	chr9:37994356-37996106	chr9:37993886-37996621	0.512963	0.40537
Muscle	UKB_1180_Morning_or_evening_person_chronotype	chr2:197883532-197884236	chr2:198747979-198749350	0.531447	0.952499
Muscle	UKB_1180_Morning_or_evening_person_chronotype	chr7:1874408-1876783	chr7:1914044-1916419	0.717397	0.0518687
Muscle	UKB_1200_Sleeplessness_or_insomnia	chr7:964350-966875	chr7:1003515-1006511	0.50183	0.759271
Muscle	UKB_1200_Sleeplessness_or_insomnia	chr9:93490742-93493229	chr9:96252992-96255511	0.760038	0.977773
Muscle	UKB_1200_Sleeplessness_or_insomnia	chr3:49802477-49806475	chr3:49839910-49844296	0.720128	0.890083
Muscle	UKB_1200_Sleeplessness_or_insomnia	chr1:1692276-1693454	chr1:1623715-1624893	0.889747	0.000483125
Muscle	UKB_1200_Sleeplessness_or_insomnia	chr1:1891144-1892656	chr1:1822583-1824095	0.809229	0.890083
Muscle	UKB_20002_1065_self_reported_hypertension	chr1:21170760-21171944	chr1:21497253-21498440	0.760261	0.0446334
Muscle	UKB_20002_1065_self_reported_hypertension	chr8:8226980-8229412	chr8:8084502-8087010	0.9694	0.013254
Muscle	UKB_20002_1065_self_reported_hypertension	chr1:184561365-184563409	chr1:184530355-184533203	0.577149	0.903563
Muscle	UKB_20002_1065_self_reported_hypertension	chr1:230712962-230715177	chr1:230848009-230851048	0.679703	0.390379
Muscle	UKB_20002_1065_self_reported_hypertension	chr12:8675209-8675690	chr12:8827411-8828976	0.77935	0.837382
Muscle	UKB_20002_1065_self_reported_hypertension	chr12:111444631-111446701	chr12:111882317-111884543	0.594959	NA
Muscle	UKB_20002_1065_self_reported_hypertension	chr16:70113174-70115345	chr16:70147048-70149688	0.713341	0.829171
Muscle	UKB_20002_1065_self_reported_hypertension	chr16:70251664-70252172	chr16:70285557-70286730	0.677264	0.894662
Muscle	UKB_20002_1065_self_reported_hypertension	chr17:77318927-77321856	chr17:75314781-75317938	0.994541	0.0289643
Muscle	UKB_20002_1065_self_reported_hypertension	chr17:77322008-77322345	chr17:75317944-75318549	0.840029	0.944641
Muscle	UKB_20002_1065_self_reported_hypertension	chr19:11422549-11423073	chr19:11533115-11533741	0.807543	NA
Muscle	UKB_20002_1065_self_reported_hypertension	chr22:29082381-29082982	chr22:29477293-29478986	0.599094	0.0250163
Muscle	UKB_20002_1065_self_reported_hypertension	chr3:11624132-11626079	chr3:11665606-11667553	0.701864	0.840606
Muscle	UKB_20002_1065_self_reported_hypertension	chr3:53682151-53683623	chr3:53716178-53717650	0.637315	0.530429
Muscle	UKB_20002_1065_self_reported_hypertension	chr3:134078817-134079492	chr3:133797661-133798336	0.550538	0.785021
Muscle	UKB_20002_1065_self_reported_hypertension	chr3:138358226-138361508	chr3:138077042-138080663	0.612671	0.955903
Muscle	UKB_20002_1065_self_reported_hypertension	chr4:143345795-143346875	chr4:144264496-144268028	0.752622	0.885281
Muscle	UKB_20002_1065_self_reported_hypertension	chr6:31356151-31358166	chr6:31322526-31326115	0.856412	0.600948
Muscle	UKB_20002_1065_self_reported_hypertension	chr8:81841074-81843229	chr8:82753309-82755464	0.683332	0.000936896
Muscle	UKB_20002_1065_self_reported_hypertension	chr9:125280533-125281823	chr9:128042812-128044102	0.521605	0.50294
Muscle	UKB_20002_1065_self_reported_hypertension	chr1:8362975-8364646	chr1:8423035-8425887	0.825566	0.12479
Muscle	UKB_20002_1111_self_reported_asthma	chr10:8380251-8380668	chr10:8419556-8422958	0.675968	0.587611
Muscle	UKB_20002_1111_self_reported_asthma	chr1:8362975-8364646	chr1:8423035-8425887	0.858623	0.0864711
Muscle	UKB_20002_1111_self_reported_asthma	chr1:8476830-8477548	chr1:8536717-8538409	0.514586	0.998925
Muscle	UKB_20002_1111_self_reported_asthma	chr6:32636325-32638314	chr6:32604102-32606091	0.865397	4.12781e-13
Muscle	UKB_20002_1261_self_reported_multiple_sclerosis	chr6:29925886-29927685	chr6:29893663-29895476	0.672623	0.00981649
Muscle	UKB_20002_1313_self_reported_ankylosing_spondylitis	chr6:29953133-29954673	chr6:29919287-29922450	0.686467	0.930694
Muscle	UKB_20002_1463_self_reported_ulcerative_colitis	chr6:32529613-32531193	chr6:32496930-32499157	0.58107	0.0131965
Muscle	UKB_20002_1473_self_reported_high_cholesterol	chr8:143933404-143935094	chr8:145007286-145009262	0.717727	0.41212
Muscle	UKB_20002_1473_self_reported_high_cholesterol	chr8:143994676-143995406	chr8:145068844-145070680	0.541509	0.999991
Muscle	UKB_20002_1473_self_reported_high_cholesterol	chr4:3256744-3257868	chr4:3258471-3259595	0.59976	0.2345
Muscle	UKB_20002_1473_self_reported_high_cholesterol	chr19:10615949-10617618	chr19:10726625-10729136	0.742314	0.432526
Muscle	UKB_20002_1473_self_reported_high_cholesterol	chr1:109273897-109275636	chr1:109816265-109818845	0.999651	1.16192e-10
Muscle	UKB_20002_1473_self_reported_high_cholesterol	chr1:109275742-109276143	chr1:109816265-109818845	0.974522	0.0112016
Muscle	UKB_20016_Fluid_intelligence_score	chr1:43582434-43582906	chr1:44048105-44048767	0.537566	0.157206
Muscle	UKB_20016_Fluid_intelligence_score	chr12:49010961-49012056	chr12:49403499-49405839	0.882483	0.418436
Muscle	UKB_20016_Fluid_intelligence_score	chr12:45989370-45990693	chr12:46383153-46384521	0.583851	0.545029
Muscle	UKB_20016_Fluid_intelligence_score	chr1:1728541-1729147	chr1:1659874-1661456	0.564325	0.226363
Muscle	UKB_20016_Fluid_intelligence_score	chr1:201917699-201918510	chr1:201885231-201888955	0.717939	0.0670373
Muscle	UKB_20016_Fluid_intelligence_score	chr10:63214830-63215528	chr10:64974590-64975288	0.507948	0.88879
Muscle	UKB_20016_Fluid_intelligence_score	chr12:48998420-49000784	chr12:49392203-49395410	0.943786	0.936785
Muscle	UKB_20016_Fluid_intelligence_score	chr16:24700172-24702625	chr16:24711019-24713946	0.660106	0.579293
Muscle	UKB_20016_Fluid_intelligence_score	chr3:16905649-16908487	chr3:16945936-16950454	0.66633	0.800196
Muscle	UKB_20016_Fluid_intelligence_score	chr3:49802477-49806475	chr3:49839910-49844296	0.949561	0.443382
Muscle	UKB_20016_Fluid_intelligence_score	chr4:105186848-105187444	chr4:106107592-106108690	0.618872	0.879341
Muscle	UKB_20016_Fluid_intelligence_score	chr4:151666121-151669471	chr4:152586135-152590959	0.896405	0.785137
Muscle	UKB_20016_Fluid_intelligence_score	chr4:151670304-151671962	chr4:152591456-152593911	0.881805	0.800196
Muscle	UKB_20016_Fluid_intelligence_score	chr5:140335622-140335844	chr5:139715204-139716596	0.53568	0.869782
Muscle	UKB_20016_Fluid_intelligence_score	chr16:69860145-69862684	chr16:69893196-69896790	0.52859	0.812944
Muscle	UKB_20016_Fluid_intelligence_score	chr8:144459592-144460754	chr8:145684975-145686150	0.520221	0.98847
Muscle	UKB_20127_Neuroticism_score	chr1:21170760-21171944	chr1:21497253-21498440	0.909285	0.0107939
Muscle	UKB_20127_Neuroticism_score	chr14:69213568-69215411	chr14:69680285-69682128	0.589438	0.406916
Muscle	UKB_20127_Neuroticism_score	chr14:71687401-71687601	chr14:72153074-72154640	0.568457	0.960886
Muscle	UKB_20127_Neuroticism_score	chr2:10035449-10037419	chr2:10175576-10177630	0.889278	0.967949
Muscle	UKB_20127_Neuroticism_score	chr3:81716231-81718337	chr3:81765274-81767488	0.765336	0.0867422
Muscle	UKB_20127_Neuroticism_score	chr6:26043147-26045294	chr6:26043165-26045869	0.606462	0.528421
Muscle	UKB_20127_Neuroticism_score	chr8:8226980-8229412	chr8:8084502-8087010	0.998644	2.39271e-08
Muscle	UKB_20127_Neuroticism_score	chr9:93490742-93493229	chr9:96252992-96255511	0.660079	0.406916
Muscle	UKB_20127_Neuroticism_score	chr1:8362975-8364646	chr1:8423035-8425887	0.67448	0.0144218
Muscle	UKB_20127_Neuroticism_score	chr17:46193575-46194680	chr17:44270932-44272073	0.725099	1.02916e-07
Muscle	UKB_6150_1_Vascular_or_heart_problems_diagnosed_by_doctor_Heart_attack	chr1:222665366-222665870	chr1:222838708-222839212	0.565337	0.341203
Muscle	UKB_6150_1_Vascular_or_heart_problems_diagnosed_by_doctor_Heart_attack	chr1:109273897-109275636	chr1:109816265-109818845	0.989478	0.000150793
Muscle	UKB_6150_1_Vascular_or_heart_problems_diagnosed_by_doctor_Heart_attack	chr1:109275742-109276143	chr1:109816265-109818845	0.883671	0.655965
Muscle	UKB_6152_5_diagnosed_by_doctor_Blood_clot_in_the_leg_DVT	chr19:10615949-10617618	chr19:10726625-10729136	0.544724	0.0500427
Muscle	UKB_6152_7_diagnosed_by_doctor_Blood_clot_in_the_lung	chr19:10639285-10640408	chr19:10749961-10751084	0.685403	0.984995
Muscle	UKB_6152_7_diagnosed_by_doctor_Blood_clot_in_the_lung	chr19:10615949-10617618	chr19:10726625-10729136	0.766866	0.310362
Muscle	UKB_6152_8_diagnosed_by_doctor_Asthma	chr6:26043147-26045294	chr6:26043165-26045869	0.503616	0.00654812
Muscle	UKB_6152_8_diagnosed_by_doctor_Asthma	chr10:8380251-8380668	chr10:8419556-8422958	0.755329	0.426878
Muscle	UKB_6152_8_diagnosed_by_doctor_Asthma	chr5:132226648-132228792	chr5:131562338-131564496	0.530824	0.295873
Muscle	UKB_6152_8_diagnosed_by_doctor_Asthma	chr1:8362975-8364646	chr1:8423035-8425887	0.860329	0.0772406
Muscle	UKB_6152_8_diagnosed_by_doctor_Asthma	chr1:8476830-8477548	chr1:8536717-8538409	0.501872	0.998017
Muscle	UKB_6152_8_diagnosed_by_doctor_Asthma	chr6:32636325-32638314	chr6:32604102-32606091	0.879372	1.49658e-13
Muscle	UKB_6152_9_diagnosed_by_doctor_Hayfever_allergic_rhinitis_or_eczema	chr12:111444631-111446701	chr12:111882317-111884543	0.586612	NA
Muscle	UKB_6152_9_diagnosed_by_doctor_Hayfever_allergic_rhinitis_or_eczema	chr5:132226648-132228792	chr5:131562338-131564496	0.645349	0.342311
Muscle	UKB_6152_9_diagnosed_by_doctor_Hayfever_allergic_rhinitis_or_eczema	chr1:8362975-8364646	chr1:8423035-8425887	0.866098	0.00650662
Muscle	UKB_6152_9_diagnosed_by_doctor_Hayfever_allergic_rhinitis_or_eczema	chr1:8476830-8477548	chr1:8536717-8538409	0.550591	0.943884
Muscle	UKB_6152_9_diagnosed_by_doctor_Hayfever_allergic_rhinitis_or_eczema	chr15:40975928-40976873	chr15:41268126-41269807	0.506731	0.878475
Muscle	UKB_6152_9_diagnosed_by_doctor_Hayfever_allergic_rhinitis_or_eczema	chr2:102081321-102081773	chr2:102697781-102700476	0.59765	0.0344954
Muscle	UKB_6152_9_diagnosed_by_doctor_Hayfever_allergic_rhinitis_or_eczema	chr2:197883532-197884236	chr2:198747979-198749350	0.63312	0.981195
Muscle	UKB_6152_9_diagnosed_by_doctor_Hayfever_allergic_rhinitis_or_eczema	chr3:121913649-121914751	chr3:121632203-121634161	0.617132	0.360184
Muscle	UKB_6152_9_diagnosed_by_doctor_Hayfever_allergic_rhinitis_or_eczema	chr5:132409911-132412771	chr5:131745586-131748501	0.501936	0.880134
Muscle	UKB_6152_9_diagnosed_by_doctor_Hayfever_allergic_rhinitis_or_eczema	chr6:159114051-159115359	chr6:159535083-159536391	0.526325	0.366122
Muscle	UKB_6152_9_diagnosed_by_doctor_Hayfever_allergic_rhinitis_or_eczema	chr7:20541916-20542640	chr7:20581539-20582263	0.534711	0.624654
Muscle	UKB_6152_9_diagnosed_by_doctor_Hayfever_allergic_rhinitis_or_eczema	chr9:99020142-99021790	chr9:101781169-101784072	0.664334	0.666016
Muscle	pgc.scz2	chr1:8419207-8419921	chr1:8479267-8479981	0.514769	0.61222
Muscle	pgc.scz2	chr1:43582434-43582906	chr1:44048105-44048767	0.819057	0.0154905
Muscle	pgc.scz2	chr10:58779494-58779823	chr10:60539254-60539583	0.631537	0.39943
Muscle	pgc.scz2	chr10:102868895-102870274	chr10:104628436-104630207	0.753775	0.573441
Muscle	pgc.scz2	chr15:84872396-84873356	chr15:85414308-85416587	0.721424	0.00427603
Muscle	pgc.scz2	chr16:68383929-68385013	chr16:68417832-68418916	0.530256	0.61222
Muscle	pgc.scz2	chr17:17830417-17831577	chr17:17733731-17735407	0.776944	0.114872
Muscle	pgc.scz2	chr3:124456481-124457327	chr3:124175216-124176207	0.744322	0.702819
Muscle	pgc.scz2	chr7:105001726-105002164	chr7:104642129-104642611	0.642631	0.672616
Muscle	pgc.scz2	chr7:111227291-111227857	chr7:110867347-110867913	0.745847	0.820179
Muscle	pgc.scz2	chr8:142660873-142663162	chr8:143742285-143745825	0.816328	0.00654158
Muscle	pgc.scz2	chr8:142663443-142664408	chr8:143742285-143745825	0.809458	0.0154905
Muscle	pgc.scz2	chr8:142666844-142668390	chr8:143748263-143749808	0.905806	0.114872
Muscle	pgc.scz2	chr8:142668799-142669786	chr8:143749845-143752224	0.828094	0.652625
Muscle	pgc.scz2	chr15:84871077-84872356	chr15:85414308-85416587	0.608956	0.0639949
Muscle	pgc.scz2	chr20:45087771-45088963	chr20:43714917-43717652	0.766937	0.998677
Muscle	pgc.scz2	chr8:8226980-8229412	chr8:8084502-8087010	0.926917	0.000250954
Muscle	pgc.scz2	chr5:60944406-60946357	chr5:60240081-60242270	0.62103	0.998677
Muscle	pgc.scz2	chr1:8362975-8364646	chr1:8423035-8425887	0.759277	0.00715383
Lung	CARDIoGRAM_C4D_CAD_ADDITIVE	chr11:9708789-9709001	chr11:9729730-9731320	0.62949	0.000148794
Lung	CARDIoGRAM_C4D_CAD_ADDITIVE	chr1:109273643-109275049	chr1:109816265-109818845	0.621193	NA
Lung	IBD.EUR.Inflammatory_Bowel_Disease	chr17:39653629-39653862	chr17:37807511-37810322	0.530234	0.998685
Lung	IBD.EUR.Inflammatory_Bowel_Disease	chr1:1776997-1778278	chr1:1707824-1709755	0.657122	0.9939
Lung	IBD.EUR.Ulcerative_Colitis	chr17:39653629-39653862	chr17:37807511-37810322	0.516794	0.99958
Lung	IBD.EUR.Ulcerative_Colitis	chr6:32622537-32623225	chr6:32590314-32591002	0.917532	5.92859e-14
Lung	IMMUNOBASE_Celiac_disease_hg19	chr3:188285661-188286433	chr3:188003234-188006519	0.576793	6.67123e-06
Lung	IMMUNOBASE_Multiple_sclerosis_hg19	chr6:32583546-32584162	chr6:32551323-32552771	0.841771	NA
Lung	IMMUNOBASE_Multiple_sclerosis_hg19	chr6:32584447-32584994	chr6:32551323-32552771	0.878826	NA
Lung	IMMUNOBASE_Multiple_sclerosis_hg19	chr6:29925911-29927539	chr6:29893663-29895476	0.714055	0.389214
Lung	MAGNETIC_CH2.DB.ratio	chr1:109273643-109275049	chr1:109816265-109818845	0.667726	NA
Lung	MAGNETIC_IDL.TG	chr1:109273643-109275049	chr1:109816265-109818845	0.576365	NA
Lung	MAGNETIC_LDL.C	chr1:109273643-109275049	chr1:109816265-109818845	0.553254	NA
Lung	PGC_ADHD_EUR_2017	chr1:43269383-43269608	chr1:43735054-43735279	0.710508	0.60977
Lung	Shrine_30804560_FEV1	chr10:79242336-79242899	chr10:81001408-81002688	0.902296	0.958193
Lung	Shrine_30804560_FEV1	chr17:75459798-75459993	chr17:73455116-73457072	0.58767	0.412919
Lung	Shrine_30804560_FEV1	chr5:140568813-140570181	chr5:139948217-139951616	0.603491	0.899554
Lung	Shrine_30804560_FEV1	chr6:121521971-121523128	chr6:121841731-121844447	0.736696	0.619261
Lung	Shrine_30804560_FEV1	chr1:33341880-33342291	chr1:33806636-33808817	0.582255	0.497846
Lung	Shrine_30804560_FEV1	chr6:32667957-32668432	chr6:32634608-32636213	0.744414	0.149375
Lung	Shrine_30804560_FVC	chr6:32583546-32584162	chr6:32551323-32552771	0.697024	0.142412
Lung	Shrine_30804560_FVC	chr6:32584447-32584994	chr6:32551323-32552771	0.796551	0.0843722
Lung	Shrine_30804560_FVC	chr10:79242336-79242899	chr10:81001408-81002688	0.874491	0.901904
Lung	Shrine_30804560_FVC	chr1:17045166-17046289	chr1:17371566-17373437	0.649593	0.416434
Lung	Shrine_30804560_FVC	chr1:33341880-33342291	chr1:33806636-33808817	0.804485	0.29236
Lung	Shrine_30804560_FVC	chr10:31064043-31064632	chr10:31352544-31354163	0.612037	0.665521
Lung	Shrine_30804560_PEF	chr1:17045166-17046289	chr1:17371566-17373437	0.641845	0.363074
Lung	Shrine_30804560_PEF	chr3:29384802-29385760	chr3:29425361-29427251	0.671983	0.783039
Lung	Shrine_30804560_PEF	chr6:32667957-32668432	chr6:32634608-32636213	0.858865	2.71703e-11
Lung	UKB_1160_Sleep_duration	chr8:143499379-143499941	chr8:144581053-144582849	0.620449	0.36228
Lung	UKB_1160_Sleep_duration	chr8:8227198-8229265	chr8:8084502-8087010	0.561705	0.0647916
Lung	UKB_1180_Morning_or_evening_person_chronotype	chr7:50730003-50730302	chr7:50797309-50799240	0.520768	0.000982433
Lung	UKB_1180_Morning_or_evening_person_chronotype	chr8:8227198-8229265	chr8:8084502-8087010	0.785288	0.113385
Lung	UKB_20002_1065_self_reported_hypertension	chr8:8227198-8229265	chr8:8084502-8087010	0.744323	0.0533215
Lung	UKB_20002_1065_self_reported_hypertension	chr16:30740602-30741596	chr16:30750421-30753623	0.559778	0.916129
Lung	UKB_20002_1065_self_reported_hypertension	chr17:2233032-2233831	chr17:2135526-2137561	0.574478	0.116546
Lung	UKB_20002_1065_self_reported_hypertension	chr7:2411754-2412193	chr7:2451278-2453052	0.732842	0.479137
Lung	UKB_20002_1065_self_reported_hypertension	chr7:134369350-134369658	chr7:134054102-134054410	0.595868	NA
Lung	UKB_20002_1065_self_reported_hypertension	chr6:32583546-32584162	chr6:32551323-32552771	0.650945	0.0186975
Lung	UKB_20002_1065_self_reported_hypertension	chr6:32584447-32584994	chr6:32551323-32552771	0.682196	0.445228
Lung	UKB_20002_1111_self_reported_asthma	chr17:39653629-39653862	chr17:37807511-37810322	0.530881	0.981642
Lung	UKB_20002_1111_self_reported_asthma	chr6:32667957-32668432	chr6:32634608-32636213	0.795804	0.200723
Lung	UKB_20002_1261_self_reported_multiple_sclerosis	chr6:29925911-29927539	chr6:29893663-29895476	0.952301	0.135356
Lung	UKB_20002_1464_self_reported_rheumatoid_arthritis	chr6:30925804-30926317	chr6:30892910-30895817	0.701093	0.845842
Lung	UKB_20002_1464_self_reported_rheumatoid_arthritis	chr6:29925911-29927539	chr6:29893663-29895476	0.886832	0.000680706
Lung	UKB_20002_1473_self_reported_high_cholesterol	chr1:109273643-109275049	chr1:109816265-109818845	0.683793	NA
Lung	UKB_20016_Fluid_intelligence_score	chr11:47858880-47859192	chr11:47880432-47880744	0.704074	0.901624
Lung	UKB_20127_Neuroticism_score	chr11:47858880-47859192	chr11:47880432-47880744	0.74394	0.643215
Lung	UKB_20127_Neuroticism_score	chr8:8227198-8229265	chr8:8084502-8087010	0.634278	0.000465488
Lung	UKB_6150_1_Vascular_or_heart_problems_diagnosed_by_doctor_Heart_attack	chr1:109273643-109275049	chr1:109816265-109818845	0.783321	NA
Lung	UKB_6152_8_diagnosed_by_doctor_Asthma	chr17:39653629-39653862	chr17:37807511-37810322	0.530881	0.971925
Lung	UKB_6152_8_diagnosed_by_doctor_Asthma	chr6:32667957-32668432	chr6:32634608-32636213	0.786041	0.167806
Lung	UKB_6152_9_diagnosed_by_doctor_Hayfever_allergic_rhinitis_or_eczema	chr17:39653629-39653862	chr17:37807511-37810322	0.530677	0.970963
Lung	UKB_6152_9_diagnosed_by_doctor_Hayfever_allergic_rhinitis_or_eczema	chr19:16372909-16373361	chr19:16481075-16484790	0.523631	0.789055
Lung	UKB_6152_9_diagnosed_by_doctor_Hayfever_allergic_rhinitis_or_eczema	chr2:30481426-30482143	chr2:30703960-30705738	0.681677	0.370533
Lung	pgc.scz2	chr12:122974025-122976231	chr12:123458500-123460778	0.541271	0.256356
Lung	pgc.scz2	chr12:123075395-123076096	chr12:123559649-123563758	0.554469	0.574986
Lung	pgc.scz2	chr2:144495220-144495595	chr2:145251963-145254967	0.66686	0.169043
Lung	pgc.scz2	chr8:8227198-8229265	chr8:8084502-8087010	0.73905	0.0014582
