# Supplementary material for: Multitissue H3K27ac profiling of GTEx samples links epigenomic variation to disease
Source: Nat Genet. 2023 Sep 28;55(10):1665–76. doi: 10.1038/s41588-023-01509-5 (PMC10562256; doi:10.1038/s41588-023-01509-5)
Supplement: Supplementary file 10 — gLink and other linking scores. [file 41588_2023_1509_MOESM10_ESM.xlsx]

## Sheet: Brain
gLink scores and other scores
gARE-dist-to-FMeQTL	1/(distance between gARE and nearest FM-eQTL)
gARE-proximal-eQTL	-min P-value
MR	-qvalue of MR
coloc-H4	PP4 for coloc
coloc-H4/H3	PP4/PP3, set to 0 if coloc-H4 < 0.1
ExpPGS-gARE-corr.	adjusted P-value (BH) for correlation between expression polygenic score and gARE activity across individuals
ARE-gene-dist	1/(distance of ARE to gene)
ABCscore
EpiMap
gene;ARE	coloc-H4	coloc-H4/H3	MR	ExpPGS-gARE-corr.	gARE-dist-to-FMeQTL	gARE-proximal-eQTL	gene2ARE.DistanceInv	ABCscore	EpiMap
ENSG00000001036.13;chr6:142781344-142782116	0.0042506	0	-1	-0.900259	0	-1	1.36994e-06	0.002723	0.00949543
ENSG00000001036.13;chr6:142871566-142873046	0.00391699	0	-1	-0.977388	0	-1	1.56401e-06	0.009437	0.193958
ENSG00000001036.13;chr6:142946566-142947489	0.00697111	0	-1	-0.519474	0	-1	1.77097e-06	0.019421	0
ENSG00000001036.13;chr6:143298049-143299076	0.00492579	0	-1	-0.929291	6.7547e-05	-1	4.69203e-06	0.00223	0
ENSG00000001036.13;chr6:143400009-143400773	0.00361495	0	-1	-0.813606	0	-1	8.98481e-06	0.005034	0.23573
ENSG00000001036.13;chr6:143444402-143444873	0.0045323	0	-1	-0.838561	0	-1	1.49137e-05	0.00467	0
ENSG00000001036.13;chr6:143457978-143458247	0.00565959	0	-1	-0.723032	0	-1	1.86646e-05	0.006819	0.0499154
ENSG00000001036.13;chr6:143952647-143953914	0.00321007	0	-1	-0.852086	0	-1	2.26454e-06	0.004241	0.0395856
ENSG00000001036.13;chr6:144297297-144297658	0.00227956	0	-1	-0.58571	0	-1	1.27261e-06	0.004001	0.0829707
ENSG00000001460.17;chr1:23473173-23473571	0.00817813	0	-1	-0.994172	0	-1	1.05981e-06	0.000701	0.0276267
ENSG00000001460.17;chr1:23553885-23554862	0.00596276	0	-1	-0.916314	0	-1	1.15934e-06	0.002787	0.338682
ENSG00000001460.17;chr1:23591478-23591967	0.00510884	0	-0.949353	-0.867793	0	-1	1.21181e-06	0.000673	0.0927904
ENSG00000001460.17;chr1:24186741-24187891	0.00722682	0	-1	-0.95272	0	-1	4.35506e-06	0	0
ENSG00000001460.17;chr1:24201623-24202651	0.0122033	0	-1	-0.761617	0	-1	4.65556e-06	0.003848	0.126969
ENSG00000001460.17;chr1:24288803-24290796	0.0030337	0	-1	-0.352503	0	-1	7.86569e-06	0.003454	0.182394
ENSG00000001460.17;chr1:24402165-24405226	0.225441	5.17754	-0.791665	-0.157505	3.70062e-05	-3.22795e-08	7.55373e-05	0.029269	0.121234
ENSG00000001460.17;chr1:24432664-24432889	0.233354	0.741111	-1	-0.925736	0.00150716	-3.54305e-09	6.31214e-05	0.010338	0.0738213
ENSG00000001460.17;chr1:24432972-24433527	0.24291	2.01815	-0.737095	-0.792907	0.00524934	-3.54305e-09	6.12914e-05	0.015054	0.0849036
ENSG00000001460.17;chr1:24463655-24464846	0.07617	0	-1	-0.969757	3.24565e-05	-1	2.11343e-05	0.006986	0.182364
ENSG00000001460.17;chr1:24505256-24505683	0.0688615	0	-0.997349	-0.898428	0	-1	1.12949e-05	0.006799	0
ENSG00000001460.17;chr1:24704106-24706591	0.0035439	0	-1	-0.969787	0	-1	3.46723e-06	0.007672	0.417199
ENSG00000001460.17;chr1:24730383-24731399	0.00311951	0	-1	-0.882883	0	-1	3.18515e-06	0.004323	0.289661
ENSG00000001460.17;chr1:24829657-24831281	0.00272108	0	-1	-0.977744	0	-1	2.41818e-06	0.003188	0.0820777
ENSG00000001460.17;chr1:24847605-24849111	0.0224402	0	-1	-0.886324	0	-1	2.31791e-06	0.00287	0.145641
ENSG00000001460.17;chr1:24893247-24894345	0.0475572	0	-1	-0.919411	0	-1	2.09704e-06	0.001554	0.0663582
ENSG00000001460.17;chr1:25231685-25233653	0.00163683	0	-1	-0.933817	0	-1	1.22589e-06	0	0
ENSG00000001460.17;chr1:25266501-25266904	0.00359109	0	-1	-0.817421	0	-1	1.17679e-06	0	0
ENSG00000001460.17;chr1:25267383-25268541	0.0673139	0	-1	-0.605631	0	-1	1.17505e-06	0	0
ENSG00000001460.17;chr1:25298310-25298855	0.00131806	0	-1	-0.8397	0	-1	1.13424e-06	0.000823	0
ENSG00000001460.17;chr1:25320732-25321136	0.00363833	0	-1	-0.943107	0	-1	1.10619e-06	0.000736	0.0198264
ENSG00000001460.17;chr1:25394184-25395033	0.000839031	0	-1	-0.622696	0	-1	1.02284e-06	0.000919	0
ENSG00000001460.17;chr1:25328927-25330157	0.00213628	0	-1	-0.765095	0	-1	1.09576e-06	0.001308	0
ENSG00000001561.6;chr6:45376778-45378939	0.00534315	0	-1	-0.89698	0	-1	1.32955e-06	0	0
ENSG00000001561.6;chr6:45422130-45424770	0.00560025	0	-0.98471	-0.981482	0	-1	1.41534e-06	0	0
ENSG00000001561.6;chr6:45472147-45473212	0.0569459	0	-1	-0.999987	0	-1	1.52134e-06	0.005815	0.128536
ENSG00000001561.6;chr6:45475996-45477639	0.0567948	0	-1	-0.729752	0	-1	1.53098e-06	0.006962	0.164471
ENSG00000001561.6;chr6:45480379-45481904	0.0568222	0	-1	-0.773821	0	-1	1.54118e-06	0.008727	0.293761
ENSG00000001561.6;chr6:45667154-45667782	0.00492704	0	-1	-0.283043	0	-1	2.16205e-06	0.00228	0.0631002
ENSG00000001561.6;chr6:46259748-46260211	0.056757	0	-1	-0.838561	0	-1	7.69311e-06	0.004829	0
ENSG00000001561.6;chr6:46333547-46333805	0.00301798	0	-1	-0.974799	0	-1	4.90959e-06	0.003969	0
ENSG00000001561.6;chr6:46654065-46654346	0.00406002	0	-1	-0.858538	0	-1	1.90762e-06	0.004356	0
ENSG00000001561.6;chr6:47060733-47062782	0.0062199	0	-1	-0.940217	0	-1	1.07323e-06	0.004376	0.0958244
ENSG00000001626.14;chr7:116524589-116526214	0.00686616	0	-1	-0.9044	0	-1	1.0634e-06	0	0
ENSG00000001626.14;chr7:116545463-116546498	0.0227916	0	-1	-0.964396	0	-1	1.08719e-06	0.002578	0.117997
ENSG00000001626.14;chr7:116598398-116600039	0.269908	5.14906	-0.721111	-0.30487	0	-1	1.15398e-06	0.006429	0.126012
ENSG00000001626.14;chr7:116671409-116672253	0.165267	5.40945	-1	-0.841151	0	-1	1.25952e-06	0	0.0689642
ENSG00000001626.14;chr7:116672407-116673615	0.321945	5.66441	-1	-0.675944	0	-1	1.2614e-06	0	0
ENSG00000001626.14;chr7:116673747-116674042	0.0133345	0	-1	-0.893737	0	-1	1.2628e-06	0.003268	0
ENSG00000001626.14;chr7:116697550-116699372	0.327836	6.00012	-1	-0.281393	0	-1	1.30323e-06	0.003495	0.063441
ENSG00000001626.14;chr7:116731487-116733249	0.137575	4.52017	-0.79155	-0.450006	0	-1	1.36348e-06	0.004257	0.118341
ENSG00000001626.14;chr7:116734079-116735209	0.280148	4.1391	-0.164469	-0.63683	0	-1	1.36773e-06	0.00333	0.0934977
ENSG00000001626.14;chr7:116775834-116776757	0.0425648	0	-1	-0.949307	0	-1	1.45035e-06	0.002314	0.07555
ENSG00000001626.14;chr7:116794158-116794907	0.106048	5.3192	-1	-0.939373	0	-1	1.48975e-06	0.002504	0.0237836
ENSG00000001626.14;chr7:116802167-116803741	0.362098	13.8869	-1	-0.244816	0	-1	1.50868e-06	0.006653	0.190017
ENSG00000001626.14;chr7:116805086-116805411	0.155476	11.0075	-1	-0.0877381	0	-1	1.51392e-06	0.003704	0.118896
ENSG00000001626.14;chr7:116805807-116806543	0.0433602	0	-1	-0.802652	0	-1	1.51605e-06	0.006705	0.143488
ENSG00000001626.14;chr7:117791846-117792223	0.00366274	0	-1	-0.822976	0	-1	3.06513e-06	0.005577	0.0676155
ENSG00000001626.14;chr7:117849053-117849695	0.00415601	0	-1	-0.736415	0	-1	2.60695e-06	0.005125	0.0522207
ENSG00000001626.14;chr7:116751524-116753072	0.0802246	0	-1	-0.90724	0	-1	1.40157e-06	0.002657	0.0669412
ENSG00000001631.15;chr7:91847216-91847650	0.0237408	0	-1	-0.804647	0	-1	2.50794e-06	0.001948	0.0974219
ENSG00000001631.15;chr7:92024814-92025213	0.140409	2.83508	-1	-0.256828	2.08566e-05	-1	4.52177e-06	0.002119	0
ENSG00000001631.15;chr7:92133437-92135783	0.0545357	0	-1	-0.997828	0	-1	8.96411e-06	0	0
ENSG00000001631.15;chr7:92244951-92247666	0.0113506	0	-1	-0.795023	0	-1	0.00701754	0	0
ENSG00000001631.15;chr7:92297616-92298143	0.00690967	0	-1	-0.87676	0	-1	1.93373e-05	0.007642	0.0251034
ENSG00000001631.15;chr7:92352492-92352832	0.00472706	0	-1	-0.918761	0	-1	9.39002e-06	0.006887	0
ENSG00000001631.15;chr7:92357782-92359305	0.0290799	0	-1	-0.628962	0	-1	8.89858e-06	0.013681	0.092554
ENSG00000001631.15;chr7:92681308-92681875	0.00139106	0	-1	-0.990144	0	-1	2.2966e-06	0.00232	0.229758
ENSG00000001631.15;chr7:92732286-92732528	0.00160507	0	-1	-0.753499	0	-1	2.05659e-06	0.001111	0.0638639
ENSG00000001631.15;chr7:92834683-92834940	0.0026176	0	-1	-0.733214	0	-1	1.69882e-06	0.003978	0
ENSG00000001631.15;chr7:92766051-92766613	0.00127513	0	-1	-0.948035	0	-1	1.92246e-06	0.003984	0.41777
ENSG00000002016.17;chr12:12111-14052	0.00107183	0	-1	-0.939593	0	-1	1.02357e-06	0	0
ENSG00000002016.17;chr12:67228-67529	0.00347912	0	-1	-0.517649	0	-1	1.08381e-06	0	0
ENSG00000002016.17;chr12:400920-402363	0.00473742	0	-1	-0.620253	0	-1	1.69949e-06	0.002819	0.172198
ENSG00000002016.17;chr12:406209-407631	0.0575627	0	-0.837241	-0.969787	0	-1	1.71487e-06	0.001671	0.105114
ENSG00000002016.17;chr12:607176-608759	0.00595678	0	-1	-0.962018	0	-1	2.61722e-06	0.001966	0.371609
ENSG00000002016.17;chr12:629969-631303	0.0118908	0	-1	-0.924668	0	-1	2.78228e-06	0	0.0541776
ENSG00000002016.17;chr12:676283-677060	0.00432606	0	-1	-0.92738	0	-1	3.191e-06	0.001713	0.0214265
ENSG00000002016.17;chr12:862408-863073	0.112692	1.35641	-0.472919	-0.404931	0	-1	7.85469e-06	0.002392	0.0112863
ENSG00000002016.17;chr12:1082769-1084847	0.0875682	0	-1	-0.921284	0	-1	1.06661e-05	0.010221	0.300892
ENSG00000002016.17;chr12:1117895-1118620	0.00936389	0	-0.842804	-0.861372	0	-1	7.80004e-06	0.00155	0
ENSG00000002016.17;chr12:1472947-1473266	0.00569745	0	-1	-0.91426	0	-1	2.07016e-06	0.001042	0
ENSG00000002016.17;chr12:1590314-1591040	0.00500706	0	-1	-0.722541	0	-1	1.66494e-06	0.011106	0.203794
ENSG00000002016.17;chr12:1601619-1602409	0.00464168	0	-1	-0.995204	0	-1	1.63409e-06	0.002564	0
ENSG00000002016.17;chr12:1696557-1696862	0.0033902	0	-1	-0.967089	0	-1	1.41511e-06	0.001156	0.144052
ENSG00000002016.17;chr12:1745914-1746489	0.0049972	0	-1	-0.758205	0	-1	1.32249e-06	0.001783	0.0492136
ENSG00000002016.17;chr12:1775084-1776393	0.00491747	0	-1	-0.977466	0	-1	1.27277e-06	0.004553	0.228947
ENSG00000002016.17;chr12:1781501-1782187	0.0134551	0	-1	-0.977382	0	-1	1.26296e-06	0.003684	0.170126
ENSG00000002016.17;chr12:1782213-1782489	0.00408654	0	-1	-0.985124	0	-1	1.26215e-06	0.002922	0.139797
ENSG00000002587.9;chr4:11129667-11130072	0.0086465	0	-1	-0.766366	0	-1	3.33449e-06	0.007118	0
ENSG00000002587.9;chr4:11481319-11481700	0.0144474	0	-0.712577	-0.917047	0	-1	1.93257e-05	0.017812	0.0383031
ENSG00000002919.14;chr17:47189449-47189983	0.0040145	0	-1	-0.613681	0	-1	1.09452e-06	0	0
ENSG00000002919.14;chr17:47293875-47296415	0.0141828	0	-1	-0.306148	0	-1	1.2373e-06	0.002662	0.212462
ENSG00000002919.14;chr17:47323144-47324969	0.0601964	0	-1	-0.888681	0	-1	1.2832e-06	0	0
ENSG00000002919.14;chr17:47603218-47603565	0.00234854	0	-1	-0.971961	0	-1	2.00014e-06	0.001138	0
ENSG00000002919.14;chr17:47907842-47908431	0.0161223	0	-0.683458	-0.860696	0	-1	5.12241e-06	0.004277	0
ENSG00000002919.14;chr17:48671831-48672384	0.00366461	0	-1	-0.98227	0	-1	1.75824e-06	0.001827	0
ENSG00000002919.14;chr17:48884456-48885240	0.00403837	0	-1	-0.636486	0	-1	1.27961e-06	0.001871	0.0402134
ENSG00000002919.14;chr17:48912171-48912351	0.00571478	0	-1	-0.870916	0	-1	1.23624e-06	0.002711	0.0843926
ENSG00000003137.8;chr2:71585750-71586995	0.00360437	0	-1	-0.756187	0	-1	1.78042e-06	0.00622	0.0761608
ENSG00000003137.8;chr2:71595230-71596183	0.00404285	0	-1	-0.912318	0	-1	1.81051e-06	0.021982	0.267712
ENSG00000003137.8;chr2:71606117-71606362	0.00451367	0	-1	-0.957884	0	-1	1.8457e-06	0.003372	0.0878897
ENSG00000003137.8;chr2:72414294-72414600	0.065384	0	-1	-0.96258	0	-1.19361e-05	3.75363e-06	0.002669	0.129347
ENSG00000003137.8;chr2:72538577-72539740	0.00719996	0	-1	-0.560522	0	-1	2.55676e-06	0.004562	0.106331
ENSG00000003137.8;chr2:72553667-72554462	0.00541883	0	-1	-0.977388	0	-1	2.46289e-06	0.003253	0
ENSG00000003137.8;chr2:72633298-72633698	0.00537158	0	-1	-0.995927	0	-1	2.0599e-06	0.002088	0
ENSG00000003137.8;chr2:72677273-72678139	0.0649406	0	-1	-0.5635	0	-1	1.88798e-06	0.002964	0.0957742
ENSG00000003137.8;chr2:72917898-72918469	0.00666571	0	-1	-0.964352	0	-1	1.29846e-06	0.001806	0
ENSG00000003137.8;chr2:72963545-72963876	0.00576806	0	-1	-0.757134	0	-1	1.22598e-06	0.001356	0.0225142
ENSG00000003137.8;chr2:73052929-73053922	0.00750762	0	-1	-0.780673	0	-1	1.1045e-06	0.002018	0.112446
ENSG00000003137.8;chr2:73113110-73114010	0.0074101	0	-1	-0.838662	0	-1	1.03571e-06	0	0
ENSG00000003137.8;chr2:72744746-72745221	0.00722214	0	-1	-0.997801	0	-1	1.67519e-06	0.003637	0
ENSG00000003147.17;chr7:8164521-8165042	0.00610936	0	-1	-0.945114	0	-1	1.02252e-05	0.006624	0
ENSG00000003147.17;chr7:8260832-8262867	0.00565638	0	-1	-0.752569	0	-1	0.0013708	0	0
ENSG00000003147.17;chr7:8389398-8390682	0.00905324	0	-1	-0.804135	0	-1	7.84554e-06	0.014808	0
ENSG00000003147.17;chr7:8636851-8637237	0.0116544	0	-1	-0.86254	0	-1	2.67048e-06	0.002544	0
ENSG00000003147.17;chr7:8721891-8722842	0.0204688	0	-1	-0.957589	0	-1	2.17492e-06	0.003496	0
ENSG00000003393.14;chr2:200862355-200862774	0.00287548	0	-1	-0.978844	0	-1	1.08858e-06	0.009836	0
ENSG00000003393.14;chr2:200901132-200902060	0.00154939	0	-1	-0.977744	0	-1	1.13689e-06	0.002878	0.0451107
ENSG00000003393.14;chr2:201056725-201057969	0.00216908	0	-1	-0.613018	0	-1	1.38152e-06	0.003421	0.131076
ENSG00000003393.14;chr2:201115774-201119437	0.00184989	0	-1	-0.997905	0	-1	1.50697e-06	0	0
ENSG00000003393.14;chr2:201432166-201433837	0.00493296	0	-1	-0.836484	0	-1	2.87202e-06	0.005484	0.465721
ENSG00000003393.14;chr2:202229385-202229915	0.00641471	0	-1	-0.657065	0	-1	2.22985e-06	0.004081	0
ENSG00000003393.14;chr2:202376196-202377996	0.00303582	0	-1	-0.941513	0	-1	1.67811e-06	0	0
ENSG00000003393.14;chr2:202470850-202471337	0.00498891	0	-1	-0.783122	0	-1	1.44948e-06	0.002462	0.113585
ENSG00000003393.14;chr2:202610023-202610481	0.0024785	0	-1	-0.982334	0	-1	1.20618e-06	0.001938	0.0331072
ENSG00000003393.14;chr2:201129733-201130052	0.00373868	0	-1	-0.796244	0	-1	1.5354e-06	0.005798	0.474827
ENSG00000004142.11;chr17:27389678-27391566	0.00222617	0	-1	-0.922433	0	-1	1.03423e-06	0.001117	0.0236627
ENSG00000004142.11;chr17:27457906-27458757	0.00668021	0	-1	-0.829622	0	-1	1.11211e-06	0.002202	0
ENSG00000004142.11;chr17:27466216-27466742	0.00390052	0	-1	-0.884938	0	-1	1.12228e-06	0.000823	0.13735
ENSG00000004142.11;chr17:27531083-27533029	0.0140225	0	-1	-0.951334	0	-1	1.21144e-06	0.002042	0.252317
ENSG00000004142.11;chr17:27620573-27623007	0.00350101	0	-1	-0.895933	0	-1	1.35919e-06	0.00188	0.0694908
ENSG00000004142.11;chr17:28011360-28012832	0.00254205	0	-1	-0.889406	0	-1	2.89498e-06	0.002741	0.0464876
ENSG00000004142.11;chr17:28056254-28056514	0.00172779	0	-1	-0.595768	0	-1	3.32074e-06	0.003405	0.0847889
ENSG00000004142.11;chr17:28140666-28140977	0.0040848	0	-1	-0.997801	0	-1	4.61466e-06	0.00427	0
ENSG00000004142.11;chr17:28170581-28171500	0.0079602	0	-1	-0.979119	0	-1	5.36246e-06	0.001992	0.114213
ENSG00000004142.11;chr17:28194453-28194866	0.123879	8.88999	-1	-0.649062	0	-1	6.14015e-06	0.002565	0.0707262
ENSG00000004142.11;chr17:28710431-28712552	0.0264392	0	-0.730489	-0.907437	0	-1	2.8251e-06	0	0.13827
ENSG00000004142.11;chr17:28746937-28747377	0.00487353	0	-1	-0.955889	0	-1	2.5665e-06	0	0.389449
ENSG00000004142.11;chr17:28763299-28763835	0.00641053	0	-1	-0.977744	0	-1	2.46278e-06	0.002124	0.119809
ENSG00000004142.11;chr17:28925922-28926109	0.00373353	0	-1	-0.874675	0	-1	1.75904e-06	0.000938	0.265901
ENSG00000004142.11;chr17:29065442-29066237	0.00242573	0	-1	-0.817421	0	-1	1.4118e-06	0.001042	0.152965
ENSG00000004142.11;chr17:29078374-29078675	0.00299854	0	-1	-0.728234	0	-1	1.38696e-06	0	0.183027
ENSG00000004142.11;chr17:29088876-29092074	0.00407379	0	-1	-0.795089	0	-1	1.36434e-06	0.002277	0.251088
ENSG00000004142.11;chr17:29125221-29125864	0.0057129	0	-1	-0.942044	0	-1	1.30205e-06	0.000816	0.0660278
ENSG00000004142.11;chr17:29189923-29190657	0.00276915	0	-1	-0.866372	0	-1	1.20081e-06	0.000967	0.0869232
ENSG00000004142.11;chr17:29292161-29292690	0.0105783	0	-1	-0.971274	0	-1	1.06963e-06	0.005462	0
ENSG00000004142.11;chr17:29311571-29313007	0.002695	0	-1	-0.65604	0	-1	1.04738e-06	0.000951	0.061094
ENSG00000004455.16;chr1:32144114-32144374	0.00103937	0	-1	-0.743455	0	-1	1.06752e-06	0.000723	0.00893029
ENSG00000004455.16;chr1:32500866-32502323	0.00224048	0	-1	-0.9534	0	-1	1.72592e-06	0.002501	0.165296
ENSG00000004455.16;chr1:32681627-32681833	0.0044779	0	-1	-0.976223	0	-1	2.5046e-06	0.001082	0.0429225
ENSG00000004455.16;chr1:33010561-33011155	0.0521946	0	-1	-0.9743	0	-3.82946e-05	1.42576e-05	0.005617	0.157599
ENSG00000004455.16;chr1:33084094-33084264	0.0400254	0	-1	-0.958143	0	-1	0.000314169	0.025826	0.0472386
ENSG00000004455.16;chr1:33086237-33086496	0.18663	7.51439	-1	-0.685193	0	-1	0.000186202	0.03046	0.0674063
ENSG00000004455.16;chr1:33170983-33171639	0.00886184	0	-1	-0.977513	0	-1	1.10724e-05	0.006263	0.192721
ENSG00000004455.16;chr1:33256826-33258406	0.00499117	0	-1	-0.861411	0	-1	5.66187e-06	0	0
ENSG00000004455.16;chr1:33341569-33343216	0.0130371	0	-1	-0.927074	0	-1	3.82561e-06	0.005273	0.294107
ENSG00000004455.16;chr1:33409909-33411227	0.00614912	0	-1	-0.56865	0	-1	3.03424e-06	0.002372	0.354995
ENSG00000004455.16;chr1:33762866-33763474	0.00452725	0	-1	-0.699661	0	-1	1.4659e-06	0.000629	0.0180717
ENSG00000004455.16;chr1:33874251-33874595	0.00635139	0	-1	-0.586674	0	-1	1.26036e-06	0.000617	0
ENSG00000004455.16;chr1:32964559-32965725	0.0270667	0	-1	-0.701455	0	-1	8.63155e-06	0	0
ENSG00000004455.16;chr1:33357730-33359114	0.00499437	0	-1	-0.564795	0	-1	3.60456e-06	0.005543	0.148566
ENSG00000004468.12;chr4:14866717-14867398	0.00643115	0	-1	-0.603382	0	-1	1.09743e-06	0.00213	0.115068
ENSG00000004468.12;chr4:14901659-14902393	0.00770349	0	-1	-0.784757	0	-1	1.14123e-06	0.002199	0
ENSG00000004468.12;chr4:15427432-15429191	0.00788961	0	-1	-0.98608	0	-1	2.85744e-06	0.003819	0.139437
ENSG00000004468.12;chr4:15436316-15436783	0.00805437	0	-1	-0.92333	0	-1	2.92633e-06	0.002453	0.35144
ENSG00000004468.12;chr4:15644786-15645160	0.030618	0	-0.697997	-0.994992	0	-1	7.50176e-06	0.004688	0
ENSG00000004468.12;chr4:15717195-15717744	0.0131509	0	-1	-0.94974	9.04691e-05	-1	1.64459e-05	0.004579	0.0267886
ENSG00000004468.12;chr4:16032743-16033926	0.0114912	0	-1	-0.99396	0	-1	3.92065e-06	0.003799	0.162383
ENSG00000004468.12;chr4:16225557-16226089	0.00584258	0	-1	-0.957884	0	-1	2.2344e-06	0.012902	0
ENSG00000004468.12;chr4:16642663-16644141	0.00386888	0	-1	-0.917852	0	-1	1.1559e-06	0.003034	0.0257939
ENSG00000004468.12;chr4:16673777-16674557	0.00365696	0	-1	-0.980786	0	-1	1.11621e-06	0.003337	0.0696348
ENSG00000004468.12;chr4:16726895-16727530	0.00565827	0	-1	-0.835429	0	-1	1.05381e-06	0.002543	0.0178173
ENSG00000004468.12;chr4:16732902-16733705	0.00291124	0	-1	-0.950302	0	-1	1.04709e-06	0.002577	0.00894223
ENSG00000004487.15;chr1:22116442-22118044	0.0159842	0	-1	-0.967534	0	-1	1.1084e-06	0.006274	0.236455
ENSG00000004487.15;chr1:22861541-22862678	0.00537169	0	-1	-0.943107	0	-1	6.35572e-06	0.004596	0.1953
ENSG00000004487.15;chr1:22913440-22914569	0.00784762	0	-1	-0.997517	0	-1	9.48375e-06	0.004063	0.0537741
ENSG00000004487.15;chr1:22916635-22917526	0.0129988	0	-1	-0.647072	0	-1	9.76873e-06	0.004493	0.252876
ENSG00000004487.15;chr1:23473173-23473571	0.00494275	0	-1	-0.88689	0	-1	2.20301e-06	0.001839	0.0303604
ENSG00000004487.15;chr1:23553885-23554862	0.00578135	0	-1	-0.773624	0	-1	1.86942e-06	0.007437	0.346228
ENSG00000004487.15;chr1:23591478-23591967	0.00369701	0	-1	-0.983612	0	-1	1.74741e-06	0.001483	0.119443
ENSG00000004534.14;chr3:49165339-49166236	0.00206969	0	-1	-0.999047	0	-1	1.29162e-06	0	0
ENSG00000004534.14;chr3:49345523-49345997	0.0124058	0	-1	-0.379696	0	-1	1.6828e-06	0.002132	0.0638314
ENSG00000004534.14;chr3:49626431-49626978	0.212984	4.02263	-1	-0.539483	0	-1	3.1918e-06	0.002537	0.075327
ENSG00000004534.14;chr3:49629088-49629998	0.0638126	0	-1	-0.793743	0	-1	3.22099e-06	0.002741	0.13712
ENSG00000004534.14;chr3:49724159-49724758	0.182499	1.80719	-1	-0.764388	0	-1.26597e-10	4.63933e-06	0	0
ENSG00000004534.14;chr3:49867051-49867370	0.0904751	0	-1	-0.798416	0	-0.000132526	1.37369e-05	0.004979	0.221958
ENSG00000004534.14;chr3:50226261-50228303	0.06264	0	-1	-0.96627	0	-1	3.48099e-06	0	0.221507
ENSG00000004534.14;chr3:50265005-50265309	0.0790625	0	-1	-0.95356	0	-1	3.0755e-06	0.011392	0.460655
ENSG00000004534.14;chr3:50320591-50323382	0.00432604	0	-1	-0.82939	0	-1	2.61794e-06	0	0.34301
ENSG00000004534.14;chr3:50450137-50451328	0.00567526	0	-1	-0.588411	0	-1	1.958e-06	0.00107	0.198666
ENSG00000004534.14;chr3:50627341-50628350	0.00920535	0	-1	-0.447449	0	-1	1.45383e-06	0.000807	0.271444
ENSG00000004534.14;chr3:50685316-50685835	0.0154045	0	-1	-0.93277	0	-1	1.34126e-06	0.000973	0
ENSG00000004534.14;chr3:49397493-49398582	0.0137172	0	-1	-0.755041	0	-1	1.84512e-06	0.001398	0.225325
ENSG00000004948.13;chr7:92681308-92681875	0.00130043	0	-1	-0.882852	0	-1	1.11965e-06	0.007815	0.190002
ENSG00000004948.13;chr7:92732286-92732528	0.00160832	0	-1	-0.990043	0	-1	1.18719e-06	0.003749	0.0669448
ENSG00000004948.13;chr7:92834683-92834940	0.00265731	0	-1	-0.989639	0	-1	1.3515e-06	0.01133	0
ENSG00000004948.13;chr7:92766051-92766613	0.00118295	0	-1	-0.915454	0	-1	1.23701e-06	0.01073	0.392289
ENSG00000005020.12;chr7:26100675-26102514	0.0794009	0	-1	-0.625479	0	-1	1.11901e-06	0.005289	0.0405888
ENSG00000005020.12;chr7:26375678-26376194	0.0059049	0	-1	-0.97503	0	-1	1.61472e-06	0.009571	0
ENSG00000005020.12;chr7:26470308-26470800	0.00614681	0	-1	-0.408842	0	-1	1.90591e-06	0.00502	0.052683
ENSG00000005020.12;chr7:27661906-27663779	0.0120952	0	-1	-0.944135	0	-1	1.4979e-06	0	0
ENSG00000005020.12;chr7:27763124-27764086	0.00772594	0	-1	-0.89378	0	-1	1.30146e-06	0.006517	0
ENSG00000005075.15;chr7:101568282-101569143	0.00581034	0	-1	-0.950303	0	-1	1.09867e-06	0	0
ENSG00000005075.15;chr7:102009979-102010223	0.00431064	0	-1	-0.9533	0	-1	2.13308e-06	0.001706	0.0111835
ENSG00000005075.15;chr7:102134099-102134444	0.00613005	0	-1	-0.64489	0	-1	2.90162e-06	0.00184	0
ENSG00000005075.15;chr7:102430526-102430714	0.129385	3.55404	-0.960743	-0.450101	0	-1	2.07095e-05	0.003246	0
ENSG00000005075.15;chr7:102472272-102474508	0.969486	54.1489	-0.754675	-0.335187	0	-1.09917e-05	0.000181258	0.003126	0.181706
ENSG00000005075.15;chr7:102671409-102671985	0.0525614	0	-1	-0.991856	0	-1	5.18699e-06	0	0
ENSG00000005075.15;chr7:103114975-103115659	0.00536327	0	-1	-0.917529	0	-1	1.57131e-06	0.009997	0.151251
ENSG00000005075.15;chr7:103307374-103307903	0.00237761	0	-1	-0.982896	0	-1	1.20666e-06	0.003542	0.0976113
ENSG00000005075.15;chr7:102742922-102744393	0.00266919	0	-1	-0.962744	0	-1	3.77714e-06	0.003492	0
ENSG00000005156.11;chr17:34300072-34300547	0.00651767	0	-1	-0.969787	0	-1	1.47019e-06	0.001192	0.0374596
ENSG00000005156.11;chr17:34597880-34599679	0.00743394	0	-1	-0.949868	0	-1	2.61976e-06	0.005441	0.18941
ENSG00000005156.11;chr17:35081096-35081851	0.108042	4.30522	-1	-0.756004	3.92734e-05	-1	9.903e-06	0.026696	0.179122
ENSG00000005156.11;chr17:35242096-35244502	0.011996	0	-1	-0.830836	0	-1	3.8051e-06	0	0
ENSG00000005156.11;chr17:35540432-35542241	0.00540833	0	-1	-0.953554	0	-1	1.78303e-06	0.003205	0
ENSG00000005156.11;chr17:35741343-35741707	0.00271967	0	-1	-0.984253	0	-1	1.31401e-06	0.000945	0
ENSG00000005189.19;chr16:19812028-19812307	0.00305006	0	-1	-0.885597	0	-1	1.00552e-06	0.001709	0.0307843
ENSG00000005189.19;chr16:19817417-19817701	0.00204187	0	-1	-0.706552	0	-1	1.011e-06	0.002865	0.0258637
ENSG00000005189.19;chr16:19830989-19831434	0.00345604	0	-1	-0.996833	0	-1	1.02515e-06	0.002706	0.0807263
ENSG00000005189.19;chr16:19885002-19886081	0.0031572	0	-1	-0.981622	0	-1	1.08562e-06	0	0
ENSG00000005189.19;chr16:20899298-20901761	0.005328	0	-1	-0.997517	0	-1	1.0655e-05	0	0
ENSG00000005189.19;chr16:21187956-21188197	0.00858648	0	-1	-0.493041	0	-1	2.62192e-06	0.002837	0
ENSG00000005189.19;chr16:21556406-21556834	0.000636896	0	-1	-0.931291	0	-1	1.33343e-06	0.003377	0.00877242
ENSG00000005189.19;chr16:21646608-21646899	0.00134895	0	-1	-0.995204	0	-1	1.19037e-06	0.002757	0.190178
ENSG00000005469.11;chr7:86559443-86559716	0.00619061	0	-1	-0.811878	0	-1	1.2721e-06	0.001975	0.0200495
ENSG00000005469.11;chr7:86583267-86583974	0.0358194	0	-1	-0.968477	0	-1	1.31223e-06	0.002222	0.0193204
ENSG00000005469.11;chr7:86633842-86634509	0.00811907	0	-1	-0.744431	0	-1	1.40547e-06	0.00241	0.0780534
ENSG00000005469.11;chr7:86650454-86650645	0.0102889	0	-1	-0.783884	0	-1	1.43858e-06	0.005782	0
ENSG00000005469.11;chr7:86679918-86680135	0.00244392	0	-1	-0.862155	0	-1	1.50228e-06	0.003821	0
ENSG00000005469.11;chr7:86962943-86964505	0.00597318	0	-1	-0.755919	0	-1	2.6181e-06	0.01236	0.137841
ENSG00000005469.11;chr7:87003484-87005195	0.0160587	0	-1	-0.984855	0	-1	2.92962e-06	0.010361	0.285184
ENSG00000005469.11;chr7:87192844-87193164	0.0103321	0	-1	-0.964643	0	-1	6.54978e-06	0.004238	0
ENSG00000005469.11;chr7:87599261-87599563	0.0019499	0	-1	-0.695577	0	-1	3.94118e-06	0.005325	0
ENSG00000005469.11;chr7:88033402-88035024	0.00161663	0	-1	-0.570084	0	-1	1.45237e-06	0.003276	0.0168025
ENSG00000005469.11;chr7:88169571-88169964	0.00305509	0	-1	-0.896479	0	-1	1.21346e-06	0.00385	0.117907
ENSG00000005471.15;chr7:86559443-86559716	0.00544767	0	-1	-0.778386	0	-1	1.08595e-06	0.002054	0.0172266
ENSG00000005471.15;chr7:86583267-86583974	0.0360656	0	-1	-0.999294	0	-1	1.11506e-06	0.003001	0.0180296
ENSG00000005471.15;chr7:86633842-86634509	0.00824768	0	-1	-0.988274	0	-1	1.18167e-06	0.002975	0.0727566
ENSG00000005471.15;chr7:86650454-86650645	0.0111539	0	-1	-0.932235	0	-1	1.20499e-06	0.007286	0
ENSG00000005471.15;chr7:86679918-86680135	0.00230043	0	-1	-0.988716	0	-1	1.24936e-06	0.00389	0
ENSG00000005471.15;chr7:86962943-86964505	0.00376378	0	-1	-0.843321	0	-1	1.93532e-06	0.012082	0.153398
ENSG00000005471.15;chr7:87003484-87005195	0.0175558	0	-1	-0.872991	0	-1	2.10042e-06	0.013023	0.313739
ENSG00000005471.15;chr7:87192844-87193164	0.00268799	0	-1	-0.654272	0	-1	3.4791e-06	0.003755	0
ENSG00000005471.15;chr7:87599261-87599563	0.00367804	0	-1	-0.94582	0	-1	8.40499e-06	0.007717	0
ENSG00000005471.15;chr7:88033402-88035024	0.00295477	0	-1	-0.723544	0	-1	1.80578e-06	0.00525	0.0209376
ENSG00000005471.15;chr7:88169571-88169964	0.00525461	0	-1	-0.352568	0	-1	1.45068e-06	0.005418	0.105486
ENSG00000005471.15;chr7:88451129-88451510	0.00319702	0	-1	-0.906191	0	-1	1.02999e-06	0.002225	0
ENSG00000005471.15;chr7:88479927-88481065	0.00238169	0	-1	-0.699045	0	-1	9.99939e-07	0	0.0473776
ENSG00000005700.14;chr6:82084012-82085353	0.0226084	0	-1	-0.711373	0	-1	6.13228e-06	0.005189	0.0625581
ENSG00000005700.14;chr6:82363239-82364843	0.0805033	0	-1	-0.686057	0	-1	8.59941e-06	0	0
ENSG00000005700.14;chr6:82609722-82610150	0.00525458	0	-1	-0.921522	0	-1	2.76104e-06	0.005586	0
ENSG00000005700.14;chr6:82612301-82613474	0.0115938	0	-1	-0.565519	0	-1	2.73872e-06	0.007156	0.127568
ENSG00000005700.14;chr6:82911419-82911872	0.00602803	0	-0.627881	-0.607028	0	-1	1.50627e-06	0.005051	0.0107786
ENSG00000005700.14;chr6:83057151-83057504	0.00422357	0	-1	-0.931291	0	-1	1.23522e-06	0.010812	0
ENSG00000005801.16;chr11:2381823-2382105	0.00179607	0	-1	-0.698485	0	-1	1.00275e-06	0.006074	0.296445
ENSG00000005801.16;chr11:2674796-2676342	0.00383999	0	-1	-0.973129	0	-1	1.42116e-06	0.005089	0.215687
ENSG00000005801.16;chr11:2741529-2742039	0.00512567	0	-1	-0.58515	0	-1	1.56878e-06	0.001686	0.12278
ENSG00000005801.16;chr11:2864162-2864344	0.00399244	0	-1	-0.94585	0	-1	1.94186e-06	0.00484	0.039437
ENSG00000005801.16;chr11:2885131-2885816	0.00376741	0	-1	-0.901954	0	-1	2.02532e-06	0	0
ENSG00000005801.16;chr11:2990781-2992059	0.0111946	0	-1	-0.995204	0	-1	2.57864e-06	0	0
ENSG00000005801.16;chr11:3009434-3010347	0.00715924	0	-1	-0.89	0	-1	2.70759e-06	0.008058	0.0950478
ENSG00000005801.16;chr11:3015028-3015826	0.079843	0	-1	-0.131005	0	-1	2.7488e-06	0.007109	0.234842
ENSG00000005801.16;chr11:3029532-3029821	0.00809018	0	-1	-0.934046	0	-1	2.86086e-06	0.002907	0
ENSG00000005801.16;chr11:3088713-3088920	0.00461014	0	-1	-0.951301	0	-1	3.44346e-06	0.00348	0.0255592
ENSG00000005801.16;chr11:3146606-3147272	0.011361	0	-1	-0.874832	0	-1	4.30509e-06	0.003399	0.0512386
ENSG00000005801.16;chr11:3835339-3836331	0.0103917	0	-0.0639921	-0.800709	0	-1	2.19004e-06	0.011363	0.250578
ENSG00000005801.16;chr11:3855671-3856535	0.00926274	0	-1	-0.82739	0	-1	2.09696e-06	0	0
ENSG00000005801.16;chr11:4093706-4095661	0.00975922	0	-1	-0.957564	0	-1	1.3977e-06	0	0.064138
ENSG00000005801.16;chr11:3013385-3014799	0.0699184	0	-1	-0.811939	0	-1	2.73875e-06	0.008507	0.183786
ENSG00000005884.17;chr17:49299754-49300900	0.00826922	0	-1	-0.984253	0	-1	1.32338e-06	0.002892	0.0533259
ENSG00000005884.17;chr17:49651072-49651499	0.00163446	0	-1	-0.92428	0	-1	2.47107e-06	0.001714	0.017237
ENSG00000005884.17;chr17:49688808-49688970	0.00128743	0	-1	-0.930042	0	-1	2.72421e-06	0.002081	0.0802651
ENSG00000005884.17;chr17:49764033-49764238	0.00135781	0	-1	-0.917218	0	-1	3.42662e-06	0.001034	0
ENSG00000005884.17;chr17:49764482-49765447	0.00269339	0	-1	-0.88807	0	-1	3.43638e-06	0.002159	0.0296014
ENSG00000005884.17;chr17:49814011-49814283	0.00204017	0	-1	-0.878362	0	-1	4.13529e-06	0.003234	0
ENSG00000005884.17;chr17:50094104-50096538	0.0385587	0	-1	-0.897836	0	-1	2.5411e-05	0	0.261253
ENSG00000005884.17;chr17:50421658-50422060	0.00993563	0	-1	-0.615458	0	-1	2.73305e-06	0.001917	0
ENSG00000005884.17;chr17:50604199-50605866	0.0040458	0	-1	-0.941176	0	-1	1.82128e-06	0.000913	0.189256
ENSG00000005884.17;chr17:50837151-50839096	0.0025767	0	-1	-0.382523	0	-1	1.27852e-06	0.004496	0.169258
ENSG00000005884.17;chr17:50961543-50962040	0.00235322	0	-1	-0.674804	0	-1	1.10397e-06	0.001314	0.0337067
ENSG00000005884.17;chr17:51013616-51016627	0.00430959	0	-1	-0.876396	0	-1	1.04259e-06	0.004944	0.211963
ENSG00000006042.11;chr17:32147804-32148669	0.00274746	0	-1	-0.780673	0	-1	1.28259e-06	0.002542	0.113836
ENSG00000006042.11;chr17:32222451-32222924	0.00324913	0	-1	-0.999562	0	-1	1.41799e-06	0.001045	0
ENSG00000006042.11;chr17:32298694-32298955	0.00382633	0	-1	-0.994763	0	-1	1.58961e-06	0.000936	0
ENSG00000006042.11;chr17:32482879-32484722	0.00770057	0	-1	-0.692979	0	-1	2.2517e-06	0.012764	0.475149
ENSG00000006042.11;chr17:32855479-32856078	0.0333617	0	-1	-0.775561	0	-1	1.38636e-05	0.004683	0
ENSG00000006042.11;chr17:32864163-32864418	0.0670104	0	-1	-0.164491	0	-1	1.57185e-05	0.00588	0.0846831
ENSG00000006042.11;chr17:32881251-32881707	0.0324857	0	-1	-0.984803	0	-1	2.15373e-05	0.006576	0.0160338
ENSG00000006042.11;chr17:32587328-32588613	0.104743	5.51292	-1	-0.874832	0	-1	2.9417e-06	0.002608	0.0818349
ENSG00000006047.12;chr17:6522911-6523146	0.00463187	0	-1	-0.756004	0	-1	1.29603e-06	0.000655	0.0485945
ENSG00000006047.12;chr17:6548116-6548281	0.0122022	0	-1	-0.82939	0	-1	1.33973e-06	0.000647	0.219465
ENSG00000006047.12;chr17:6556757-6557083	0.0090331	0	-1	-0.990631	0	-1	1.35557e-06	0	0
ENSG00000006047.12;chr17:6656049-6656408	0.01668	0	-1	-0.874254	0	-1	1.56645e-06	0.000642	0
ENSG00000006047.12;chr17:6666245-6666691	0.00476124	0	-1	-0.965246	0	-1	1.59198e-06	0.000784	0.119498
ENSG00000006047.12;chr17:7219420-7220968	0.031014	0	-1	-0.964659	0	-1	1.34371e-05	0	0.197093
ENSG00000006047.12;chr17:7571984-7572533	0.0077248	0	-1	-0.73599	0	-1	3.60174e-06	0	0
ENSG00000006047.12;chr17:7657021-7657216	0.00336164	0	-1	-0.993194	0	-1	2.75859e-06	0.000983	0.23802
ENSG00000006047.12;chr17:6831751-6832149	0.0175154	0	-1	-0.837049	0	-1	2.16139e-06	0	0
ENSG00000006047.12;chr17:8125806-8127583	0.00699854	0	-1	-0.859853	0	-1	1.20181e-06	0.001978	0
ENSG00000006071.12;chr11:16606468-16608384	0.00386182	0	-1	-0.924668	0	-1	1.15019e-06	0.004532	0
ENSG00000006071.12;chr11:17390011-17390205	0.0643903	0	-1	-0.972102	0.000901713	-2.31164e-12	1.15291e-05	0.008696	0
ENSG00000006071.12;chr11:17736102-17736818	0.00260743	0	-1	-0.969794	0	-1	3.85186e-06	0.003255	0
ENSG00000006071.12;chr11:17753122-17753580	0.0034454	0	-1	-0.913133	0	-1	3.61656e-06	0.00283	0.0279249
ENSG00000006071.12;chr11:17919616-17920076	0.00180162	0	-1	-0.765813	0	-1	2.25733e-06	0.002007	0
ENSG00000006071.12;chr11:17954803-17955304	0.00683278	0	-1	-0.967786	0	-1	2.09114e-06	0.002378	0.0459379
ENSG00000006071.12;chr11:18412005-18412790	0.120946	3.67305	-0.630511	-0.66333	0	-1	1.06889e-06	0	0
ENSG00000006071.12;chr11:16612583-16614448	0.00270971	0	-1	-0.997517	0	-1	1.15831e-06	0	0
ENSG00000006128.11;chr7:96786825-96787477	0.00351783	0	-1	-0.670167	0	-1	1.05847e-06	0.006198	0.0479853
ENSG00000006128.11;chr7:97007401-97007781	0.00359684	0	-1	-0.841594	0	-1	1.38061e-06	0.008021	0
ENSG00000006128.11;chr7:97027348-97027809	0.00397899	0	-1	-0.874425	0	-1	1.41979e-06	0.007234	0
ENSG00000006128.11;chr7:97345803-97347698	0.0228046	0	-1	-0.923151	0	-1	2.59634e-06	0.023219	0.0965445
ENSG00000006128.11;chr7:97413468-97413823	0.0224869	0	-1	-0.899366	0	-1	3.14206e-06	0.007919	0
ENSG00000006128.11;chr7:98125901-98126673	0.00364066	0	-1	-0.994791	0	-1	2.53563e-06	0.007774	0.0718824
ENSG00000006128.11;chr7:98217396-98219306	0.0852766	0	-1	-0.922081	0	-1	2.05574e-06	0.015982	0.155315
ENSG00000006128.11;chr7:98687292-98687772	0.00342446	0	-1	-0.878705	0	-1	1.04644e-06	0.005069	0.0762789
ENSG00000006210.6;chr16:56914749-56915592	0.00402826	0	-1	-0.493041	0	-1	2.18681e-06	0.001825	0.158183
ENSG00000006210.6;chr16:57113249-57114042	0.0034831	0	-1	-0.82994	4.98492e-05	-1	3.8638e-06	0.006195	0.112725
ENSG00000006210.6;chr16:57141604-57141970	0.00292087	0	-1	-0.989039	0.000141884	-1	4.33518e-06	0.005376	0.184616
ENSG00000006210.6;chr16:57256675-57256960	0.00452526	0	-1	-0.982054	0	-1	8.64749e-06	0.003678	0.146276
ENSG00000006210.6;chr16:57383779-57384614	0.00380203	0	-1	-0.969914	0	-1	8.51898e-05	0.012609	0.209767
ENSG00000006210.6;chr16:57473085-57474192	0.0038317	0	-1	-0.939973	0	-1	9.88333e-06	0.002084	0.0566115
ENSG00000006210.6;chr16:57623755-57624933	0.0357762	0	-1	-0.761466	0	-1	3.97005e-06	0.006061	0.400979
ENSG00000006210.6;chr16:57757550-57757876	0.0144871	0	-1	-0.737729	0	-1	2.59568e-06	0.000933	0
ENSG00000006210.6;chr16:57758110-57759557	0.00832074	0	-0.983233	-0.657057	0	-1	2.58816e-06	0	0.0618741
ENSG00000006210.6;chr16:57761244-57761565	0.00557366	0	-1	-0.980325	0	-1	2.57105e-06	0.000924	0
ENSG00000006210.6;chr16:58020700-58021003	0.00336178	0	-1	-0.800799	0	-1	1.54227e-06	0.000508	0.188702
ENSG00000006210.6;chr16:58236131-58236852	0.00482809	0	-1	-0.706139	0	-1	1.15736e-06	0.000718	0
ENSG00000006210.6;chr16:58336850-58337486	0.002716	0	-1	-0.474582	0	-1	1.03658e-06	0.000778	0.0610698
ENSG00000006282.20;chr17:49651072-49651499	0.00168652	0	-1	-0.481909	0	-1	1.11729e-06	0.000768	0.0168973
ENSG00000006282.20;chr17:49688808-49688970	0.00144699	0	-1	-0.997517	0	-1	1.16629e-06	0.000883	0.075292
ENSG00000006282.20;chr17:49764033-49764238	0.00144279	0	-1	-0.773006	0	-1	1.27849e-06	0.000496	0
ENSG00000006282.20;chr17:49764482-49765447	0.00219981	0	-1	-0.924049	0	-1	1.27985e-06	0.001036	0.0287832
ENSG00000006282.20;chr17:49814011-49814283	0.00211893	0	-1	-0.873177	0	-1	1.36582e-06	0.001296	0
ENSG00000006282.20;chr17:50094104-50096538	0.0697615	0	-1	-0.624797	0	-1	2.21737e-06	0	0.312405
ENSG00000006282.20;chr17:50421658-50422060	0.0660803	0	-1	-0.3648	0	-1	8.03555e-06	0.002848	0
ENSG00000006282.20;chr17:50604199-50605866	0.144133	3.5979	-1	-0.989638	2.06609e-05	-1	1.70281e-05	0.004409	0.187034
ENSG00000006282.20;chr17:50837151-50839096	0.00387143	0	-1	-0.683303	0	-1	3.4268e-06	0.010667	0.197586
ENSG00000006282.20;chr17:50961543-50962040	0.00227293	0	-1	-0.93926	0	-1	2.40682e-06	0.001782	0.0425368
ENSG00000006282.20;chr17:51013616-51016627	0.00404327	0	-1	-0.840742	0	-1	2.13304e-06	0.005273	0.246101
ENSG00000006282.20;chr17:51121002-51121984	0.00353097	0	-1	-0.942597	0	-1	1.73857e-06	0	0
ENSG00000006282.20;chr17:51173619-51174692	0.00676541	0	-1	-0.749092	0	-1	1.59274e-06	0.00112	0.0300509
ENSG00000006282.20;chr17:51508627-51509977	0.00284601	0	-1	-0.997294	0	-1	1.03843e-06	0.002377	0.0503945
ENSG00000006282.20;chr17:51516483-51517952	0.0020966	0	-1	-0.996042	0	-1	1.02996e-06	0.001211	0.0690045
ENSG00000006283.17;chr17:49651072-49651499	0.0014673	0	-1	-0.945068	0.00010856	-1	1.09916e-06	0.000762	0.0158385
ENSG00000006283.17;chr17:49688808-49688970	0.00117303	0	-1	-0.466687	2.13607e-05	-1	1.14655e-06	0.000822	0.0708061
ENSG00000006283.17;chr17:49764033-49764238	0.00127925	0	-1	-0.984461	0	-1	1.25481e-06	0.000461	0
ENSG00000006283.17;chr17:49764482-49765447	0.00192247	0	-1	-0.975841	0	-1	1.25612e-06	0.000964	0.0292167
ENSG00000006283.17;chr17:49814011-49814283	0.00217042	0	-1	-0.576609	0	-1	1.33883e-06	0.001175	0
ENSG00000006283.17;chr17:50094104-50096538	0.0153545	0	-1	-0.637705	0	-1	2.14709e-06	0	0.308065
ENSG00000006283.17;chr17:50421658-50422060	0.0111962	0	-1	-0.863639	0	-1	7.18344e-06	0.002155	0
ENSG00000006283.17;chr17:50604199-50605866	0.00434829	0	-1	-0.865038	0	-1	2.27456e-05	0.005278	0.306168
ENSG00000006283.17;chr17:50837151-50839096	0.00463687	0	-1	-0.990144	0	-1	3.60939e-06	0.008148	0.174018
ENSG00000006283.17;chr17:50961543-50962040	0.0025921	0	-1	-0.958875	0	-1	2.49549e-06	0.001797	0.0423811
ENSG00000006283.17;chr17:51013616-51016627	0.00432716	0	-1	-0.991416	0	-1	2.20238e-06	0.004683	0.302915
ENSG00000006283.17;chr17:51121002-51121984	0.00354326	0	-1	-0.96006	0	-1	1.78436e-06	0	0
ENSG00000006283.17;chr17:51173619-51174692	0.00679794	0	-1	-0.943157	0	-1	1.63109e-06	0.000982	0.0262007
ENSG00000006283.17;chr17:51508627-51509977	0.00403563	0	-1	-0.956177	0	-1	1.05459e-06	0.002093	0.0567296
ENSG00000006283.17;chr17:51516483-51517952	0.00297216	0	-1	-0.830836	0	-1	1.04586e-06	0.001336	0.0757142
ENSG00000006377.10;chr7:96232736-96233120	0.00483439	0	-1	-0.928198	0	-1	1.2943e-06	0.005829	0
ENSG00000006377.10;chr7:96482712-96483008	0.00772288	0	-1	-0.953423	0	-1	1.91319e-06	0.004576	0
ENSG00000006377.10;chr7:96526900-96527247	0.00536098	0	-1	-0.714019	0	-1	2.08998e-06	0.006208	0.120387
ENSG00000006377.10;chr7:96786825-96787477	0.00316058	0	-1	-0.981482	0	-1	4.57882e-06	0.005304	0.0588247
ENSG00000006377.10;chr7:97007401-97007781	0.00415359	0	-1	-0.893843	0	-1	0.000489476	0.051539	0
ENSG00000006377.10;chr7:97027348-97027809	0.00462402	0	-1	-0.917156	3.00026e-05	-1	4.53916e-05	0.011768	0
ENSG00000006377.10;chr7:97345803-97347698	0.00978038	0	-1	-0.981482	0	-1	2.93081e-06	0.008049	0.103798
ENSG00000006377.10;chr7:97413468-97413823	0.00632891	0	-1	-0.78589	0	-1	2.45039e-06	0.002387	0
ENSG00000006432.15;chr14:70640948-70641859	0.00858957	0	-1	-0.921607	0	-1	5.94776e-06	0	0
ENSG00000006432.15;chr14:70642223-70643479	0.00858461	0	-1	-0.995462	0	-1	5.99941e-06	0	0
ENSG00000006432.15;chr14:70803593-70805053	0.0207329	0	-1	-0.961475	0	-1	0.000191902	0.066497	0.117709
ENSG00000006432.15;chr14:70809717-70810805	0.0229686	0	-1	-0.975539	0	-1	0.00137552	0	0
ENSG00000006432.15;chr14:70816996-70817792	0.0356636	0	-1	-0.894363	0	-1	0.000127226	0.059994	0.0437004
ENSG00000006432.15;chr14:71210448-71211043	0.00564245	0	-1	-0.973949	0	-1	2.49245e-06	0.005218	0
ENSG00000006432.15;chr14:71468219-71470104	0.0167928	0	-1	-0.782046	0	-1	1.51601e-06	0.008134	0.122149
ENSG00000006432.15;chr14:71626127-71627028	0.00166686	0	-1	-0.997517	0	-1	1.22393e-06	0.003159	0.0183636
ENSG00000006432.15;chr14:71658478-71660267	0.00316464	0	-1	-0.928224	0	-1	1.17669e-06	0.005996	0.218804
ENSG00000006459.10;chr7:139339919-139342420	0.00197402	0	-1	-0.872759	0	-1	1.19636e-06	0	0
ENSG00000006459.10;chr7:139612944-139615251	0.00363088	0	-1	-0.798056	0	-1	1.7764e-06	0.004515	0.121482
ENSG00000006459.10;chr7:139658687-139659710	0.00351648	0	-1	-0.962018	0	-1	1.93111e-06	0.008058	0.301454
ENSG00000006459.10;chr7:139662750-139663060	0.00606115	0	-1	-0.978319	0	-1	1.94503e-06	0.003918	0.156873
ENSG00000006459.10;chr7:139663268-139663652	0.00422026	0	-1	-0.873098	0	-1	1.94714e-06	0.004307	0
ENSG00000006459.10;chr7:139667464-139667942	0.00562197	0	-1	-0.821129	0	-1	1.96336e-06	0.005319	0.0961075
ENSG00000006459.10;chr7:139737731-139738153	0.00551668	0	-1	-0.852086	0	-1	2.27742e-06	0.005134	0.367997
ENSG00000006459.10;chr7:139753963-139754188	0.00685604	0	-0.757622	-0.990788	0	-1	2.36429e-06	0.001502	0.209285
ENSG00000006459.10;chr7:140176686-140176969	0.121428	3.44252	-1	-0.795023	0	-7.24406e-13	0.00481928	0	0
ENSG00000006459.10;chr7:140314695-140317111	0.00956074	0	-1	-0.624424	0	-1	7.20108e-06	0.009371	0.282462
ENSG00000006459.10;chr7:140621358-140621936	0.00795452	0	-1	-0.942265	0	-1	2.24915e-06	0.001782	0.0371594
ENSG00000006459.10;chr7:140893925-140894308	0.00367629	0	-1	-0.880549	0	-1	1.39454e-06	0.000894	0
ENSG00000006459.10;chr7:141013918-141015658	0.00522571	0	-0.884333	-0.973953	0	-1	1.19367e-06	0	0
ENSG00000006459.10;chr7:140656364-140656662	0.00314434	0	-1	-0.816413	0	-1	2.0856e-06	0.001708	0.039057
ENSG00000006459.10;chr7:140885647-140886213	0.00564333	0	-1	-0.988654	0	-1	1.41065e-06	0.001176	0.093117
ENSG00000006530.15;chr7:140621358-140621936	0.00724973	0	-1	-0.819629	0	-1	1.07566e-06	0.002821	0.0382714
ENSG00000006530.15;chr7:140893925-140894308	0.00304044	0	-1	-0.757735	0	-1	1.52163e-06	0.002291	0
ENSG00000006530.15;chr7:141013918-141015658	0.00437208	0	-1	-0.842604	0	-1	1.86387e-06	0	0
ENSG00000006530.15;chr7:141401939-141403190	0.00428702	0	-1	-0.913971	0	-1	6.72312e-06	0.003705	0.0840494
ENSG00000006530.15;chr7:141435884-141436748	0.00303765	0	-1	-0.802816	0	-1	8.69648e-06	0.004456	0.111201
ENSG00000006530.15;chr7:141533126-141534279	0.00518513	0	-1	-0.533994	0	-1	5.68101e-05	0.016521	0.195027
ENSG00000006530.15;chr7:141654755-141655481	0.00443367	0	-1	-0.934384	0.000128617	-1	9.6327e-06	0.013785	0.267473
ENSG00000006530.15;chr7:141659529-141660348	0.00411584	0	-0.986598	-0.988716	0.000338467	-1	9.20526e-06	0.010696	0.1551
ENSG00000006530.15;chr7:141663544-141664230	0.00308283	0	-1	-0.815946	0.00100604	-2.49473e-05	8.88241e-06	0	0.101658
ENSG00000006530.15;chr7:142326322-142326820	0.00582172	0	-1	-0.959109	0	-1	1.28988e-06	0.001954	0.127582
ENSG00000006530.15;chr7:140656364-140656662	0.00271385	0	-0.904085	-0.608084	0	-1	1.11758e-06	0.002814	0.0370689
ENSG00000006530.15;chr7:140885647-140886213	0.00470554	0	-1	-0.986816	0	-1	1.50291e-06	0.002572	0.0987603
ENSG00000006530.15;chr7:141262398-141263544	0.00385804	0	-1	-0.904201	0	-1	3.4682e-06	0.006862	0.16066
ENSG00000006607.13;chr2:240388636-240389161	0.00504344	0	-1	-0.995848	0	-1	1.03376e-06	0.000525	0.0245562
ENSG00000006607.13;chr2:240595690-240596594	0.00540634	0	-1	-0.770419	0	-1	1.31561e-06	0.00088	0.0794333
ENSG00000006607.13;chr2:240824396-240824692	0.00520347	0	-1	-0.812683	0	-1	1.88076e-06	0.002064	0.078464
ENSG00000006607.13;chr2:241234916-241235178	0.108571	2.05516	-1	-0.954405	0	-2.93649e-06	8.2511e-06	0.001422	0
ENSG00000006607.13;chr2:241283665-241284313	0.0869037	0	-1	-0.873257	0	-1.01604e-07	1.38401e-05	0.003102	0.0195389
ENSG00000006607.13;chr2:241321499-241322297	0.0759275	0	-1	-0.862497	0	-9.70425e-08	2.91163e-05	0.0062	0.337743
ENSG00000006607.13;chr2:241616232-241618279	0.00565503	0	-1	-0.968652	0	-1	3.83123e-06	0.003756	0
ENSG00000006607.13;chr2:241686133-241688301	0.0487204	0	-0.638022	-0.558931	0	-1	3.02139e-06	0	0
ENSG00000006607.13;chr2:241740808-241741200	0.0223833	0	-1	-0.559267	0	-1	2.59902e-06	0.000934	0.121328
ENSG00000006607.13;chr2:241842444-241844034	0.00464554	0	-1	-0.935814	0	-1	2.0534e-06	0	0.0302869
ENSG00000006607.13;chr2:241865885-241866230	0.00856422	0	-1	-0.884832	0	-1	1.9615e-06	0.002181	0.13781
ENSG00000006607.13;chr2:241881872-241882894	0.0132802	0	-1	-0.836292	0	-1	1.90063e-06	0.002431	0
ENSG00000006607.13;chr2:241902415-241903509	0.0103276	0	-1	-0.88204	0	-1	1.82909e-06	0	0.0269472
ENSG00000006607.13;chr2:242020255-242020727	0.0044408	0	-1	-0.946715	0	-1	1.50546e-06	0.000822	0
ENSG00000006607.13;chr2:242020882-242021153	0.00379312	0	-1	-0.968845	0	-1	1.50427e-06	0.000666	0
ENSG00000006607.13;chr2:242068739-242069732	0.00699206	0	-1	-0.949537	0	-1	1.40254e-06	0.001173	0.0476361
ENSG00000006607.13;chr2:242087248-242088481	0.00503997	0	-1	-0.963189	0	-1	1.36683e-06	0	0
ENSG00000006625.17;chr7:29527350-29528564	0.00723494	0	-0.968899	-0.927555	0	-1	1.02366e-06	0.00146	0
ENSG00000006625.17;chr7:29563888-29565506	0.00672934	0	-1	-0.817869	0	-1	1.06366e-06	0	0
ENSG00000006625.17;chr7:29806579-29808085	0.00623052	0	-1	-0.940519	0	-1	1.43367e-06	0	0
ENSG00000006625.17;chr7:29845124-29845409	0.00585738	0	-1	-0.87676	0	-1	1.51612e-06	0.0011	0
ENSG00000006625.17;chr7:29866133-29867290	0.01484	0	-1	-0.960285	0	-1	1.56707e-06	0.002184	0.265908
ENSG00000006625.17;chr7:29975232-29977311	0.00296071	0	-1	-0.988716	0	-1	1.89189e-06	0.004126	0.349014
ENSG00000006625.17;chr7:30134140-30134867	0.00556921	0	-1	-0.821724	0	-1	2.70022e-06	0	0.117723
ENSG00000006625.17;chr7:30410688-30411109	0.067273	0	-1	-0.993231	0	-1	1.06445e-05	0.003182	0.0440724
ENSG00000006625.17;chr7:30477512-30479796	0.0662854	0	-1	-0.941176	2.37389e-05	-1	3.81825e-05	0	0.0204365
ENSG00000006625.17;chr7:30681055-30681597	0.0858215	0	-1	-0.92738	0	-1	5.6663e-06	0.001509	0
ENSG00000006625.17;chr7:30726805-30727995	0.0228834	0	-1	-0.965613	0	-1	4.49325e-06	0.002467	0
ENSG00000006625.17;chr7:30815617-30817352	0.00487513	0	-1	-0.980315	0	-1	3.20883e-06	0.002022	0.240588
ENSG00000006625.17;chr7:31082574-31083398	0.00698616	0	-1	-0.79103	0	-1	1.72968e-06	0.001204	0.101654
ENSG00000006625.17;chr7:31189480-31190096	0.00888704	0	-1	-0.864595	0	-1	1.45997e-06	0.001689	0
ENSG00000006625.17;chr7:31250173-31250694	0.00622058	0	-1	-0.922358	0	-1	1.34122e-06	0.0024	0
ENSG00000006625.17;chr7:31369345-31369702	0.0107412	0	-0.808606	-0.990144	0	-1	1.1565e-06	0.001239	0
ENSG00000006625.17;chr7:31485967-31486999	0.00475959	0	-1	-0.87124	0	-1	1.0187e-06	0.0013	0
ENSG00000006715.15;chr7:37942745-37944794	0.0331196	0	-1	-0.896639	0	-1	1.01151e-06	0.003751	0.259144
ENSG00000006715.15;chr7:38260762-38264191	0.00647684	0	-1	-0.990144	0	-1	1.49272e-06	0.006757	0.0297987
ENSG00000006715.15;chr7:38465370-38466197	0.00477266	0	-1	-0.967581	0	-1	2.14312e-06	0.003906	0.0187053
ENSG00000006715.15;chr7:38830411-38832001	0.0199267	0	-1	-0.701276	0	-1	9.88259e-06	0.015979	0.0621366
ENSG00000006715.15;chr7:39034146-39034538	0.00486949	0	-1	-0.988274	0	-1	9.80892e-06	0.006145	0.0105301
ENSG00000006715.15;chr7:39084177-39084511	0.00598436	0	-1	-0.978918	0	-1	6.58111e-06	0.009833	0.068453
ENSG00000006740.16;chr17:11852925-11854678	0.00973742	0	-1	-0.949307	2.59541e-05	-1	1.06868e-06	0.018093	0.147905
ENSG00000006740.16;chr17:12789553-12791442	0.0401166	0	-1	-0.976322	0.00110681	-1.10136e-06	0.0010433	0	0
ENSG00000006744.18;chr17:12789553-12791442	0.00561713	0	-1	-0.950168	0	-1	4.39195e-06	0	0
ENSG00000006744.18;chr17:14015345-14015807	0.00603662	0	-1	-0.974224	0	-1	1.00262e-06	0.007791	0
ENSG00000006747.14;chr7:12570716-12571356	0.265537	3.65882	-1	-0.41455	6.57592e-05	-3.91035e-06	0.00534759	0	0
ENSG00000006747.14;chr7:12731032-12731376	0.0073932	0	-1	-0.885597	0	-1	6.23616e-06	0.015751	0
ENSG00000006747.14;chr7:12895323-12895925	0.00535255	0	-1	-0.991221	0	-1	3.07905e-06	0.010694	0.0103101
ENSG00000007038.10;chr16:1825719-1826146	0.00544651	0	-1	-0.843321	0	-1	1.00883e-06	0.001612	0
ENSG00000007038.10;chr16:1944203-1944376	0.0115725	0	-1	-0.958985	0	-1	1.14562e-06	0.001056	0
ENSG00000007038.10;chr16:1999543-1999831	0.00496946	0	-1	-0.611454	0	-1	1.22325e-06	0.000925	0
ENSG00000007038.10;chr16:2003464-2005901	0.0137476	0	-1	-0.958267	0	-1	1.23077e-06	0.001434	0.326657
ENSG00000007038.10;chr16:2039137-2039514	0.00504725	0	-1	-0.862362	0	-1	1.28559e-06	0.001365	0.309786
ENSG00000007038.10;chr16:2140341-2140738	0.00446914	0	-0.632854	-0.327697	0	-1	1.47789e-06	0	0.0908987
ENSG00000007038.10;chr16:2146539-2147195	0.00433051	0	-0.205885	-0.894747	0	-1	1.49184e-06	0.002598	0.300949
ENSG00000007038.10;chr16:2242770-2243633	0.00534523	0	-1	-0.827085	0	-1	1.74223e-06	0.001566	0.0623068
ENSG00000007038.10;chr16:2511263-2511443	0.00167465	0	-1	-0.960945	0	-1	3.26982e-06	0.003438	0.205556
ENSG00000007038.10;chr16:2530939-2533250	0.00318043	0	-1	-0.997397	0	-1	3.50772e-06	0.006655	0.331242
ENSG00000007038.10;chr16:2584756-2586848	0.00116329	0	-1	-0.954064	0	-1	4.32193e-06	0.004304	0.155652
ENSG00000007038.10;chr16:2586925-2587275	0.00323947	0	-1	-0.353236	0	-1	4.34631e-06	0.003409	0.120296
ENSG00000007038.10;chr16:2659840-2661183	0.01223	0	-1	-0.800644	0	-1	6.3829e-06	0.003293	0
ENSG00000007038.10;chr16:2690995-2693783	0.00193077	0	-1	-0.708965	0	-1	8.0134e-06	0.017469	0.405113
ENSG00000007038.10;chr16:2771724-2771957	0.009094	0	-0.213799	-0.982896	2.19257e-05	-1	2.20558e-05	0.006588	0.157967
ENSG00000007038.10;chr16:2918897-2920286	0.00669259	0	-1	-0.957429	0	-1	9.76453e-06	0.009288	0.193415
ENSG00000007038.10;chr16:2980533-2981336	0.0114392	0	-1	-0.987662	0	-1	6.1067e-06	0	0
ENSG00000007038.10;chr16:3183217-3183563	0.00353634	0	-1	-0.965525	0	-1	2.73067e-06	0.000735	0
ENSG00000007038.10;chr16:3188118-3189542	0.00316065	0	-1	-0.97845	0	-1	2.6907e-06	0	0
ENSG00000007038.10;chr16:3282278-3284370	0.00600594	0	-1	-0.825581	0	-1	2.14526e-06	0	0
ENSG00000007038.10;chr16:3295469-3296610	0.0120435	0	-1	-0.942537	0	-1	2.0883e-06	0.00124	0.0413376
ENSG00000007038.10;chr16:3475537-3475778	0.0103288	0	-1	-0.856895	0	-1	1.51865e-06	0.001076	0.0415835
ENSG00000007038.10;chr16:3689511-3691451	0.00623384	0	-1	-0.910653	0	-1	1.14508e-06	0.002169	0.178944
ENSG00000007038.10;chr16:3748105-3748942	0.00164988	0	-1	-0.82739	0	-1	1.07372e-06	0.000767	0.01694
ENSG00000007038.10;chr16:3754681-3754976	0.00165374	0	-1	-0.908991	0	-1	1.0665e-06	0.000986	0.0145457
ENSG00000007038.10;chr16:3817112-3817425	0.000364447	0	-1	-0.995147	0	-1	9.99912e-07	0	0
ENSG00000007062.11;chr4:15427432-15429191	0.00345657	0	-1	-0.732408	0	-1	1.52424e-06	0.002861	0.146079
ENSG00000007062.11;chr4:15436316-15436783	0.00360078	0	-1	-0.993194	0	-1	1.54362e-06	0.002155	0.394719
ENSG00000007062.11;chr4:15644786-15645160	0.00847985	0	-1	-0.413713	0	-1	2.2758e-06	0.002967	0
ENSG00000007062.11;chr4:15717195-15717744	0.00423516	0	-1	-0.978918	0	-1	2.72548e-06	0.002442	0.0366478
ENSG00000007062.11;chr4:16032743-16033926	0.0335881	0	-1	-0.933161	0	-1	1.95911e-05	0.008144	0.21834
ENSG00000007062.11;chr4:16225557-16226089	0.00743976	0	-1	-0.827085	0	-1	7.06989e-06	0.018505	0
ENSG00000007062.11;chr4:16642663-16644141	0.00478152	0	-1	-0.992387	0	-1	1.78883e-06	0.003493	0.0322197
ENSG00000007062.11;chr4:16673777-16674557	0.0039014	0	-1	-0.944643	0	-1	1.69552e-06	0.00382	0.0910347
ENSG00000007062.11;chr4:16726895-16727530	0.00541677	0	-1	-0.944888	0	-1	1.55561e-06	0.002721	0.0197143
ENSG00000007062.11;chr4:16732902-16733705	0.00399364	0	-1	-0.997134	0	-1	1.54101e-06	0.003837	0.00858255
ENSG00000007062.11;chr4:16798891-16800093	0.00420824	0	-1	-0.94557	0	-1	1.39838e-06	0.002067	0.00921015
ENSG00000007129.17;chr19:40576216-40577870	0.00313592	0	-1	-0.610302	0	-1	1.0283e-06	0	0
ENSG00000007129.17;chr19:40600509-40600714	0.00369073	0	-1	-0.881325	0	-1	1.05384e-06	0.001522	0
ENSG00000007129.17;chr19:40682420-40683585	0.00325402	0	-1	-0.5913	0	-1	1.15405e-06	0.001821	0.0566126
ENSG00000007129.17;chr19:40776803-40778076	0.00348324	0	-1	-0.756187	0	-1	1.29521e-06	0	0.113908
ENSG00000007129.17;chr19:40793159-40793592	0.00525331	0	-1	-0.808172	0	-1	1.3225e-06	0.001047	0
ENSG00000007129.17;chr19:40832930-40834551	0.00670994	0	-1	-0.890201	0	-1	1.39708e-06	0.001627	0.00929803
ENSG00000007129.17;chr19:41264299-41265492	0.0027989	0	-1	-0.873177	0	-1	3.51343e-06	0.013336	0
ENSG00000007129.17;chr19:41552678-41553191	0.00510258	0	-1	-0.950717	0	-1	0.000292697	0.041569	0
ENSG00000007129.17;chr19:41872871-41873928	0.00434319	0	-1	-0.844803	0	-1	3.08755e-06	0.001738	0.167816
ENSG00000007129.17;chr19:42046162-42046404	0.000709518	0	-1	-0.983139	0	-1	2.01302e-06	0.001422	0
ENSG00000007129.17;chr19:42068826-42070736	0.000598357	0	-1	-0.995848	0	-1	1.9221e-06	0	0
ENSG00000007129.17;chr19:42075020-42076049	0.00143612	0	-1	-0.998248	0	-1	1.90108e-06	0.006111	0.0992991
ENSG00000007129.17;chr19:42088057-42088394	0.00141848	0	-1	-0.943157	0	-1	1.85629e-06	0.001377	0
ENSG00000007129.17;chr19:42088604-42088958	0.000928668	0	-1	-0.996814	0	-1	1.85438e-06	0.00134	0.0552711
ENSG00000007129.17;chr19:42131595-42133853	0.00142133	0	-1	-0.993148	0	-1	1.71466e-06	0.001116	0
ENSG00000007129.17;chr19:42474232-42475583	0.00195981	0	-1	-0.639819	0	-1	1.08063e-06	0.001863	0.0264625
ENSG00000007129.17;chr19:41499497-41501218	0.00546103	0	-1	-0.388237	0	-1	2.03415e-05	0	0.0179216
ENSG00000007341.18;chr1:111736549-111737401	0.00375929	0	-1	-0.654206	0	-1	1.13141e-06	0.006137	0.242563
ENSG00000007341.18;chr1:111818880-111819386	0.00397921	0	-1	-0.806506	0	-1	1.24736e-06	0.001038	0.0450951
ENSG00000007341.18;chr1:111893998-111894396	0.0055829	0	-1	-0.995848	0	-1	1.37622e-06	0.001158	0.0461857
ENSG00000007341.18;chr1:111926296-111926845	0.00430454	0	-1	-0.955512	0	-1	1.44039e-06	0.001472	0.00905416
ENSG00000007341.18;chr1:111977065-111977460	0.00830323	0	-1	-0.960384	0	-1	1.55385e-06	0.000854	0.00872879
ENSG00000007341.18;chr1:112007503-112007800	0.0153527	0	-1	-0.996833	0	-1	1.63086e-06	0.000881	0.00959776
ENSG00000007341.18;chr1:112317665-112318123	0.00653876	0	-1	-0.98349	0	-1	3.30108e-06	0.001298	0.1353
ENSG00000007341.18;chr1:112390636-112391543	0.0129163	0	-1	-0.77011	0	-1	4.35283e-06	0.017463	0
ENSG00000007341.18;chr1:112446123-112446951	0.0637255	0	-1	-0.995538	0	-1	5.73763e-06	0.003907	0.0316527
ENSG00000007341.18;chr1:112537857-112539062	0.144445	0.76643	-1	-0.368681	0.000231187	-2.25325e-09	1.2141e-05	0.003381	0
ENSG00000007341.18;chr1:112636503-112638667	0.122349	4.01682	-0.0328801	-0.932235	0	-6.05445e-08	5.96659e-05	0.025084	0.310054
ENSG00000007341.18;chr1:112832436-112832896	0.010934	0	-1	-0.888072	0	-1	4.72052e-06	0.001837	0
ENSG00000007341.18;chr1:112881305-112883287	0.0188009	0	-1	-0.369831	0	-1	3.82452e-06	0.00372	0.159017
ENSG00000007341.18;chr1:112903460-112903795	0.0469694	0	-1	-0.711373	0	-1	3.53604e-06	0.002362	0.0790091
ENSG00000007341.18;chr1:112904877-112907090	0.0415269	0	-0.549411	-0.564009	0	-1	3.50682e-06	0.00643	0.287939
ENSG00000007341.18;chr1:112936738-112938512	0.00946533	0	-1	-0.999397	0	-1	3.15657e-06	0.003207	0.405103
ENSG00000007341.18;chr1:112997673-112999588	0.00473071	0	-1	-0.912118	0	-1	2.64686e-06	0.002248	0.171935
ENSG00000007516.13;chr16:372591-372854	0.00830687	0	-1	-0.984334	0	-1	1.04071e-06	0.000609	0.0418496
ENSG00000007516.13;chr16:445866-446119	0.0069159	0	-1	-0.845429	0	-1	1.12662e-06	0.000723	0
ENSG00000007516.13;chr16:482489-484460	0.00448919	0	-1	-0.938891	0	-1	1.1763e-06	0.002637	0.334978
ENSG00000007516.13;chr16:568945-569882	0.0153482	0	-1	-0.855068	0	-1	1.30858e-06	0.00207	0.30858
ENSG00000007516.13;chr16:627034-627228	0.00492242	0	-1	-0.996916	0	-1	1.41549e-06	0.000908	0.0600834
ENSG00000007516.13;chr16:629551-630787	0.00510061	0	-1	-0.898211	0	-1	1.4216e-06	0	0.249254
ENSG00000007516.13;chr16:630818-631407	0.00602207	0	-1	-0.974399	0	-1	1.42351e-06	0	0
ENSG00000007516.13;chr16:689638-690902	0.0049985	0	-1	-0.977722	0	-1	1.55441e-06	0	0
ENSG00000007516.13;chr16:704789-705334	0.0181675	0	-1	-0.878788	0	-1	1.59099e-06	0	0
ENSG00000007516.13;chr16:739540-739935	0.00710221	0	-1	-0.980786	0	-1	1.68389e-06	0.001017	0.309308
ENSG00000007516.13;chr16:886929-887815	0.0101985	0	-1	-0.753936	0	-1	2.241e-06	0.001469	0.117209
ENSG00000007516.13;chr16:919748-922027	0.0109603	0	-1	-0.766366	0	-1	2.42299e-06	0	0.302886
ENSG00000007516.13;chr16:937327-939095	0.00901811	0	-1	-0.661245	0	-1	2.52915e-06	0.001673	0.110415
ENSG00000007516.13;chr16:950340-951974	0.0223493	0	-1	-0.681301	0	-1	2.61476e-06	0.003497	0.0720651
ENSG00000007516.13;chr16:990619-992521	0.00849454	0	-1	-0.713521	0	-1	2.92371e-06	0.003296	0.337883
ENSG00000007516.13;chr16:1014288-1015742	0.0144745	0	-1	-0.875781	0	-1	3.13887e-06	0.001674	0.128437
ENSG00000007516.13;chr16:1098941-1099199	0.00526196	0	-1	-0.884768	0	-1	4.26383e-06	0.001153	0
ENSG00000007516.13;chr16:1124578-1125632	0.00809511	0	-1	-0.272653	0	-1	4.79626e-06	0.001253	0.219185
ENSG00000007516.13;chr16:1322851-1324867	0.0788842	0	-1	-0.110234	0.000147232	-1	0.000102648	0	0.168481
ENSG00000007516.13;chr16:1331549-1332106	0.0765453	0	-1	-0.936566	0.00087222	-6.96117e-10	0.000563857	0.023853	0
ENSG00000007516.13;chr16:1351957-1352520	0.062109	0	-1	-0.920899	0.000128049	-4.69238e-09	5.36553e-05	0	0
ENSG00000007516.13;chr16:1544867-1546500	0.0148518	0	-1	-0.999047	0	-1	4.71515e-06	0.003975	0.452875
ENSG00000007516.13;chr16:1706241-1707781	0.00844551	0	-0.714922	-0.836484	0	-1	2.67802e-06	0	0
ENSG00000007516.13;chr16:1713825-1714113	0.0101465	0	-0.909203	-0.780673	0	-1	2.62903e-06	0	0.207306
ENSG00000007516.13;chr16:1825719-1826146	0.0221968	0	-1	-0.956112	0	-1	2.03115e-06	0.001979	0
ENSG00000007516.13;chr16:1944203-1944376	0.0180258	0	-1	-0.976647	0	-1	1.6375e-06	0.000766	0
ENSG00000007516.13;chr16:1999543-1999831	0.00554626	0	-1	-0.644908	0	-1	1.50131e-06	0.000765	0
ENSG00000007516.13;chr16:2003464-2005901	0.0131347	0	-1	-0.820774	0	-1	1.49013e-06	0.001133	0.309503
ENSG00000007516.13;chr16:2039137-2039514	0.00596654	0	-1	-0.993185	0	-1	1.41698e-06	0.001121	0.301558
ENSG00000007516.13;chr16:2140341-2140738	0.00509507	0	-1	-0.516977	0	-1	1.23925e-06	0	0.0822522
ENSG00000007516.13;chr16:2146539-2147195	0.00495648	0	-0.557199	-0.362138	0	-1	1.22961e-06	0.00179	0.257571
ENSG00000007516.13;chr16:2242770-2243633	0.00483956	0	-1	-0.868476	0	-1	1.09938e-06	0.000703	0.0488694
ENSG00000007541.16;chr16:93814-94365	0.00400169	0	-1	-0.921327	0	-1	2.11459e-06	0.001659	0.0495197
ENSG00000007541.16;chr16:137852-138452	0.00819412	0	-0.746582	-0.955769	0	-1	2.33186e-06	0	0
ENSG00000007541.16;chr16:286601-288251	0.0109146	0	-1	-0.95547	0	-1	3.57693e-06	0.001002	0.0317067
ENSG00000007541.16;chr16:372591-372854	0.0165205	0	-1	-0.922211	0	-1	5.14741e-06	0.001404	0.0627974
ENSG00000007541.16;chr16:445866-446119	0.00765773	0	-1	-0.486223	0	-1	8.26429e-06	0.001573	0
ENSG00000007541.16;chr16:482489-484460	0.060721	0	-1	-0.852183	0	-1	1.19731e-05	0.006293	0.415692
ENSG00000007541.16;chr16:568945-569882	0.55126	5.28337	-1	-0.651939	0	-1.22934e-09	0.000413479	0.060336	0.18982
ENSG00000007541.16;chr16:627034-627228	0.0777203	0	-1	-0.993957	0.000280584	-2.14429e-17	1.6629e-05	0.003448	0.0725998
ENSG00000007541.16;chr16:629551-630787	0.0797358	0	-1	-0.87323	0.00190114	-4.06532e-18	1.58293e-05	0	0.327854
ENSG00000007541.16;chr16:630818-631407	0.0641936	0	-0.152604	-0.83915	0.00239521	-4.06532e-18	1.55964e-05	0	0
ENSG00000007541.16;chr16:689638-690902	0.0853033	0	-1	-0.986594	0	-1.43711e-10	8.11194e-06	0	0
ENSG00000007541.16;chr16:704789-705334	0.234183	1.47038	-1	-0.490648	0	-1	7.24289e-06	0	0
ENSG00000007541.16;chr16:739540-739935	0.0964418	0	-1	-0.990144	0	-1	5.78896e-06	0.001007	0.315967
ENSG00000007541.16;chr16:886929-887815	0.00815817	0	-1	-0.722358	0	-1	3.12132e-06	0.001532	0.130263
ENSG00000007541.16;chr16:919748-922027	0.00975118	0	-1	-0.855783	0	-1	2.82572e-06	0	0.325249
ENSG00000007541.16;chr16:937327-939095	0.00710469	0	-1	-0.944643	0	-1	2.69385e-06	0.000956	0.116706
ENSG00000007541.16;chr16:950340-951974	0.0186336	0	-1	-0.500046	0	-1	2.60307e-06	0.000836	0.0803792
ENSG00000007541.16;chr16:990619-992521	0.00683331	0	-1	-0.670832	0	-1	2.3553e-06	0.002333	0.31173
ENSG00000007541.16;chr16:1014288-1015742	0.0132622	0	-1	-0.960505	0	-1	2.23204e-06	0.001242	0.142484
ENSG00000007541.16;chr16:1098941-1099199	0.00530844	0	-1	-0.95725	0	-1	1.87943e-06	0.000415	0
ENSG00000007541.16;chr16:1124578-1125632	0.0065357	0	-1	-0.863026	0	-1	1.79176e-06	0.000531	0.206761
ENSG00000007541.16;chr16:1322851-1324867	0.00676054	0	-1	-0.944643	0	-1	1.32124e-06	0	0.145811
ENSG00000007541.16;chr16:1331549-1332106	0.0116243	0	-1	-0.833226	0	-1	1.30748e-06	0.000679	0
ENSG00000007541.16;chr16:1351957-1352520	0.00642222	0	-1	-0.999047	0	-1	1.27349e-06	0	0
ENSG00000007541.16;chr16:1544867-1546500	0.00520072	0	-1	-0.905633	0	-1	1.02178e-06	0.001498	0.368249
ENSG00000007541.16;chr16:326890-328307	0.00546992	0	-1	-0.910212	0	-1	4.17717e-06	0.002221	0.475069
ENSG00000008018.8;chr6:170150960-170153467	0.00689719	0	-1	-0.897395	0	-1	2.49297e-06	0.006423	0.288433
ENSG00000008018.8;chr6:170175667-170177142	0.00908263	0	-1	-0.701577	0	-1	2.65297e-06	0.003184	0.0601895
ENSG00000008018.8;chr6:170184682-170186652	0.0552599	0	-0.545243	-0.913305	0	-1	2.7198e-06	0.003799	0.0585811
ENSG00000008018.8;chr6:170242999-170245529	0.0667185	0	-1	-0.52169	0	-1	3.23544e-06	0.00731	0.364436
ENSG00000008018.8;chr6:170306680-170307623	0.00554151	0	-1	-0.708321	0	-1	4.06191e-06	0	0
ENSG00000008018.8;chr6:170346487-170347912	0.0122176	0	-1	-0.723544	0	-1	4.85104e-06	0.008686	0.12527
ENSG00000008018.8;chr6:170398626-170399210	0.00119056	0	-1	-0.994015	0	-4.32228e-05	6.47572e-06	0.008219	0
ENSG00000008018.8;chr6:170540141-170540566	0.371106	4.14621	-4.63914e-05	-0.425867	7.93053e-05	-2.79742e-07	7.69971e-05	0.013916	0
ENSG00000008128.22;chr1:1005156-1005393	0.00372197	0	-1	-0.941176	0	-1	1.39072e-06	0.000988	0.272315
ENSG00000008128.22;chr1:1050136-1051663	0.00532381	0	-1	-0.985124	0	-1	1.48495e-06	0.000751	0.0102501
ENSG00000008128.22;chr1:1307079-1307610	0.00544758	0	-1	-0.361309	0	-1	2.3982e-06	0	0
ENSG00000008128.22;chr1:1308063-1308461	0.0133341	0	-1	-0.991204	0	-1	2.40349e-06	0	0
ENSG00000008128.22;chr1:1349660-1350009	0.00435198	0	-1	-0.64146	0	-1	2.6703e-06	0	0
ENSG00000008128.22;chr1:1357401-1359408	0.00339232	0	-1	-0.901444	0	-1	2.73284e-06	0.001463	0
ENSG00000008128.22;chr1:1419494-1420101	0.00556891	0	-0.525828	-0.840847	0	-1	3.28379e-06	0.005863	0.135477
ENSG00000008128.22;chr1:1658715-1659727	0.0565216	0	-1	-0.931837	3.33333e-05	-1	1.53603e-05	0	0
ENSG00000008128.22;chr1:1692301-1693412	0.0659741	0	-1	-0.772195	0.000275065	-1	3.17788e-05	0	0
ENSG00000008128.22;chr1:1728598-1729110	0.0143154	0	-1	-0.407921	0.000214961	-1	0.000220751	0.049032	0
ENSG00000008128.22;chr1:1745574-1746735	0.059173	0	-1	-0.417775	7.90608e-05	-1	4.58075e-05	0	0
ENSG00000008128.22;chr1:1869357-1869981	0.00376327	0	-1	-0.696481	5.59409e-05	-1	6.88018e-06	0.003113	0.166729
ENSG00000008128.22;chr1:1872205-1872603	0.00399881	0	-1	-0.746124	4.85178e-05	-1	6.75311e-06	0.002129	0.313327
ENSG00000008128.22;chr1:1895343-1895697	0.00752584	0	-0.00488085	-0.986672	2.28692e-05	-1	5.84126e-06	0.002652	0.283228
ENSG00000008128.22;chr1:2041978-2042352	0.00641377	0	-1	-0.984446	0	-1	3.14623e-06	0.000407	0.0912795
ENSG00000008128.22;chr1:2111598-2112561	0.0179839	0	-0.760908	-0.748021	0	-1	2.57894e-06	0.000334	0.0340952
ENSG00000008128.22;chr1:2139741-2140028	0.0119884	0	-1	-0.976583	0	-1	2.40639e-06	0.001732	0.26383
ENSG00000008128.22;chr1:2199492-2200026	0.00933812	0	-1	-0.958758	0	-1	2.10334e-06	0.00254	0
ENSG00000008128.22;chr1:2314723-2315181	0.00523071	0	-1	-0.969761	0	-1	1.69311e-06	0.001105	0
ENSG00000008128.22;chr1:2442049-2442552	0.0159286	0	-1	-0.9974	0	-1	1.3928e-06	0.001627	0.0871068
ENSG00000008128.22;chr1:2444098-2447478	0.0970032	0	-1	-0.987381	0	-1	1.38607e-06	0.00568	0.263348
ENSG00000008128.22;chr1:2447509-2447794	0.010995	0	-1	-0.820219	0	-1	1.3825e-06	0.003867	0.215744
ENSG00000008128.22;chr1:2449842-2450372	0.0120565	0	-1	-0.763073	0	-1	1.37782e-06	0.002213	0.193553
ENSG00000008128.22;chr1:2451551-2453846	0.0279947	0	-1	-0.701254	0	-1	1.37292e-06	0.001992	0.308601
ENSG00000008128.22;chr1:2504082-2505627	0.00714298	0	-1	-0.856264	0	-1	1.28118e-06	0.000423	0.157252
ENSG00000008128.22;chr1:2544073-2544341	0.00307593	0	-1	-0.734593	0	-1	1.21969e-06	0.00061	0.410335
ENSG00000008128.22;chr1:818681-819250	0.00344459	0	-1	-0.942597	0	-1	1.10453e-06	0.000526	0.131975
ENSG00000008130.15;chr1:1005156-1005393	0.00416221	0	-1	-0.92738	0	-1	1.29002e-06	0.000902	0.310067
ENSG00000008130.15;chr1:1050136-1051663	0.00553755	0	-1	-0.945621	0	-1	1.37069e-06	0.000544	0.0114726
ENSG00000008130.15;chr1:1307079-1307610	0.00540018	0	-1	-0.872991	0	-1	2.11366e-06	0	0
ENSG00000008130.15;chr1:1308063-1308461	0.0106503	0	-1	-0.832015	0	-1	2.11777e-06	0	0
ENSG00000008130.15;chr1:1349660-1350009	0.00742549	0	-1	-0.982896	0	-1	2.32222e-06	0	0
ENSG00000008130.15;chr1:1357401-1359408	0.00719626	0	-1	-0.955324	0	-1	2.36937e-06	0.001074	0
ENSG00000008130.15;chr1:1419494-1420101	0.00919529	0	-1	-0.911556	0	-1	2.7727e-06	0.00355	0.137286
ENSG00000008130.15;chr1:1658715-1659727	0.0266159	0	-1	-0.550219	0	-1	8.24838e-06	0	0
ENSG00000008130.15;chr1:1692301-1693412	0.917023	14.0026	-0.752358	-0.029857	0	-1	1.14155e-05	0	0
ENSG00000008130.15;chr1:1728598-1729110	0.145073	1.07062	-1	-0.960686	5.01857e-05	-1	1.93787e-05	0.003631	0
ENSG00000008130.15;chr1:1745574-1746735	0.0482099	0	-1	-0.0288582	0.00038088	-1	2.91524e-05	0	0
ENSG00000008130.15;chr1:1869357-1869981	0.0198078	0	-1	-0.994349	0	-3.19051e-05	1.12093e-05	0.004325	0.17691
ENSG00000008130.15;chr1:1872205-1872603	0.0183918	0	-1	-0.945634	0	-1	1.08758e-05	0.002958	0.288235
ENSG00000008130.15;chr1:1895343-1895697	0.0298453	0	-0.151663	-0.302834	0	-1	8.69089e-06	0.004385	0.291816
ENSG00000008130.15;chr1:2041978-2042352	0.0104221	0	-1	-0.822132	0	-1	3.82105e-06	0.001228	0.0943099
ENSG00000008130.15;chr1:2111598-2112561	0.010967	0	-1	-0.854878	0	-1	3.01548e-06	0.000937	0.0368331
ENSG00000008130.15;chr1:2139741-2140028	0.00732471	0	-1	-0.895662	0	-1	2.7822e-06	0.001491	0.267467
ENSG00000008130.15;chr1:2199492-2200026	0.00697746	0	-1	-0.985495	0	-1	2.38492e-06	0.001777	0
ENSG00000008130.15;chr1:2314723-2315181	0.00610253	0	-1	-0.796418	0	-1	1.87092e-06	0.000908	0
ENSG00000008130.15;chr1:2442049-2442552	0.0136919	0	-1	-0.69201	0	-1	1.51093e-06	0.002827	0.0952219
ENSG00000008130.15;chr1:2444098-2447478	0.0723636	0	-1	-0.99056	0	-1	1.50301e-06	0.004399	0.30052
ENSG00000008130.15;chr1:2447509-2447794	0.00754428	0	-1	-0.724341	0	-1	1.49881e-06	0.002995	0.243081
ENSG00000008130.15;chr1:2449842-2450372	0.00879458	0	-1	-0.966733	0	-1	1.49332e-06	0.00433	0.224655
ENSG00000008130.15;chr1:2451551-2453846	0.0218593	0	-1	-0.969986	0	-1	1.48756e-06	0.003898	0.404862
ENSG00000008130.15;chr1:2504082-2505627	0.00601747	0	-1	-0.892262	0	-1	1.38046e-06	0.000784	0.172796
ENSG00000008130.15;chr1:2544073-2544341	0.00348557	0	-1	-0.994172	0	-1	1.30933e-06	0.001137	0.448322
ENSG00000008130.15;chr1:818681-819250	0.00307362	0	-1	-0.631211	0	-1	1.04005e-06	0.000822	0.134724
ENSG00000008283.15;chr17:62704223-62707016	0.00793051	0	-1	-0.955512	0	-1	1.34997e-06	0.007067	0.151458
ENSG00000008283.15;chr17:62723885-62725686	0.00284242	0	-1	-0.710478	0	-1	1.38582e-06	0.001501	0.141568
ENSG00000008283.15;chr17:62913103-62914098	0.065934	0	-1	-0.941176	0	-2.50142e-08	1.87696e-06	0.001419	0
ENSG00000008283.15;chr17:63116214-63118116	0.100196	7.41084	-1	-0.756321	0	-1	3.03755e-06	0.004207	0.182722
ENSG00000008283.15;chr17:63358286-63358801	0.087979	0	-1	-0.861564	6.89014e-05	-1.62837e-43	1.1385e-05	0.001424	0.0753972
ENSG00000008283.15;chr17:63368344-63368704	0.0755293	0	-1	-0.884337	0.000220604	-5.26831e-43	1.28446e-05	0.001831	0.016185
ENSG00000008283.15;chr17:63435414-63436055	0.0640953	0	-1	-0.987121	0.000449337	-7.8572e-08	9.39541e-05	0.01574	0.496097
ENSG00000008283.15;chr17:63437043-63437719	0.661209	30.5183	-0.016232	-0.171642	0.00172712	-2.89614e-46	0.000111148	0.022491	0.159849
ENSG00000008283.15;chr17:63437765-63438449	0.81064	47.7565	-0.0275421	-0.0828071	0.00680272	-2.89614e-46	0.000120904	0.045857	0.236131
ENSG00000008283.15;chr17:63476170-63476996	0.0653985	0	-1	-0.952304	2.58913e-05	-1	3.31071e-05	0	0.347017
ENSG00000008283.15;chr17:63675195-63676508	0.00133473	0	-1	-0.609044	0	-1	4.3578e-06	0.004683	0.485269
ENSG00000008283.15;chr17:63681681-63682324	0.00487923	0	-1	-0.985293	0	-1	4.24404e-06	0.00322	0.114356
ENSG00000008283.15;chr17:63826486-63828356	0.00668137	0	-1	-0.924668	0	-1	2.62438e-06	0	0
ENSG00000008283.15;chr17:63840915-63842453	0.0127524	0	-1	-0.95547	0	-1	2.52969e-06	0.007865	0.124309
ENSG00000008283.15;chr17:64154759-64157435	0.00386663	0	-1	-0.964691	0	-1	1.40901e-06	0.006384	0.28775
ENSG00000008283.15;chr17:64173877-64176025	0.00513582	0	-1	-0.921178	0	-1	1.37255e-06	0.003248	0.200364
ENSG00000008283.15;chr17:64200947-64204170	0.00315183	0	-1	-0.698297	0	-1	1.32244e-06	0.005579	0.274953
ENSG00000008283.15;chr17:64233618-64234120	0.00314899	0	-1	-0.921795	0	-1	1.26986e-06	0.001044	0.0367639
ENSG00000008283.15;chr17:64256168-64257608	0.0300023	0	-1	-0.870656	0	-1	1.23379e-06	0.001912	0.144569
ENSG00000008283.15;chr17:64192105-64193229	0.0707805	0	-1	-0.992254	0	-1	1.33996e-06	0.001295	0.0369031
ENSG00000008394.12;chr12:15350982-15351349	0.00486273	0	-1	-0.829721	0	-1	1.00404e-06	0.002925	0
ENSG00000008394.12;chr12:15544746-15545257	0.00617226	0	-1	-0.96236	0	-1	1.24666e-06	0.003428	0.0339455
ENSG00000008394.12;chr12:15570499-15572189	0.0177356	0	-1	-0.968845	0	-1	1.289e-06	0.011877	0
ENSG00000008394.12;chr12:15599231-15599936	0.00221111	0	-1	-0.769972	0	-1	1.33769e-06	0.005292	0.359014
ENSG00000008394.12;chr12:15762866-15763954	0.000905965	0	-1	-0.797647	0	-1	1.71311e-06	0.004221	0.0913632
ENSG00000008394.12;chr12:15976086-15976400	0.00565396	0	-1	-0.993803	0	-1	2.69615e-06	0.003186	0
ENSG00000008394.12;chr12:16166570-16168565	0.0286443	0	-1	-0.88807	0.000411438	-5.81312e-05	5.56872e-06	0.00736	0.0777271
ENSG00000008517.16;chr16:2140341-2140738	0.00338945	0	-1	-0.695577	0	-1	1.08136e-06	0	0.0870194
ENSG00000008517.16;chr16:2146539-2147195	0.00400945	0	-0.145669	-0.527363	0	-1	1.08881e-06	0.001879	0.234603
ENSG00000008517.16;chr16:2242770-2243633	0.00475376	0	-1	-0.974799	0	-1	1.2164e-06	0.000974	0.0423507
ENSG00000008517.16;chr16:2511263-2511443	0.00220417	0	-1	-0.356356	0	-1	1.80524e-06	0.002963	0.205558
ENSG00000008517.16;chr16:2530939-2533250	0.00719145	0	-1	-0.951149	0	-1	1.87546e-06	0.005153	0.267868
ENSG00000008517.16;chr16:2584756-2586848	0.0012628	0	-1	-0.757515	0	-1	2.08553e-06	0.002462	0.117242
ENSG00000008517.16;chr16:2586925-2587275	0.00276749	0	-1	-0.80551	0	-1	2.09119e-06	0.00195	0.0859518
ENSG00000008517.16;chr16:2659840-2661183	0.0192499	0	-1	-0.98794	0	-1	2.47044e-06	0.001152	0
ENSG00000008517.16;chr16:2690995-2693783	0.00226665	0	-1	-0.763313	0	-1	2.68163e-06	0.007265	0.462258
ENSG00000008517.16;chr16:2771724-2771957	0.00710444	0	-0.656435	-0.999589	0	-1	3.40766e-06	0.001384	0.123834
ENSG00000008517.16;chr16:2918897-2920286	0.00757527	0	-1	-0.791743	0	-1	6.86316e-06	0.003784	0.254899
ENSG00000008517.16;chr16:2980533-2981336	0.349393	6.3998	-0.238319	-0.152156	0	-1	1.18536e-05	0	0
ENSG00000008517.16;chr16:3183217-3183563	0.00493802	0	-1	-0.956256	0	-1	8.4679e-06	0.002031	0
ENSG00000008517.16;chr16:3188118-3189542	0.00458978	0	-1	-0.908991	0	-1	8.095e-06	0	0
ENSG00000008517.16;chr16:3282278-3284370	0.00775276	0	-1	-0.921522	0	-1	4.58659e-06	0	0
ENSG00000008517.16;chr16:3295469-3296610	0.013481	0	-1	-0.297923	0	-1	4.33384e-06	0.002089	0.0446251
ENSG00000008517.16;chr16:3475537-3475778	0.00974128	0	-1	-0.91007	0	-1	2.43688e-06	0.001182	0.0421217
ENSG00000008517.16;chr16:3689511-3691451	0.00680785	0	-1	-0.860892	0	-1	1.59953e-06	0.002599	0.197116
ENSG00000008517.16;chr16:3748105-3748942	0.00223447	0	-1	-0.810882	0	-1	1.46364e-06	0.000991	0.0191947
ENSG00000008517.16;chr16:3754681-3754976	0.00252921	0	-1	-0.993556	0	-1	1.45026e-06	0.001181	0.0171969
ENSG00000008517.16;chr16:3817112-3817425	0.00321623	0	-1	-0.963437	0	-1	1.32984e-06	0.00118	0
ENSG00000008517.16;chr16:3856299-3856600	0.00271905	0	-1	-0.722758	0	-1	1.26398e-06	0.00117	0.273624
ENSG00000008517.16;chr16:3951351-3951576	0.00774501	0	-1	-0.978103	0	-1	1.12846e-06	0.000789	0.121068
ENSG00000008838.19;chr17:39082918-39083760	0.00425715	0	-1	-0.973154	0	-1	1.02262e-06	0.000464	0.043436
ENSG00000008838.19;chr17:39097143-39097596	0.00363771	0	-1	-0.941016	0	-1	1.03751e-06	0.000344	0.169503
ENSG00000008838.19;chr17:39164337-39166949	0.00442111	0	-1	-0.778814	0	-1	1.1166e-06	0	0
ENSG00000008838.19;chr17:39257680-39258264	0.00321443	0	-1	-0.585621	0	-1	1.24495e-06	0.000323	0
ENSG00000008838.19;chr17:39377517-39377933	0.00355165	0	-1	-0.941176	0	-1	1.46308e-06	0.000212	0.0093927
ENSG00000008838.19;chr17:39450441-39452017	0.00224512	0	-1	-0.935176	0	-1	1.63938e-06	0	0
ENSG00000008838.19;chr17:39599164-39599719	0.0669938	0	-1	-0.984597	0	-1	2.16556e-06	0.00057	0.33483
ENSG00000008838.19;chr17:39611103-39612942	0.00736452	0	-1	-0.997517	0	-1	2.22622e-06	0.00091	0.0902782
ENSG00000008838.19;chr17:39952306-39952903	0.0706309	0	-1	-0.901465	2.0415e-05	-7.52533e-08	9.20721e-06	0.001263	0.185206
ENSG00000008838.19;chr17:40194493-40195063	0.00490113	0	-1	-0.55151	0	-1	7.4871e-06	0.001373	0.105038
ENSG00000008838.19;chr17:40310451-40310647	0.00367493	0	-1	-0.838367	0	-1	4.01068e-06	0.00065	0
ENSG00000008838.19;chr17:40310797-40311883	0.00238358	0	-1	-0.964396	0	-1	3.998e-06	0.000727	0.401517
ENSG00000008838.19;chr17:40318204-40319033	0.0018196	0	-1	-0.989362	0	-1	3.88495e-06	0.001272	0
ENSG00000008838.19;chr17:40818031-40818967	0.00549077	0	-1	-0.888991	0	-1	1.32051e-06	0	0
ENSG00000008838.19;chr17:40921799-40923117	0.00629327	0	-1	-0.76963	0	-1	1.16111e-06	0	0.0766294
ENSG00000008988.9;chr8:55591195-55591663	0.00412856	0	-1	-0.98865	0	-1	2.06974e-06	0.007352	0.0212752
ENSG00000008988.9;chr8:56972932-56973721	0.00553651	0	-1	-0.548523	0	-1	1.11266e-06	0.00502	0.00995809
ENSG00000008988.9;chr8:56990391-56993349	0.0453949	0	-1	-0.83916	0	-1	1.09017e-06	0	0
ENSG00000008988.9;chr8:57030243-57030718	0.00561	0	-1	-0.850778	0	-1	1.04614e-06	0.003925	0.0624553
ENSG00000008988.9;chr8:55491895-55493752	0.0221618	0	-0.813848	-0.702887	0	-1	1.71893e-06	0.00674	0.0263617
ENSG00000009335.17;chr7:156607435-156607861	0.0055979	0	-1	-0.770867	0	-1	1.8823e-06	0.001966	0
ENSG00000009335.17;chr7:157309744-157311355	0.0741487	0	-1	-0.994791	0	-1	5.82627e-06	0.011925	0.149668
ENSG00000009335.17;chr7:157525779-157526897	0.00463099	0	-1	-0.977388	0	-1	2.58114e-06	0	0.130386
ENSG00000009335.17;chr7:157587571-157588662	0.00654003	0	-1	-0.804293	0	-1	2.22616e-06	0.00207	0.0276749
ENSG00000009335.17;chr7:157637366-157637707	0.00324248	0	-1	-0.922235	0	-1	2.00552e-06	0.00185	0.0800277
ENSG00000009335.17;chr7:157769694-157770165	0.0053029	0	-1	-0.992351	0	-1	1.58474e-06	0.001541	0.0360388
ENSG00000009335.17;chr7:157851521-157851738	0.00611408	0	-1	-0.439682	0	-1	1.40308e-06	0.002247	0.0754726
ENSG00000009830.11;chr14:76768417-76768673	0.00772324	0	-1	-0.813949	0	-1	1.81049e-06	0.001113	0.189105
ENSG00000009830.11;chr14:77029008-77029286	0.00314251	0	-1	-0.881301	0	-1	3.42776e-06	0	0
ENSG00000009830.11;chr14:77085080-77085646	0.00283987	0	-1	-0.700471	0	-1	4.24592e-06	0.001335	0.186758
ENSG00000009830.11;chr14:77103708-77104079	0.0138201	0	-1	-0.882672	0	-1	4.60852e-06	0.007917	0.24308
ENSG00000009830.11;chr14:77104120-77106309	0.00496922	0	-1	-0.976148	0	-1	4.63675e-06	0.013474	0.459133
ENSG00000009830.11;chr14:77109633-77110408	0.00381359	0	-1	-0.759132	0	-1	4.74243e-06	0.005154	0.303446
ENSG00000009830.11;chr14:77207626-77208175	0.0680653	0	-0.922476	-0.833046	0	-1	8.85093e-06	0.00153	0.0106357
ENSG00000009830.11;chr14:77260224-77261015	0.0692291	0	-1	-0.916314	2.98672e-05	-5.69386e-07	1.65938e-05	0.001494	0.0903075
ENSG00000009830.11;chr14:77287914-77288741	0.148641	3.16533	-1	-0.970815	0.000173205	-1.08981e-07	3.07168e-05	0.002937	0
ENSG00000009830.11;chr14:77607967-77608312	0.00920882	0	-1	-0.90067	0	-1	3.48121e-06	0.001802	0.157515
ENSG00000009830.11;chr14:77681194-77683029	0.00878951	0	-1	-0.937269	0	-1	2.76833e-06	0.001504	0.0722885
ENSG00000009830.11;chr14:77746404-77746749	0.00533008	0	-1	-0.964942	0	-1	2.34911e-06	0.000929	0.0332262
ENSG00000009830.11;chr14:77768613-77769314	0.00538693	0	-1	-0.905283	0	-1	2.23174e-06	0.001037	0.0568163
ENSG00000009830.11;chr14:77985626-77985832	0.00784227	0	-1	-0.95272	0	-1	1.50411e-06	0.002882	0.166284
ENSG00000009830.11;chr14:78277959-78278656	0.00251966	0	-1	-0.712991	0	-1	1.04447e-06	0.00052	0
ENSG00000009844.15;chr6:142499861-142501338	0.00538882	0	-1	-0.784757	0	-1	2.82935e-06	0.008487	0.0112243
ENSG00000009844.15;chr6:142781344-142782116	0.00512566	0	-1	-0.964127	0	-1	1.57588e-06	0.00421	0.00993922
ENSG00000009844.15;chr6:142871566-142873046	0.00421785	0	-1	-0.787198	0	-1	1.37904e-06	0.01109	0.196539
ENSG00000009844.15;chr6:142946566-142947489	0.00484879	0	-1	-0.909456	0	-1	1.25021e-06	0.031804	0
ENSG00000010030.13;chr6:36122882-36123922	0.00415025	0	-1	-0.967621	0	-1	3.78218e-06	0.003544	0.280165
ENSG00000010030.13;chr6:36129708-36130296	0.00889896	0	-1	-0.841748	0	-1	3.87901e-06	0.003686	0
ENSG00000010030.13;chr6:36268698-36269460	0.00277739	0	-1	-0.472327	0	-1	8.42311e-06	0.004491	0.127611
ENSG00000010030.13;chr6:36326070-36327759	0.0559125	0	-1	-0.901125	0	-1	1.64243e-05	0.008147	0.266871
ENSG00000010030.13;chr6:36616626-36617324	0.0289284	0	-1	-0.944888	0	-1	4.36348e-06	0.002571	0.239196
ENSG00000010030.13;chr6:36622490-36624354	0.0164784	0	-1	-0.943107	0	-1	4.24409e-06	0.00336	0.392651
ENSG00000010030.13;chr6:36629164-36629672	0.055588	0	-1	-0.511803	0	-1	4.13876e-06	0.002959	0.182937
ENSG00000010030.13;chr6:36793150-36795329	0.00448353	0	-1	-0.977513	0	-1	2.46039e-06	0.003908	0.269324
ENSG00000010030.13;chr6:36924060-36925868	0.00607857	0	-1	-0.908991	0	-1	1.86163e-06	0.002677	0.10888
ENSG00000010030.13;chr6:36954619-36955667	0.0280839	0	-1	-0.348703	0	-1	1.7626e-06	0.00134	0
ENSG00000010030.13;chr6:36969458-36969713	0.00510017	0	-1	-0.995204	0	-1	1.71885e-06	0.001062	0.0394621
ENSG00000010030.13;chr6:36986184-36987558	0.00407714	0	-1	-0.643095	0	-1	1.66925e-06	0	0
ENSG00000010030.13;chr6:37029113-37029489	0.00678304	0	-1	-0.917412	0	-1	1.55884e-06	0.000906	0.0493041
ENSG00000010030.13;chr6:37140802-37141788	0.00483962	0	-1	-0.750551	0	-1	1.32715e-06	0.001135	0.267407
ENSG00000010030.13;chr6:37239927-37240359	0.00396906	0	-1	-0.921085	0	-1	1.17324e-06	0.001277	0.206789
ENSG00000010030.13;chr6:37259416-37259933	0.00422719	0	-1	-0.509602	0	-1	1.14695e-06	0.001252	0
ENSG00000010165.19;chr1:170839980-170841270	0.00640835	0	-1	-0.722147	0	-1	1.06266e-06	0.003688	0
ENSG00000010165.19;chr1:170882404-170883224	0.00627979	0	-1	-0.511604	0	-1	1.11253e-06	0.001492	0.00901438
ENSG00000010165.19;chr1:171496882-171497473	0.00623014	0	-1	-0.882633	0	-1	3.51511e-06	0.002422	0.0196925
ENSG00000010165.19;chr1:172052538-172053381	0.0102855	0	-1	-0.866555	0	-1	3.68602e-06	0.003124	0.046867
ENSG00000010219.13;chr12:3611155-3612906	0.00849812	0	-1	-0.576913	0	-1	1.05244e-06	0	0.140785
ENSG00000010219.13;chr12:3657270-3658533	0.00683773	0	-1	-0.977513	0	-1	1.10582e-06	0.002987	0.0451683
ENSG00000010219.13;chr12:4320238-4321020	0.00560867	0	-1	-0.929031	0	-1	4.1395e-06	0.011422	0.0374323
ENSG00000010219.13;chr12:4819553-4820144	0.0124204	0	-1	-0.81776	0	-1	3.88132e-06	0.004491	0.05857
ENSG00000010219.13;chr12:4859323-4860719	0.00847516	0	-1	-0.663781	0	-1	3.35777e-06	0.004541	0.137683
ENSG00000010219.13;chr12:4955878-4956554	0.00848224	0	-1	-0.958969	0	-1	2.53799e-06	0.003684	0.0592384
ENSG00000010219.13;chr12:5047912-5048279	0.0120125	0	-1	-0.280575	0	-1	2.05807e-06	0.00275	0
ENSG00000010270.13;chr7:37198414-37198605	0.00259705	0	-1	-0.862195	0	-1	1.02071e-06	0.003636	0.31387
ENSG00000010270.13;chr7:37235115-37236704	0.00266284	0	-1	-0.58571	0	-1	1.06122e-06	0.008905	0.125225
ENSG00000010270.13;chr7:37243245-37243584	0.00545238	0	-1	-0.995848	0	-1	1.06974e-06	0.00449	0
ENSG00000010270.13;chr7:37264804-37266847	0.00509676	0	-1	-0.900642	0	-1	1.09601e-06	0.005987	0.124803
ENSG00000010270.13;chr7:37275600-37276100	0.00738725	0	-1	-0.674674	0	-1	1.10819e-06	0.007645	0.131757
ENSG00000010270.13;chr7:37344836-37345487	0.0128915	0	-1	-0.556639	0	-1	1.20039e-06	0.003422	0.130087
ENSG00000010270.13;chr7:37379975-37380325	0.014791	0	-1	-0.958969	0	-1	1.25302e-06	0.002225	0
ENSG00000010270.13;chr7:37388997-37389310	0.00427554	0	-1	-0.861372	0	-1	1.26732e-06	0.003779	0.1237
ENSG00000010270.13;chr7:37391520-37392096	0.00931678	0	-1	-0.97845	0	-1	1.27159e-06	0.003385	0.112733
ENSG00000010270.13;chr7:37407580-37408210	0.00960117	0	-0.92423	-0.964352	0	-1	1.29815e-06	0.002102	0.214766
ENSG00000010270.13;chr7:37408222-37408508	0.00912202	0	-1	-0.629574	0	-1	1.29894e-06	0.002339	0.214766
ENSG00000010270.13;chr7:37449579-37449752	0.00464264	0	-1	-0.956203	0	-1	1.37258e-06	0	0
ENSG00000010270.13;chr7:37476663-37477286	0.0522486	0	-1	-0.726095	0	-1	1.42603e-06	0.003381	0.0901236
ENSG00000010270.13;chr7:37491936-37493823	0.00538874	0	-1	-0.657756	0	-1	1.45912e-06	0.005817	0.142285
ENSG00000010270.13;chr7:37942745-37944794	0.0309165	0	-1	-0.880303	0	-1	4.26526e-06	0.004518	0.293689
ENSG00000010270.13;chr7:38260762-38264191	0.0618975	0	-1	-0.979438	0	-1	1.18688e-05	0.00997	0.0316914
ENSG00000010270.13;chr7:38465370-38466197	0.00596152	0	-1	-0.306061	0	-1	3.47752e-06	0.00254	0.0184696
ENSG00000010270.13;chr7:38830411-38832001	0.00666295	0	-1	-0.875574	0	-1	1.53143e-06	0.004467	0.0733707
ENSG00000010270.13;chr7:39034146-39034538	0.00554039	0	-1	-0.92003	0	-1	1.16806e-06	0.001529	0.00980245
ENSG00000010270.13;chr7:39084177-39084511	0.00738825	0	-1	-0.885597	0	-1	1.1036e-06	0.003136	0.0583827
ENSG00000010282.14;chr3:42020619-42021073	0.00476432	0	-1	-0.87124	0	-1	1.46632e-06	0.001083	0.153944
ENSG00000010282.14;chr3:42035740-42036089	0.00382386	0	-1	-0.923987	0	-1	1.49945e-06	0.000612	0.156704
ENSG00000010282.14;chr3:42171386-42172284	0.00686236	0	-1	-0.985198	0	-1	1.88327e-06	0.001076	0.18676
ENSG00000010282.14;chr3:42174848-42176731	0.00487312	0	-1	-0.960285	0	-1	1.8974e-06	0.002738	0.198684
ENSG00000010282.14;chr3:42177096-42178467	0.00939207	0	-1	-0.808461	0	-1	1.9046e-06	0.001393	0.1545
ENSG00000010282.14;chr3:42275511-42276432	0.00717717	0	-1	-0.850778	0	-1	2.34271e-06	0.000895	0.0200178
ENSG00000010282.14;chr3:42472980-42474248	0.0070352	0	-1	-0.971961	0	-1	4.36275e-06	0.001209	0.0298898
ENSG00000010282.14;chr3:42562162-42563217	0.00980904	0	-1	-0.956256	0	-1	7.13585e-06	0.001636	0.0849489
ENSG00000010282.14;chr3:42666029-42666234	0.0925744	0	-1	-0.611454	0	-1	2.72513e-05	0.004521	0.357225
ENSG00000010282.14;chr3:42690724-42692451	0.122492	4.17882	-1	-0.722915	0	-1	8.89719e-05	0.016738	0.228745
ENSG00000010282.14;chr3:42700361-42703495	0.875713	29.0754	-1	-0.222822	0	-1	0.00111235	0	0.282126
ENSG00000010282.14;chr3:42721222-42721872	0.842165	34.2921	-0.814145	-0.479465	0	-1.80542e-05	5.34188e-05	0.027061	0.238411
ENSG00000010282.14;chr3:42722026-42722634	0.845977	30.1372	-0.490761	-0.0627017	0	-1.80542e-05	5.12742e-05	0.021024	0.207376
ENSG00000010282.14;chr3:42724888-42726637	0.828599	32.8294	-0.713908	-0.0225419	0	-1.80542e-05	4.36005e-05	0.029292	0.167791
ENSG00000010282.14;chr3:43150137-43150887	0.00441547	0	-1	-0.674528	0	-1	2.23371e-06	0.000967	0
ENSG00000010282.14;chr3:43325920-43326148	0.00594837	0	-0.983619	-0.992107	0	-1	1.6046e-06	0.000727	0.148523
ENSG00000010282.14;chr3:43418927-43419840	0.00715039	0	-1	-0.975348	0	-1	1.39556e-06	0.000453	0.0184593
ENSG00000010282.14;chr3:42500072-42500317	0.0109032	0	-1	-0.982056	0	-1	4.93504e-06	0.001302	0.0273566
ENSG00000010292.12;chr12:6075294-6075935	0.079559	0	-1	-0.271241	0	-1	2.39104e-06	0.000723	0
ENSG00000010292.12;chr12:6223593-6224733	0.00833771	0	-1	-0.920338	0	-1	3.70811e-06	0.006866	0.256349
ENSG00000010292.12;chr12:6232044-6232487	0.0087477	0	-1	-0.435394	0	-1	3.82297e-06	0.006076	0.246683
ENSG00000010292.12;chr12:6284589-6285402	0.00375234	0	-1	-0.828091	0	-1	4.78821e-06	0.000881	0.154826
ENSG00000010292.12;chr12:6548565-6549104	0.0602245	0	-1	-0.486833	0	-1	1.81843e-05	0.008548	0.171073
ENSG00000010292.12;chr12:6612335-6613736	0.0299671	0	-1	-0.954666	0	-1	8.38972e-06	0.014502	0.601302
ENSG00000010292.12;chr12:6637622-6637862	0.0101432	0	-1	-0.70578	0	-1	6.94927e-06	0.000999	0.0358668
ENSG00000010292.12;chr12:6745571-6746678	0.00445591	0	-1	-0.921987	0	-1	3.96381e-06	0.001069	0.0840557
ENSG00000010292.12;chr12:6828039-6828601	0.00385164	0	-1	-0.957589	0	-1	2.98973e-06	0	0
ENSG00000010292.12;chr12:6851320-6852496	0.0040431	0	-1	-0.975925	0	-1	2.79278e-06	0	0
ENSG00000010292.12;chr12:6954397-6954626	0.00363045	0	-1	-0.988565	0	-1	2.17075e-06	0.000651	0
ENSG00000010292.12;chr12:6469840-6471784	0.205915	3.9139	-1	-0.705439	0	-2.05975e-05	4.34216e-05	0	0
ENSG00000010292.12;chr12:6962970-6963229	0.00239624	0	-1	-0.909876	0	-1	2.13103e-06	0.000809	0
ENSG00000010361.13;chr19:49017903-49018086	0.00435231	0	-1	-0.843321	0	-1	1.25097e-06	0.000405	0
ENSG00000010361.13;chr19:49546830-49547787	0.00497685	0	-1	-0.977458	0	-1	3.70278e-06	0.001402	0.188454
ENSG00000010361.13;chr19:49551935-49553006	0.00393398	0	-1	-0.942375	0	-1	3.77493e-06	0.001718	0.118855
ENSG00000010361.13;chr19:49571351-49571653	0.00339104	0	-1	-0.805098	0	-1	4.06712e-06	0.001098	0.192073
ENSG00000010361.13;chr19:49584904-49585188	0.00344046	0	-1	-0.932235	0	-1	4.30422e-06	0.001229	0.0884834
ENSG00000010361.13;chr19:49593097-49593420	0.0041837	0	-1	-0.88915	0	-1	4.46195e-06	0.003586	0
ENSG00000010361.13;chr19:49868815-49869493	0.00366563	0	-1	-0.978097	0	-1	1.93132e-05	0.026288	0.0241753
ENSG00000010361.13;chr19:50135643-50137156	0.00551021	0	-1	-0.873177	0	-1	3.13457e-06	0.002988	0.0101372
ENSG00000010361.13;chr19:50146972-50148598	0.00287758	0	-1	-0.912992	0	-1	3.02655e-06	0.00371	0
ENSG00000010361.13;chr19:50202204-50203311	0.00562822	0	-1	-0.986006	0	-1	2.59483e-06	0.002876	0.112944
ENSG00000010361.13;chr19:50203415-50204556	0.00299739	0	-1	-0.924049	0	-1	2.58659e-06	0.001325	0
ENSG00000010361.13;chr19:50205159-50206073	0.00421584	0	-1	-0.730149	0	-1	2.57573e-06	0.001181	0
ENSG00000010361.13;chr19:50368252-50369591	0.00376056	0	-1	-0.995204	0	-1	1.81309e-06	0	0.272211
ENSG00000010361.13;chr19:50536424-50536651	0.00389696	0	-1	-0.988274	0	-1	1.39051e-06	0.000854	0.0804736
ENSG00000010361.13;chr19:50546850-50549137	0.00358275	0	-1	-0.969914	0	-1	1.36871e-06	0.003565	0.141556
ENSG00000010361.13;chr19:50607263-50608985	0.00579602	0	-1	-0.845239	0	-1	1.26463e-06	0.001272	0.0358186
ENSG00000010361.13;chr19:50804078-50805698	0.00433824	0	-1	-0.743461	0	-1	1.01265e-06	0	0
ENSG00000010361.13;chr19:50724002-50724893	0.00648265	0	-1	-0.861099	0	-1	1.10245e-06	0.000964	0
ENSG00000010438.16;chr9:33065517-33066049	0.00456199	0	-1	-0.965164	0	-1	1.46053e-06	0.002119	0.0734298
ENSG00000010438.16;chr9:33189473-33189940	0.00597486	0	-1	-0.42872	0	-1	1.7833e-06	0.001095	0.102874
ENSG00000010438.16;chr9:33288663-33291207	0.0256265	0	-1	-0.785016	0	-1	2.17141e-06	0	0.420396
ENSG00000010438.16;chr9:33315343-33315948	0.00365525	0	-1	-0.894762	0	-1	2.2998e-06	0.003355	0.0224428
ENSG00000010438.16;chr9:33472926-33473994	0.00897154	0	-1	-0.975539	0	-1	3.61003e-06	0	0
ENSG00000010438.16;chr9:33523140-33525444	0.0286169	0	-1	-0.999689	0	-1	4.42137e-06	0	0
ENSG00000010438.16;chr9:33838537-33839490	0.187942	3.16985	-1	-0.21947	0	-1	1.12934e-05	0.005305	0
ENSG00000010438.16;chr9:33842551-33842929	0.296938	4.29205	-0.0452922	-0.544565	0	-1	1.08373e-05	0.007213	0.211542
ENSG00000010438.16;chr9:34083892-34086461	0.0677012	0	-1	-0.932167	0	-1	2.98766e-06	0	0.200017
ENSG00000010438.16;chr9:34375772-34377836	0.0146952	0	-1	-0.938074	0	-1	1.59658e-06	0	0
ENSG00000010438.16;chr9:34420142-34420716	0.0277962	0	-1	-0.959109	0	-1	1.49262e-06	0.001504	0.147634
ENSG00000010438.16;chr9:34426576-34426827	0.0349335	0	-0.908401	-0.946715	0	-1	1.47877e-06	0.001557	0.0193096
ENSG00000010539.11;chr16:2242770-2243633	0.00122644	0	-1	-0.858867	0	-1	1.00703e-06	0.001151	0.0396049
ENSG00000010539.11;chr16:2511263-2511443	0.00194752	0	-1	-0.766366	0	-1	1.37956e-06	0.002392	0.183452
ENSG00000010539.11;chr16:2530939-2533250	0.00625216	0	-1	-0.984898	0	-1	1.4202e-06	0.0044	0.239859
ENSG00000010539.11;chr16:2584756-2586848	0.0011582	0	-1	-0.650685	0	-1	1.53747e-06	0.002038	0.110331
ENSG00000010539.11;chr16:2586925-2587275	0.00229438	0	-1	-0.938188	0	-1	1.54054e-06	0.001614	0.0734075
ENSG00000010539.11;chr16:2659840-2661183	0.0150117	0	-1	-0.933161	0	-1	1.73699e-06	0.001897	0
ENSG00000010539.11;chr16:2690995-2693783	0.00202808	0	-1	-0.975841	0	-1	1.8388e-06	0.0064	0.379104
ENSG00000010539.11;chr16:2771724-2771957	0.00620397	0	-0.57804	-0.774642	0	-1	2.15341e-06	0.001136	0.135455
ENSG00000010539.11;chr16:2918897-2920286	0.00574444	0	-1	-0.993061	0	-1	3.15827e-06	0.003419	0.249221
ENSG00000010539.11;chr16:2980533-2981336	0.0114261	0	-1	-0.757164	0	-1	3.91717e-06	0	0
ENSG00000010539.11;chr16:3183217-3183563	0.0950624	0	-1	-0.988654	2.80293e-05	-1	1.89283e-05	0.003346	0
ENSG00000010539.11;chr16:3188118-3189542	0.0898799	0	-1	-0.92428	3.30721e-05	-1	2.11011e-05	0	0
ENSG00000010539.11;chr16:3282278-3284370	0.0831393	0	-1	-0.741482	2.49831e-05	-9.42377e-06	2.12301e-05	0	0
ENSG00000010539.11;chr16:3295469-3296610	0.17123	1.61418	-1	-0.865904	3.66146e-05	-1.344e-07	1.67172e-05	0.006995	0.0389747
ENSG00000010539.11;chr16:3475537-3475778	0.0103394	0	-0.531384	-0.803014	0	-1	4.17647e-06	0.002789	0.036879
ENSG00000010539.11;chr16:3689511-3691451	0.00519815	0	-1	-0.94928	0	-1	2.20138e-06	0.003114	0.199725
ENSG00000010539.11;chr16:3748105-3748942	0.00167717	0	-1	-0.977048	0	-1	1.95197e-06	0.001252	0.016471
ENSG00000010539.11;chr16:3754681-3754976	0.00160697	0	-1	-0.634037	0	-1	1.92824e-06	0.001409	0.0198443
ENSG00000010539.11;chr16:3817112-3817425	0.00112225	0	-1	-0.988769	0	-1	1.72103e-06	0.001533	0
ENSG00000010539.11;chr16:3856299-3856600	0.00215925	0	-1	-0.907203	0	-1	1.61231e-06	0.001699	0.24823
ENSG00000010539.11;chr16:3951351-3951576	0.0107448	0	-1	-0.82939	0	-1	1.39813e-06	0.00093	0.105957
ENSG00000010539.11;chr16:4105773-4106134	0.00656285	0	-1	-0.884368	0	-1	1.14978e-06	0.001092	0
ENSG00000010539.11;chr16:4212283-4212911	0.00428365	0	-1	-0.997801	0	-1	1.0242e-06	0.000827	0.0520009
ENSG00000010610.9;chr12:6075294-6075935	0.0214708	0	-1	-0.79173	0	-1	1.40599e-06	0.000658	0
ENSG00000010610.9;chr12:6223593-6224733	0.0104038	0	-1	-0.896945	0	-1	1.77716e-06	0.005801	0.240331
ENSG00000010610.9;chr12:6232044-6232487	0.0168219	0	-0.899026	-0.882574	0	-1	1.80313e-06	0.004055	0.261632
ENSG00000010610.9;chr12:6284589-6285402	0.00462155	0	-1	-0.928078	0	-1	1.99258e-06	0.000666	0.123405
ENSG00000010610.9;chr12:6548565-6549104	0.00338693	0	-1	-0.774499	0	-1	4.20127e-06	0.004651	0.189529
ENSG00000010610.9;chr12:6612335-6613736	0.00810877	0	-1	-0.860141	0	-1	5.753e-06	0.019109	0.638169
ENSG00000010610.9;chr12:6637622-6637862	0.00673021	0	-1	-0.934369	0	-1	6.70619e-06	0.001795	0.045492
ENSG00000010610.9;chr12:6745571-6746678	0.203866	6.43907	-1	-0.487404	2.18405e-05	-1	2.45498e-05	0.003564	0.136589
ENSG00000010610.9;chr12:6828039-6828601	0.0732296	0	-1	-0.997241	2.82135e-05	-1	2.41185e-05	0	0
ENSG00000010610.9;chr12:6851320-6852496	0.0575997	0	-0.670072	-0.949835	0	-1	1.53728e-05	0	0
ENSG00000010610.9;chr12:6954397-6954626	0.0047969	0	-1	-0.975289	0	-1	5.96468e-06	0.000914	0
ENSG00000010610.9;chr12:6469840-6471784	0.00639056	0	-1	-0.949537	0	-1	3.1641e-06	0	0
ENSG00000010610.9;chr12:6962970-6963229	0.00366049	0	-1	-0.492448	0	-1	5.67403e-06	0.001191	0
ENSG00000010626.14;chr12:6075294-6075935	0.0125791	0	-0.579386	-0.960619	0	-1	1.2061e-06	0.000578	0
ENSG00000010626.14;chr12:6223593-6224733	0.00678538	0	-1	-0.969986	0	-1	1.46936e-06	0.003897	0.247102
ENSG00000010626.14;chr12:6232044-6232487	0.00848456	0	-1	-0.949847	0	-1	1.48706e-06	0.003618	0.233687
ENSG00000010626.14;chr12:6284589-6285402	0.00417749	0	-0.965119	-0.891294	0	-1	1.61359e-06	0.000503	0.123982
ENSG00000010626.14;chr12:6548565-6549104	0.00277048	0	-1	-0.935975	0	-1	2.80979e-06	0.003134	0.168814
ENSG00000010626.14;chr12:6612335-6613736	0.00243141	0	-1	-0.921901	0	-1	3.42821e-06	0.010471	0.53374
ENSG00000010626.14;chr12:6637622-6637862	0.00368724	0	-1	-0.993194	0	-1	3.74544e-06	0.001057	0.0393617
ENSG00000010626.14;chr12:6745571-6746678	0.0927944	0	-1	-0.843774	0	-1	6.30483e-06	0.001304	0.0873253
ENSG00000010626.14;chr12:6828039-6828601	0.102529	2.78064	-1	-0.401478	0	-1	1.30868e-05	0	0
ENSG00000010626.14;chr12:6851320-6852496	0.0639597	0	-0.797731	-0.993061	0	-2.05045e-11	1.89304e-05	0	0
ENSG00000010626.14;chr12:6954397-6954626	0.123949	3.34762	-1	-0.69811	0	-1	2.0089e-05	0.002367	0
ENSG00000010626.14;chr12:6469840-6471784	0.00694432	0	-1	-0.995044	0	-1	2.30457e-06	0	0
ENSG00000010626.14;chr12:6962970-6963229	0.0720346	0	-1	-0.940652	0	-1	1.71331e-05	0.002466	0
ENSG00000010818.9;chr6:142499861-142501338	0.00485911	0	-1	-0.838367	0	-1	2.19251e-06	0.002701	0.0108408
ENSG00000010818.9;chr6:142781344-142782116	0.00988409	0	-1	-0.846673	0.000651466	-1.00495e-06	5.71533e-06	0.003772	0.0118358
ENSG00000010818.9;chr6:142871566-142873046	0.00682522	0	-1	-0.97845	0	-1	1.18495e-05	0.0128	0.219264
ENSG00000010818.9;chr6:142946566-142947489	0.00826296	0	-0.811685	-0.797647	0.000137372	-1	0.000103407	0.095458	0
ENSG00000010818.9;chr6:143298049-143299076	0.00586208	0	-1	-0.855374	0	-1	2.92514e-06	0.002088	0
ENSG00000010818.9;chr6:143400009-143400773	0.0080888	0	-1	-0.915385	0	-1	2.25381e-06	0.004392	0.284021
ENSG00000010818.9;chr6:143444402-143444873	0.00493214	0	-1	-0.950988	0	-1	2.04943e-06	0.002738	0
ENSG00000010818.9;chr6:143457978-143458247	0.0047339	0	-1	-0.809638	0	-1	1.99436e-06	0.002139	0.0365067
ENSG00000010818.9;chr6:143952647-143953914	0.00143565	0	-1	-0.953621	0	-1	1.00343e-06	0.002004	0.0324913
ENSG00000011028.13;chr17:61997217-61997540	0.01463	0	-0.378535	-0.838038	0	-1	1.58677e-06	0.001981	0.0906839
ENSG00000011028.13;chr17:62704223-62707016	0.00681608	0	-1	-0.791051	0	-1	1.28158e-05	0.026683	0.123879
ENSG00000011028.13;chr17:62723885-62725686	0.00266467	0	-1	-0.998761	0	-1	1.02886e-05	0.004313	0.120916
ENSG00000011028.13;chr17:62913103-62914098	0.00256642	0	-1	-0.971163	0	-1	3.49639e-06	0.002978	0
ENSG00000011028.13;chr17:63116214-63118116	0.00130407	0	-1	-0.844803	0	-1	2.04259e-06	0.005294	0.202816
ENSG00000011028.13;chr17:63358286-63358801	0.00142348	0	-1	-0.988769	0	-1	1.36808e-06	0.003137	0.0917017
ENSG00000011028.13;chr17:63368344-63368704	0.00119277	0	-1	-0.011796	0	-1	1.34965e-06	0.002581	0.0202428
ENSG00000011028.13;chr17:63435414-63436055	0.00218168	0	-1	-0.952211	0	-1	1.2374e-06	0.002746	0.2567
ENSG00000011028.13;chr17:63437043-63437719	0.0059997	0	-0.985775	-0.905557	0	-1	1.23489e-06	0.003923	0.0861251
ENSG00000011028.13;chr17:63437765-63438449	0.00775044	0	-1	-0.901518	0	-1	1.23378e-06	0.002797	0.126597
ENSG00000011028.13;chr17:63476170-63476996	0.00293042	0	-1	-0.983389	0	-1	1.17787e-06	0	0.212339
ENSG00000011083.8;chr5:149195746-149196089	0.00128405	0	-1	-0.975784	0	-1	1.006e-06	0.000591	0.110648
ENSG00000011083.8;chr5:149220536-149222039	0.00162385	0	-1	-0.98707	0	-1	1.03234e-06	0.001315	0.165662
ENSG00000011083.8;chr5:149265799-149268154	0.00271693	0	-1	-0.747354	0	-1	1.08345e-06	0.001616	0.165982
ENSG00000011083.8;chr5:149288843-149289187	0.00294224	0	-1	-0.610302	0	-1	1.10995e-06	0.000683	0
ENSG00000011083.8;chr5:149475344-149475987	0.00543985	0	-1	-0.50986	0	-1	1.39999e-06	0.000586	0.00916022
ENSG00000011083.8;chr5:149572443-149573493	0.00732198	0	-1	-0.870222	0	-1	1.62077e-06	0.000956	0.0108187
ENSG00000011083.8;chr5:149610379-149611995	0.005645	0	-1	-0.682972	0	-1	1.7278e-06	0.002219	0.105195
ENSG00000011083.8;chr5:149681344-149681764	0.00631608	0	-1	-0.965631	0	-1	1.96694e-06	0.00063	0.0447979
ENSG00000011083.8;chr5:149731916-149732532	0.00907804	0	-1	-0.876676	0	-1	2.18468e-06	0.001621	0
ENSG00000011083.8;chr5:149805736-149806596	0.00562078	0	-1	-0.840812	0	-1	2.60558e-06	0.001567	0.296536
ENSG00000011083.8;chr5:149839894-149841042	0.00490233	0	-1	-0.595443	0	-1	2.86132e-06	0.001058	0.152372
ENSG00000011083.8;chr5:149852918-149853215	0.00862959	0	-1	-0.710843	0	-1	2.96832e-06	0.001473	0.211151
ENSG00000011083.8;chr5:149895682-149896288	0.00589847	0	-1	-0.923844	0	-1	3.40168e-06	0.001053	0.0545776
ENSG00000011083.8;chr5:150064232-150064519	0.00459123	0	-1	-0.586638	0	-1	7.96296e-06	0.001653	0
ENSG00000011083.8;chr5:150080242-150080412	0.00483793	0	-1	-0.898428	0	-1	9.12159e-06	0.001479	0.0679741
ENSG00000011083.8;chr5:150122428-150122657	0.0160806	0	-1	-0.924228	0	-1	1.48336e-05	0.002526	0.00977945
ENSG00000011083.8;chr5:150141095-150141291	0.0276821	0	-1	-0.33	0	-1	2.05069e-05	0.005551	0.246573
ENSG00000011083.8;chr5:150255308-150255684	0.0622721	0	-1	-0.788362	2.20206e-05	-1	1.52581e-05	0.004723	0
ENSG00000011083.8;chr5:150309428-150309764	0.0131556	0	-1	-0.791371	0	-1	8.35848e-06	0.001942	0.274834
ENSG00000011083.8;chr5:150319694-150321130	0.00595238	0	-1	-0.912446	0	-1	7.66548e-06	0.002778	0.20312
ENSG00000011083.8;chr5:150326505-150327193	0.00613687	0	-0.798848	-0.871253	0	-1	7.30503e-06	0.002194	0.0557134
ENSG00000011083.8;chr5:150345142-150345912	0.00517854	0	-1	-0.756743	0	-1	6.42797e-06	0.002732	0.0991119
ENSG00000011083.8;chr5:150349810-150352125	0.00429464	0	-1	-0.92333	0	-1	6.21078e-06	0.005839	0.247912
ENSG00000011083.8;chr5:150497307-150499229	0.00360081	0	-1	-0.815946	0	-1	3.24348e-06	0.008575	0.334177
ENSG00000011083.8;chr5:150800627-150802073	0.0066179	0	-1	-0.815149	0	-1	1.63561e-06	0.000904	0.229082
ENSG00000011083.8;chr5:150946041-150947568	0.0265043	0	-1	-0.714819	0	-1	1.32127e-06	0	0
ENSG00000011083.8;chr5:149617509-149619498	0.0046642	0	-1	-0.378949	0	-1	1.74992e-06	0.001483	0.0749845
ENSG00000011083.8;chr5:149994923-149996514	0.00443052	0	-1	-0.846877	0	-1	5.14831e-06	0.006497	0.0887166
ENSG00000011083.8;chr5:150338381-150340112	0.0241425	0	-1	-0.972102	0	-1	6.69839e-06	0	0.153087
ENSG00000011260.13;chr17:50421658-50422060	0.0109397	0	-1	-0.912082	0	-1	1.19237e-06	0.001848	0
ENSG00000011260.13;chr17:50604199-50605866	0.00426233	0	-1	-0.975841	0	-1	1.52556e-06	0.000959	0.182956
ENSG00000011260.13;chr17:50837151-50839096	0.0039902	0	-1	-0.731955	0	-1	2.3674e-06	0.005853	0.164295
ENSG00000011260.13;chr17:50961543-50962040	0.0132617	0	-1	-0.996042	0	-1	3.34743e-06	0.0018	0.0429203
ENSG00000011260.13;chr17:51013616-51016627	0.0369164	0	-1	-0.692631	0	-1	4.07487e-06	0.010803	0.275309
ENSG00000011260.13;chr17:51121002-51121984	0.067043	0	-1	-0.953118	0	-1	7.19243e-06	0	0
ENSG00000011260.13;chr17:51173619-51174692	0.111908	1.38317	-0.557199	-0.747943	0	-5.54884e-13	1.15778e-05	0.003572	0.0238814
ENSG00000011260.13;chr17:51508627-51509977	0.00633187	0	-1	-0.72092	0	-1	4.01971e-06	0.004828	0.067811
ENSG00000011260.13;chr17:51516483-51517952	0.0112346	0	-1	-0.997517	0	-1	3.89576e-06	0.002061	0.0905379
ENSG00000011260.13;chr17:51617178-51618936	0.00554046	0	-1	-0.917864	0	-1	2.79698e-06	0.00164	0.0691489
ENSG00000011376.9;chr3:44554494-44556038	0.00267204	0	-1	-0.863026	0	-1	1.20013e-06	0	0.0282594
ENSG00000011376.9;chr3:44729004-44730138	0.0135812	0	-1	-0.889408	0	-1	1.5176e-06	0	0
ENSG00000011376.9;chr3:44964936-44965282	0.00207575	0	-1	-0.940613	0	-1	2.36185e-06	0.002232	0
ENSG00000011376.9;chr3:45507786-45510388	0.0868393	0	-1	-0.782913	0.000192827	-6.72446e-26	8.29318e-06	0.015077	0.657053
ENSG00000011376.9;chr3:45751664-45752147	0.042358	0	-1	-0.430855	0	-1	2.75179e-06	0.003513	0.0308919
ENSG00000011376.9;chr3:45818439-45819002	0.0366954	0	-1	-0.836484	0	-1	2.32442e-06	0.004725	0.0544546
ENSG00000011376.9;chr3:45841233-45842171	0.00804996	0	-1	-0.852436	0	-1	2.20655e-06	0.005555	0
ENSG00000011376.9;chr3:45910873-45912197	0.00440331	0	-1	-0.982334	0	-1	1.91194e-06	0.003425	0.0102302
ENSG00000011376.9;chr3:45938602-45940275	0.012672	0	-1	-0.894747	0	-1	1.8151e-06	0.004789	0.27136
ENSG00000011376.9;chr3:46142620-46143057	0.0084691	0	-1	-0.838493	0	-1	1.32568e-06	0.001999	0
ENSG00000011376.9;chr3:46223080-46223616	0.0107405	0	-1	-0.99454	0	-1	1.19783e-06	0.002236	0
ENSG00000011376.9;chr3:45956923-45959278	0.0101986	0	-1	-0.954064	0	-1	1.75563e-06	0.004337	0.118202
ENSG00000011376.9;chr3:45611166-45613418	0.0108737	0	-1	-0.944359	0	-3.7862e-09	4.46855e-06	0.006294	0.433707
ENSG00000011454.16;chr9:122014132-122014441	0.00359672	0	-1	-0.838887	0	-1	1.07928e-06	0.001731	0
ENSG00000011454.16;chr9:122059448-122059623	0.00480799	0	-1	-0.643382	0	-1	1.13469e-06	0.001141	0
ENSG00000011454.16;chr9:122154018-122154442	0.00396559	0	-1	-0.821724	0	-1	1.27129e-06	0.001205	0
ENSG00000011454.16;chr9:122226586-122228506	0.0031652	0	-1	-0.491484	0	-1	1.40196e-06	0.002061	0
ENSG00000011454.16;chr9:122346664-122346972	0.00491724	0	-1	-0.996313	0	-1	1.68346e-06	0.001322	0.0322071
ENSG00000011454.16;chr9:122898224-122898467	0.121813	4.96844	-1	-0.984446	0	-1	2.35363e-05	0.006417	0.0441034
ENSG00000011454.16;chr9:122974618-122975240	0.0986596	0	-1	-0.546054	5.36769e-05	-1	2.9329e-05	0.008607	0
ENSG00000011454.16;chr9:123049058-123050134	0.07926	0	-1.73927e-07	-0.385087	0	-1	9.1943e-06	0.004293	0.217125
ENSG00000011454.16;chr9:123110568-123110887	0.074354	0	-1	-0.704567	0.000227454	-1	5.88601e-06	0.00215	0.0619833
ENSG00000011454.16;chr9:123117015-123117254	0.0705308	0	-1	-0.688783	9.25626e-05	-1	5.6721e-06	0.002236	0.0656556
ENSG00000011454.16;chr9:123117356-123117907	0.0650153	0	-1	-0.989362	8.84917e-05	-1	5.65616e-06	0.002506	0.068686
ENSG00000011454.16;chr9:123268721-123269716	0.0662467	0	-1	-0.875296	0	-1.55458e-05	3.0452e-06	0	0
ENSG00000011454.16;chr9:123472642-123474047	0.00296114	0	-1	-0.945737	0	-1	1.87789e-06	0.00099	0.19418
ENSG00000011454.16;chr9:123549131-123549682	0.00417438	0	-1	-0.578447	0	-1	1.64319e-06	0.00117	0.0426999
ENSG00000011454.16;chr9:123696287-123696938	0.00389566	0	-1	-0.993061	0	-1	1.32314e-06	0.001122	0.019832
ENSG00000011454.16;chr9:123864149-123865833	0.00383221	0	-1	-0.987739	0	-1	1.08207e-06	0.001785	0.165051
ENSG00000011454.16;chr9:122912501-122914129	0.0644177	0	-0.172264	-0.406488	0	-1	3.63399e-05	0	0
ENSG00000011590.13;chr19:35088292-35088793	0.00447673	0	-1	-0.931376	0	-1	1.62342e-06	0.002103	0.154081
ENSG00000011590.13;chr19:35134004-35135958	0.0154326	0	-1	-0.884306	0	-1	1.75578e-06	0.00621	0.301759
ENSG00000011590.13;chr19:35139356-35141153	0.0060582	0	-1	-0.984855	0	-1	1.77219e-06	0	0
ENSG00000011590.13;chr19:35281597-35281951	0.00437717	0	-1	-0.733724	0	-1	2.36545e-06	0.002596	0.109099
ENSG00000011590.13;chr19:35284271-35284496	0.0302579	0	-1	-0.713859	0	-1	2.38014e-06	0.00282	0
ENSG00000011590.13;chr19:35727378-35729124	0.985893	82.8783	-0.378934	-0.00264996	4.96697e-05	-4.11743e-07	4.21514e-05	0.0082	0.120901
ENSG00000011590.13;chr19:35744654-35746112	0.0573413	0	-1	-0.998545	2.68348e-05	-3.66933e-05	2.44762e-05	0	0
ENSG00000011590.13;chr19:35867778-35868417	0.00475281	0	-1	-0.988654	0	-1	6.11357e-06	0	0.204162
ENSG00000011590.13;chr19:35898391-35900851	0.00376054	0	-1	-0.909491	0	-1	5.12573e-06	0	0
ENSG00000011590.13;chr19:36208762-36209812	0.0610397	0	-1	-0.875347	0	-1	1.98114e-06	0.00505	0
ENSG00000011590.13;chr19:36244914-36246641	0.0029572	0	-1	-0.990144	0	-1	1.84757e-06	0	0
ENSG00000011590.13;chr19:36527668-36529201	0.0423002	0	-0.403613	-0.912678	0	-1	1.21373e-06	0	0
ENSG00000011590.13;chr19:36604284-36606078	0.00770674	0	-1	-0.978556	0	-1	1.1103e-06	0	0
ENSG00000011590.13;chr19:36093334-36094367	0.01521	0	-1	-0.668395	0	-1	2.56856e-06	0.00545	0.15782
ENSG00000011638.10;chr16:20899298-20901761	0.00421661	0	-1	-0.805333	0	-1	3.87826e-06	0	0
ENSG00000011638.10;chr16:21187956-21188197	0.363467	10.4378	-1	-0.446022	0	-1	3.36706e-05	0.012672	0
ENSG00000011638.10;chr16:21556406-21556834	0.000544958	0	-1	-0.885386	0	-1	2.51103e-06	0.009019	0.0105893
ENSG00000011638.10;chr16:21646608-21646899	0.00110644	0	-1	-0.929218	0	-1	2.0476e-06	0.003168	0.210987
ENSG00000011638.10;chr16:21997025-21998201	0.00136835	0	-1	-0.749664	0	-1	1.19156e-06	0.004226	0.0360853
ENSG00000012660.13;chr6:52504761-52504978	0.0130298	0	-0.235019	-0.860696	0	-1	1.1844e-06	0.000929	0.0622355
ENSG00000012660.13;chr6:52993473-52995665	0.00439174	0	-1	-0.882235	0	-1	2.82e-06	0	0
ENSG00000012660.13;chr6:53171649-53173036	0.0207272	0	-1	-0.856719	0	-1	5.65494e-06	0.004475	0.0844553
ENSG00000012660.13;chr6:53179729-53180207	0.0302067	0	-1	-0.855192	0	-1	5.90978e-06	0.003	0.0443529
ENSG00000012660.13;chr6:53829789-53830498	0.00560887	0	-1	-0.841729	0	-1	2.07916e-06	0.002385	0.108249
ENSG00000012660.13;chr6:54102541-54102982	0.00887931	0	-1	-0.942946	0	-1	1.32699e-06	0.001891	0.0247459
ENSG00000012660.13;chr6:54107259-54107955	0.0065888	0	-1	-0.930112	0	-1	1.31852e-06	0.00188	0.03471
ENSG00000012660.13;chr6:53280702-53281148	0.301688	3.74098	-1	-0.838367	0	-2.60902e-06	1.46512e-05	0.005648	0.0836097
ENSG00000012779.10;chr10:44853590-44854361	0.00471635	0	-1	-0.799069	0	-1	1.92234e-06	0.002015	0.0512805
ENSG00000012779.10;chr10:44932718-44934086	0.0100387	0	-1	-0.865318	0	-1	2.26874e-06	0.004944	0.39516
ENSG00000012779.10;chr10:44959839-44960990	0.00876806	0	-1	-0.982958	0	-1	2.41685e-06	0	0
ENSG00000012779.10;chr10:45297974-45299487	0.349023	0.626964	-0.00374798	-0.272251	2.07941e-05	-3.20718e-06	1.32546e-05	0.024129	0
ENSG00000012779.10;chr10:45373251-45374083	0.250422	2.26265	-0.228751	-0.613018	3.72564e-05	-1	0.00196464	0	0
ENSG00000012779.10;chr10:46228728-46229306	0.00697809	0	-1	-0.936303	0	-1	1.16981e-06	0	0
ENSG00000012779.10;chr10:45726627-45728155	0.00545956	0	-1	-0.914458	0	-1	2.83114e-06	0	0
ENSG00000012822.15;chr12:52870223-52870402	0.00448396	0	-1	-0.886546	0	-1	1.16627e-06	0.000508	0.101108
ENSG00000012822.15;chr12:52871966-52872171	0.00875543	0	-1	-0.933748	0	-1	1.16867e-06	0.000565	0.169796
ENSG00000012822.15;chr12:53027973-53029032	0.00518496	0	-1	-0.775003	0	-1	1.43012e-06	0.00155	0
ENSG00000012822.15;chr12:53052861-53054468	0.00377832	0	-1	-0.985495	0	-1	1.4835e-06	0	0
ENSG00000012822.15;chr12:53071719-53073190	0.00523272	0	-1	-0.890901	3.07253e-05	-1	1.52604e-06	0.001943	0.254557
ENSG00000012822.15;chr12:53219491-53221737	0.0034102	0	-1	-0.671487	0	-1	1.97188e-06	0.005051	0
ENSG00000012822.15;chr12:53344146-53346242	0.00173258	0	-1	-0.874761	0	-1	2.61403e-06	0	0.33771
ENSG00000012822.15;chr12:53482300-53482534	0.00366974	0	-1	-0.69626	0	-1	4.07618e-06	0.001648	0.110718
ENSG00000012822.15;chr12:53532113-53534315	0.0110255	0	-1	-0.684594	0	-1	5.14057e-06	0.007426	0.158775
ENSG00000012822.15;chr12:53676302-53678842	0.0030574	0	-1	-0.70766	0	-1	1.9931e-05	0	0
ENSG00000012822.15;chr12:53699556-53701352	0.0035533	0	-1	-0.929382	0	-1	3.66421e-05	0.012547	0.052494
ENSG00000012822.15;chr12:53748257-53748420	0.00398217	0	-1	-0.852086	0	-1	4.8559e-05	0.01004	0.270893
ENSG00000012822.15;chr12:54052762-54053054	0.00271861	0	-1	-0.746022	0	-1	3.07538e-06	0.000993	0.483445
ENSG00000012822.15;chr12:54216839-54218950	0.00432186	0	-1	-0.541445	0	-1	2.04019e-06	0.006018	0.0848403
ENSG00000012822.15;chr12:54219002-54219272	0.00650609	0	-1	-0.788331	0	-1	2.03504e-06	0.001965	0.0548286
ENSG00000012822.15;chr12:54251789-54252462	0.00236045	0	-1	-0.985845	0	-1	1.90701e-06	0.002382	0.0101431
ENSG00000012822.15;chr12:54293681-54296211	0.00260303	0	-1	-0.995272	0	-1	1.76304e-06	0.002498	0.106009
ENSG00000012822.15;chr12:54550719-54550960	0.00406599	0	-1	-0.98474	0	-1	1.21493e-06	0.000813	0
ENSG00000012822.15;chr12:53231008-53233588	0.0016644	0	-1	-0.995272	0	-1	2.01838e-06	0	0
ENSG00000012822.15;chr12:54279048-54280591	0.00179497	0	-1	-0.99999	0	-1	1.81135e-06	0	0
ENSG00000013016.15;chr2:30252413-30253410	0.00320093	0	-1	-0.921749	0	-1	1.01893e-06	0.002528	0.278184
ENSG00000013016.15;chr2:30359658-30359846	0.00617249	0	-1	-0.793883	0	-1	1.1434e-06	0.001675	0.0771184
ENSG00000013016.15;chr2:30416878-30417728	0.0279742	0	-0.691589	-0.984253	0	-1	1.22394e-06	0.003162	0.107197
ENSG00000013016.15;chr2:30694155-30695350	0.00509148	0	-1	-0.406017	6.27806e-05	-1	1.85328e-06	0.002659	0.0658557
ENSG00000013016.15;chr2:31066288-31067568	0.0195965	0	-0.669282	-0.957589	0	-1	5.97339e-06	0.003676	0.110286
ENSG00000013016.15;chr2:31238084-31240915	0.446773	8.4984	-0.633862	-0.093386	5.92821e-05	-1	0.000193705	0.12231	0.407597
ENSG00000013016.15;chr2:31263199-31263715	0.0115028	0	-1	-0.848152	0.00014497	-1	3.43407e-05	0.01651	0.0738519
ENSG00000013016.15;chr2:32136199-32136533	0.00515624	0	-1	-0.973129	0	-1	1.10861e-06	0.003135	0.0100899
ENSG00000013016.15;chr2:32062199-32064679	0.00545294	0	-1	-0.989531	0	-1	1.20612e-06	0	0.0773654
ENSG00000013288.8;chr4:5824104-5824607	0.00829124	0	-1	-0.797642	0	-1	1.33188e-06	0.000894	0.00990443
ENSG00000013288.8;chr4:5858108-5858892	0.0144679	0	-1	-0.399576	0	-1	1.39533e-06	0.000669	0.0451286
ENSG00000013288.8;chr4:5888671-5889472	0.00784283	0	-1	-0.822412	0	-1	1.45751e-06	0.001267	0
ENSG00000013288.8;chr4:6050031-6050641	0.00588375	0	-1	-0.867941	0	-1	1.90535e-06	0.001243	0.112049
ENSG00000013288.8;chr4:6200766-6201280	0.0061123	0	-1	-0.991805	0	-1	2.67271e-06	0	0
ENSG00000013288.8;chr4:6229191-6230206	0.00517223	0	-1	-0.950717	0	-1	2.89455e-06	0.001514	0.121315
ENSG00000013288.8;chr4:6271418-6272482	0.00627304	0	-1	-0.884368	0	-1	3.29788e-06	0.00203	0.30853
ENSG00000013288.8;chr4:6327114-6327498	0.006614	0	-1	-0.990732	0	-1	4.03439e-06	0.001616	0.0610772
ENSG00000013288.8;chr4:6334751-6335166	0.00804145	0	-1	-0.93926	0	-1	4.16291e-06	0.001576	0.0187221
ENSG00000013288.8;chr4:6341345-6343386	0.00807992	0	-1	-0.757893	0	-1	4.29536e-06	0.004795	0.156469
ENSG00000013288.8;chr4:6381105-6381351	0.00945353	0	-1	-0.977744	0	-1	5.15605e-06	0.001505	0.0626459
ENSG00000013288.8;chr4:6509780-6509994	0.0463272	0	-1	-0.997192	0	-1	1.53168e-05	0.002211	0.0314406
ENSG00000013288.8;chr4:6513415-6513821	0.0549732	0	-1	-0.982191	0	-1	1.62451e-05	0.002186	0.0497759
ENSG00000013288.8;chr4:6546557-6547974	0.0251094	0	-1	-0.997159	0	-1	3.58301e-05	0.008531	0.0466266
ENSG00000013288.8;chr4:6549210-6549434	0.039888	0	-1	-0.785016	0	-1	3.86802e-05	0.005168	0
ENSG00000013288.8;chr4:6556850-6557182	0.0268478	0	-1	-0.997801	2.0372e-05	-1	5.50691e-05	0.005994	0
ENSG00000013288.8;chr4:6608096-6609713	0.0653875	0	-1	-0.929218	0.105263	-3.75622e-07	2.96476e-05	0.006587	0.0358455
ENSG00000013288.8;chr4:6658147-6659488	0.0455276	0	-1	-0.967534	2.0031e-05	-1	1.19556e-05	0.004852	0.0689578
ENSG00000013288.8;chr4:6728411-6728882	0.00539268	0	-1	-0.434135	0	-1	6.51587e-06	0.003702	0.200904
ENSG00000013288.8;chr4:6783743-6784302	0.00403655	0	-1	-0.911965	0	-1	4.78818e-06	0.006304	0
ENSG00000013288.8;chr4:6848582-6849009	0.00443939	0	-1	-0.948427	0	-1	3.6547e-06	0.00117	0.12483
ENSG00000013288.8;chr4:6953676-6953923	0.00702218	0	-1	-0.47101	0	-1	2.64114e-06	0.000963	0.111164
ENSG00000013288.8;chr4:7193035-7194604	0.0079195	0	-1	-0.536598	0	-1	1.61644e-06	0	0.244278
ENSG00000013288.8;chr4:7206274-7207701	0.00749684	0	-1	-0.452015	0	-1	1.58275e-06	0.001376	0.367925
ENSG00000013288.8;chr4:7275004-7275577	0.0138906	0	-1	-0.3895	0	-1	1.42834e-06	0.000758	0.100333
ENSG00000013288.8;chr4:7299418-7299596	0.0201224	0	-1	-0.937079	0	-1	1.38058e-06	0.001275	0.164592
ENSG00000013288.8;chr4:7312301-7314677	0.0619873	0	-0.996821	-0.917325	0	-1	1.35444e-06	0.005757	0.226982
ENSG00000013288.8;chr4:7321803-7321918	0.00901091	0	-1	-0.975925	0	-1	1.33925e-06	0.00112	0.0931874
ENSG00000013288.8;chr4:7326395-7328012	0.0683665	0	-0.843869	-0.914964	0	-1	1.32974e-06	0.002228	0.142508
ENSG00000013288.8;chr4:7335340-7335914	0.0110564	0	-1	-0.956161	0	-1	1.31501e-06	0.001868	0.23957
ENSG00000013288.8;chr4:7341988-7343705	0.0361362	0	-1	-0.945114	0	-1	1.30264e-06	0.002346	0.137271
ENSG00000013288.8;chr4:7350137-7353299	0.0528423	0	-1	-0.927163	0	-1	1.28776e-06	0.003648	0.138268
ENSG00000013288.8;chr4:7360766-7362145	0.0163309	0	-1	-0.961011	0	-1	1.27181e-06	0.003189	0.184864
ENSG00000013288.8;chr4:7364556-7367056	0.0433471	0	-1	-0.980827	0	-1	1.26481e-06	0.003845	0.191771
ENSG00000013288.8;chr4:7367568-7367748	0.00922109	0	-1	-0.441982	0	-1	1.26186e-06	0.001734	0.163445
ENSG00000013288.8;chr4:7381372-7382923	0.0348772	0	-0.321268	-0.78589	0	-1	1.2392e-06	0.001897	0.148253
ENSG00000013288.8;chr4:7391382-7392806	0.0114817	0	-0.790346	-0.851343	0	-1	1.22411e-06	0.00112	0.121647
ENSG00000013288.8;chr4:7469464-7469739	0.0119432	0	-1	-0.989362	0	-1	1.11803e-06	0.001125	0.104936
ENSG00000013288.8;chr4:7321985-7325311	0.064594	0	-0.48392	-0.744366	0	-1	1.33605e-06	0.002268	0.322793
ENSG00000013306.15;chr17:43360040-43362590	0.0341891	0	-1	-0.782046	0	-1	1.03782e-06	0	0
ENSG00000013306.15;chr17:43893099-43893400	0.00390274	0	-1	-0.925082	0	-1	2.31685e-06	0.000866	0
ENSG00000013306.15;chr17:43905787-43908218	0.00559287	0	-1	-0.973267	0	-1	2.3931e-06	0.00937	0.247326
ENSG00000013306.15;chr17:44070736-44072057	0.00430211	0	-1	-0.815854	0	-1	3.94519e-06	0	0
ENSG00000013306.15;chr17:44384638-44386358	0.0533695	0	-1	-0.959006	0	-1	1.6494e-05	0.001828	0
ENSG00000013306.15;chr17:44707882-44709448	0.00729251	0	-1	-0.857	0	-1	2.60556e-06	0	0.222064
ENSG00000013306.15;chr17:44916575-44916872	0.00934408	0	-1	-0.997801	0	-1	1.68961e-06	0	0.403261
ENSG00000013306.15;chr17:44917310-44917522	0.00993101	0	-1	-0.95634	0	-1	1.68763e-06	0	0.179217
ENSG00000013306.15;chr17:44931013-44931904	0.0178468	0	-1	-0.971603	0	-1	1.64856e-06	0.001126	0.039352
ENSG00000013306.15;chr17:44965921-44966700	0.00825433	0	-0.711097	-0.881191	0	-1	1.55899e-06	0.000685	0.15483
ENSG00000013306.15;chr17:45012579-45014042	0.0135418	0	-1	-0.860093	0	-1	1.45256e-06	0.000613	0.380492
ENSG00000013306.15;chr17:45019398-45019875	0.0065758	0	-1	-0.408627	0	-1	1.43933e-06	0.000698	0
ENSG00000013306.15;chr17:45043669-45044514	0.00629663	0	-1	-0.791505	0	-1	1.39039e-06	0.000722	0.214742
ENSG00000013306.15;chr17:45075862-45076097	0.0123452	0	-0.837606	-0.698485	0	-1	1.33136e-06	0.000735	0
ENSG00000013306.15;chr17:45296880-45297244	0.00155733	0	-1	-0.946688	0	-1	1.0286e-06	0.000512	0.214668
ENSG00000013306.15;chr17:43613288-43615010	0.00660945	0	-1	-0.836283	0	-1	1.40702e-06	0.000567	0.0179969
ENSG00000013573.16;chr12:30895774-30897547	0.0559735	0	-1	-0.859944	0	-1	5.64374e-06	0.008416	0.0553937
ENSG00000013573.16;chr12:30952213-30952487	0.0569475	0	-1	-0.965631	0	-1	8.23059e-06	0.013582	0.050487
ENSG00000013573.16;chr12:30953300-30955266	0.00193321	0	-1	-0.831779	0	-1	8.36365e-06	0.035641	0.154505
ENSG00000013573.16;chr12:30979441-30979570	0.0659789	0	-1	-0.922415	0	-1	1.05997e-05	0.012731	0.127562
ENSG00000013573.16;chr12:31073335-31074927	0.530016	1.12773	0	-1.3731e-08	0.00434783	-1.08413e-69	0.00353357	0	0
ENSG00000013573.16;chr12:31234941-31235889	0.0676351	0	-1	-0.988312	0	-5.8734e-05	6.18938e-06	0.008186	0.124073
ENSG00000013573.16;chr12:31370273-31371103	0.00620142	0	-1	-0.758461	0	-1	3.36882e-06	0.003993	0
ENSG00000013573.16;chr12:31579194-31579552	0.00746403	0	-1	-0.911134	0	-1	1.97814e-06	0.004163	0.0603941
ENSG00000013573.16;chr12:31629805-31630477	0.0110898	0	-1	-0.898428	0	-1	1.79761e-06	0.004179	0.213912
ENSG00000013573.16;chr12:31732096-31732683	0.00862565	0	-1	-0.813291	0	-1	1.51851e-06	0.013485	0.386357
ENSG00000013573.16;chr12:31746080-31747747	0.00816241	0	-1	-0.965901	0	-1	1.48574e-06	0.006751	0.235187
ENSG00000013573.16;chr12:31810959-31811334	0.010265	0	-1	-0.789408	0	-1	1.3563e-06	0.003476	0.0593489
ENSG00000013725.14;chr11:60377190-60377762	0.00805471	0	-1	-0.544903	0	-1	1.68292e-06	0.001746	0
ENSG00000013725.14;chr11:60785579-60787193	0.00304879	0	-1	-0.974148	0	-1	5.39683e-06	0.003124	0.0889829
ENSG00000013725.14;chr11:60830739-60831210	0.00628311	0	-1	-0.775113	0	-1	7.10704e-06	0.003042	0.101794
ENSG00000013725.14;chr11:60921619-60921825	0.0643696	0	-1	-0.990144	0	-1	2.00168e-05	0.005171	0
ENSG00000013725.14;chr11:61036954-61037733	0.0631773	0	-1	-0.881191	0.000517732	-8.06266e-08	1.52292e-05	0.010552	0.0902989
ENSG00000013725.14;chr11:61151174-61151615	0.0533472	0	-0.889311	-0.990144	0	-1	5.56438e-06	0.00567	0.182942
ENSG00000013725.14;chr11:61293746-61295935	0.00114304	0	-1	-0.917047	0	-1	3.09444e-06	0	0
ENSG00000013725.14;chr11:61475554-61475875	0.0016272	0	-1	-0.99231	0	-1	1.98399e-06	0.001428	0.0373996
ENSG00000013725.14;chr11:61497953-61498188	0.00166381	0	-1	-0.929031	0	-1	1.89973e-06	0.000998	0.00876249
ENSG00000013725.14;chr11:61541201-61541372	0.002582	0	-1	-0.918186	0	-1	1.7556e-06	0	0
ENSG00000013725.14;chr11:61554706-61556167	0.00278378	0	-1	-0.991483	0	-1	1.71304e-06	0.001739	0.248416
ENSG00000013725.14;chr11:61599143-61599471	0.00400159	0	-1	-0.917156	0	-1	1.5933e-06	0.002587	0.0715393
ENSG00000013725.14;chr11:61680614-61681169	0.0064686	0	-1	-0.90953	0	-1	1.41002e-06	0	0
ENSG00000013725.14;chr11:61726040-61726272	0.00235833	0	-1	-0.992546	0	-1	1.32542e-06	0.001333	0.101959
ENSG00000013725.14;chr11:61747925-61749711	0.00457442	0	-1	-0.685695	0	-1	1.28677e-06	0.008562	0.203713
ENSG00000013725.14;chr11:61750108-61750726	0.00267816	0	-1	-0.888681	0	-1	1.28413e-06	0.009019	0.154548
ENSG00000013725.14;chr11:61776840-61777498	0.0318062	0	-0.980278	-0.331224	0	-1	1.24148e-06	0.004076	0.16931
ENSG00000013725.14;chr11:61970722-61973392	0.002329	0	-1	-0.916856	0	-1	9.99623e-07	0	0.456039
ENSG00000013725.14;chr11:60899082-60899674	0.0944471	0	-0.220676	-0.925736	0	-1	1.38309e-05	0.003559	0.115835
ENSG00000013725.14;chr11:61160297-61162816	0.00251115	0	-1	-0.86934	0	-1	5.26658e-06	0	0
ENSG00000013725.14;chr11:61814682-61816866	0.010743	0	-1	-0.995912	0	-1	1.1847e-06	0	0.181525
ENSG00000013810.18;chr4:772565-773979	0.0143246	0	-1	-0.882533	0	-1	1.05461e-06	0.001293	0.0995098
ENSG00000013810.18;chr4:775164-775426	0.00427996	0	-1	-0.488292	0	-1	1.05686e-06	0.000848	0.0189887
ENSG00000013810.18;chr4:898842-900373	0.00460333	0	-1	-0.921749	0	-1	1.21672e-06	0.000939	0.106218
ENSG00000013810.18;chr4:1045680-1046153	0.0194174	0	-0.909606	-0.963749	0	-1	1.48022e-06	0.001184	0.115387
ENSG00000013810.18;chr4:1050475-1051108	0.00600562	0	-1	-0.293809	0	-1	1.49098e-06	0.001265	0.0108453
ENSG00000013810.18;chr4:1117335-1117667	0.00825368	0	-1	-0.400879	0	-1	1.65566e-06	0.00126	0
ENSG00000013810.18;chr4:1215525-1215722	0.00409763	0	-1	-0.970815	0	-1	1.97681e-06	0.001161	0.225179
ENSG00000013810.18;chr4:1356154-1356626	0.0367975	0	-1	-0.712022	0	-1	2.73898e-06	0.001425	0.0473463
ENSG00000013810.18;chr4:1548451-1548956	0.00818217	0	-1	-0.764599	0	-1	5.78749e-06	0.002697	0.067732
ENSG00000013810.18;chr4:1748416-1748979	0.0634457	0	-0.939091	-0.786934	0	-1.23614e-09	3.67546e-05	0.003107	0.416176
ENSG00000013810.18;chr4:1788379-1788988	0.0652314	0	-1	-0.99056	0	-1	1.48824e-05	0.003409	0.0499694
ENSG00000013810.18;chr4:1833157-1834701	0.0926978	0	-1	-0.946849	0	-1	8.89371e-06	0.003295	0.0940739
ENSG00000013810.18;chr4:1971072-1972083	0.0143969	0	-1	-0.882852	0	-1	3.9986e-06	0.003044	0.0602054
ENSG00000013810.18;chr4:2401620-2403547	0.0116893	0	-1	-0.997795	0	-1	1.46823e-06	0.003365	0
ENSG00000013810.18;chr4:2462917-2463697	0.00778989	0	-1	-0.98227	0	-1	1.34804e-06	0.001425	0.0685891
ENSG00000013810.18;chr4:2476193-2476444	0.00588422	0	-1	-0.922243	0	-1	1.3248e-06	0.001034	0
ENSG00000013810.18;chr4:2648109-2648416	0.004884	0	-1	-0.984803	0	-1	1.07901e-06	0.000983	0.0589753
ENSG00000014138.8;chr11:64268578-64269955	0.00428491	0	-1	-0.823369	0	-1	1.00756e-06	0	0.322368
ENSG00000014138.8;chr11:64283973-64286424	0.00503805	0	-1	-0.982546	0	-1	1.024e-06	0	0
ENSG00000014138.8;chr11:64355269-64355636	0.00240147	0	-1	-0.830836	0	-1	1.10338e-06	0.000776	0
ENSG00000014138.8;chr11:64618846-64620821	0.00723041	0	-1	-0.970747	0	-1	1.55781e-06	0.000744	0.439757
ENSG00000014138.8;chr11:64625783-64626084	0.00727482	0	-0.970531	-0.99817	0	-1	1.57275e-06	0.000425	0.0258969
ENSG00000014138.8;chr11:64635627-64637456	0.00724024	0	-1	-0.927074	0	-1	1.59944e-06	0.000715	0.151369
ENSG00000014138.8;chr11:64660042-64660454	0.00440219	0	-1	-0.919041	0	-1	1.66247e-06	0.000516	0.0995971
ENSG00000014138.8;chr11:64693956-64695914	0.00743759	0	-1	-0.947082	0	-1	1.76421e-06	0.000698	0.189058
ENSG00000014138.8;chr11:64809633-64811391	0.00235967	0	-1	-0.977466	0	-1	2.21607e-06	0	0
ENSG00000014138.8;chr11:65279865-65280335	0.073052	0	-1	-0.988769	0.000143451	-1	5.45316e-05	0.0056	0.11285
ENSG00000014138.8;chr11:65290371-65292971	0.0903553	0	-1	-0.830836	0.000217391	-1	3.34348e-05	0.03146	0.463723
ENSG00000014138.8;chr11:65307765-65308028	0.128654	6.29296	-1	-0.860343	6.93265e-05	-8.32916e-08	2.16758e-05	0.002628	0.0439782
ENSG00000014138.8;chr11:65417557-65417918	0.0392098	0	-1	-0.836484	0	-1	6.41126e-06	0.008442	0
ENSG00000014138.8;chr11:65445601-65445919	0.00222082	0	-1	-0.146311	0	-1	5.43484e-06	0.000922	0.0756449
ENSG00000014138.8;chr11:65499096-65499945	0.00262022	0	-1	-0.983428	0	-1	4.20595e-06	0.019202	0
ENSG00000014138.8;chr11:65605403-65605580	0.00582967	0	-1	-0.808154	0	-1	2.90926e-06	0.000609	0
ENSG00000014138.8;chr11:65609819-65610141	0.00256142	0	-1	-0.936988	0	-1	2.87176e-06	0.00233	0.114131
ENSG00000014138.8;chr11:65779463-65780892	0.00354872	0	-1	-0.911618	0	-1	1.92895e-06	0	0.0667092
ENSG00000014138.8;chr11:65817363-65818341	0.0024199	0	-1	-0.915591	0	-1	1.79827e-06	0.000808	0
ENSG00000014138.8;chr11:65872857-65874251	0.0026369	0	-1	-0.914935	0	-1	1.63454e-06	0	0
ENSG00000014138.8;chr11:65927822-65929138	0.00850883	0	-1	-0.969787	0	-1	1.49988e-06	0.000587	0
ENSG00000014138.8;chr11:66188399-66188819	0.00167561	0	-1	-0.975786	0	-1	1.07893e-06	0.00042	0.0393202
ENSG00000014138.8;chr11:66224814-66226396	0.00163781	0	-1	-0.587983	0	-1	1.03751e-06	0.000602	0.0319384
ENSG00000014257.15;chr3:131370897-131371527	0.00293147	0	-1	-0.713222	0	-1	1.05691e-06	0.003903	0.00966006
ENSG00000014257.15;chr3:131821008-131821369	0.0201616	0	-1	-0.88689	0	-1	2.0154e-06	0.00562	0.0464298
ENSG00000014257.15;chr3:132033196-132035059	0.00723764	0	-1	-0.771134	0	-1	3.53058e-06	0.007488	0
ENSG00000014257.15;chr3:132839937-132841318	0.0833151	0	-1	-0.77188	0	-1	1.91109e-06	0.010179	0.0876356
ENSG00000014257.15;chr3:133248073-133248441	0.0103625	0	-1	-0.988769	0	-1	1.07424e-06	0.003629	0.0260521
ENSG00000014824.13;chr4:41021958-41022233	0.0241134	0	-0.745804	-0.73793	0	-1	1.03266e-06	0.001699	0.00964025
ENSG00000014824.13;chr4:41079498-41081916	0.00988527	0	-1	-0.822412	0	-1	1.09918e-06	0.008377	0.15729
ENSG00000014824.13;chr4:41102078-41103094	0.0121704	0	-0.603742	-0.735519	0	-1	1.12627e-06	0.002792	0.0920873
ENSG00000014824.13;chr4:41185659-41188081	0.0103623	0	-1	-0.980786	0	-1	1.2444e-06	0.003171	0.177913
ENSG00000014824.13;chr4:41189577-41189978	0.00775145	0	-1	-0.568284	0	-1	1.24892e-06	0.002619	0.160507
ENSG00000014824.13;chr4:41199984-41200340	0.0200617	0	-1	-0.933284	0	-1	1.26533e-06	0.003364	0.136593
ENSG00000014824.13;chr4:41204427-41205417	0.00733697	0	-1	-0.850525	0	-1	1.27299e-06	0.003791	0.215619
ENSG00000014824.13;chr4:41255462-41259420	0.0166662	0	-1	-0.983319	0	-1	1.3642e-06	0	0
ENSG00000014824.13;chr4:41360129-41360644	0.00418957	0	-1	-0.994636	0	-1	1.58709e-06	0.006828	0
ENSG00000014824.13;chr4:41464020-41464951	0.00291213	0	-1	-0.491294	0	-1	1.90119e-06	0.00239	0
ENSG00000014824.13;chr4:41514410-41515924	0.00256782	0	-1	-0.932235	0	-1	2.10391e-06	0.001729	0.0978553
ENSG00000014824.13;chr4:41566914-41567104	0.00839995	0	-1	-0.963437	0	-1	2.36148e-06	0.00142	0.0521552
ENSG00000014824.13;chr4:41572604-41573612	0.0105115	0	-1	-0.862497	0	-1	2.39599e-06	0.004127	0.303324
ENSG00000014824.13;chr4:41610962-41611505	0.00353388	0	-1	-0.950988	0	-1	2.63686e-06	0.002075	0.086583
ENSG00000014824.13;chr4:41643115-41645022	0.00544685	0	-1	-0.887909	0	-1	2.88681e-06	0.00433	0.192439
ENSG00000014824.13;chr4:41656578-41657497	0.00373837	0	-1	-0.455305	0	-1	2.99909e-06	0.002605	0.233919
ENSG00000014824.13;chr4:42455089-42456132	0.00680177	0	-1	-0.978153	0	-1	2.1499e-06	0.001896	0
ENSG00000014824.13;chr4:42634738-42635071	0.00616064	0	-1	-0.961475	0	-1	1.55175e-06	0.003386	0
ENSG00000014824.13;chr4:42654471-42655173	0.00684445	0	-1	-0.864487	0	-1	1.50523e-06	0.007649	0.127997
ENSG00000014824.13;chr4:42904147-42905392	0.00851106	0	-1	-0.998244	0	-1	1.09374e-06	0.001359	0.0330369
ENSG00000014824.13;chr4:42955086-42957052	0.00998282	0	-1	-0.836484	0	-1	1.03563e-06	0.002633	0.177213
ENSG00000014824.13;chr4:41467763-41468054	0.00581635	0	-1	-0.728924	0	-1	1.91364e-06	0.002116	0.103066
ENSG00000014914.20;chr1:148941856-148942143	0.00072254	0	-1	-0.773507	0	-1	1.00516e-06	0	0
ENSG00000014914.20;chr1:148980807-148981764	0.000854835	0	-1	-0.73723	0	-1	1.04648e-06	0	0
ENSG00000014914.20;chr1:149177365-149177904	0.00113145	0	-1	-0.698485	0	-1	1.31712e-06	0	0
ENSG00000014914.20;chr1:149740443-149740769	0.00204863	0	-1	-0.988769	0	-1	5.09526e-06	0.000577	0
ENSG00000014914.20;chr1:149747449-149748395	0.00211677	0	-1	-0.980466	0	-1	5.29255e-06	0.000521	0
ENSG00000014914.20;chr1:149944483-149945777	0.0276864	0	-1	-0.873177	0.00011217	-1	0.000121021	0.025205	0.0770867
ENSG00000014914.20;chr1:150309832-150310119	0.0120862	0	-1	-0.922968	0	-1	2.68019e-06	0.000798	0.0391074
ENSG00000014914.20;chr1:150332428-150333802	0.00688774	0	-1	-0.244575	0	-1	2.52367e-06	0.001288	0.102598
ENSG00000014914.20;chr1:150507357-150509226	0.00841577	0	-1	-0.80874	0	-1	1.75001e-06	0	0.0839126
ENSG00000014914.20;chr1:150577284-150579703	0.00661874	0	-1	-0.919575	0	-1	1.55854e-06	0	0
ENSG00000014914.20;chr1:150813374-150813698	0.00252452	0	-1	-0.841748	0	-1	1.14068e-06	0.000705	0
ENSG00000014914.20;chr1:150895343-150896624	0.0200018	0	-1	-0.723544	0	-1	1.04263e-06	0.000791	0.0167887
ENSG00000014914.20;chr1:149995177-149996400	0.0608044	0	-1	-0.863296	0	-1	1.69717e-05	0.004848	0.104485
ENSG00000015133.18;chr14:90427392-90427844	0.00575578	0	-1	-0.939093	0	-1	1.00987e-06	0.001234	0.0279488
ENSG00000015133.18;chr14:90452648-90455432	0.00273639	0	-1	-0.753987	0	-1	1.03756e-06	0	0.399327
ENSG00000015133.18;chr14:90730308-90730503	0.00629211	0	-1	-0.860344	0	-1	1.45468e-06	0.002213	0.0920675
ENSG00000015133.18;chr14:90732469-90734100	0.0665621	0	-1	-0.858788	0	-1	1.46079e-06	0.00471	0.164109
ENSG00000015133.18;chr14:90785670-90786777	0.00957435	0	-1	-0.999047	0	-1	1.58323e-06	0.001755	0.0975357
ENSG00000015133.18;chr14:91102879-91104068	0.00485343	0	-1	-0.635623	0	-1	3.18096e-06	0.002914	0.1526
ENSG00000015133.18;chr14:91368458-91370145	0.228812	5.27085	-0.825238	-0.752569	0	-1	2.06005e-05	0.00993	0.529312
ENSG00000015133.18;chr14:91484258-91484970	0.0793156	0	-1	-0.860141	0	-1	1.49768e-05	0.003194	0.0290782
ENSG00000015133.18;chr14:91455245-91456302	0.098602	0	-1	-0.940944	0	-1	2.63647e-05	0.007546	0.128345
ENSG00000015475.18;chr22:17035887-17037131	0.00575068	0	-1	-0.994272	0	-1	1.35453e-06	0	0.0106609
ENSG00000015475.18;chr22:17256950-17259055	0.00621445	0	-1	-0.987096	0	-1	1.93511e-06	0.001491	0.380509
ENSG00000015475.18;chr22:17430345-17431369	0.00874162	0	-1	-0.926927	0	-1	2.90771e-06	0.002363	0.209587
ENSG00000015475.18;chr22:17575160-17577143	0.0934233	0	-1	-0.882633	0	-1	5.03478e-06	0.006964	0.277315
ENSG00000015475.18;chr22:17600675-17602241	0.098409	0	-1	-0.877559	0	-1	5.76994e-06	0.002404	0.04888
ENSG00000015475.18;chr22:17705665-17707691	0.0749711	0	-1	-0.692631	4.63285e-05	-3.10361e-08	1.4686e-05	0.0139	0.324303
ENSG00000015475.18;chr22:17786334-17788333	0.107557	2.36189	-1	-0.956197	0	-1	7.95957e-05	0.024519	0.379976
ENSG00000015475.18;chr22:17792210-17792590	0.0669576	0	-1	-0.953621	0	-1	5.67215e-05	0.006161	0.0844507
ENSG00000015475.18;chr22:17794978-17795225	0.0561501	0	-1	-0.831378	0	-1	4.91848e-05	0.006988	0.0571826
ENSG00000015475.18;chr22:17875838-17876295	0.0367083	0	-1	-0.970366	0	-1	9.87201e-06	0.003357	0.0419994
ENSG00000015475.18;chr22:17914258-17914738	0.0341326	0	-1	-0.979894	0	-1	7.15676e-06	0.008461	0.315018
ENSG00000015475.18;chr22:17969612-17970648	0.0108181	0	-1	-0.998664	0	-1	5.11876e-06	0.003524	0.346845
ENSG00000015475.18;chr22:17972334-17972620	0.00551237	0	-1	-0.997202	0	-1	5.05799e-06	0.001735	0.318719
ENSG00000015475.18;chr22:18130573-18131099	0.00584953	0	-1	-0.771701	0	-1	2.80847e-06	0	0
ENSG00000015475.18;chr22:18528600-18529200	0.000482782	0	-1	-0.964138	0	-1	1.32603e-06	0	0
ENSG00000015475.18;chr22:17562180-17564839	0.00244517	0	-1	-0.76954	0	-1	4.73349e-06	0	0.420468
ENSG00000015592.16;chr8:26273128-26273338	0.00166899	0	-1	-0.982553	0	-1	1.01504e-06	0.001033	0
ENSG00000015592.16;chr8:26418722-26419374	0.0219117	0	-1	-0.934094	0	-1	1.19137e-06	0.001414	0.246812
ENSG00000015592.16;chr8:26579969-26580982	0.0339129	0	-1	-0.410973	0	-1	1.47505e-06	0.009862	0
ENSG00000015592.16;chr8:26586404-26589520	0.00845942	0	-1	-0.943037	0	-1	1.49152e-06	0.005556	0.185251
ENSG00000015592.16;chr8:26598044-26598305	0.00776626	0	-1	-0.986605	0	-1	1.51459e-06	0.00365	0.0920155
ENSG00000015592.16;chr8:26684921-26685927	0.0095621	0	-1	-0.876553	0	-1	1.74521e-06	0.001567	0
ENSG00000015592.16;chr8:26847574-26848572	0.0364585	0	-1	-0.55908	0	-1	2.43696e-06	0.000654	0.0520663
ENSG00000015592.16;chr8:27232050-27232497	0.256598	5.99514	-1	-0.518969	0.000115667	-1	3.8246e-05	0.004941	0.0446982
ENSG00000015592.16;chr8:27232832-27234707	0.798756	18.9145	-0.860292	-0.38477	0.00013987	-1	4.05671e-05	0.007992	0.103673
ENSG00000015592.16;chr8:27241177-27241545	0.590237	13.9218	-0.92235	-0.352503	0.00226244	-7.5126e-08	5.86201e-05	0.011384	0.11049
ENSG00000015592.16;chr8:27243718-27244123	0.996321	323.914	-0.00713236	-0.0066504	0.000630318	-2.74695e-08	6.89679e-05	0.017404	0.120183
ENSG00000015592.16;chr8:27244233-27245403	0.996926	391.196	-0.0121795	-7.63485e-05	0.00145138	-2.74695e-08	7.35186e-05	0.026941	0.187263
ENSG00000015592.16;chr8:27247638-27247835	0.996478	339.156	-0.602907	-0.040602	0.00189934	-2.74695e-08	9.36023e-05	0.016931	0.212793
ENSG00000015592.16;chr8:27248607-27248926	0.993392	255.881	-1	-0.0189364	0.000642467	-2.74695e-08	0.000103589	0.018577	0.157943
ENSG00000015592.16;chr8:27249112-27249386	0.981726	69.8303	-1	-0.586283	0.000490436	-3.40312e-06	0.000109039	0.018304	0.147278
ENSG00000015592.16;chr8:27249657-27250973	0.99692	390.189	-0.0475324	-1.03025e-06	0.000322061	-9.72138e-06	0.000123381	0.019903	0.0885674
ENSG00000015592.16;chr8:27255354-27255685	0.776956	65.1495	-1	-0.532472	0.000153811	-1	0.000344768	0.046413	0
ENSG00000015592.16;chr8:27255700-27255971	0.12873	2.57265	-1	-0.876395	0.000161668	-1	0.000386922	0.04751	0
ENSG00000015592.16;chr8:27256590-27259126	0.996131	307.252	-0.00105034	-0.00164824	0.000240211	-1.36072e-06	0.00177936	0	0.511069
ENSG00000015592.16;chr8:27260965-27261982	0.954856	199.069	-1	-0.123881	0.00182648	-5.60252e-08	0.000327493	0.049929	0.515352
ENSG00000015592.16;chr8:27267311-27269916	0.989471	217.242	-1	-0.19621	0.000151688	-1	9.81017e-05	0.016222	0.17784
ENSG00000015592.16;chr8:27379888-27380143	0.00546092	0	-1	-0.92598	0	-1	8.22399e-06	0.001172	0.103886
ENSG00000015592.16;chr8:27405879-27406706	0.00618901	0	-1	-0.922983	0	-1	6.76258e-06	0.001536	0.106085
ENSG00000015592.16;chr8:27634052-27635111	0.00714468	0	-1	-0.931291	0	-1	2.65843e-06	0	0
ENSG00000015592.16;chr8:27635743-27635958	0.0043842	0	-1	-0.997642	0	-1	2.64949e-06	0.00106	0.0987744
ENSG00000015592.16;chr8:27669324-27669742	0.00735849	0	-1	-0.999294	0	-1	2.43242e-06	0.001818	0.26146
ENSG00000015592.16;chr8:27736190-27737456	0.0122373	0	-1	-0.826663	0	-1	2.09029e-06	0.003061	0.130984
ENSG00000015592.16;chr8:27245608-27246991	0.996917	389.963	-0.0246849	-6.20641e-06	0.00126183	-2.74695e-08	8.25048e-05	0.029027	0.257212
ENSG00000016402.13;chr6:136045528-136046027	0.000363689	0	-1	-0.821724	0	-1	1.0006e-06	0.001995	0
ENSG00000016402.13;chr6:136470950-136471225	0.0021238	0	-1	-0.683183	0	-1	1.74188e-06	0.010208	0
ENSG00000016402.13;chr6:136505571-136505836	0.00279747	0	-1	-0.956211	0	-1	1.85365e-06	0.002329	0.0472352
ENSG00000016402.13;chr6:136523722-136524453	0.00109783	0	-1	-0.962804	0	-1	1.91905e-06	0.017009	0
ENSG00000016402.13;chr6:136546495-136547243	0.000927081	0	-1	-0.988716	0	-1	2.00678e-06	0.003699	0.0178226
ENSG00000016402.13;chr6:136609379-136609594	0.00228486	0	-1	-0.948148	0	-1	2.29519e-06	0.001949	0.0450943
ENSG00000016402.13;chr6:136643785-136644904	0.0079872	0	-1	-0.7428	0	-1	2.49479e-06	0.002631	0.160499
ENSG00000016402.13;chr6:136684206-136685356	0.00183898	0	-1	-0.774322	0	-1	2.7747e-06	0.002474	0.0198864
ENSG00000016402.13;chr6:136771599-136772123	0.00471562	0	-1	-0.910212	0	-1	3.65873e-06	0.002632	0.0196266
ENSG00000016402.13;chr6:137043873-137044621	0.0243144	0	-0.0674262	-0.840758	0.000361925	-2.10272e-06	0.00107181	0.028236	0
ENSG00000016402.13;chr6:137823631-137824869	0.00546324	0	-0.547575	-0.530355	0	-1	1.28358e-06	0.003228	0.272902
ENSG00000016402.13;chr6:137847744-137847935	0.0104901	0	-1	-0.89623	0	-1	1.24586e-06	0.001352	0.020703
ENSG00000016402.13;chr6:136524490-136528075	0.00390383	0	-1	-0.812247	0	-1	1.92716e-06	0.019592	0.229838
ENSG00000018699.11;chr2:32136199-32136533	0.00408623	0	-1	-0.38132	0	-1	2.0339e-06	0.002418	0.0143823
ENSG00000018699.11;chr2:32425575-32425849	0.00336388	0	-1	-0.683922	0	-1	4.94267e-06	0.004473	0.207294
ENSG00000018699.11;chr2:32715260-32715477	0.0515788	0	-1	-0.713521	2.71095e-05	-7.35848e-06	1.145e-05	0.005459	0.0292376
ENSG00000018699.11;chr2:32874078-32875839	0.00487332	0	-1	-0.924049	0	-1	4.04979e-06	0.007966	0
ENSG00000018699.11;chr2:32926173-32928026	0.0286665	0	-1	-0.999921	0	-1	3.34373e-06	0.009756	0.136554
ENSG00000018699.11;chr2:33292613-33293495	0.00709123	0	-1	-0.959576	0	-1	1.50371e-06	0.005695	0.0651246
ENSG00000018699.11;chr2:33378258-33380032	0.00504461	0	-1	-0.960285	0	-1	1.33136e-06	0.012891	0.180149
ENSG00000018699.11;chr2:33412711-33413705	0.00458527	0	-1	-0.720644	0	-1	1.2736e-06	0.003101	0.0323599
ENSG00000018699.11;chr2:33490533-33490859	0.0129163	0	-1	-0.970441	0	-1	1.1592e-06	0.00291	0.0337643
ENSG00000018699.11;chr2:32062199-32064679	0.0028185	0	-1	-0.981048	0	-1	1.77119e-06	0	0.0813033
ENSG00000019102.11;chr11:124082229-124082592	0.00606529	0	-1	-0.941176	0	-1	1.49292e-06	0.001454	0.0186101
ENSG00000019102.11;chr11:124467718-124467953	0.00479348	0	-1	-0.919281	0	-1	3.51614e-06	0.001767	0.022018
ENSG00000019102.11;chr11:124519447-124520032	0.0085182	0	-1	-0.743202	0	-1	4.3011e-06	0.002181	0.093373
ENSG00000019102.11;chr11:124536192-124536713	0.00814913	0	-1	-0.836484	0	-1	4.63423e-06	0.001082	0.0101816
ENSG00000019102.11;chr11:124881951-124883490	0.02161	0	-1	-0.917529	0	-1	7.66386e-06	0.003314	0.122044
ENSG00000019102.11;chr11:124916117-124918581	0.0528043	0	-1	-0.821133	0	-1	6.05653e-06	0.008828	0.298476
ENSG00000019102.11;chr11:124919405-124920568	0.00674835	0	-1	-0.815123	0	-1	5.96131e-06	0.005705	0.194708
ENSG00000019102.11;chr11:125224728-125225065	0.0149572	0	-1	-0.820158	0	-1	2.11569e-06	0.001124	0.0748746
ENSG00000019102.11;chr11:125313124-125313591	0.00332829	0	-1	-0.978414	0	-1	1.78215e-06	0.001059	0.0446821
ENSG00000019102.11;chr11:125373578-125373866	0.00314214	0	-1	-0.791371	0	-1	1.60905e-06	0.001995	0.124043
ENSG00000019102.11;chr11:125380225-125380600	0.00303992	0	-1	-0.182041	0	-1	1.59191e-06	0.002131	0.0667816
ENSG00000019102.11;chr11:125427226-125427454	0.00434488	0	-1	-0.945628	0	-1	1.48126e-06	0.00103	0.0165331
ENSG00000019102.11;chr11:125477388-125477765	0.00662638	0	-1	-0.530406	0	-1	1.37867e-06	0.003626	0.0531155
ENSG00000019102.11;chr11:125480138-125482903	0.00828228	0	-1	-0.93727	0	-1	1.37121e-06	0.009259	0.125053
ENSG00000019102.11;chr11:125484720-125484970	0.00376854	0	-1	-0.746022	0	-1	1.36499e-06	0.002423	0
ENSG00000019102.11;chr11:125624855-125626756	0.00695554	0	-1	-0.798842	0	-1	1.14473e-06	0	0.137386
ENSG00000019102.11;chr11:125090983-125092511	0.0067651	0	-1	-0.975742	0	-1	2.94543e-06	0.001392	0.348763
ENSG00000019186.9;chr20:53330600-53330786	0.00296154	0	-1	-0.964614	0	-1	1.18585e-06	0.00707	0.0272489
ENSG00000019186.9;chr20:53547290-53547950	0.00667092	0	-1	-0.999987	0	-1	1.59654e-06	0.005783	0.23213
ENSG00000019186.9;chr20:53917704-53918064	0.00529677	0	-1	-0.923844	0	-1	3.90489e-06	0.008878	0.483117
ENSG00000019186.9;chr20:53982650-53983991	0.0050256	0	-1	-0.774536	0	-1	5.24514e-06	0.007557	0
ENSG00000019186.9;chr20:54013315-54016157	0.00557937	0	-1	-0.78589	0	-1	6.27995e-06	0.023271	0.329519
ENSG00000019186.9;chr20:54134235-54134590	0.0665204	0	-1	-0.996109	2.67648e-05	-1	2.52777e-05	0.01978	0.092803
ENSG00000019186.9;chr20:54515309-54517462	0.00428694	0	-1	-0.516026	0	-1	2.92045e-06	0.008211	0.0353771
ENSG00000020922.12;chr11:93533189-93533548	0.00482915	0	-1	-0.413731	0	-1	1.04217e-06	0.002061	0.0156898
ENSG00000020922.12;chr11:93740821-93742426	0.00317595	0	-1	-0.906686	0	-1	1.33106e-06	0	0
ENSG00000020922.12;chr11:93744669-93746220	0.00737519	0	-1	-0.633461	0	-1	1.33786e-06	0.020779	0.0775738
ENSG00000020922.12;chr11:94193342-94193581	0.0100082	0	-0.363021	-0.781486	0	-1	3.33952e-06	0.004624	0.0492031
ENSG00000020922.12;chr11:94602215-94603677	0.108251	0.401583	-1	-0.401478	0	-1	9.0876e-06	0.006999	0.143641
ENSG00000020922.12;chr11:94834756-94835192	0.00835969	0	-1	-0.91912	0	-1	2.9234e-06	0.003969	0.144219
ENSG00000020922.12;chr11:94835412-94835845	0.00288447	0	-1	-0.749195	0	-1	2.91781e-06	0.004332	0.13472
ENSG00000020922.12;chr11:95101738-95102303	0.00429457	0	-1	-0.720979	0	-1	1.64173e-06	0.003479	0.075175
ENSG00000020922.12;chr11:95132188-95132555	0.00566715	0	-1	-0.944643	0	-1	1.56381e-06	0.002995	0
ENSG00000020922.12;chr11:95432076-95433064	0.0034288	0	-1	-0.956112	0	-1	1.06421e-06	0.002524	0.0103048
ENSG00000021355.12;chr6:1917442-1918411	0.0151893	0	-1	-0.815946	0	-1	1.08216e-06	0.000934	0.0437454
ENSG00000021355.12;chr6:1986461-1987081	0.00435901	0	-1	-0.908734	0	-1	1.16927e-06	0.00073	0.0174357
ENSG00000021355.12;chr6:2097240-2098840	0.00294904	0	-1	-0.893678	0	-1	1.34415e-06	0.002407	0.0263529
ENSG00000021355.12;chr6:2448996-2449473	0.00729713	0	-1	-0.921522	0	-1	2.54601e-06	0.000784	0.0565494
ENSG00000021355.12;chr6:2730124-2731657	0.00795164	0	-1	-0.92333	0	-1	8.99964e-06	0.002507	0.207336
ENSG00000021355.12;chr6:2840031-2842287	0.0809894	0	-1	-0.271592	0.00134048	-7.21854e-06	0.00118064	0	0
ENSG00000021355.12;chr6:2961551-2961943	0.00792319	0	-1	-0.214114	0	-1	8.35136e-06	0.007029	0.254954
ENSG00000021355.12;chr6:3025688-3026057	0.0120074	0	-0.992318	-0.785016	0	-1	5.43873e-06	0.002206	0.103529
ENSG00000021355.12;chr6:3026363-3026792	0.00870506	0	-1	-0.90707	0	-1	5.41795e-06	0.002049	0.101451
ENSG00000021355.12;chr6:3074551-3074925	0.00707504	0	-1	-0.884306	0	-1	4.29679e-06	0.001548	0
ENSG00000021355.12;chr6:3125840-3127211	0.00328593	0	-1	-0.883023	0	-1	3.5147e-06	0.001442	0.0220893
ENSG00000021355.12;chr6:3466352-3467572	0.00557208	0	-1	-0.975523	0	-1	1.60011e-06	0.001892	0.0664573
ENSG00000021355.12;chr6:3484350-3485985	0.0562306	0	-1	-0.515291	0	-1	1.55482e-06	0.00162	0.0580808
ENSG00000021355.12;chr6:3632534-3633332	0.00854906	0	-1	-0.936669	0	-1	1.26434e-06	0.000817	0.0266443
ENSG00000021355.12;chr6:3635249-3636165	0.0473773	0	-1	-0.502243	0	-1	1.25992e-06	0.000992	0.0839809
ENSG00000021355.12;chr6:3640967-3641472	0.0139349	0	-1	-0.842724	0	-1	1.25123e-06	0.001226	0.0442968
ENSG00000021355.12;chr6:3644361-3645106	0.0224903	0	-1	-0.319237	0	-1	1.24575e-06	0.001182	0.0995887
ENSG00000021355.12;chr6:3645107-3645970	0.00832245	0	-1	-0.902735	0	-1	1.2445e-06	0.001373	0.026247
ENSG00000021355.12;chr6:3664042-3666671	0.0866605	0	-1	-0.756004	0	-1	1.21455e-06	0.003392	0.167841
ENSG00000021355.12;chr6:3696349-3697606	0.0169181	0	-1	-0.982896	0	-1	1.16963e-06	0.001461	0.138528
ENSG00000021355.12;chr6:3719421-3720064	0.0157862	0	-1	-0.981482	0	-1	1.13929e-06	0.001051	0
ENSG00000021355.12;chr6:3777730-3778027	0.00524288	0	-1	-0.910197	0	-1	1.06852e-06	0.000811	0.0698867
ENSG00000021355.12;chr6:3824521-3826898	0.00367394	0	-1	-0.683922	0	-1	1.01657e-06	0.001813	0.346911
ENSG00000021355.12;chr6:3063513-3064857	0.00537081	0	-1	-0.935426	0	-1	4.50088e-06	0	0.024029
ENSG00000021355.12;chr6:3472530-3473546	0.0127037	0	-0.780158	-0.249233	0	-1	1.58471e-06	0.001267	0.130152
ENSG00000021488.12;chr19:32325178-32325613	0.00593943	0	-1	-0.942002	0	-1	1.83698e-06	0.004313	0.010042
ENSG00000021488.12;chr19:32351868-32352264	0.00483711	0	-1	-0.732194	0	-1	1.93162e-06	0.007001	0.0929559
ENSG00000021488.12;chr19:32674937-32676135	0.0621134	0	-1	-0.783503	0	-1	5.14854e-06	0	0
ENSG00000021488.12;chr19:32745504-32746311	0.393855	5.06166	-1	-0.739963	0	-1.35544e-07	8.07373e-06	0.017567	0.0347939
ENSG00000021488.12;chr19:33196093-33196367	0.00866636	0	-1	-0.313305	0	-1	3.06312e-06	0.005858	0
ENSG00000021826.14;chr2:209604526-209604964	0.00259778	0	-1	-0.896506	0	-1	1.14556e-06	0.001657	0
ENSG00000021826.14;chr2:210591202-210592579	0.268277	6.15002	-1	-0.369349	0	-1	8.75592e-06	0.007962	0.0914357
ENSG00000022556.15;chr19:54208424-54210758	0.0060325	0	-1	-0.813517	0	-1	1.34492e-06	0.010701	0.504286
ENSG00000022556.15;chr19:54374871-54375267	0.0067805	0	-1	-0.936821	0	-1	1.72992e-06	0.003302	0.0377418
ENSG00000022556.15;chr19:54415542-54417369	0.00589218	0	-1	-0.793883	0	-1	1.86333e-06	0	0
ENSG00000022556.15;chr19:55206256-55208002	0.00604786	0	-1	-0.995752	0	-1	3.93702e-06	0.003839	0
ENSG00000022556.15;chr19:55283277-55283926	0.00592805	0	-1	-0.89989	0	-1	3.02598e-06	0.013277	0
ENSG00000022556.15;chr19:55378944-55379233	0.00443887	0	-1	-0.980967	0	-1	2.34765e-06	0.001302	0.17618
ENSG00000022556.15;chr19:55392506-55393318	0.0089775	0	-1	-0.932167	0	-1	2.27385e-06	0.001857	0.0886545
ENSG00000022556.15;chr19:55451159-55452973	0.00516247	0	-1	-0.975841	0	-1	2.00427e-06	0.006974	0
ENSG00000022556.15;chr19:55453885-55454101	0.00674247	0	-1	-0.723544	0	-1	1.99655e-06	0.004081	0
ENSG00000022556.15;chr19:55466184-55467211	0.00851136	0	-1	-0.95547	0	-1	1.94716e-06	0.002823	0.0345614
ENSG00000022556.15;chr19:55611087-55612392	0.0035234	0	-1	-0.644706	0	-1	1.51835e-06	0.00223	0.0741766
ENSG00000022976.15;chr14:101759929-101760486	0.00347297	0	-1	-0.789433	0	-1	1.79479e-06	0.001939	0.163962
ENSG00000022976.15;chr14:101835101-101835385	0.0038911	0	-1	-0.925804	0	-1	2.07411e-06	0.000805	0.28923
ENSG00000022976.15;chr14:101926264-101927016	0.00481037	0	-1	-0.530142	0	-1	2.55927e-06	0.001008	0.0557733
ENSG00000022976.15;chr14:101927034-101929065	0.00444896	0	-1	-0.88915	0	-1	2.56853e-06	0.001033	0.158592
ENSG00000022976.15;chr14:102043146-102044551	0.00771492	0	-1	-0.977388	9.52699e-05	-1	3.65593e-06	0.00299	0.169034
ENSG00000022976.15;chr14:102097697-102098144	0.00623586	0	-1	-0.954704	2.29487e-05	-1	4.55671e-06	0.001624	0.156393
ENSG00000022976.15;chr14:102159003-102159528	0.00433667	0	-1	-0.704895	0	-1	6.32465e-06	0.001033	0
ENSG00000022976.15;chr14:102200575-102200779	0.0107878	0	-0.544286	-0.784757	0	-1	8.56898e-06	0.007965	0
ENSG00000022976.15;chr14:102218507-102218729	0.00800835	0	-1	-0.771701	0	-1	1.01257e-05	0.004139	0.0766065
ENSG00000022976.15;chr14:102231541-102232594	0.00948935	0	-1	-0.992474	0	-1	1.1722e-05	0.003862	0.0911709
ENSG00000022976.15;chr14:102362124-102362929	0.00444836	0	-1	-0.925945	0	-1	2.21486e-05	0	0
ENSG00000022976.15;chr14:102388467-102388643	0.00927435	0	-1	-0.865904	0	-1	1.40493e-05	0.001188	0
ENSG00000022976.15;chr14:102509948-102510690	0.00403811	0	-1	-0.946046	0	-1	5.1829e-06	0	0
ENSG00000022976.15;chr14:102696974-102697452	0.00247454	0	-1	-0.898428	0	-1	2.63272e-06	0.000549	0.321017
ENSG00000022976.15;chr14:103032283-103032433	0.00298763	0	-1	-0.976251	0	-1	1.39864e-06	0.000589	0
ENSG00000022976.15;chr14:102415943-102417681	0.00955377	0	-1	-0.884935	0	-1	1.00568e-05	0.007654	0.184805
ENSG00000022976.15;chr14:102497290-102499049	0.0906795	0	-0.396806	-0.83878	0	-1	5.5312e-06	0.001227	0.149589
ENSG00000023041.11;chr10:112208604-112209738	0.0183888	0	-1	-0.990154	0	-1	4.20617e-06	0.004957	0.122801
ENSG00000023041.11;chr10:112949592-112950136	0.00202924	0	-1	-0.959214	0	-1	1.98828e-06	0	0
ENSG00000023041.11;chr10:113053348-113053849	0.00255776	0	-1	-0.988769	0	-1	1.64831e-06	0.002999	0.0845286
ENSG00000023041.11;chr10:113104037-113104508	0.00310656	0	-1	-0.911622	0	-1	1.52125e-06	0.002804	0.26421
ENSG00000023041.11;chr10:113127245-113127868	0.00224818	0	-1	-0.885334	0	-1	1.46921e-06	0.004616	0
ENSG00000023041.11;chr10:113323092-113323412	0.00589584	0	-1	-0.977513	0	-1	1.14112e-06	0.00322	0.0180965
ENSG00000023191.16;chr11:221985-223839	0.017855	0	-1	-0.970534	0	-1	3.51632e-06	0.001888	0.0586116
ENSG00000023191.16;chr11:316489-317169	0.016924	0	-1	-0.803314	0	-1	5.25014e-06	0.002636	0
ENSG00000023191.16;chr11:355166-356113	0.134255	8.59027	-1	-0.598055	0	-1	6.59367e-06	0.005903	0.444591
ENSG00000023191.16;chr11:518961-519249	0.0650706	0	-1	-0.931715	0.000141663	-1.48605e-07	8.47099e-05	0.010106	0
ENSG00000023191.16;chr11:534252-535224	0.15518	1.58435	-1	-0.920637	4.40684e-05	-1.13859e-06	3.64458e-05	0.005573	0.272857
ENSG00000023191.16;chr11:679962-681119	0.0891	0	-1	-0.84148	0	-1	5.77232e-06	0.001192	0.108238
ENSG00000023191.16;chr11:782999-784455	0.00602356	0	-1	-0.941176	0	-1	3.61759e-06	0.001537	0.418432
ENSG00000023191.16;chr11:799314-799667	0.00384024	0	-1	-0.717728	0	-1	3.42242e-06	0.000816	0.0598975
ENSG00000023191.16;chr11:804989-805845	0.0372496	0	-1	-0.764458	0	-1	3.35439e-06	0.001662	0
ENSG00000023191.16;chr11:888362-890400	0.0382849	0	-1	-0.932924	0	-1	2.61725e-06	0.000457	0.235381
ENSG00000023191.16;chr11:891032-891722	0.00453973	0	-1	-0.939777	0	-1	2.60364e-06	0.000408	0.164821
ENSG00000023191.16;chr11:942371-942597	0.0212521	0	-1	-0.96737	0	-1	2.29788e-06	0.000562	0.231688
ENSG00000023191.16;chr11:1301705-1302007	0.00417677	0	-1	-0.990732	0	-1	1.25856e-06	0.000968	0.162786
ENSG00000023191.16;chr11:1335638-1336672	0.00893498	0	-0.402785	-0.94536	0	-1	1.20648e-06	0.000816	0.326608
ENSG00000023191.16;chr11:1487971-1488184	0.00513282	0	-1	-0.994703	0	-1	1.0196e-06	0	0
ENSG00000023191.16;chr11:1496173-1497842	0.00596818	0	-1	-0.791896	0	-1	1.0104e-06	0	0
ENSG00000023228.13;chr2:205696320-205696734	0.00448471	0	-1	-0.924659	0	-1	2.15956e-06	0.002668	0.243729
ENSG00000023228.13;chr2:205697618-205697991	0.00268586	0	-1	-0.99977	0	-1	2.16554e-06	0.002242	0.142855
ENSG00000023228.13;chr2:205705851-205708234	0.00397644	0	-1	-0.828428	0	-1	2.20974e-06	0.005372	0.469749
ENSG00000023228.13;chr2:205737595-205738022	0.00493099	0	-1	-0.970388	0	-1	2.37093e-06	0.001941	0.029163
ENSG00000023228.13;chr2:206369862-206370228	0.0209861	0	-1	-0.999047	0	-1	4.75147e-06	0.003394	0.0359767
ENSG00000023228.13;chr2:206847068-206847895	0.00416169	0	-1	-0.917218	0	-1	1.4537e-06	0.002109	0.0201795
ENSG00000023228.13;chr2:206866512-206868133	0.00396519	0	-1	-0.755819	0	-1	1.41295e-06	0	0.0184107
ENSG00000023228.13;chr2:207131001-207131236	0.0349462	0	-1	-0.730149	0	-1	1.0293e-06	0.002997	0.144905
ENSG00000023228.13;chr2:207133028-207134031	0.00444569	0	-1	-0.957094	0	-1	1.02675e-06	0.00629	0.334923
ENSG00000023516.8;chr13:41427830-41429040	0.00584206	0	-1	-0.879358	0	-1	1.18523e-06	0.003265	0
ENSG00000023516.8;chr13:41461528-41461986	0.00875415	0	-0.89836	-0.936275	0	-1	1.23396e-06	0.013735	0
ENSG00000023516.8;chr13:41495257-41495897	0.0056769	0	-1	-0.862361	0	-1	1.2877e-06	0.003772	0.13634
ENSG00000023516.8;chr13:41671224-41671961	0.00315513	0	-1	-0.737412	0	-1	1.66511e-06	0.003101	0.0571472
ENSG00000023516.8;chr13:42047230-42049072	0.014295	0	-1	-0.982896	0	-1	4.46425e-06	0.005927	0
ENSG00000023516.8;chr13:42107631-42107946	0.0160222	0	-1	-0.685521	0	-1	6.08404e-06	0.003017	0.0210754
ENSG00000023516.8;chr13:43044642-43045972	0.0196576	0	-1	-0.711618	0	-1	1.2934e-06	0.003762	0.151114
ENSG00000023516.8;chr13:41828112-41828464	0.00483676	0	-1	-0.929975	0	-1	2.25294e-06	0.004606	0.0339062
ENSG00000023608.4;chr14:60866927-60867554	0.00116865	0	-1	-0.897635	0	-1	1.11717e-06	0.00284	0.0193335
ENSG00000023608.4;chr14:61348021-61348315	0.00512028	0	-1	-0.973066	0	-1	2.41436e-06	0.003495	0
ENSG00000023608.4;chr14:61493123-61493418	0.00417169	0	-1	-0.982671	0	-1	3.71628e-06	0.004977	0.0706816
ENSG00000023608.4;chr14:61488762-61490038	0.00763719	0	-1	-0.893156	0	-1	3.66358e-06	0.008967	0.27966
ENSG00000023909.9;chr1:93567384-93568030	0.00149893	0	-1	-0.582521	0	-1	2.92612e-06	0.002658	0.0696505
ENSG00000023909.9;chr1:93574797-93575311	0.00750042	0	-1	-0.792594	0	-1	2.99041e-06	0.002268	0.0264196
ENSG00000023909.9;chr1:93663156-93663474	0.0195211	0	-1	-0.995073	0	-1	4.06271e-06	0.003462	0.171144
ENSG00000023909.9;chr1:93664919-93665450	0.0179663	0	-1	-0.555225	0	-1	4.09381e-06	0.003409	0.40621
ENSG00000023909.9;chr1:93908398-93910472	0.0306523	0	-1	-0.999028	0.000259538	-1	0.047619	0	0
ENSG00000023909.9;chr1:94218769-94219128	0.00865004	0	-1	-0.972898	0	-1	3.2311e-06	0.004553	0.0199766
ENSG00000023909.9;chr1:94298965-94300284	0.00956479	0	-1	-0.87606	0	-1	2.563e-06	0.004995	0.124074
ENSG00000023909.9;chr1:94305546-94306017	0.00302845	0	-1	-0.89619	0	-1	2.52318e-06	0.002472	0.0463528
ENSG00000023909.9;chr1:94533711-94534285	0.0033019	0	-1	-0.761935	0	-1	1.60117e-06	0.002522	0
ENSG00000023909.9;chr1:94744483-94745080	0.00727295	0	-1	-0.939873	0	-1	1.19714e-06	0.001591	0
ENSG00000023909.9;chr1:94883098-94883324	0.0025519	0	-1	-0.896506	0	-1	1.02695e-06	0.001948	0
ENSG00000025156.12;chr6:121521890-121522305	0.0101911	0	-1	-0.881842	0	-1	1.13967e-06	0.005726	0.0989654
ENSG00000025156.12;chr6:121932070-121932388	0.0030344	0	-1	-0.918186	0	-1	2.13988e-06	0.005355	0.125458
ENSG00000025156.12;chr6:122063203-122064109	0.00609903	0	-1	-0.973718	0	-1	2.97717e-06	0.005732	0.0341662
ENSG00000025156.12;chr6:122458902-122459408	0.00708939	0	-1	-0.989093	0	-1	1.6776e-05	0.022609	0.19488
ENSG00000025156.12;chr6:122604445-122605418	0.00522785	0	-1	-0.942826	0	-1	4.86889e-06	0.011612	0.0776772
ENSG00000025156.12;chr6:122696109-122696522	0.00327659	0	-1	-0.840742	0	-1	3.36962e-06	0.00616	0.0205337
ENSG00000025156.12;chr6:122752655-122754576	0.0116868	0	-1	-0.641703	0	-1	2.8243e-06	0.012322	0.169031
ENSG00000025423.11;chr12:55908564-55910099	0.00122471	0	-1	-0.859957	0	-1	1.18648e-06	0.001721	0.093975
ENSG00000025423.11;chr12:56020094-56022362	0.00171171	0	-1	-0.86863	0	-1	1.36811e-06	0.002337	0.324488
ENSG00000025423.11;chr12:56029014-56030110	0.00447991	0	-1	-0.964142	0	-1	1.38389e-06	0.001112	0.0648722
ENSG00000025423.11;chr12:56128080-56129775	0.0012453	0	-1	-0.709027	0	-1	1.60454e-06	0	0
ENSG00000025423.11;chr12:56165749-56165998	0.00160353	0	-1	-0.548383	0	-1	1.70565e-06	0.001183	0.0416288
ENSG00000025423.11;chr12:56464063-56464392	0.00663996	0	-1	-0.645526	0	-1	3.47302e-06	0.002356	0.0540204
ENSG00000025423.11;chr12:56941263-56942913	0.0101668	0	-0.957616	-0.872178	0	-1	5.26518e-06	0.0039	0.131186
ENSG00000025423.11;chr12:56991973-56992336	0.00479791	0	-1	-0.825127	0	-1	4.16678e-06	0.006118	0.0481626
ENSG00000025423.11;chr12:57172632-57172956	0.00325561	0	-1	-0.966558	0	-1	2.37737e-06	0.002473	0
ENSG00000025423.11;chr12:57339676-57343096	0.0157353	0	-1	-0.927074	0	-1	1.69714e-06	0.003984	0.311148
ENSG00000025423.11;chr12:57596920-57597282	0.00416653	0	-1	-0.995147	0	-1	1.18352e-06	0.000943	0
ENSG00000025423.11;chr12:57630232-57630586	0.00377801	0	-1	-0.688748	0	-1	1.13863e-06	0.001278	0.0977333
ENSG00000025423.11;chr12:57725814-57726630	0.00166352	0	-1	-0.517435	0	-1	1.02663e-06	0	0
ENSG00000025423.11;chr12:57458546-57460187	0.00316032	0	-1	-0.913706	0	-1	1.41402e-06	0	0.294575
ENSG00000025800.13;chr1:31181500-31183112	0.0133006	0	-1	-0.953621	0	-1	1.08023e-06	0.000774	0.11331
ENSG00000025800.13;chr1:31184985-31185354	0.0431193	0	-0.95399	-0.890216	0	-1	1.08358e-06	0.00076	0.0439905
ENSG00000025800.13;chr1:31189526-31190246	0.00984375	0	-1	-0.842179	0	-1	1.08914e-06	0.000966	0.0823756
ENSG00000025800.13;chr1:31201577-31203323	0.0531716	0	-1	-0.968353	0	-1	1.10425e-06	0.002159	0.277551
ENSG00000025800.13;chr1:31203519-31204615	0.0548944	0	-1	-0.920935	0	-1	1.10623e-06	0.002281	0.096485
ENSG00000025800.13;chr1:31207521-31208622	0.052631	0	-1	-0.984461	0	-1	1.11115e-06	0.001318	0.0849035
ENSG00000025800.13;chr1:31215532-31216130	0.0551741	0	-1	-0.984253	0	-1	1.12082e-06	0.001462	0.204527
ENSG00000025800.13;chr1:31217613-31219880	0.0552112	0	-1	-0.905557	0	-1	1.12449e-06	0.002273	0.245009
ENSG00000025800.13;chr1:31233727-31234594	0.0228346	0	-0.791791	-0.9743	0	-1	1.14433e-06	0.000617	0.115218
ENSG00000025800.13;chr1:31238157-31239621	0.055469	0	-1	-0.901954	0	-1	1.15055e-06	0	0.0182517
ENSG00000025800.13;chr1:31249599-31249969	0.00560519	0	-1	-0.795598	0	-1	1.16516e-06	0.000766	0
ENSG00000025800.13;chr1:31273030-31273578	0.00526677	0	-1	-0.974399	0	-1	1.19799e-06	0.000749	0.0460171
ENSG00000025800.13;chr1:31382276-31382580	0.00702316	0	-1	-0.806625	0	-1	1.37815e-06	0.001069	0.111949
ENSG00000025800.13;chr1:31694257-31696342	0.00741498	0	-0.972388	-0.828428	0	-1	2.42284e-06	0.00678	0.406907
ENSG00000025800.13;chr1:31704125-31704362	0.0072102	0	-0.599288	-0.937269	0	-1	2.47651e-06	0	0
ENSG00000025800.13;chr1:31796012-31796270	0.0505523	0	-1	-0.361309	0	-1	3.20619e-06	0.001969	0.224031
ENSG00000025800.13;chr1:31796407-31796601	0.0102795	0	-1	-0.936251	0	-1	3.20992e-06	0.001515	0
ENSG00000025800.13;chr1:31810640-31812590	0.0794309	0	-1	-0.994731	0	-1	3.37356e-06	0.008252	0.20701
ENSG00000025800.13;chr1:31830677-31830916	0.00415077	0	-1	-0.931268	0	-1	3.60696e-06	0.001026	0.030046
ENSG00000025800.13;chr1:31842252-31844416	0.00422345	0	-0.365932	-0.976322	0	-1	3.7778e-06	0.012133	0.283973
ENSG00000025800.13;chr1:32063610-32064019	0.0500971	0	-1	-0.639639	0	-1	2.26124e-05	0.006054	0.668237
ENSG00000025800.13;chr1:32144114-32144374	0.0216526	0	-1	-0.799261	0	-1	2.76197e-05	0.004718	0.00912939
ENSG00000025800.13;chr1:32500866-32502323	0.0029561	0	-1	-0.959169	0	-1	2.54093e-06	0.00257	0.15758
ENSG00000025800.13;chr1:32681627-32681833	0.0034315	0	-1	-0.559267	0	-1	1.7431e-06	0.000981	0.0390429
ENSG00000025800.13;chr1:33010561-33011155	0.00422416	0	-1	-0.784757	0	-1	1.10764e-06	0.001408	0.135948
ENSG00000025800.13;chr1:33084094-33084264	0.000977402	0	-1	-0.990126	0	-1	1.02444e-06	0.000982	0.0719795
ENSG00000025800.13;chr1:33086237-33086496	0.00402761	0	-1	-0.909936	0	-1	1.02215e-06	0.001447	0.0755144
ENSG00000025800.13;chr1:31227325-31228672	0.0377246	0	-1	-0.786645	0	-1	1.13631e-06	0.001297	0.140296
ENSG00000025800.13;chr1:32964559-32965725	0.00151763	0	-1	-0.959845	0	-1	1.16672e-06	0	0
ENSG00000026025.15;chr10:16519316-16520680	0.0071778	0	-1	-0.559267	0	-1	1.41191e-06	0.005788	0.0176808
ENSG00000026025.15;chr10:16591282-16592578	0.00620322	0	-1	-0.796874	0	-1	1.57151e-06	0.003862	0.0293692
ENSG00000026025.15;chr10:16592713-16593155	0.00623863	0	-1	-0.984122	0	-1	1.574e-06	0.004041	0.0503331
ENSG00000026025.15;chr10:16593225-16594276	0.00393839	0	-1	-0.80321	0	-1	1.57602e-06	0.003872	0.0811727
ENSG00000026025.15;chr10:16985504-16987965	0.110838	1.8558	-1	-0.994372	0.000298018	-1	4.14037e-06	0.014371	0.532548
ENSG00000026025.15;chr10:17200153-17202208	0.0221583	0	-1	-0.715643	0	-1	3.69297e-05	0	0
ENSG00000026025.15;chr10:17672318-17673102	0.0115851	0	-1	-0.980786	0	-1	2.24997e-06	0.004774	0.0817451
ENSG00000026103.21;chr10:88062032-88063647	0.00623151	0	-1	-0.765114	0	-1	1.07789e-06	0.002245	0.222236
ENSG00000026103.21;chr10:88158176-88158530	0.0040321	0	-1	-0.951301	0	-1	1.20159e-06	0.001013	0.0408543
ENSG00000026103.21;chr10:88256523-88257048	0.00278962	0	-1	-0.798505	0	-1	1.36278e-06	0.001703	0.0507582
ENSG00000026103.21;chr10:88931506-88931748	0.0676112	0	-1	-0.908076	0	-1	1.69621e-05	0.008962	0.0603054
ENSG00000026103.21;chr10:89029742-89030583	0.633208	17.1198	-0.999093	-0.182765	2.94434e-05	-1	2.5265e-05	0.006314	0.151834
ENSG00000026103.21;chr10:89064791-89065490	0.105715	1.00831	-1	-0.559943	0	-1	1.34123e-05	0.002613	0.00697998
ENSG00000026103.21;chr10:89086186-89087944	0.103549	1.73132	-1	-0.805125	0	-1	1.03645e-05	0.007668	0.493543
ENSG00000026103.21;chr10:89091754-89092154	0.0652893	0	-1	-0.882852	0	-1	9.86466e-06	0.00322	0.0583699
ENSG00000026103.21;chr10:89206192-89208746	0.00814332	0	-0.239934	-0.736561	0	-1	4.6107e-06	0	0
ENSG00000026103.21;chr10:89219516-89220361	0.00560322	0	-1	-0.918807	0	-1	4.36002e-06	0.016232	0.1316
ENSG00000026103.21;chr10:89232217-89235940	0.00641326	0	-0.0896777	-0.701577	0	-1	4.10684e-06	0.014655	0.181171
ENSG00000026103.21;chr10:89241002-89241416	0.005381	0	-1	-0.914957	0	-1	3.98999e-06	0.004125	0.0747049
ENSG00000026103.21;chr10:89245621-89246351	0.00453743	0	-1	-0.877187	0	-1	3.91537e-06	0.008191	0.0965822
ENSG00000026103.21;chr10:89250686-89252765	0.00409043	0	-1	-0.769933	0	-1	3.82931e-06	0.016074	0
ENSG00000026103.21;chr10:89300751-89304529	0.0218494	0	-1	-0.94834	0	-1	3.20453e-06	0.020411	0.305513
ENSG00000026103.21;chr10:89454716-89455046	0.00226791	0	-1	-0.840409	0	-1	2.15378e-06	0.001296	0
ENSG00000026103.21;chr10:89805707-89806891	0.00509457	0	-1	-0.829622	0	-1	1.22592e-06	0.001462	0
ENSG00000026751.16;chr1:159918364-159918926	0.00458821	0	-1	-0.868917	0	-1	1.2189e-06	0.001613	0.118726
ENSG00000026751.16;chr1:160092612-160093145	0.0056755	0	-1	-0.793229	0	-1	1.54756e-06	0.007391	0.189643
ENSG00000026751.16;chr1:160099122-160099571	0.00637572	0	-1	-0.806706	0	-1	1.56321e-06	0	0
ENSG00000026751.16;chr1:160103051-160103443	0.0052435	0	-1	-0.928397	0	-1	1.5728e-06	0.008082	0.389798
ENSG00000026751.16;chr1:160290463-160290648	0.00935146	0	-1	-0.913542	0	-1	2.22965e-06	0.001901	0
ENSG00000026751.16;chr1:160293770-160294501	0.00635114	0	-1	-0.801977	0	-1	2.24759e-06	0.004206	0.108356
ENSG00000026751.16;chr1:161138598-161139216	0.00305521	0	-1	-0.920129	0	-1	2.50094e-06	0.002931	0.0286267
ENSG00000026751.16;chr1:161153194-161154672	0.00284956	0	-1	-0.695797	0	-1	2.41036e-06	0	0
ENSG00000026751.16;chr1:161260206-161261372	0.00549562	0	-1	-0.954064	0	-1	1.91669e-06	0.001962	0.0704936
ENSG00000026751.16;chr1:161291110-161291796	0.00995162	0	-1	-0.928416	0	-1	1.8103e-06	0.001748	0.0217829
ENSG00000026751.16;chr1:161367656-161369136	0.00787186	0	-1	-0.951808	0	-1	1.58897e-06	0.003157	0.20646
ENSG00000026751.16;chr1:161487467-161488175	0.00700623	0	-1	-0.759143	0	-1	1.33553e-06	0.001155	0.0098738
ENSG00000026751.16;chr1:161492498-161493812	0.00554862	0	-1	-0.970306	0	-1	1.32609e-06	0.001767	0.107609
ENSG00000026751.16;chr1:161513493-161514173	0.00552947	0	-1	-0.969787	0	-1	1.2907e-06	0.003348	0.0193006
ENSG00000026751.16;chr1:161529875-161532939	0.00876104	0	-1	-0.962832	0	-1	1.26207e-06	0.006059	0
ENSG00000026751.16;chr1:161553947-161554558	0.0261998	0	-1	-0.989283	0	-1	1.2267e-06	0.001303	0
ENSG00000026751.16;chr1:161594084-161594996	0.0524517	0	-1	-0.960251	0	-1	1.16893e-06	0.002416	0.00971875
ENSG00000026751.16;chr1:161595164-161595972	0.00440224	0	-1	-0.958726	0	-1	1.16753e-06	0.001579	0.00935316
ENSG00000026751.16;chr1:161611650-161613413	0.00687716	0	-1	-0.825416	0	-1	1.14485e-06	0.003922	0
ENSG00000027001.9;chr13:22914514-22916637	0.00578178	0	-1	-0.945605	0	-1	1.02686e-06	0	0
ENSG00000027001.9;chr13:23794903-23795343	0.0655265	0	-1	-0.976705	0	-1.56498e-05	1.06049e-05	0.003914	0.0476186
ENSG00000027001.9;chr13:24252053-24252228	0.00909553	0	-1	-0.881118	0	-1	2.75694e-06	0.002265	0
ENSG00000027001.9;chr13:24267176-24267470	0.00997135	0	-1	-0.994144	0	-1	2.64617e-06	0.004197	0.10106
ENSG00000027697.13;chr6:136470950-136471225	0.00175901	0	-1	-0.990773	0	-1	1.33625e-06	0.005771	0
ENSG00000027697.13;chr6:136505571-136505836	0.00250161	0	-1	-0.553349	0	-1	1.40106e-06	0.001418	0.0465625
ENSG00000027697.13;chr6:136523722-136524453	0.0010319	0	-0.804554	-0.978093	0	-1	1.4381e-06	0.010177	0
ENSG00000027697.13;chr6:136546495-136547243	0.000875088	0	-1	-0.929218	0	-1	1.48681e-06	0.002286	0.0193533
ENSG00000027697.13;chr6:136609379-136609594	0.00235432	0	-1	-0.63418	0	-1	1.63945e-06	0.001099	0.0477557
ENSG00000027697.13;chr6:136643785-136644904	0.0172912	0	-0.418655	-0.988716	0	-1	1.73881e-06	0.00147	0.155696
ENSG00000027697.13;chr6:136684206-136685356	0.00330872	0	-1	-0.904645	0	-1	1.87032e-06	0.001539	0.0205067
ENSG00000027697.13;chr6:136771599-136772123	0.00938138	0	-1	-0.962018	0	-1	2.2342e-06	0.001383	0.0204532
ENSG00000027697.13;chr6:137043873-137044621	0.00508277	0	-1	-0.988716	0	-1	5.7077e-06	0.001449	0
ENSG00000027697.13;chr6:137823631-137824869	0.00482839	0	-1	-0.977401	0	-1	1.65344e-06	0.002348	0.321115
ENSG00000027697.13;chr6:137847744-137847935	0.0141003	0	-0.802244	-0.969182	0	-1	1.59137e-06	0.001244	0.0204455
ENSG00000027697.13;chr6:136524490-136528075	0.0034901	0	-1	-0.943275	0	-1	1.44265e-06	0.011722	0.206574
ENSG00000027847.13;chr5:176631698-176631878	0.00201754	0	-1	-0.851852	0	-1	1.03272e-06	0.001352	0.0743463
ENSG00000027847.13;chr5:176699830-176701060	0.00341462	0	-1	-0.93277	0	-1	1.11154e-06	0.00118	0.116098
ENSG00000027847.13;chr5:176875410-176876287	0.0022109	0	-1	-0.774499	0	-1	1.38074e-06	0.001291	0.091004
ENSG00000027847.13;chr5:177390356-177391349	0.0032671	0	-1	-0.885466	0	-1	4.77903e-06	0.002061	0.199454
ENSG00000027847.13;chr5:178062178-178062499	0.00607875	0	-1	-0.767102	0	-1	2.16339e-06	0.002674	0.0275091
ENSG00000027847.13;chr5:178346004-178347771	0.0670416	0	-1	-0.808323	0	-1	1.33907e-06	0.005122	0.107246
ENSG00000027847.13;chr5:178467353-178467590	0.00445369	0	-1	-0.26942	0	-1	1.15291e-06	0.001073	0.184133
ENSG00000027847.13;chr5:178585432-178585833	0.00423859	0	-1	-0.365496	0	-1	1.01468e-06	0.001029	0.0309497
ENSG00000027869.11;chr1:155822634-155823192	0.00117985	0	-1	-0.775113	0	-1	1.00609e-06	0.001095	0
ENSG00000027869.11;chr1:156089704-156089942	0.00218967	0	-1	-0.978907	0	-1	1.37544e-06	0.000641	0.127862
ENSG00000027869.11;chr1:156204287-156204973	0.0048266	0	-0.736729	-0.823243	0	-1	1.63337e-06	0.000807	0.0206291
ENSG00000027869.11;chr1:156247039-156248129	0.0029668	0	-1	-0.969787	0	-1	1.75661e-06	0	0.402572
ENSG00000027869.11;chr1:156257157-156257483	0.00683602	0	-1	-0.99757	0	-1	1.78718e-06	0.001564	0.112853
ENSG00000027869.11;chr1:156259503-156259857	0.00617061	0	-1	-0.852436	0	-1	1.79475e-06	0.00175	0.128351
ENSG00000027869.11;chr1:156260136-156262302	0.0960625	0	-1	-0.978918	0	-1	1.79972e-06	0.00245	0.163176
ENSG00000027869.11;chr1:156301281-156302305	0.0546835	0	-1	-0.970306	0	-1	1.94149e-06	0.000628	0.0212695
ENSG00000027869.11;chr1:156385357-156385583	0.00288293	0	-1	-0.814092	0	-1	2.31808e-06	0.00345	0.221332
ENSG00000027869.11;chr1:156401952-156402546	0.00284602	0	-1	-0.749178	0	-1	2.41189e-06	0.002063	0.232077
ENSG00000027869.11;chr1:156409706-156409903	0.00317733	0	-1	-0.83878	0	-1	2.45666e-06	0.002965	0.137477
ENSG00000027869.11;chr1:156422054-156422489	0.00284188	0	-1	-0.896506	0	-1	2.53427e-06	0.002338	0
ENSG00000027869.11;chr1:156443398-156444243	0.00573445	0	-1	-0.556529	0	-1	2.68067e-06	0.001123	0.0572447
ENSG00000027869.11;chr1:156445583-156446512	0.00382238	0	-1	-0.640264	0	-1	2.69677e-06	0.001501	0.224787
ENSG00000027869.11;chr1:156468223-156468396	0.00351612	0	-1	-0.919411	0	-1	2.86901e-06	0.001206	0.153438
ENSG00000027869.11;chr1:156502578-156502863	0.0141181	0	-1	-0.846581	0	-1	3.18328e-06	0.007386	0.565748
ENSG00000027869.11;chr1:156591060-156594096	0.00368216	0	-1	-0.988492	0	-1	4.45863e-06	0	0.248719
ENSG00000027869.11;chr1:156689022-156689707	0.00290349	0	-1	-0.799069	0	-1	7.84329e-06	0.002029	0.157332
ENSG00000027869.11;chr1:156813516-156814679	0.00491338	0	-1	-0.936303	0	-1	0.000361729	0.023936	0.189626
ENSG00000027869.11;chr1:157044663-157045637	0.00350455	0	-1	-0.837243	0	-1	4.38043e-06	0	0
ENSG00000027869.11;chr1:155910029-155912249	0.0013598	0	-1	-0.760251	0	-1	1.10409e-06	0	0.233953
ENSG00000027869.11;chr1:156434281-156434542	0.00399757	0	-1	-0.697735	0	-1	2.61472e-06	0.001652	0.215971
ENSG00000028277.21;chr19:41264299-41265492	0.001649	0	-1	-0.793393	0	-1	1.07332e-06	0.004803	0
ENSG00000028277.21;chr19:41552678-41553191	0.00278545	0	-1	-0.988654	0	-1	1.55364e-06	0.000951	0
ENSG00000028277.21;chr19:41872871-41873928	0.00906016	0	-1	-0.21298	0	-1	3.0942e-06	0.0012	0.166203
ENSG00000028277.21;chr19:42046162-42046404	0.0179678	0	-1	-0.931425	0	-1	6.65327e-06	0.002487	0
ENSG00000028277.21;chr19:42068826-42070736	0.020434	0	-1	-0.995204	0	-1	7.88619e-06	0	0
ENSG00000028277.21;chr19:42075020-42076049	0.0497629	0	-1	-0.390372	0	-3.64004e-05	8.26102e-06	0.013861	0.124169
ENSG00000028277.21;chr19:42088057-42088394	0.0437824	0	-1	-0.500251	0	-1	9.22854e-06	0.00245	0
ENSG00000028277.21;chr19:42088604-42088958	0.0247635	0	-1	-0.838564	0	-5.48432e-06	9.27609e-06	0.002386	0.0655233
ENSG00000028277.21;chr19:42131595-42133853	0.0404745	0	-1	-0.459867	0	-3.30251e-05	1.5659e-05	0.005272	0
ENSG00000028277.21;chr19:42474232-42475583	0.00238209	0	-1	-0.995912	0	-1	3.59295e-06	0.001782	0.0340969
ENSG00000028277.21;chr19:42563255-42564806	0.00258921	0	-1	-0.92738	0	-1	2.72149e-06	0.001722	0.106733
ENSG00000028277.21;chr19:42655744-42656916	0.00586322	0	-1	-0.8564	0	-1	2.17512e-06	0.00097	0.121735
ENSG00000028277.21;chr19:42830555-42833073	0.0114552	0	-1	-0.167413	0	-1	1.57424e-06	0.003946	0.130037
ENSG00000028277.21;chr19:41499497-41501218	0.0018435	0	-1	-0.982127	0	-1	1.43631e-06	0	0.0168637
ENSG00000029559.6;chr4:87073395-87074001	0.00390598	0	-1	-0.941176	0	-1	1.37763e-06	0.006497	0.244371
ENSG00000029559.6;chr4:87239948-87240332	0.00483692	0	-1	-0.941176	0	-1	1.7875e-06	0	0.0365093
ENSG00000029559.6;chr4:87270424-87270740	0.0034765	0	-1	-0.939675	0	-1	1.89036e-06	0.002718	0
ENSG00000029559.6;chr4:87353291-87354744	0.0246485	0	-1	-0.968815	0	-1	2.24435e-06	0.004282	0.0319495
ENSG00000029559.6;chr4:87390222-87392199	0.00905331	0	-0.245336	-0.997905	0	-1	2.44876e-06	0	0.0678231
ENSG00000029559.6;chr4:87476635-87477512	0.0073614	0	-1	-0.69211	0	-1	3.1007e-06	0.002486	0.0459981
ENSG00000029559.6;chr4:87482130-87482365	0.0346253	0	-1	-0.905633	0	-1	3.15126e-06	0.001839	0
ENSG00000029559.6;chr4:87520848-87521041	0.00578391	0	-1	-0.943357	0	-1	3.58891e-06	0.007129	0.417391
ENSG00000029559.6;chr4:88144027-88144250	0.00443799	0	-1	-0.881831	0	-1	2.90227e-06	0.001889	0.0109748
ENSG00000029559.6;chr4:88157532-88158727	0.00450278	0	-1	-0.974972	0	-1	2.78902e-06	0.004347	0
ENSG00000029559.6;chr4:88598316-88598771	0.00192748	0	-1	-0.993809	0	-1	1.25162e-06	0.002022	0.243482
ENSG00000029559.6;chr4:88646765-88647066	0.0023149	0	-1	-0.952503	0	-1	1.18017e-06	0.001063	0.0385181
ENSG00000029559.6;chr4:87619842-87621889	0.0597639	0	-1	-0.999324	0	-1	5.59549e-06	0.006045	0.0928401
ENSG00000029639.10;chr6:154433146-154434399	0.00488533	0	-1	-0.941409	0	-1	1.13543e-06	0.004532	0.229398
ENSG00000029639.10;chr6:154509016-154511411	0.00593573	0	-1	-0.983612	0	-1	1.24335e-06	0	0
ENSG00000029639.10;chr6:154732499-154733252	0.00404576	0	-1	-0.884938	0	-1	1.71934e-06	0	0.285159
ENSG00000029639.10;chr6:154750295-154750848	0.00268757	0	-1	-0.704567	0	-1	1.7733e-06	0.00219	0
ENSG00000029639.10;chr6:155182116-155183605	0.0296334	0	-1	-0.9904	0	-1	7.59691e-06	0.007517	0.0270529
ENSG00000029639.10;chr6:155207300-155207993	0.0635015	0	-1	-0.968526	0	-1	9.35922e-06	0.003959	0
ENSG00000029639.10;chr6:155377873-155378201	0.0700973	0	-1	-0.924727	0	-1	1.57371e-05	0.004415	0.0454595
ENSG00000029639.10;chr6:155437413-155437852	0.00268321	0	-1	-0.969761	0	-1	8.12087e-06	0.004372	0.355287
ENSG00000029639.10;chr6:156146427-156147450	0.00584486	0	-1	-0.882509	0	-1	1.20128e-06	0.003185	0.0162639
ENSG00000030110.12;chr6:32584026-32584884	0.100117	0.386797	-0.980139	-0.9549	0	-1	1.00418e-06	0.000922	0
ENSG00000030110.12;chr6:32589126-32589846	0.148257	0.591341	-1	-0.860178	0	-1	1.00928e-06	0	0
ENSG00000030110.12;chr6:32589948-32590547	0.141117	0.556757	-0.293683	-0.686896	0	-1	1.01005e-06	0	0.0368408
ENSG00000030110.12;chr6:32604887-32605378	0.144617	0.54377	-0.0821665	-0.443276	0	-1	1.02547e-06	0.00068	0.135797
ENSG00000030110.12;chr6:32609247-32609821	0.0451738	0	-1	-0.793229	0	-1	1.03012e-06	0.000964	0.328908
ENSG00000030110.12;chr6:32665030-32665741	0.0419869	0	-1	-0.905773	0	-1	1.09301e-06	0.000581	0
ENSG00000030110.12;chr6:32665899-32666771	0.0413961	0	-1	-0.845239	0	-1	1.09414e-06	0.000828	0
ENSG00000030110.12;chr6:33116472-33118278	0.0313459	0	-1	-0.453521	0	-1	2.16021e-06	0.000887	0
ENSG00000030110.12;chr6:33426801-33427902	0.0121688	0	-0.899026	-0.785016	0	-1	6.53845e-06	0.016478	0
ENSG00000030110.12;chr6:33692560-33693091	0.0545103	0	-1	-0.976148	0	-1	8.88632e-06	0.004617	0.24313
ENSG00000030110.12;chr6:33744674-33747639	0.058214	0	-0.798474	-0.633461	0	-1	6.02905e-06	0	0.388435
ENSG00000030110.12;chr6:34136046-34137457	0.00576303	0	-1	-0.896506	0	-1	1.79708e-06	0.001097	0.0337705
ENSG00000030110.12;chr6:34298937-34299906	0.00288447	0	-1	-0.690155	0	-1	1.39057e-06	0.001381	0.0275432
ENSG00000030110.12;chr6:34350246-34351073	0.00414311	0	-1	-0.634037	0	-1	1.29808e-06	0.001114	0.113335
ENSG00000030110.12;chr6:34511943-34512198	0.00287813	0	-1	-0.249233	0	-1	1.07322e-06	0.001237	0.0944375
ENSG00000030110.12;chr6:34514491-34516778	0.00294449	0	-1	-0.8756	0	-1	1.06913e-06	0.002189	0.0711532
ENSG00000030110.12;chr6:34532951-34533181	0.00332661	0	-1	-0.909876	0	-1	1.04957e-06	0.000958	0.0366093
ENSG00000030110.12;chr6:32603660-32604624	0.146217	0.549747	-0.109726	-0.649062	0	-1	1.02443e-06	0.00064	0.143204
ENSG00000030582.17;chr17:43360040-43362590	0.0391752	0	-1	-0.934261	0	-1	1.0165e-06	0	0
ENSG00000030582.17;chr17:43893099-43893400	0.0075589	0	-1	-0.495386	0	-1	2.21319e-06	0.000987	0
ENSG00000030582.17;chr17:43905787-43908218	0.0078304	0	-1	-0.086785	0	-1	2.28267e-06	0.009682	0.190844
ENSG00000030582.17;chr17:44070736-44072057	0.00434116	0	-1	-0.597272	0	-1	3.65378e-06	0	0
ENSG00000030582.17;chr17:44384638-44386358	0.0671761	0	-1	-0.913109	3.06542e-05	-1	2.47451e-05	0.003409	0
ENSG00000030582.17;chr17:44707882-44709448	0.00565008	0	-1	-0.993326	0	-1	2.75043e-06	0	0.191267
ENSG00000030582.17;chr17:44916575-44916872	0.00642249	0	-1	-0.976839	0	-1	1.74936e-06	0	0.355273
ENSG00000030582.17;chr17:44917310-44917522	0.00449367	0	-1	-0.989595	0	-1	1.74724e-06	0	0.17716
ENSG00000030582.17;chr17:44931013-44931904	0.00727121	0	-0.904581	-0.965631	0	-1	1.7054e-06	0.001228	0.037478
ENSG00000030582.17;chr17:44965921-44966700	0.00480932	0	-1	-0.541285	0	-1	1.60972e-06	0.000703	0.128198
ENSG00000030582.17;chr17:45012579-45014042	0.00863996	0	-1	-0.991898	0	-1	1.4965e-06	0.000833	0.364541
ENSG00000030582.17;chr17:45019398-45019875	0.00478717	0	-1	-0.857786	0	-1	1.48247e-06	0.000772	0
ENSG00000030582.17;chr17:45043669-45044514	0.00440974	0	-1	-0.997517	0	-1	1.4306e-06	0.000937	0.21799
ENSG00000030582.17;chr17:45075862-45076097	0.0107225	0	-1	-0.913844	0	-1	1.36819e-06	0.0008	0
ENSG00000030582.17;chr17:45296880-45297244	0.00154025	0	-1	-0.976414	0	-1	1.05045e-06	0.000645	0.214522
ENSG00000030582.17;chr17:43613288-43615010	0.00642089	0	-1	-0.767195	0	-1	1.36811e-06	0.000641	0.0177821
ENSG00000032444.15;chr19:6737911-6739465	0.00621819	0	-1	-0.75989	0	-1	1.25735e-06	0	0
ENSG00000032444.15;chr19:7181460-7184206	0.00915855	0	-1	-0.93098	0	-1	2.84757e-06	0.003767	0.275401
ENSG00000032444.15;chr19:7196683-7198165	0.0399662	0	-1	-0.757696	0	-1	2.97101e-06	0.004105	0.216672
ENSG00000032444.15;chr19:7223981-7225015	0.0101827	0	-1	-0.948334	0	-1	3.23089e-06	0.002312	0.162519
ENSG00000032444.15;chr19:7251134-7251369	0.00597313	0	-1	-0.968845	0	-1	3.53659e-06	0.001005	0.120512
ENSG00000032444.15;chr19:7414854-7416351	0.0148321	0	-1	-0.936988	0	-1	8.44541e-06	0.002895	0.159122
ENSG00000032444.15;chr19:7436002-7437905	0.0512303	0	-1	-0.995848	0	-1	1.03033e-05	0.010699	0.331073
ENSG00000032444.15;chr19:7739246-7739906	0.00588421	0	-1	-0.838367	0	-1	4.86462e-06	0.001708	0.0641685
ENSG00000032444.15;chr19:8000175-8000615	0.00649792	0	-1	-0.953989	2.3822e-05	-1	2.14415e-06	0.000892	0.175223
ENSG00000032444.15;chr19:8008854-8009268	0.00623272	0	-1	-0.945628	3.00192e-05	-1	2.10504e-06	0	0
ENSG00000032444.15;chr19:8050011-8050624	0.0071549	0	-1	-0.941303	0.000125873	-1	1.93683e-06	0.000693	0
ENSG00000032444.15;chr19:8157140-8157761	0.00713328	0	-1	-0.961475	0	-1	1.604e-06	0.001158	0
ENSG00000032444.15;chr19:8352774-8354530	0.00533115	0	-1	-0.988274	0	-1	1.22004e-06	0.001079	0.0821465
ENSG00000032444.15;chr19:8391050-8392305	0.00582531	0	-1	-0.930926	0	-1	1.16595e-06	0	0.342943
ENSG00000032444.15;chr19:8239782-8241773	0.00975899	0	-1	-0.963749	0	-1	1.41489e-06	0	0.457825
ENSG00000032742.17;chr13:19696507-19697406	0.00265336	0	-1	-0.947124	0	-1	1.14928e-06	0.001184	0
ENSG00000032742.17;chr13:19845243-19846837	0.00388591	0	-1	-0.987637	0	-1	1.38691e-06	0.00159	0.164939
ENSG00000032742.17;chr13:19863702-19864995	0.00860023	0	-1	-0.815946	0	-1	1.42304e-06	0	0
ENSG00000032742.17;chr13:20608075-20610563	0.116554	1.07794	-1	-0.959536	0	-7.36526e-09	2.36686e-05	0.023829	0.0791175
ENSG00000032742.17;chr13:20707926-20708814	0.0690075	0	-0.570845	-0.682972	0	-1	7.07709e-06	0.009888	0.104441
ENSG00000032742.17;chr13:21039508-21039848	0.00539782	0	-1	-0.999321	0	-1	2.11591e-06	0.001592	0.0540641
ENSG00000032742.17;chr13:21318489-21319567	0.0238032	0	-1	-0.875383	0	-1	1.32986e-06	0	0
ENSG00000032742.17;chr13:21433577-21436690	0.00764423	0	-1	-0.911163	0	-1	1.15199e-06	0.007324	0.143906
ENSG00000032742.17;chr13:21546562-21547688	0.00405474	0	-1	-0.989362	0	-1	1.02035e-06	0.001513	0.0454632
ENSG00000034053.14;chr15:28129359-28129630	0.0049972	0	-0.221168	-0.88937	0	-1	1.32452e-06	0.000946	0.0250834
ENSG00000034053.14;chr15:28789472-28790291	0.013582	0	-1	-0.949537	0	-1	1.05707e-05	0	0
ENSG00000034053.14;chr15:28831749-28834012	0.0247607	0	-1	-0.785016	0	-1	1.93789e-05	0.007345	0
ENSG00000034053.14;chr15:28862778-28863668	0.00546233	0	-1	-0.941417	0	-1	4.70367e-05	0.017333	0.158882
ENSG00000034053.14;chr15:28910062-28910748	0.00455901	0	-1	-0.953161	0	-1	3.85773e-05	0.00955	0.245757
ENSG00000034053.14;chr15:28919009-28919750	0.00801452	0	-1	-0.982553	0	-1	2.86562e-05	0.004584	0
ENSG00000034053.14;chr15:28923766-28924237	0.0053196	0	-1	-0.930194	0	-1	2.53046e-05	0.004587	0.027818
ENSG00000034053.14;chr15:29019598-29019877	0.010165	0	-1	-0.84437	0	-1	7.39347e-06	0.005702	0.11189
ENSG00000034053.14;chr15:29069324-29072226	0.00737911	0	-1	-0.946688	0	-1	5.36792e-06	0.015929	0.29651
ENSG00000034053.14;chr15:29091572-29092209	0.00758839	0	-1	-0.943628	2.60406e-05	-1	4.82143e-06	0.003719	0.104161
ENSG00000034239.10;chr8:47734820-47737579	0.000354341	0	-1	-0.624777	0	-1	1.00089e-06	0.049636	0
ENSG00000034239.10;chr8:48542400-48543326	0.0877408	0	-0.432985	-0.811864	0	-1	5.19621e-06	0.012295	0.297974
ENSG00000034239.10;chr8:49299111-49299652	0.0232523	0	-1	-0.827633	0	-1	1.77283e-06	0.007567	0.0676062
ENSG00000034533.11;chr3:130428411-130430342	0.00646836	0	-1	-0.895427	0	-1	1.67148e-06	0.005075	0.0467498
ENSG00000034533.11;chr3:130856142-130856612	0.163669	11.0188	-0.00666802	-0.876553	0	-1	5.83867e-06	0.004196	0
ENSG00000034533.11;chr3:131018384-131018864	0.0648451	0	-1	-0.600432	0	-9.66721e-06	0.000110803	0.026046	0.0187618
ENSG00000034533.11;chr3:131303056-131303908	0.00886635	0	-1	-0.87678	0	-1	3.62538e-06	0.005766	0
ENSG00000034533.11;chr3:131370897-131371527	0.00333944	0	-1	-0.85008	0	-1	2.91067e-06	0.004579	0.00936721
ENSG00000034533.11;chr3:131821008-131821369	0.014539	0	-1	-0.783208	0	-1	1.26018e-06	0.003907	0.048819
ENSG00000034713.7;chr16:74591179-74593018	0.0752422	0	-0.893677	-0.541445	0	-1	1.02643e-06	0.00119	0.0194814
ENSG00000034713.7;chr16:74665952-74666971	0.0155314	0	-1	-0.518132	0	-1	1.11125e-06	0	0
ENSG00000034713.7;chr16:74716327-74718369	0.0066792	0	-1	-0.981482	0	-1	1.17785e-06	0.003366	0.0648289
ENSG00000034713.7;chr16:74774951-74775479	0.00727263	0	-1	-0.905978	0	-1	1.26401e-06	0	0
ENSG00000034713.7;chr16:74898916-74899506	0.0042363	0	-1	-0.901465	0	-1	1.49894e-06	0.000979	0.0263257
ENSG00000034713.7;chr16:74984361-74985364	0.00446934	0	-1	-0.936988	0	-1	1.71972e-06	0.002872	0
ENSG00000034713.7;chr16:75256381-75257550	0.00488271	0	-1	-0.92738	0	-1	3.23221e-06	0.003239	0.447053
ENSG00000034713.7;chr16:75498254-75498883	0.00544708	0	-1	-0.868234	0	-1	1.47531e-05	0	0.0428445
ENSG00000034713.7;chr16:75516130-75517974	0.00341736	0	-1	-0.888602	0	-1	2.02844e-05	0	0.0116723
ENSG00000034713.7;chr16:75622288-75623939	0.0261594	0	-1	-0.931291	0	-1	1.76173e-05	0	0
ENSG00000034713.7;chr16:75800918-75801429	0.00281714	0	-1	-0.847361	0	-1	4.25854e-06	0.001049	0
ENSG00000034713.7;chr16:75837515-75838349	0.00492678	0	-1	-0.899052	0	-1	3.68214e-06	0.001074	0.0708082
ENSG00000034713.7;chr16:75859996-75862353	0.00435714	0	-1	-0.98585	0	-1	3.39186e-06	0.003158	0.199349
ENSG00000034713.7;chr16:75947417-75950619	0.0117217	0	-1	-0.634037	0.000640615	-2.17719e-06	2.61324e-06	0.006385	0.19941
ENSG00000034713.7;chr16:75975362-75978147	0.00591242	0	-1	-0.929291	3.41326e-05	-1	2.43663e-06	0.005633	0.229753
ENSG00000034713.7;chr16:76287219-76288070	0.00413259	0	-1	-0.878427	0	-1	1.3864e-06	0.00123	0.0411839
ENSG00000034713.7;chr16:76358904-76360946	0.00690845	0	-1	-0.914349	0	-1	1.26012e-06	0.001215	0.119548
ENSG00000034713.7;chr16:76459172-76459858	0.0104303	0	-1	-0.900259	0	-1	1.11962e-06	0.000937	0
ENSG00000034713.7;chr16:74760118-74760588	0.011917	0	-1	-0.809638	0	-1	1.2407e-06	0.001467	0.0560499
ENSG00000034713.7;chr16:75266028-75268219	0.0106198	0	-1	-0.859483	0	-1	3.34194e-06	0	0.328392
ENSG00000034713.7;chr16:75579186-75579484	0.00691515	0	-1	-0.94244	0	-1	7.70179e-05	0.012289	0.0963037
ENSG00000035403.17;chr10:73264058-73264565	0.00908121	0	-1	-0.957254	0	-1	1.36821e-06	0.001315	0.0101947
ENSG00000035403.17;chr10:73466085-73467137	0.00398803	0	-1	-0.931291	0	-1	1.89185e-06	0.001573	0
ENSG00000035403.17;chr10:73821599-73821839	0.00360219	0	-1	-0.921607	0	-1	5.76455e-06	0.002665	0
ENSG00000035403.17;chr10:73836236-73837118	0.00241268	0	-1	-0.951838	0	-1	6.30851e-06	0.003847	0.175359
ENSG00000035403.17;chr10:73867609-73868550	0.00316699	0	-1	-0.818417	0	-1	7.86699e-06	0.006994	0.411099
ENSG00000035403.17;chr10:73874295-73874536	0.00173819	0	-1	-0.918736	0	-1	8.27969e-06	0	0
ENSG00000035403.17;chr10:73909231-73909629	0.00691226	0	-1	-0.993395	0	-1	1.166e-05	0	0.35226
ENSG00000035403.17;chr10:74121639-74122192	0.0668854	0	-0.701709	-0.668405	0	-3.12419e-06	7.89126e-06	0.00445	0.1059
ENSG00000035403.17;chr10:74593170-74593407	0.282809	29.488	-1	-0.324208	6.33854e-05	-1	1.67197e-06	0.001738	0
ENSG00000035403.17;chr10:74950199-74950807	0.00207835	0	-1	-0.806351	0	-1	1.04678e-06	0.00128	0.121722
ENSG00000035403.17;chr10:74825455-74826248	0.00291412	0	-1	-0.977529	0	-1	1.20386e-06	0	0
ENSG00000035664.11;chr15:63402611-63402897	0.00583417	0	-1	-0.946359	0	-1	1.49415e-06	0.001301	0.00925417
ENSG00000035664.11;chr15:63463233-63464267	0.00491967	0	-1	-0.917198	0	-1	1.64397e-06	0.002571	0.215267
ENSG00000035664.11;chr15:63501614-63501981	0.00364444	0	-1	-0.980178	0	-1	1.75366e-06	0.003307	0
ENSG00000035664.11;chr15:63539086-63540336	0.00394514	0	-1	-0.898205	0	-1	1.87856e-06	0.001634	0.206425
ENSG00000035664.11;chr15:63968900-63969295	0.0776263	0	-1	-0.881118	0	-1	9.71482e-06	0.002861	0.205876
ENSG00000035664.11;chr15:63984474-63985884	0.071811	0	-1	-0.969815	0	-1	1.15136e-05	0.003642	0.361378
ENSG00000035664.11;chr15:63991750-63992167	0.303765	4.16176	-1	-0.202665	0	-1	1.24884e-05	0.002281	0.0941618
ENSG00000035664.11;chr15:64015208-64015719	0.06977	0	-0.850139	-0.946359	3.37638e-05	-6.00854e-10	1.76774e-05	0.003274	0.208149
ENSG00000035664.11;chr15:64105233-64105804	0.0732741	0	-1	-0.931405	0	-1	2.98637e-05	0.007067	0.180482
ENSG00000035664.11;chr15:64116178-64117141	0.0887545	0	-0.86232	-0.788331	0	-1	2.24082e-05	0.009346	0.0765324
ENSG00000035664.11;chr15:64141334-64142626	0.0700192	0	-1	-0.965631	0	-1	1.42965e-05	0.0086	0.153394
ENSG00000035664.11;chr15:64249178-64250058	0.0015376	0	-1	-0.990726	0	-1	5.63111e-06	0.000793	0.0367463
ENSG00000035664.11;chr15:64509570-64509795	0.00233164	0	-1	-0.911163	0	-1	2.28493e-06	0.000949	0.10057
ENSG00000035664.11;chr15:64526477-64526860	0.00498792	0	-1	-0.784613	0	-1	2.19956e-06	0.00099	0
ENSG00000035664.11;chr15:64542079-64542738	0.00247385	0	-1	-0.8527	0	-1	2.12596e-06	0.000877	0
ENSG00000035664.11;chr15:64548424-64548703	0.00229561	0	-1	-0.979932	0	-1	2.0985e-06	0.000826	0.136477
ENSG00000035664.11;chr15:64560811-64561181	0.00205856	0	-1	-0.825848	0	-1	2.04514e-06	0.001004	0.0516216
ENSG00000035664.11;chr15:64691967-64692176	0.0024594	0	-1	-0.998664	0	-1	1.6128e-06	0.00218	0.199386
ENSG00000035664.11;chr15:64700456-64700757	0.00300958	0	-1	-0.948546	0	-1	1.5909e-06	0	0
ENSG00000035664.11;chr15:64702049-64704042	0.00248034	0	-1	-0.922681	0	-1	1.58475e-06	0	0
ENSG00000035664.11;chr15:64835924-64836437	0.0122692	0	-1	-0.900142	0	-1	1.30865e-06	0.001358	0
ENSG00000035664.11;chr15:64988665-64989833	0.00571002	0	-1	-0.934005	0	-1	1.09026e-06	0	0.145265
ENSG00000035664.11;chr15:65055456-65056077	0.00252933	0	-1	-0.756753	0	-1	1.01654e-06	0.000644	0.106155
ENSG00000035664.11;chr15:63487128-63488141	0.00437459	0	-1	-0.728614	0	-1	1.71116e-06	0.001185	0.0253267
ENSG00000035664.11;chr15:64552525-64553081	0.00193185	0	-1	-0.982696	0	-1	2.08e-06	0.000896	0.0941686
ENSG00000035720.7;chr4:67374013-67376039	0.0273668	0	-0.67311	-0.857786	0	-1	5.4436e-06	0.010807	0.0705236
ENSG00000035720.7;chr4:67437534-67439557	0.00991723	0	-1	-0.878506	0	-1	8.32068e-06	0.011613	0.0700593
ENSG00000035720.7;chr4:67499894-67501422	0.0128737	0	-1	-0.999324	0	-1	1.72206e-05	0.033341	0.0706192
ENSG00000035720.7;chr4:67501462-67501715	0.00584375	0	-1	-0.611151	0	-1	1.7501e-05	0.017698	0
ENSG00000035720.7;chr4:67546478-67547435	0.00796253	0	-1	-0.688908	0	-1	8.49509e-05	0.106102	0.228715
ENSG00000036448.9;chr8:1252073-1252842	0.0100878	0	-1	-0.536755	0	-1	1.2617e-06	0.001977	0.0355753
ENSG00000036448.9;chr8:1453837-1454574	0.0149599	0	-1	-0.840177	0	-1	1.69252e-06	0.003584	0.143925
ENSG00000036448.9;chr8:1455483-1457692	0.0204463	0	-1	-0.730149	0	-1	1.69937e-06	0.004468	0.123087
ENSG00000036448.9;chr8:1778290-1779703	0.0104398	0	-1	-0.968845	0	-1	3.75878e-06	0.006891	0.108156
ENSG00000036448.9;chr8:1833509-1834373	0.107017	5.24285	-1	-0.927074	0	-1	4.73711e-06	0.002394	0.11617
ENSG00000036448.9;chr8:1835869-1836305	0.0578226	0	-1	-0.720653	0	-1	4.78577e-06	0.002276	0.0877404
ENSG00000036448.9;chr8:1842130-1843071	0.0232027	0	-1	-0.99607	0	-1	4.93975e-06	0.004934	0.201851
ENSG00000036448.9;chr8:1843202-1843594	0.0193869	0	-1	-0.96927	0	-1	4.95928e-06	0.004806	0.137568
ENSG00000036448.9;chr8:1847020-1848663	0.0268212	0	-1	-0.999562	0	-1	5.07103e-06	0.006903	0.252507
ENSG00000036448.9;chr8:1853958-1854246	0.0207433	0	-0.997349	-0.946849	0	-1	5.2373e-06	0.003516	0.107949
ENSG00000036448.9;chr8:1896385-1898396	0.0357485	0	-1	-0.945666	0	-1	6.7728e-06	0.016553	0.447339
ENSG00000036448.9;chr8:1911690-1912347	0.0125606	0	-1	-0.607459	0	-1	7.51758e-06	0.006339	0.0566253
ENSG00000036448.9;chr8:1913626-1915484	0.0172073	0	-0.596391	-0.938742	0	-1	7.66372e-06	0.007973	0.309254
ENSG00000036448.9;chr8:1917243-1917905	0.0145565	0	-1	-0.912716	0	-1	7.84523e-06	0.006003	0.121649
ENSG00000036448.9;chr8:1938876-1939504	0.0159645	0	-1	-0.775113	0	-1	9.44733e-06	0.006157	0.0552263
ENSG00000036448.9;chr8:1943795-1944369	0.0334939	0	-1	-0.943593	0	-1	9.90511e-06	0.008011	0.230655
ENSG00000036448.9;chr8:2051040-2052884	0.0714671	0	-0.178983	-0.668428	0.00303951	-1.65805e-05	0.000144467	0.015928	0.22296
ENSG00000036448.9;chr8:2313512-2314356	0.0345281	0	-1	-0.986936	0	-1	3.71894e-06	0.003277	0
ENSG00000036448.9;chr8:2629828-2631728	0.012377	0	-1	-0.82939	0	-1	1.70725e-06	0.003138	0.117102
ENSG00000036448.9;chr8:2726707-2728715	0.0827654	0	-1	-0.812322	0	-1	1.46483e-06	0	0
ENSG00000036448.9;chr8:2788058-2788849	0.00915458	0	-1	-0.936126	0	-1	1.34515e-06	0.001514	0.0308267
ENSG00000036448.9;chr8:1785808-1786276	0.0165104	0	-0.465525	-0.643586	0	-1	3.86103e-06	0.002808	0.167939
ENSG00000037042.8;chr17:41683594-41684126	0.0039182	0	-1	-0.815838	0	-1	1.02517e-06	0.001697	0.0874157
ENSG00000037042.8;chr17:41775047-41778927	0.00349643	0	-1	-0.946359	0	-1	1.13338e-06	0.003194	0.446002
ENSG00000037042.8;chr17:41986916-41988028	0.00197279	0	-1	-0.907384	0	-1	1.48847e-06	0.002558	0.0990223
ENSG00000037042.8;chr17:42016003-42016247	0.0022225	0	-1	-0.955634	0	-1	1.55477e-06	0.002424	0
ENSG00000037042.8;chr17:42120471-42121956	0.00383108	0	-0.283268	-0.881118	0	-1	1.85842e-06	0	0
ENSG00000037042.8;chr17:42345242-42346401	0.0150754	0	-1	-0.986551	0	-1	3.18996e-06	0.001547	0.107266
ENSG00000037042.8;chr17:42361639-42361887	0.0645637	0	-1	-0.982028	0	-1	3.36087e-06	0.001043	0.25153
ENSG00000037042.8;chr17:42456534-42456917	0.0656924	0	-1	-0.953836	0	-5.43449e-06	4.93633e-06	0.003809	0.228419
ENSG00000037042.8;chr17:42527216-42528040	0.0753656	0	-1	-0.836561	0	-3.22785e-09	7.59434e-06	0.002692	0.227314
ENSG00000037042.8;chr17:42535069-42536250	0.171044	5.89888	-1	-0.42872	0	-1	8.08764e-06	0	0.431629
ENSG00000037042.8;chr17:42585192-42585884	0.0835135	0	-1	-0.937423	0	-1.07454e-11	1.35562e-05	0.004132	0.0444488
ENSG00000037042.8;chr17:42679414-42680213	0.592796	7.59185	-1	-0.261621	0.000737735	-1.89086e-13	4.87603e-05	0.025639	0
ENSG00000037042.8;chr17:42720828-42722255	0.264654	10.0177	-0.968899	-0.587104	2.62409e-05	-6.62151e-08	1.60677e-05	0.00517	0.036881
ENSG00000037042.8;chr17:43014859-43015130	0.00250873	0	-1	-0.988769	0	-1	2.81144e-06	0.001063	0.128923
ENSG00000037042.8;chr17:43034804-43035213	0.00292107	0	-1	-0.808442	0	-1	2.66167e-06	0.00141	0
ENSG00000037042.8;chr17:43308310-43310125	0.113705	5.59019	-1	-0.885314	0	-1	1.53867e-06	0.003829	0.191763
ENSG00000037042.8;chr17:43314768-43316444	0.0737274	0	-1	-0.83498	0	-1	1.52369e-06	0.004087	0.244174
ENSG00000037042.8;chr17:43322366-43323978	0.0137165	0	-1	-0.998252	0	-1	1.50633e-06	0.010509	0.318901
ENSG00000037042.8;chr17:43360040-43362590	0.0388947	0	-1	-0.896593	0	-1	1.42448e-06	0	0
ENSG00000037042.8;chr17:43613288-43615010	0.00573843	0	-1	-0.8756	0	-1	1.04729e-06	0.000601	0.0174653
ENSG00000037280.15;chr5:180135646-180136139	0.0055449	0	-1	-0.505723	0	-1	1.94654e-06	0.003931	0.156542
ENSG00000037280.15;chr5:180185863-180186470	0.00837529	0	-1	-0.990144	0	-1	2.1577e-06	0.003352	0
ENSG00000037280.15;chr5:180251605-180251921	0.00663811	0	-1	-0.994494	0	-1	2.51344e-06	0.003805	0.0112112
ENSG00000037280.15;chr5:180292174-180294092	0.00689911	0	-1	-0.962804	0	-1	2.80512e-06	0	0
ENSG00000037280.15;chr5:180313620-180314934	0.0572781	0	-1	-0.881645	0	-1	2.98199e-06	0.007308	0
ENSG00000037280.15;chr5:180825187-180825396	0.00578255	0	-1	-0.978414	0	-1	5.69257e-06	0.003337	0.157585
ENSG00000037280.15;chr5:180869866-180870366	0.00448546	0	-1	-0.985694	0	-1	4.53531e-06	0.003524	0.0244009
ENSG00000037280.15;chr5:181245628-181247306	0.0111069	0	-1	-0.916314	0	-1	1.67548e-06	0	0.352635
ENSG00000037280.15;chr5:179698938-179700107	0.00259727	0	-1	-0.99496	0	-1	1.05252e-06	0.010214	0
ENSG00000037474.14;chr5:6227989-6229423	0.057506	0	-1	-0.977744	0	-1	2.47167e-06	0.004102	0.0309991
ENSG00000037474.14;chr5:6377428-6379171	0.00564981	0	-1	-0.949537	0	-1	3.9217e-06	0	0
ENSG00000037474.14;chr5:7321432-7321646	0.00469119	0	-1	-0.635918	0	-1	1.45296e-06	0.001776	0.0370555
ENSG00000037474.14;chr5:7347160-7349568	0.00696046	0	-0.278373	-0.873177	0	-1	1.39846e-06	0	0.251929
ENSG00000037474.14;chr5:7518512-7519603	0.00826512	0	-1	-0.736365	0	-1	1.12897e-06	0.004854	0.0355954
ENSG00000037637.10;chr1:15409045-15409809	0.00299606	0	-1	-0.82162	0	-1	1.06042e-06	0	0.0284104
ENSG00000037637.10;chr1:15523745-15524502	0.0348574	0	-1	-0.908928	0	-1	1.20725e-06	0.005529	0
ENSG00000037637.10;chr1:15545976-15548026	0.0601003	0	-1	-0.852086	0	-1	1.24154e-06	0.002344	0.0748085
ENSG00000037637.10;chr1:15690570-15691914	0.00624363	0	-1	-0.942044	0	-1	1.51237e-06	0.001348	0.137082
ENSG00000037637.10;chr1:15866349-15867774	0.00417085	0	-1	-0.915725	0	-1	2.06019e-06	0.002074	0.119243
ENSG00000037637.10;chr1:15994789-15995010	0.0166851	0	-1	-0.984803	0	-1	2.79678e-06	0.001377	0.0601053
ENSG00000037637.10;chr1:16062132-16063053	0.127278	4.01082	-0.378535	-0.917178	0	-1	3.44992e-06	0.001796	0.021377
ENSG00000037637.10;chr1:16066982-16068910	0.0166922	0	-1	-0.986601	0	-1	3.51484e-06	0.002939	0.256015
ENSG00000037637.10;chr1:16118969-16119441	0.0451566	0	-1	-0.939778	0	-1	4.28726e-06	0.001126	0.0128575
ENSG00000037637.10;chr1:16125882-16126133	0.0265614	0	-1	-0.89013	0	-1	4.41605e-06	0.001603	0.0330966
ENSG00000037637.10;chr1:16559231-16561110	0.00266505	0	-1	-0.862417	0	-1	4.81425e-06	0.003096	0
ENSG00000037637.10;chr1:16565813-16567445	0.0202742	0	-1	-0.912249	0	-1	4.66908e-06	0.003623	0
ENSG00000037637.10;chr1:16602148-16604798	0.00353712	0	-1	-0.98585	0	-1	3.98376e-06	0.0059	0.0693039
ENSG00000037637.10;chr1:16617859-16619120	0.00673	0	-1	-0.521362	0	-1	3.7589e-06	0.007457	0.108237
ENSG00000037637.10;chr1:16619816-16621742	0.00292911	0	-0.728504	-0.628706	0	-1	3.72682e-06	0.003736	0.143037
ENSG00000037637.10;chr1:16643817-16645533	0.00239547	0	-0.745676	-0.957254	0	-1	3.42207e-06	0	0
ENSG00000037637.10;chr1:16693723-16694586	0.000978172	0	-1	-0.771918	0	-1	2.92654e-06	0.000885	0
ENSG00000037637.10;chr1:16711931-16713435	0.00285309	0	-1	-0.7428	0	-1	2.77601e-06	0.002547	0.134398
ENSG00000037637.10;chr1:16764948-16766051	0.00133529	0	-1	-0.980786	0	-1	2.42104e-06	0.001127	0.0187889
ENSG00000037637.10;chr1:16796348-16797274	0.00202092	0	-1	-0.905978	0	-1	2.25044e-06	0.001053	0
ENSG00000037637.10;chr1:16888644-16890210	0.00622241	0	-1	-0.884368	0	-1	1.86229e-06	0	0.0946524
ENSG00000037637.10;chr1:16894947-16897520	0.0579061	0	-0.648085	-0.806706	0	-1	1.83898e-06	0.005126	0.304802
ENSG00000037637.10;chr1:16903860-16905267	0.00271776	0	-1	-0.939093	0	-1	1.81123e-06	0	0
ENSG00000037637.10;chr1:16905517-16905849	0.0026812	0	-1	-0.974167	0	-1	1.80757e-06	0.004548	0.406276
ENSG00000037637.10;chr1:16914186-16915661	0.00283909	0	-1	-0.921749	0	-1	1.77787e-06	0.005202	0.0747531
ENSG00000037637.10;chr1:16921366-16922425	0.00354491	0	-1	-0.791896	0	-1	1.75611e-06	0	0.411178
ENSG00000037637.10;chr1:17087086-17087437	0.00963628	0	-1	-0.984651	0	-1	1.3609e-06	0.00272	0.103638
ENSG00000037637.10;chr1:17140676-17141868	0.0157491	0	-1	-0.977388	0	-1	1.26772e-06	0.001051	0.0687435
ENSG00000037637.10;chr1:16612125-16614203	0.00448841	0	-0.890089	-0.921962	0	-1	3.83568e-06	0	0
ENSG00000037637.10;chr1:16709911-16711711	0.00167776	0	-1	-0.943593	0	-1	2.79051e-06	0.003137	0.1732
ENSG00000037757.13;chr19:12765565-12766745	0.00363986	0	-1	-0.90495	0	-1	1.00163e-06	0.000776	0
ENSG00000037757.13;chr19:12791522-12793560	0.00224606	0	-1	-0.98115	0	-1	1.02882e-06	0	0
ENSG00000037757.13;chr19:12846885-12848205	0.00315998	0	-1	-0.982696	0	-1	1.09053e-06	0.000895	0.279006
ENSG00000037757.13;chr19:12982636-12982838	0.00178715	0	-1	-0.857786	0	-1	1.27911e-06	0.001706	0
ENSG00000037757.13;chr19:13023239-13023975	0.00197242	0	-1	-0.980733	0	-1	1.34966e-06	0.007254	0
ENSG00000037757.13;chr19:13044607-13045420	0.0026436	0	-1	-0.896176	0	-1	1.38982e-06	0.001569	0.273292
ENSG00000037757.13;chr19:13060161-13062171	0.00158194	0	-1	-0.999047	0	-1	1.42173e-06	0.005697	0.322432
ENSG00000037757.13;chr19:13298785-13299253	0.00720225	0	-1	-0.912362	0	-1	2.14817e-06	0.001212	0
ENSG00000037757.13;chr19:13415315-13415582	0.00519176	0	-1	-0.931715	0	-1	2.86464e-06	0.000774	0
ENSG00000037757.13;chr19:13504959-13505151	0.00415169	0	-1	-0.898428	0	-1	3.85391e-06	0.001671	0
ENSG00000037757.13;chr19:13711989-13712896	0.0617243	0	-1	-0.948277	2.17417e-05	-1	1.91977e-05	0.001816	0.0808989
ENSG00000037757.13;chr19:13712955-13713360	0.0711011	0	-1	-0.858561	2.2085e-05	-1	1.94649e-05	0.002371	0.0812836
ENSG00000037757.13;chr19:13838714-13840821	0.06149	0	-0.568829	-0.909057	0	-1	1.32916e-05	0.009951	0
ENSG00000037757.13;chr19:14057647-14058221	0.00148158	0	-1	-0.92428	0	-1	3.40829e-06	0.001183	0
ENSG00000037757.13;chr19:14159088-14159646	0.00292333	0	-1	-0.699086	0	-1	2.5327e-06	0.000998	0.0467426
ENSG00000037757.13;chr19:14160367-14160813	0.00263996	0	-1	-0.812713	0	-1	2.52488e-06	0.001007	0.127352
ENSG00000037757.13;chr19:14283487-14284639	0.00425827	0	-1	-0.978766	0	-1	1.92481e-06	0.000726	0
ENSG00000037757.13;chr19:14362913-14364557	0.00397565	0	-1	-0.788313	0	-1	1.66888e-06	0.001137	0.106754
ENSG00000037757.13;chr19:14380527-14382689	0.00641734	0	-1	-0.82939	0	-1	1.62055e-06	0	0.230935
ENSG00000037757.13;chr19:14528865-14529313	0.00598707	0	-1	-0.902735	0	-1	1.30795e-06	0	0
ENSG00000037757.13;chr19:14551151-14551855	0.00451973	0	-1	-0.875375	0	-1	1.27069e-06	0.002401	0.168496
ENSG00000037757.13;chr19:14574407-14574746	0.00509594	0	-1	-0.968826	0	-1	1.2345e-06	0.000938	0.157022
ENSG00000038002.8;chr4:176450553-176452375	0.0151321	0	-1	-0.834362	0	-1	1.00904e-06	0.010641	0.0781213
ENSG00000038002.8;chr4:177596359-177597272	0.0660944	0	-1	-0.903338	0	-1	6.48036e-06	0.005491	0.0430212
ENSG00000038002.8;chr4:178228329-178229756	0.179954	6.26214	-0.810138	-0.59499	0	-1	1.27139e-06	0.017899	0.111618
ENSG00000038002.8;chr4:178229903-178231556	0.127552	5.33741	-0.620657	-0.823765	0	-1	1.26867e-06	0.016722	0.109351
ENSG00000038210.12;chr4:24547179-24547848	0.00403027	0	-1	-0.90724	0	-1	1.45675e-06	0.005058	0.0555108
ENSG00000038210.12;chr4:24802238-24803432	0.00757815	0	-1	-0.934577	0	-1	2.31943e-06	0.003653	0.0843791
ENSG00000038210.12;chr4:24816406-24817900	0.174553	6.46761	-0.882113	-0.915846	0	-1	2.39911e-06	0.00812	0.0455584
ENSG00000038210.12;chr4:24820192-24820747	0.011196	0	-1	-0.940819	0	-1	2.41835e-06	0.004167	0
ENSG00000038210.12;chr4:24852821-24853698	0.00443205	0	-1	-0.870238	0	-1	2.62663e-06	0.003944	0.0997555
ENSG00000038210.12;chr4:25015059-25015523	0.00935196	0	-1	-0.892904	0.000737463	-9.94937e-06	4.57281e-06	0.007618	0.302904
ENSG00000038210.12;chr4:26022472-26023203	0.00399409	0	-1	-0.999322	0	-1	1.26765e-06	0.002552	0.154476
ENSG00000038219.12;chr4:13441682-13442208	0.00298463	0	-1	-0.535298	0	-1	5.38277e-06	0.003674	0.12152
ENSG00000038219.12;chr4:13653766-13655317	0.0720209	0	-1	-0.665518	0.000303628	-1	3.72877e-05	0.027896	0.190124
ENSG00000038219.12;chr4:13727490-13727845	0.0194452	0	-1	-0.944743	0	-1	1.00056e-05	0.005673	0
ENSG00000038219.12;chr4:13785185-13785585	0.00791515	0	-1	-0.998416	0	-1	6.34268e-06	0.006918	0
ENSG00000038382.18;chr5:13594475-13594965	0.0109448	0	-1	-0.993061	0	-1	1.82155e-06	0.002667	0.0324742
ENSG00000038382.18;chr5:14157056-14157917	0.00555715	0	-1	-0.878495	0	-1	7.25453e-05	0.011198	0.0589612
ENSG00000038382.18;chr5:14185173-14186270	0.009171	0	-0.68486	-0.692849	0	-1	2.37985e-05	0.015221	0.564593
ENSG00000038382.18;chr5:14199333-14200009	0.0105544	0	-1	-0.936988	0	-1	1.7867e-05	0.004311	0.236668
ENSG00000038382.18;chr5:14217524-14217814	0.00920978	0	-0.825783	-0.977513	0	-1	1.35195e-05	0.004553	0.179055
ENSG00000038382.18;chr5:14407085-14407905	0.00313743	0	-1	-0.645013	0	-1	3.79085e-06	0.002656	0.167926
ENSG00000038382.18;chr5:14408269-14408577	0.00463021	0	-1	-0.897527	0	-1	3.77756e-06	0.00228	0
ENSG00000038382.18;chr5:14418826-14419238	0.00366631	0	-1	-0.991312	0	-1	3.63201e-06	0.001794	0
ENSG00000038382.18;chr5:14433194-14433415	0.00716927	0	-1	-0.996577	0	-1	3.45301e-06	0.002001	0.0858786
ENSG00000038382.18;chr5:14464649-14464990	0.0040201	0	-1	-0.980786	0	-1	3.11412e-06	0.001544	0.0571496
ENSG00000038382.18;chr5:14501401-14502278	0.00737519	0	-1	-0.964891	0	-1	2.79222e-06	0.002164	0.077148
ENSG00000038382.18;chr5:14502437-14502790	0.00414126	0	-1	-0.884935	0	-1	2.7862e-06	0.001786	0.142848
ENSG00000038382.18;chr5:14581156-14581742	0.00381135	0	-1	-0.67805	0	-1	2.28442e-06	0	0.111927
ENSG00000038382.18;chr5:14743566-14745158	0.018828	0	-1	-0.723544	0	-1	1.66484e-06	0.002004	0.11483
ENSG00000038382.18;chr5:14775799-14776031	0.0129518	0	-1	-0.990817	0	-1	1.58175e-06	0.001081	0.0933854
ENSG00000038382.18;chr5:14807185-14807464	0.0128119	0	-1	-0.976839	0	-1	1.50688e-06	0.001938	0.048424
ENSG00000038382.18;chr5:14820911-14822311	0.0124882	0	-1	-0.830836	0	-1	1.47512e-06	0.00404	0.155524
ENSG00000039139.9;chr5:13594475-13594965	0.0311793	0	-1	-0.875522	0	-1	2.85859e-06	0.009135	0.0304724
ENSG00000039139.9;chr5:14157056-14157917	0.00388399	0	-1	-0.981324	0	-1	4.69608e-06	0.002592	0.0424338
ENSG00000039139.9;chr5:14185173-14186270	0.0060689	0	-1	-0.562009	0	-1	4.14631e-06	0.006863	0.487577
ENSG00000039139.9;chr5:14199333-14200009	0.00932778	0	-1	-0.968845	0	-1	3.9196e-06	0.002229	0.207216
ENSG00000039139.9;chr5:14217524-14217814	0.0084202	0	-1	-0.846597	0	-1	3.66131e-06	0.002745	0.184461
ENSG00000039139.9;chr5:14407085-14407905	0.00255757	0	-1	-0.962931	0	-1	2.16005e-06	0.003778	0.141875
ENSG00000039139.9;chr5:14408269-14408577	0.00383926	0	-1	-0.994703	0	-1	2.15573e-06	0.003242	0
ENSG00000039139.9;chr5:14418826-14419238	0.00386294	0	-1	-0.988809	0	-1	2.10753e-06	0.003297	0
ENSG00000039139.9;chr5:14433194-14433415	0.00543075	0	-1	-0.609395	0	-1	2.04599e-06	0.003366	0.0668574
ENSG00000039139.9;chr5:14464649-14464990	0.00378257	0	-1	-0.983696	0	-1	1.92205e-06	0.002414	0.0462312
ENSG00000039139.9;chr5:14501401-14502278	0.00719079	0	-1	-0.995951	0	-1	1.79438e-06	0.004194	0.0743395
ENSG00000039139.9;chr5:14502437-14502790	0.00432565	0	-1	-0.926452	0	-1	1.79189e-06	0.003462	0.114347
ENSG00000039139.9;chr5:14581156-14581742	0.00461897	0	-1	-0.966146	0	-1	1.57009e-06	0	0.10498
ENSG00000039139.9;chr5:14743566-14745158	0.0430266	0	-1	-0.947845	0	-1	1.25028e-06	0.004227	0.101553
ENSG00000039139.9;chr5:14775799-14776031	0.00716747	0	-1	-0.964487	0	-1	1.20283e-06	0.002213	0.0932737
ENSG00000039139.9;chr5:14807185-14807464	0.00423282	0	-1	-0.913523	0	-1	1.15904e-06	0.002813	0.0451615
ENSG00000039139.9;chr5:14820911-14822311	0.00825623	0	-1	-0.272251	0	-1	1.14016e-06	0.006159	0.136629
ENSG00000039523.19;chr16:66543091-66543379	0.00150191	0	-1	-0.952865	0	-1	1.02545e-06	0.000555	0
ENSG00000039523.19;chr16:66901511-66901681	0.00673586	0	-1	-0.774403	0	-1	1.62121e-06	0.000753	0
ENSG00000039523.19;chr16:67130552-67131051	0.000965928	0	-1	-0.923511	0	-1	2.57987e-06	0.001522	0
ENSG00000039523.19;chr16:67146128-67146635	0.00123437	0	-1	-0.988716	0	-1	2.68791e-06	0.001295	0.0726879
ENSG00000039523.19;chr16:67150373-67151744	0.000964505	0	-1	-0.720128	0	-1	2.72213e-06	0	0.192301
ENSG00000039523.19;chr16:67155544-67156242	0.00102135	0	-1	-0.821916	0	-1	2.75843e-06	0.001205	0
ENSG00000039523.19;chr16:67197772-67198898	0.000973281	0	-1	-0.894644	0	-1	3.12419e-06	0	0.149131
ENSG00000039523.19;chr16:67637130-67637911	0.00152751	0	-1	-0.352601	0	-1	8.39613e-06	0.005459	0.0250094
ENSG00000039523.19;chr16:67857100-67857382	0.00339167	0	-1	-0.981153	0	-1	2.95139e-06	0.001259	0.175034
ENSG00000039523.19;chr16:68215851-68216406	0.00658882	0	-1	-0.945114	0	-1	1.43326e-06	0.001042	0.0106451
ENSG00000039650.11;chr19:49017903-49018086	0.00586342	0	-1	-0.657554	0	-1	1.17659e-06	0.000307	0
ENSG00000039650.11;chr19:49546830-49547787	0.00458072	0	-1	-0.950302	0	-1	3.11915e-06	0.00088	0.194364
ENSG00000039650.11;chr19:49551935-49553006	0.00358821	0	-1	-0.908734	0	-1	3.17019e-06	0.001379	0.139925
ENSG00000039650.11;chr19:49571351-49571653	0.00332619	0	-1	-0.748597	0	-1	3.37374e-06	0.000961	0.216817
ENSG00000039650.11;chr19:49584904-49585188	0.00336425	0	-1	-0.992383	0	-1	3.53528e-06	0.000719	0.0881238
ENSG00000039650.11;chr19:49593097-49593420	0.00405719	0	-1	-0.955455	0	-1	3.64099e-06	0.0028	0
ENSG00000039650.11;chr19:49868815-49869493	0.0657606	0	-0.548054	-0.964266	0.000426439	-5.67818e-14	0.000803213	0.118982	0.027022
ENSG00000039650.11;chr19:50135643-50137156	0.00580872	0	-1	-0.98733	0	-1	3.72453e-06	0.002825	0.0107955
ENSG00000039650.11;chr19:50146972-50148598	0.00366106	0	-1	-0.964627	0	-1	3.57301e-06	0.002216	0
ENSG00000039650.11;chr19:50202204-50203311	0.00682165	0	-1	-0.881713	0	-1	2.98643e-06	0.002171	0.106525
ENSG00000039650.11;chr19:50203415-50204556	0.00335377	0	-1	-0.887099	0	-1	2.97551e-06	0.001	0
ENSG00000039650.11;chr19:50205159-50206073	0.00464005	0	-1	-0.98585	0	-1	2.96115e-06	0.000891	0
ENSG00000039650.11;chr19:50368252-50369591	0.00412727	0	-0.826741	-0.858806	0	-1	1.99596e-06	0	0.293298
ENSG00000039650.11;chr19:50536424-50536651	0.00417463	0	-1	-0.866441	0	-1	1.4956e-06	0.00066	0.0825622
ENSG00000039650.11;chr19:50546850-50549137	0.00407904	0	-1	-0.944062	0	-1	1.47041e-06	0.002801	0.143971
ENSG00000039650.11;chr19:50607263-50608985	0.00575994	0	-1	-0.939778	0	-1	1.35096e-06	0.000766	0.034135
ENSG00000039650.11;chr19:50804078-50805698	0.00655058	0	-1	-0.418553	0	-1	1.06726e-06	0	0
ENSG00000039650.11;chr19:50724002-50724893	0.00660748	0	-1	-0.768006	0	-1	1.16749e-06	0.00079	0
ENSG00000040275.16;chr5:168885044-168885274	0.00438302	0	-1	-0.990144	0	-1	1.43169e-06	0.003897	0.213409
ENSG00000040275.16;chr5:169893994-169896725	0.00758035	0	-1	-0.988716	0	-1	3.20795e-06	0.018664	0.162528
ENSG00000040275.16;chr5:169976477-169978099	0.00964393	0	-1	-0.727369	0	-1	2.5403e-06	0.021038	0.286333
ENSG00000040275.16;chr5:170226127-170226398	0.00762183	0	-1	-0.882225	0	-1	1.55611e-06	0.004475	0.21734
ENSG00000040275.16;chr5:170265087-170267724	0.00517728	0	-1	-0.803385	0	-1	1.46462e-06	0.009894	0.302361
ENSG00000040275.16;chr5:170288278-170288463	0.00546624	0	-1	-0.978153	0	-1	1.41897e-06	0.003053	0.0617084
ENSG00000040275.16;chr5:170288541-170288783	0.00523327	0	-1	-0.975785	0	-1	1.41838e-06	0.002968	0.0617084
ENSG00000040275.16;chr5:170506286-170506531	0.00419885	0	-0.687413	-0.907641	0	-1	1.08369e-06	0.003101	0.0165169
ENSG00000040275.16;chr5:169934776-169935385	0.00495413	0	-1	-0.637074	0	-1	2.84538e-06	0.004141	0.125296
ENSG00000040487.12;chr1:18557500-18558450	0.00349004	0	-1	-0.963189	0	-1	1.32564e-06	0.000937	0.361229
ENSG00000040487.12;chr1:19256794-19257573	0.0169525	0	-0.197173	-0.596986	2.20929e-05	-1	1.81348e-05	0.004693	0.0763332
ENSG00000040487.12;chr1:19348296-19348713	0.0851808	0	-1	-0.66217	0	-1	2.76407e-05	0.006532	0.083409
ENSG00000040487.12;chr1:19353771-19353997	0.0859319	0	-0.970786	-0.850561	0	-1	2.40628e-05	0.003585	0.0797062
ENSG00000040487.12;chr1:19374446-19375222	0.0240265	0	-1	-0.971961	0	-1	1.5998e-05	0.002479	0.112245
ENSG00000040487.12;chr1:19411466-19411717	0.0209178	0	-1	-0.990893	0	-1	1.0074e-05	0.002506	0.0883049
ENSG00000040487.12;chr1:19437089-19437717	0.383559	10.9922	-0.00201605	-0.605621	0	-1	7.99508e-06	0.005203	0.452194
ENSG00000040487.12;chr1:19444494-19444647	0.0169403	0	-0.303925	-0.759201	0	-1	7.56175e-06	0.002652	0.191681
ENSG00000040487.12;chr1:19452141-19452773	0.142085	4.96981	-0.978788	-0.797447	0	-1	7.13618e-06	0.004227	0.361473
ENSG00000040487.12;chr1:19453269-19453998	0.604668	10.189	-0.29445	-0.702019	0	-1	7.07677e-06	0.0061	0.365014
ENSG00000040487.12;chr1:19454008-19455390	0.361451	2.83426	-0.469087	-0.74628	0	-1	7.0238e-06	0.007722	0.423541
ENSG00000040487.12;chr1:19646541-19646831	0.00824111	0	-1	-0.895662	0	-1	2.99079e-06	0.003496	0
ENSG00000040487.12;chr1:19684004-19684654	0.00519199	0	-1	-0.758962	0	-1	2.68815e-06	0.002416	0
ENSG00000040487.12;chr1:19892494-19892851	0.00407063	0	-1	-0.812897	0	-1	1.72311e-06	0.001209	0.0685635
ENSG00000040487.12;chr1:20179167-20179622	0.00416995	0	-1	-0.854878	0	-1	1.15331e-06	0.000971	0.00900974
ENSG00000040531.14;chr17:2657321-2658035	0.00172624	0	-1	-0.757656	0	-1	1.02167e-06	0.001286	0
ENSG00000040531.14;chr17:2689726-2690521	0.00272711	0	-1	-0.927074	2.10201e-05	-1	1.0567e-06	0.001197	0.071054
ENSG00000040531.14;chr17:2724907-2725287	0.00379511	0	-1	-0.860141	7.93651e-05	-1	1.09725e-06	0.000903	0
ENSG00000040531.14;chr17:2799061-2800640	0.00448666	0	-1	-0.996984	0	-1	1.19529e-06	0.003099	0.0834582
ENSG00000040531.14;chr17:3529094-3531747	0.0362863	0	-1	-0.990144	0	-1	9.42974e-06	0.01846	0.297042
ENSG00000040531.14;chr17:3694577-3696061	0.0665474	0	-1	-0.992697	2.95875e-05	-1	1.69921e-05	0	0
ENSG00000040531.14;chr17:3696207-3697881	0.0883224	0	-1	-0.984461	2.81508e-05	-1	1.65082e-05	0	0
ENSG00000040531.14;chr17:3879089-3880453	0.00771472	0	-1	-0.984253	0	-1	4.1101e-06	0.001759	0.243924
ENSG00000040531.14;chr17:4033819-4034130	0.00695557	0	-1	-0.811178	0	-1	2.51568e-06	0.001218	0.0243005
ENSG00000040531.14;chr17:4077777-4078430	0.00877305	0	-1	-0.624797	0	-1	2.26431e-06	0.001671	0.0566992
ENSG00000040531.14;chr17:4087625-4089778	0.00665616	0	-1	-0.265385	0	-1	2.21125e-06	0.002312	0.110241
ENSG00000040531.14;chr17:4134804-4134999	0.00820171	0	-1	-0.927242	0	-1	2.00629e-06	0.001124	0.0915052
ENSG00000040531.14;chr17:4171075-4171613	0.00732965	0	-1	-0.983139	0	-1	1.86959e-06	0.001648	0.0306346
ENSG00000040531.14;chr17:4492130-4493503	0.0267709	0	-1	-0.749624	0	-1	1.16775e-06	0.001509	0.124463
ENSG00000040531.14;chr17:4518730-4521968	0.00852655	0	-1	-0.770699	0	-1	1.13137e-06	0.004056	0.323148
ENSG00000040731.10;chr5:24636164-24636850	0.00924712	0	-0.520842	-0.778287	0	-1	0.00011805	0.085062	0.0152801
ENSG00000041515.15;chr13:108276091-108276580	0.00576518	0	-1	-0.917146	4.36367e-05	-1	3.12679e-06	0.011031	0
ENSG00000041515.15;chr13:109105935-109107068	0.0043662	0	-1	-0.977388	0	-1	1.95944e-06	0.013825	0.0101779
ENSG00000041515.15;chr13:109368602-109370479	0.0060183	0	-1	-0.786934	0	-1	1.29301e-06	0.012094	0.343371
ENSG00000041802.10;chr3:193712063-193712410	0.00698044	0	-1	-0.564129	0	-1	1.04141e-06	0.001257	0.0545744
ENSG00000041802.10;chr3:194685750-194686760	0.0727348	0	-1	-0.944135	0.000217723	-7.10501e-16	7.25795e-05	0	0
ENSG00000041802.10;chr3:194686860-194688461	0.0710221	0	-1	-0.934577	0.000166708	-7.10501e-16	6.5861e-05	0	0
ENSG00000041802.10;chr3:195112794-195113430	0.00552525	0	-1	-0.792594	0	-1	2.26945e-06	0.003749	0.0269728
ENSG00000041802.10;chr3:195150284-195151412	0.00893789	0	-1	-0.712692	0	-1	2.09043e-06	0.010619	0.29543
ENSG00000041802.10;chr3:195253253-195253514	0.00370297	0	-1	-0.933051	0	-1	1.72145e-06	0.004561	0
ENSG00000041802.10;chr3:195382285-195383050	0.00329469	0	-1	-0.871813	0	-1	1.40807e-06	0.001839	0
ENSG00000041802.10;chr3:195583021-195585048	0.00789601	0	-1	-0.932231	0	-1	1.09702e-06	0	0.175559
[truncated: 91,409 more rows]

## Sheet: Heart
gene;ARE	coloc-H4	coloc-H4/H3	MR	ExpPGS-gARE-corr.	gARE-dist-to-FMeQTL	gARE-proximal-eQTL	gene2ARE.DistanceInv	ABCscore	EpiMap
ENSG00000000457.13;chr1:169151739-169152776	0.00394191	0	-1	-0.941991	0	-1	1.34769e-06	0.00212	0.0323657
ENSG00000000457.13;chr1:170049234-170049773	0.0195386	0	-1	-0.982136	0	-1	6.44178e-06	0.002448	0.0243018
ENSG00000000460.16;chr1:168728032-168729720	0.00579033	0	-1	-0.851312	0	-1	1.07166e-06	0	0.148607
ENSG00000000460.16;chr1:169151739-169152776	0.00524525	0	-1	-0.630684	0	-1	1.96175e-06	0.003836	0.0345242
ENSG00000000460.16;chr1:170049234-170049773	0.00965767	0	-1	-0.975687	0	-1	2.58067e-06	0.002571	0.0219682
ENSG00000000938.12;chr1:27392710-27393151	0.0295522	0	-1	-0.957515	0	-1	4.12632e-06	0	0
ENSG00000000938.12;chr1:27402089-27406973	0.026577	0	-1	-0.944438	0	-8.72732e-06	4.33377e-06	0.005173	0.534176
ENSG00000000938.12;chr1:27426859-27427172	0.073535	0	-1	-0.99591	0	-1	4.80166e-06	0.005526	0
ENSG00000000938.12;chr1:27488301-27491286	0.0574678	0	-1	-0.932423	0	-1	6.87363e-06	0	0.52384
ENSG00000000938.12;chr1:27562998-27565691	0.14744	8.57491	-0.152986	-0.854479	0	-4.32374e-05	1.40979e-05	0.008823	0.535918
ENSG00000000938.12;chr1:27628775-27629630	0.0839322	0	-1	-0.976707	0.000196909	-1	0.000164623	0.039165	0.284567
ENSG00000000938.12;chr1:27913697-27915177	0.00484122	0	-1	-0.990362	0	-1	3.58218e-06	0	0
ENSG00000000938.12;chr1:27971602-27972440	0.00352754	0	-1	-0.15701	0	-1	2.96961e-06	0.0008	0.106299
ENSG00000000938.12;chr1:28030872-28031965	0.00353162	0	-1	-0.894115	0	-1	2.52435e-06	0.000884	0.0742815
ENSG00000000938.12;chr1:28075940-28076578	0.00364528	0	-1	-0.751628	0	-1	2.26767e-06	0.001177	0.186729
ENSG00000000938.12;chr1:28244220-28245957	0.0100722	0	-1	-0.980767	0	-1	1.63985e-06	0.002356	0.331425
ENSG00000000938.12;chr1:28246191-28247296	0.047248	0	-1	-0.976503	0	-1	1.63541e-06	0.003155	0
ENSG00000000938.12;chr1:28500528-28501166	0.00415257	0	-1	-0.997785	0	-1	1.15531e-06	0.000452	0.138134
ENSG00000000938.12;chr1:27098054-27101321	0.0138296	0	-1	-0.983001	0	-1	1.8671e-06	0.002944	0.481279
ENSG00000000938.12;chr1:27491918-27492618	0.0826026	0	-1	-0.982633	0	-1	6.99257e-06	0.006661	0.5826
ENSG00000001084.10;chr6:52663217-52665100	0.0118229	0	-1	-0.973473	0	-1	1.13511e-06	0	0.0643025
ENSG00000001084.10;chr6:53055609-53056092	0.00403281	0	-1	-0.588945	0	-1	2.04383e-06	0.003044	0.281123
ENSG00000001084.10;chr6:53281246-53283597	0.00622845	0	-1	-0.863025	0	-1	3.80651e-06	0.003637	0.147183
ENSG00000001084.10;chr6:53523484-53524062	0.0628064	0	-1	-0.980518	0	-6.39644e-05	4.68252e-05	0.013316	0.1027
ENSG00000001084.10;chr6:53643118-53644471	0.0102397	0	-1	-0.825148	0	-1	1.01353e-05	0.007456	0.0361821
ENSG00000001084.10;chr6:53651419-53653097	0.00640992	0	-0.550758	-0.971293	0	-1	9.33454e-06	0.00948	0.0296941
ENSG00000001084.10;chr6:53815348-53816248	0.00502311	0	-1	-0.956285	0	-1	3.69455e-06	0.00219	0.110139
ENSG00000001084.10;chr6:53926550-53928132	0.0061799	0	-1	-0.985029	0	-1	2.61635e-06	0.002865	0.228013
ENSG00000001084.10;chr6:53988429-53988631	0.00549797	0	-1	-0.955795	0	-1	2.25529e-06	0.001281	0.0575125
ENSG00000001084.10;chr6:54028571-54028865	0.00814579	0	-1	-0.960775	0	-1	2.06787e-06	0.002174	0.124604
ENSG00000001084.10;chr6:54057645-54058219	0.00377458	0	-1	-0.93396	0	-1	1.95007e-06	0.004405	0.0854364
ENSG00000001084.10;chr6:54254101-54254478	0.00475717	0	-1	-0.990063	0	-1	1.41012e-06	0.001458	0
ENSG00000001084.10;chr6:54115911-54116549	0.00446667	0	-1	-0.986449	0	-1	1.751e-06	0.001885	0.0381705
ENSG00000001167.14;chr6:40345318-40346103	0.00472272	0	-1	-0.995445	0	-1	1.37507e-06	0.001017	0.133969
ENSG00000001167.14;chr6:41056163-41056413	0.0504925	0	-0.0801905	-0.864907	0	-7.75941e-06	6.00348e-05	0.013526	0.111825
ENSG00000001167.14;chr6:41429350-41430354	0.00408578	0	-1	-0.908368	0	-1	2.80185e-06	0.001172	0.286592
ENSG00000001167.14;chr6:41567629-41569623	0.0111979	0	-1	-0.662914	0	-1	2.01743e-06	0.003351	0.21242
ENSG00000001167.14;chr6:41638030-41638318	0.00368587	0	-1	-0.619909	0	-1	1.76919e-06	0.000765	0
ENSG00000001167.14;chr6:41766313-41768236	0.0046076	0	-1	-0.989345	0	-1	1.44024e-06	0.001897	0.374414
ENSG00000001167.14;chr6:42044806-42047136	0.00441986	0	-1	-0.892024	0	-1	1.02772e-06	0.006552	0.284628
ENSG00000001460.17;chr1:23482931-23484211	0.00415938	0	-1	-0.791265	0	-1	1.07139e-06	0	0.0202443
ENSG00000001460.17;chr1:23555165-23555793	0.00341195	0	-0.914942	-0.989384	0	-1	1.16083e-06	0.009651	0
ENSG00000001460.17;chr1:23798907-23801655	0.00705105	0	-1	-0.774214	0	-1	1.62166e-06	0	0.285108
ENSG00000001460.17;chr1:23865131-23866184	0.0337071	0	-1	-0.837467	0	-1	1.81397e-06	0.002274	0.0527454
ENSG00000001460.17;chr1:23867437-23869209	0.00707725	0	-1	-0.907641	0	-1	1.82279e-06	0	0
ENSG00000001460.17;chr1:23961143-23961446	0.00654036	0	-1	-0.885888	0	-1	2.19472e-06	0.00065	0
ENSG00000001460.17;chr1:23979258-23979440	0.0120655	0	-1	-0.887924	0	-1	2.28527e-06	0.000665	0
ENSG00000001460.17;chr1:24015371-24015646	0.014464	0	-0.609801	-0.318278	0	-1	2.49112e-06	0.0007	0.349742
ENSG00000001460.17;chr1:24142672-24143499	0.0187548	0	-1	-0.976777	0	-1	3.65165e-06	0	0
ENSG00000001460.17;chr1:24236452-24237364	0.0285003	0	-1	-0.990408	0.000104188	-3.59744e-05	5.55475e-06	0.002875	0.0946024
ENSG00000001460.17;chr1:24503216-24503930	0.0121072	0	-1	-0.973038	0	-1	1.15421e-05	0.007687	0
ENSG00000001460.17;chr1:24752791-24755166	0.00292642	0	-1	-0.945845	0	-1	2.96697e-06	0.004603	0.145053
ENSG00000001460.17;chr1:24825826-24826500	0.00165966	0	-1	-0.986302	0	-1	2.44362e-06	0.004199	0.370309
ENSG00000001460.17;chr1:24928699-24929418	0.00402511	0	-1	-0.982633	0	-1	1.95265e-06	0.00156	0
ENSG00000001460.17;chr1:25022304-25023439	0.00614512	0	-1	-0.828646	0	-1	1.65034e-06	0.001467	0.276557
ENSG00000001460.17;chr1:25266467-25266924	0.00976553	0	-1	-0.837252	0	-1	1.1768e-06	0	0
ENSG00000001460.17;chr1:25267379-25268709	0.0534188	0	-1	-0.804569	0	-1	1.17494e-06	0	0
ENSG00000001460.17;chr1:25304821-25305237	0.00120238	0	-1	-0.932111	0	-1	1.12601e-06	0.000761	0
ENSG00000001460.17;chr1:25320017-25321119	0.00334299	0	-1	-0.453731	0	-1	1.10664e-06	0.001188	0.0125322
ENSG00000001460.17;chr1:25328981-25331598	0.0531077	0	-1	-0.955026	0	-1	1.09486e-06	0.002811	0.0225416
ENSG00000001561.6;chr6:45986067-45986979	0.0879374	0	-1	-0.488707	0	-1	6.9701e-06	0.009161	0.405321
ENSG00000001561.6;chr6:46000464-46001767	0.0698232	0	-1	-0.852177	0	-1	7.75931e-06	0.004426	0.221893
ENSG00000001561.6;chr6:46183966-46184682	0.117622	2.056	-1	-0.803756	0	-1	1.84057e-05	0.004489	0.060036
ENSG00000001561.6;chr6:46379677-46380056	0.00440077	0	-1	-0.950161	0	-1	4.00203e-06	0.002299	0.274779
ENSG00000001561.6;chr6:46456893-46457123	0.00337239	0	-1	-0.825148	0	-1	3.05796e-06	0.001834	0
ENSG00000001561.6;chr6:46505486-46506226	0.0033601	0	-1	-0.399582	0	-1	2.66054e-06	0.009298	0.480825
ENSG00000001561.6;chr6:46771124-46773502	0.00222388	0	-1	-0.967232	0	-1	1.55686e-06	0.00231	0.0887999
ENSG00000001561.6;chr6:46919448-46919791	0.00332737	0	-1	-0.980511	0	-1	1.26642e-06	0.006138	0
ENSG00000001561.6;chr6:46919805-46923593	0.00327833	0	-1	-0.851703	0	-1	1.2631e-06	0.010346	0.0963293
ENSG00000001561.6;chr6:46170034-46171580	0.0826603	0	-1	-0.980868	0	-5.53254e-09	2.45014e-05	0	0.0379243
ENSG00000001617.11;chr3:49198588-49200391	0.00271217	0	-1	-0.970304	0	-1	1.04651e-06	0	0.209345
ENSG00000001617.11;chr3:49400375-49400921	0.00222639	0	-1	-0.581217	0	-1	1.32556e-06	0.000791	0
ENSG00000001617.11;chr3:49461569-49463062	0.00335391	0	-1	-0.573333	0	-1	1.44356e-06	0.001196	0.335421
ENSG00000001617.11;chr3:49498773-49499027	0.00351549	0	-1	-0.925628	0	-1	1.52405e-06	0.000932	0.218581
ENSG00000001617.11;chr3:49698780-49699313	0.00372705	0	-1	-0.893938	0	-1	2.19299e-06	0.001132	0.186727
ENSG00000001617.11;chr3:49722880-49725135	0.00495571	0	-1	-0.636605	0	-1	2.31998e-06	0	0.0506627
ENSG00000001617.11;chr3:49775075-49775503	0.0531472	0	-1	-0.967697	0	-1	2.63327e-06	0.000987	0
ENSG00000001617.11;chr3:50236322-50238861	0.0748811	0	-0.378655	-0.939945	0	-1	1.21144e-05	0.021132	0
ENSG00000001617.11;chr3:50278153-50280298	0.0941367	0	-1	-0.831989	0	-1	8.05279e-06	0	0.344285
ENSG00000001617.11;chr3:50630131-50630448	0.00668531	0	-1	-0.734798	0	-1	2.10418e-06	0.001077	0.0704426
ENSG00000001617.11;chr3:50648151-50650538	0.00369241	0	-1	-0.973114	0	-1	2.02306e-06	0.002975	0.342487
ENSG00000001617.11;chr3:50662418-50663903	0.00485668	0	-1	-0.970636	0	-1	1.96806e-06	0.000635	0.025787
ENSG00000001617.11;chr3:50592210-50593913	0.00414749	0	-1	-0.856673	0	-1	2.28302e-06	0.002779	0.196669
ENSG00000001626.14;chr7:116573609-116574982	0.00334476	0	-1	-0.984242	0	-1	1.12172e-06	0.009324	0.225876
ENSG00000001626.14;chr7:117165736-117166328	0.00458493	0	-1	-0.959953	0	-1	3.33609e-06	0.004739	0.012445
ENSG00000001626.14;chr7:117771556-117771991	0.019135	0	-1	-0.924999	0	-1	3.26809e-06	0.003691	0.0665442
ENSG00000001626.14;chr7:118213919-118215093	0.00559457	0	-1	-0.792826	0	-1	1.33561e-06	0	0
ENSG00000001629.9;chr7:91330344-91332002	0.0704974	0	-1	-0.643663	0	-1	1.09282e-06	0.001967	0.0757977
ENSG00000001629.9;chr7:92042000-92044793	0.110038	1.87269	-1	-0.865836	0	-1	4.93005e-06	0.017453	0.287878
ENSG00000001629.9;chr7:92060799-92061455	0.0288438	0	-1	-0.831084	0	-1	5.40228e-06	0.006775	0
ENSG00000001629.9;chr7:92253443-92253888	0.0425825	0	-1	-0.355442	0	-1	0.000134562	0.052167	0.0185809
ENSG00000001629.9;chr7:92622667-92623303	0.00248382	0	-1	-0.983459	0	-1	2.65427e-06	0.003013	0.206481
ENSG00000001631.15;chr7:91330344-91332002	0.00612046	0	-0.987362	-0.985818	0	-1	1.0929e-06	0.001967	0.0755072
ENSG00000001631.15;chr7:92042000-92044793	0.0301019	0	-1	-0.89159	0	-1	4.93171e-06	0.017453	0.311903
ENSG00000001631.15;chr7:92060799-92061455	0.00696529	0	-1	-0.88853	0	-1	5.40427e-06	0.006775	0
ENSG00000001631.15;chr7:92253443-92253888	0.00422465	0	-0.998195	-0.615964	0	-1	0.000133342	0.052167	0.016071
ENSG00000001631.15;chr7:92622667-92623303	0.00234931	0	-1	-0.702499	0	-1	2.65379e-06	0.003013	0.214411
ENSG00000002016.17;chr12:538804-539362	0.00528163	0	-1	-0.990811	0	-1	2.21744e-06	0.001293	0.245269
ENSG00000002016.17;chr12:578388-579522	0.00646125	0	-1	-0.681098	0	-1	2.43251e-06	0.00395	0.291595
ENSG00000002016.17;chr12:609861-611186	0.00591046	0	-1	-0.796337	0	-1	2.63484e-06	0.003623	0.376596
ENSG00000002016.17;chr12:645501-647542	0.00429766	0	-1	-0.782655	0	-1	2.91094e-06	0.00792	0.446806
ENSG00000002016.17;chr12:857700-858113	0.0927015	0	-0.322025	-0.959645	0	-4.75255e-09	7.56736e-06	0.0021	0.0726095
ENSG00000002016.17;chr12:942102-944147	0.00569071	0	-0.409014	-0.874446	0.00506329	-3.50814e-22	2.1309e-05	0.005111	0.0746076
ENSG00000002016.17;chr12:1082654-1084666	0.00638231	0	-1	-0.964682	0	-1	1.0683e-05	0.004704	0.465881
ENSG00000002016.17;chr12:1219600-1220305	0.00583407	0	-1	-0.661385	0	-1	4.34973e-06	0.002719	0.316143
ENSG00000002016.17;chr12:1611513-1612997	0.00491876	0	-1	-0.855903	0	-1	1.6072e-06	0.001344	0.152091
ENSG00000002016.17;chr12:1658510-1661126	0.00312328	0	-1	-0.876968	0	-1	1.49306e-06	0.007544	0.427027
ENSG00000002330.13;chr11:64150295-64151703	0.0189213	0	-1	-0.998891	0	-1	7.48111e-06	0.002533	0.214522
ENSG00000002330.13;chr11:64156273-64158269	0.0130568	0	-1	-0.960101	0	-1	7.84942e-06	0.001284	0.0953176
ENSG00000002330.13;chr11:64341940-64342896	0.0478974	0	-1	-0.449088	5.79643e-05	-1	1.73163e-05	0.004262	0.335171
ENSG00000002330.13;chr11:64723165-64724182	0.00335198	0	-1	-0.946594	0	-1	2.27788e-06	0	0
ENSG00000002330.13;chr11:64792907-64794690	0.0032465	0	-0.385133	-0.935499	0	-1	1.96414e-06	0.000862	0.162781
ENSG00000002330.13;chr11:64876388-64878595	0.00249423	0	-1	-0.754201	0	-1	1.68685e-06	0.003173	0
ENSG00000002330.13;chr11:65117921-65118165	0.00291306	0	-1	-0.980511	0	-1	1.19994e-06	0	0
ENSG00000002330.13;chr11:63503799-63504523	0.00283989	0	-1	-0.701797	0	-1	1.28122e-06	0.000615	0
ENSG00000002549.12;chr4:16652940-16654202	0.00367212	0	-1	-0.861934	0	-1	1.0827e-06	0.003302	0.0853592
ENSG00000002549.12;chr4:16757430-16757852	0.00647277	0	-1	-0.910916	0	-1	1.22018e-06	0.002737	0
ENSG00000002549.12;chr4:16862098-16862348	0.00408972	0	-1	-0.868946	0	-1	1.39866e-06	0.005069	0
ENSG00000002549.12;chr4:17058582-17059903	0.00551731	0	-1	-0.45579	0	-1	1.93069e-06	0.004131	0.195069
ENSG00000002549.12;chr4:17166341-17169243	0.00671813	0	-1	-0.867972	0	-1	2.4426e-06	0.008073	0.161771
ENSG00000002549.12;chr4:17276954-17277666	0.00282542	0	-1	-0.971727	0	-1	3.33464e-06	0.003718	0.0578158
ENSG00000002549.12;chr4:17576532-17581175	0.815396	7.29156	-0.0101662	-0.21647	0	-7.08603e-05	0.000601866	0	0.120024
ENSG00000002587.9;chr4:12230837-12232183	0.00578769	0	-1	-0.904485	0	-1	1.24728e-06	0.0159	0.0122006
ENSG00000002587.9;chr4:12239071-12241230	0.00608322	0	-1	-0.903655	0	-1	1.23398e-06	0.023252	0.0915009
ENSG00000002726.20;chr7:150449021-150452504	0.0246587	0	-1	-0.999512	0	-1	2.67477e-06	0	0.279889
ENSG00000002726.20;chr7:150473648-150473965	0.0206382	0	-1	-0.582918	0	-1	2.85046e-06	0.003121	0.0125868
ENSG00000002726.20;chr7:150478027-150478255	0.0105399	0	-1	-0.569375	0	-1	2.88612e-06	0.002248	0
ENSG00000002726.20;chr7:150603939-150604822	0.0357684	0	-1	-0.933265	0	-1	4.54037e-06	0.003141	0
ENSG00000002726.20;chr7:150823224-150825114	0.167131	1.45118	-1	-0.560041	0.008	-3.41531e-48	0.00218341	0	0.26107
ENSG00000002726.20;chr7:150954144-150955817	0.0759148	0	-1	-0.927287	0	-1	7.67145e-06	0.007485	0.234088
ENSG00000002726.20;chr7:151256614-151257030	0.00401619	0	-1	-0.99117	0	-1	2.31377e-06	0.001024	0.0396611
ENSG00000002726.20;chr7:151610161-151610548	0.00643399	0	-1	-0.852787	0	-1	1.27271e-06	0.000728	0.0123209
ENSG00000002726.20;chr7:151656816-151658059	0.0155397	0	-0.883933	-0.955026	0	-1	1.20075e-06	0.00219	0.0397029
ENSG00000002726.20;chr7:151695202-151697102	0.0111689	0	-1	-0.963628	0	-1	1.14741e-06	0.005712	0.348608
ENSG00000002726.20;chr7:151711179-151713148	0.060252	0	-1	-0.964954	0	-1	1.12671e-06	0.003891	0.250553
ENSG00000002726.20;chr7:151716729-151717256	0.0131911	0	-1	-0.885116	0	-1	1.12062e-06	0.003111	0.191534
ENSG00000002726.20;chr7:151721887-151723415	0.0114122	0	-1	-0.985934	0	-1	1.11356e-06	0.004994	0.339523
ENSG00000002726.20;chr7:149880394-149882062	0.00754059	0	-1	-0.953586	0	-1	1.06e-06	0.001435	0.118966
ENSG00000002726.20;chr7:150322614-150324033	0.0058005	0	-1	-0.990698	0	-1	1.9948e-06	0	0
ENSG00000002822.15;chr7:1454121-1455738	0.00288956	0	-1	-0.950931	0	-1	1.28483e-06	0.002522	0.1865
ENSG00000002822.15;chr7:1459779-1461716	0.00291523	0	-1	-0.998971	0	-1	1.29451e-06	0	0
ENSG00000002822.15;chr7:1895140-1896509	0.0088383	0	-0.918857	-0.574028	0	-1	2.96368e-06	0.00383	0.0560598
ENSG00000002822.15;chr7:1913707-1914269	0.00962451	0	-1	-0.985029	0	-1	3.13229e-06	0.001846	0.263377
ENSG00000002822.15;chr7:1940778-1941449	0.00636931	0	-1	-0.838542	0	-1	3.42314e-06	0.001926	0.0163492
ENSG00000002822.15;chr7:2024045-2024585	0.0636972	0	-1	-0.899194	3.17591e-05	-1	4.78634e-06	0.0029	0.0147558
ENSG00000002822.15;chr7:2150855-2151706	0.0353847	0	-1	-0.976548	0	-1	1.22007e-05	0.002973	0.257945
ENSG00000002822.15;chr7:2163029-2164475	0.0769504	0	-1	-0.995445	0	-1	1.43904e-05	0.003798	0.215581
ENSG00000002822.15;chr7:2471328-2471882	0.00469807	0	-1	-0.995181	0	-1	4.1953e-06	0.002112	0.241549
ENSG00000002822.15;chr7:2712852-2714160	0.00451328	0	-1	-0.971727	3.51914e-05	-1	2.08219e-06	0.001803	0.285019
ENSG00000002822.15;chr7:2787460-2788080	0.0078099	0	-1	-0.484222	0	-1	1.80334e-06	0.001387	0.0924295
ENSG00000002822.15;chr7:2804847-2806352	0.00527932	0	-1	-0.603268	0	-1	1.74716e-06	0.00704	0.273109
ENSG00000002822.15;chr7:2822400-2823849	0.0056281	0	-1	-0.888234	0	-1	1.69526e-06	0.003263	0.303883
ENSG00000002822.15;chr7:2870290-2871293	0.00417149	0	-1	-0.590699	0	-1	1.56851e-06	0.001253	0.0265807
ENSG00000002822.15;chr7:3181605-3182118	0.00952712	0	-0.736846	-0.942633	0	-1	1.05416e-06	0.000826	0.105308
ENSG00000002822.15;chr7:3013772-3014788	0.0077805	0	-1	-0.940475	0	-1	1.28035e-06	0.000744	0
ENSG00000002919.14;chr17:47245016-47245544	0.00444359	0	-1	-0.962125	0	-1	1.1654e-06	0.001001	0.134501
ENSG00000002919.14;chr17:47323034-47325005	0.0420866	0	-0.676261	-0.940757	0	-1	1.28314e-06	0	0
ENSG00000002919.14;chr17:47684892-47685573	0.00282489	0	-1	-0.357131	0	-1	2.39163e-06	0.001224	0.0135055
ENSG00000002919.14;chr17:48547152-48547357	0.0215031	0	-0.946877	-0.946076	0	-1	2.25277e-06	0.003395	0
ENSG00000002919.14;chr17:48907448-48909633	0.00418458	0	-1	-0.902085	0	-1	1.24195e-06	0	0.0229643
ENSG00000002933.7;chr7:150449021-150452504	0.00891262	0	-1	-0.958928	0	-1	2.85901e-06	0	0.30987
ENSG00000002933.7;chr7:150473648-150473965	0.0076179	0	-1	-0.881103	0	-1	3.06065e-06	0.002832	0.0141517
ENSG00000002933.7;chr7:150478027-150478255	0.00447165	0	-1	-0.971727	0	-1	3.1018e-06	0.002631	0
ENSG00000002933.7;chr7:150603939-150604822	0.0357623	0	-1	-0.929719	0	-1	5.09805e-06	0.002686	0
ENSG00000002933.7;chr7:150823224-150825114	0.27928	2.80556	-0.412426	-0.0962886	0.00179856	-6.77906e-21	4.23101e-05	0	0.364864
ENSG00000002933.7;chr7:150954144-150955817	0.0716808	0	-1	-0.951923	0	-1	6.47473e-06	0.005389	0.278659
ENSG00000002933.7;chr7:151256614-151257030	0.00390924	0	-1	-0.792259	0	-1	2.1916e-06	0.00139	0.0414766
ENSG00000002933.7;chr7:151610161-151610548	0.00440398	0	-1	-0.987532	0	-1	1.23484e-06	0.000645	0.0114681
ENSG00000002933.7;chr7:151656816-151658059	0.0107583	0	-1	-0.874168	0	-1	1.16699e-06	0.002217	0.0414565
ENSG00000002933.7;chr7:151695202-151697102	0.00567438	0	-1	-0.986688	0	-1	1.11655e-06	0.004555	0.300461
ENSG00000002933.7;chr7:151711179-151713148	0.0568747	0	-1	-0.974988	0	-1	1.09694e-06	0.003314	0.224175
ENSG00000002933.7;chr7:151716729-151717256	0.00629009	0	-1	-0.976206	0	-1	1.09116e-06	0.003066	0.182729
ENSG00000002933.7;chr7:151721887-151723415	0.0052854	0	-1	-0.985626	0	-1	1.08446e-06	0.004586	0.349128
ENSG00000002933.7;chr7:149880394-149882062	0.0207471	0	-1	-0.91111	0	-1	1.08778e-06	0.001258	0.131346
ENSG00000002933.7;chr7:150322614-150324033	0.0110449	0	-1	-0.952901	0	-1	2.09551e-06	0	0
ENSG00000003147.17;chr7:7709045-7709438	0.00953906	0	-1	-0.892995	0	-1	1.80722e-06	0.003328	0.026208
ENSG00000003147.17;chr7:8260338-8262962	0.00522884	0	-1	-0.951923	4.69925e-05	-1	0.00107643	0	0.328776
ENSG00000003249.13;chr16:89257373-89258092	0.0720205	0	-1	-0.951375	0	-1	1.3118e-06	0.001152	0
ENSG00000003249.13;chr16:89292974-89293266	0.0684328	0	-0.35587	-0.99197	0	-1.9516e-08	1.37566e-06	0.001365	0.0401853
ENSG00000003249.13;chr16:89382443-89383742	0.0811252	0	-1	-0.515237	0	-1	1.56998e-06	0.002897	0.333903
ENSG00000003249.13;chr16:89442164-89444640	0.0741533	0	-0.85328	-0.971741	0	-1	1.73418e-06	0.003348	0.482221
ENSG00000003249.13;chr16:89446525-89447064	0.0819365	0	-0.965579	-0.880081	0	-1	1.74444e-06	0.00197	0.442782
ENSG00000003249.13;chr16:89523172-89526343	0.077412	0	-1	-0.960101	0	-1	2.01904e-06	0.005733	0.218357
ENSG00000003249.13;chr16:89827065-89828306	0.0764328	0	-0.985532	-0.726502	0	-1.30527e-07	5.19865e-06	0.007542	0.189775
ENSG00000003249.13;chr16:89949198-89949612	0.0793205	0	-1	-0.96842	0	-1	1.41567e-05	0.007784	0
ENSG00000003249.13;chr16:90081990-90082947	0.0801123	0	-0.541045	-0.802092	2.62615e-05	-0.000105347	1.60191e-05	0.021967	0
ENSG00000003249.13;chr16:89372744-89374865	0.0688214	0	-1	-0.828611	0	-0.000115034	1.54742e-06	0.003226	0.25882
ENSG00000003400.14;chr2:200677378-200679805	0.0100896	0	-1	-0.839476	0	-1	1.98299e-06	0.001159	0.0885155
ENSG00000003400.14;chr2:201149973-201150250	0.0115703	0	-1	-0.983278	0	-1	3.05162e-05	0.0049	0.115404
ENSG00000003400.14;chr2:201232866-201234477	0.0433199	0	-1	-0.742161	3.0782e-05	-1	1.96887e-05	0	0
ENSG00000003400.14;chr2:201389378-201390061	0.00341595	0	-1	-0.986664	0	-1	4.83469e-06	0.002333	0
ENSG00000003400.14;chr2:201402634-201404108	0.0044469	0	-1	-0.916143	0	-1	4.53535e-06	0.006525	0.246912
ENSG00000003400.14;chr2:201405548-201407616	0.00460596	0	-1	-0.920121	0	-1	4.47025e-06	0.009295	0.296096
ENSG00000003400.14;chr2:201761334-201762113	0.00439071	0	-1	-0.924898	0	-1	1.72759e-06	0.001315	0.0247313
ENSG00000003400.14;chr2:201779822-201781823	0.00523539	0	-1	-0.324095	0	-1	1.6724e-06	0	0
ENSG00000003400.14;chr2:201146328-201146597	0.00962433	0	-1	-0.962218	0	-1	2.74586e-05	0.004087	0
ENSG00000003402.19;chr2:200677378-200679805	0.00774462	0	-1	-0.962903	0	-1	2.28565e-06	0.000687	0.0939848
ENSG00000003402.19;chr2:201149973-201150250	0.00675796	0	-0.982885	-0.905569	0	-1	2.94053e-05	0.006411	0.134953
ENSG00000003402.19;chr2:201232866-201234477	0.00467329	0	-1	-0.890272	0	-1	8.50575e-06	0	0
ENSG00000003402.19;chr2:201389378-201390061	0.00214879	0	-1	-0.831989	0	-1	3.65476e-06	0.000977	0
ENSG00000003402.19;chr2:201402634-201404108	0.00393013	0	-1	-0.851575	0	-1	3.48108e-06	0.002289	0.232529
ENSG00000003402.19;chr2:201405548-201407616	0.0039186	0	-1	-0.875505	0	-1	3.4426e-06	0.004683	0.298021
ENSG00000003402.19;chr2:201761334-201762113	0.00483908	0	-1	-0.93396	0	-1	1.5489e-06	0.000756	0.024522
ENSG00000003402.19;chr2:201779822-201781823	0.00554631	0	-1	-0.615964	0	-1	1.5044e-06	0	0
ENSG00000003402.19;chr2:201146328-201146597	0.0132115	0	-1	-0.952487	0	-1	3.29397e-05	0.005347	0
ENSG00000003436.15;chr2:186604445-186605694	0.00203038	0	-1	-0.848892	0	-1	1.04092e-06	0.019112	0.260488
ENSG00000003436.15;chr2:187423778-187424886	0.452588	19.3221	-1	-0.582918	0	-1.55058e-07	7.07074e-06	0.012592	0.0143423
ENSG00000003436.15;chr2:187501624-187503402	0.101056	2.37171	-1	-0.756944	2.25693e-05	-1	1.5811e-05	0.026769	0.0157427
ENSG00000003436.15;chr2:187504921-187505216	0.084574	0	-0.262494	-0.754226	2.39507e-05	-2.61399e-11	1.64768e-05	0.020691	0.019581
ENSG00000003436.15;chr2:187550016-187550631	0.42516	15.6033	-0.119358	-0.228947	0.000356316	-7.222e-26	6.47815e-05	0.095767	0
ENSG00000003436.15;chr2:188290911-188294474	0.0179736	0	-0.862834	-0.957184	0	-1	1.37564e-06	0	0.182385
ENSG00000003436.15;chr2:188526762-188528159	0.00249603	0	-1	-0.870915	0	-1	1.03982e-06	0.00917	0.233574
ENSG00000003436.15;chr2:188332933-188335103	0.0205627	0	-1	-0.861194	0	-1	1.30165e-06	0.013015	0.153737
ENSG00000003509.15;chr2:36354991-36355453	0.00469249	0	-1	-0.974783	0	-1	1.14091e-06	0	0
ENSG00000003509.15;chr2:36409431-36409636	0.00597839	0	-1	-0.992039	0	-1	1.21628e-06	0.002547	0
ENSG00000003509.15;chr2:36422319-36424243	0.00999509	0	-1	-0.936782	0	-1	1.23696e-06	0.001742	0.190668
ENSG00000003509.15;chr2:36477237-36479290	0.00635714	0	-1	-0.978557	0	-1	1.32723e-06	0.002397	0.186887
ENSG00000003509.15;chr2:36597323-36598847	0.00530504	0	-0.934231	-0.879697	0	-1	1.57821e-06	0.004563	0
ENSG00000003509.15;chr2:37230588-37232549	0.0631186	0	-1	-0.951416	0	-1	0.00687285	0	0
ENSG00000003509.15;chr2:37641833-37642035	0.00576862	0	-1	-0.933265	0	-1	2.43772e-06	0.002012	0.169672
ENSG00000003509.15;chr2:37665176-37665500	0.00461803	0	-1	-0.976592	0	-1	2.30615e-06	0.00603	0.276596
ENSG00000003509.15;chr2:37734802-37735615	0.00855972	0	-1	-0.446631	0	-1	1.98612e-06	0.002226	0.261613
ENSG00000003509.15;chr2:37850879-37852368	0.0107416	0	-1	-0.99811	0	-1	1.61314e-06	0.003204	0.159001
ENSG00000003509.15;chr2:38098045-38099423	0.00725546	0	-1	-0.661336	0	-1	1.15338e-06	0.004359	0.214826
ENSG00000003509.15;chr2:38189986-38190657	0.00556617	0	-1	-0.96321	0	-1	1.04318e-06	0.002303	0.0323723
ENSG00000003509.15;chr2:36388431-36390104	0.00653744	0	-1	-0.945571	0	-1	1.18702e-06	0.002235	0.321035
ENSG00000003989.17;chr8:16603537-16604891	0.00799797	0	-1	-0.93409	0	-1	1.11998e-06	0.00277	0
ENSG00000003989.17;chr8:17157257-17158064	0.126947	13.7082	-0.75498	-0.676507	0	-1	2.94614e-06	0.003108	0
ENSG00000003989.17;chr8:17158314-17159526	0.0328341	0	-1	-0.989971	0	-1	2.95711e-06	0.00287	0.235348
ENSG00000003989.17;chr8:17159807-17160246	0.0150501	0	-0.994203	-0.9872	0	-1	2.96682e-06	0.002094	0.280835
ENSG00000003989.17;chr8:17162505-17164266	0.0953286	0	-0.118409	-0.749087	0	-1	2.99668e-06	0.002609	0.248471
ENSG00000003989.17;chr8:17183902-17184984	0.0271136	0	-1	-0.918514	0	-1	3.19852e-06	0.001522	0.341831
ENSG00000003989.17;chr8:17360062-17361607	0.160605	2.19128	-1	-0.352647	8.17294e-05	-8.14986e-06	7.33926e-06	0.010922	0.473157
ENSG00000003989.17;chr8:17471743-17472784	0.0977291	0	-0.733243	-0.867946	2.50755e-05	-1	4.02828e-05	0.006847	0
ENSG00000003989.17;chr8:17607814-17609425	0.0106213	0	-0.131792	-0.932854	0	-1	8.96608e-06	0.013577	0.452685
ENSG00000003989.17;chr8:17610408-17610972	0.0585596	0	-1	-0.881795	0	-1	8.80266e-06	0.016443	0.375429
ENSG00000003989.17;chr8:17618651-17620377	0.0361166	0	-1	-0.982374	0	-1	8.1682e-06	0.00628	0.280359
ENSG00000003989.17;chr8:17647745-17650020	0.00892835	0	-1	-0.994115	0	-1	6.58785e-06	0.005655	0.174063
ENSG00000003989.17;chr8:17949617-17950195	0.00868813	0	-1	-0.938222	0	-1	2.20839e-06	0.00125	0
ENSG00000004139.13;chr17:28057565-28058972	0.00174216	0	-1	-0.980987	0	-1	3.25895e-06	0.002458	0.0352872
ENSG00000004139.13;chr17:28570696-28572670	0.00202102	0	-1	-0.969754	0	-1	4.84104e-06	0	0.300444
ENSG00000004139.13;chr17:28574897-28575522	0.00164851	0	-1	-0.982711	0	-1	4.75979e-06	0.006287	0.257644
ENSG00000004139.13;chr17:28576615-28577576	0.00131955	0	-1	-0.974188	0	-1	4.71744e-06	0	0.204652
ENSG00000004139.13;chr17:28885029-28885592	0.00382682	0	-1	-0.97102	0	-1	1.92236e-06	0.00167	0.036554
ENSG00000004139.13;chr17:28902028-28902712	0.0042218	0	-1	-0.693666	0	-1	1.86132e-06	0	0
ENSG00000004468.12;chr4:15001076-15002348	0.00383925	0	-1	-0.806725	0	-1	1.28773e-06	0	0
ENSG00000004468.12;chr4:15488235-15489759	0.00979194	0	-1	-0.9627	0	-1	3.45688e-06	0.006044	0.0481768
ENSG00000004468.12;chr4:15587851-15588528	0.00392262	0	-1	-0.867724	0	-1	5.26079e-06	0.003578	0.0268929
ENSG00000004468.12;chr4:15665442-15666915	0.0736992	0	-1	-0.807314	0	-1	8.92089e-06	0.010131	0.0519647
ENSG00000004468.12;chr4:15808762-15810407	0.0641065	0	-1	-0.997171	0	-2.12298e-14	3.19392e-05	0.012282	0
ENSG00000004468.12;chr4:15854718-15857388	0.0672816	0	-1	-0.938467	0	-1	1.28571e-05	0.010087	0.0239313
ENSG00000004468.12;chr4:16225428-16226094	0.00473196	0	-1	-0.642536	0	-1	2.23471e-06	0.019424	0
ENSG00000004468.12;chr4:16652940-16654202	0.00301313	0	-1	-0.925663	0	-1	1.14247e-06	0.002082	0.08807
ENSG00000004468.12;chr4:16757430-16757852	0.0037029	0	-0.550552	-0.963976	0	-1	1.02107e-06	0.001828	0
ENSG00000004468.12;chr4:15777743-15780346	0.0913621	0	-0.063814	-0.497723	0	-1.0721e-11	0.00129955	0	0.0727465
ENSG00000004468.12;chr4:16203561-16204185	0.00638248	0	-0.377082	-0.962848	0	-1	2.34964e-06	0.002927	0.0141719
ENSG00000004534.14;chr3:48945831-48946321	0.0189869	0	-0.140112	-0.974783	0	-0.000255879	1.00611e-06	0.00209	0.0931696
ENSG00000004534.14;chr3:48948180-48950753	0.0192751	0	-1	-0.796337	0	-1	1.00955e-06	0.004922	0.21314
ENSG00000004534.14;chr3:49103608-49105837	0.037868	0	-1	-0.889783	0	-6.78269e-05	1.1972e-06	0	0
ENSG00000004534.14;chr3:49198588-49200391	0.0659726	0	-1	-0.918134	0	-0.000182801	1.35041e-06	0	0.218709
ENSG00000004534.14;chr3:49400375-49400921	0.0689345	0	-1	-0.959889	0	-3.61033e-10	1.85405e-06	0.001107	0
ENSG00000004534.14;chr3:49461569-49463062	0.121549	2.40136	-0.913996	-0.493887	0	-0.000408691	2.0934e-06	0.001934	0.338956
ENSG00000004534.14;chr3:49498773-49499027	0.196799	3.93928	-0.805922	-0.540736	0	-1.00497e-09	2.26702e-06	0.00123	0.23357
ENSG00000004534.14;chr3:49698780-49699313	0.0735297	0	-1	-0.945571	0	-4.22043e-23	4.15006e-06	0.001556	0.176722
ENSG00000004534.14;chr3:49722880-49725135	0.0751499	0	-2.05682e-06	-0.796873	0	-8.51189e-25	4.62964e-06	0	0.0526801
ENSG00000004534.14;chr3:49775075-49775503	0.0731424	0	-0.022013	-0.951995	0	-8.51189e-25	6.07098e-06	0.002411	0
ENSG00000004534.14;chr3:50236322-50238861	0.069146	0	-0.000546186	-0.966526	0	-1	3.36039e-06	0.012181	0
ENSG00000004534.14;chr3:50278153-50280298	0.0857836	0	-1	-0.845181	0	-8.85016e-05	2.94795e-06	0	0.345722
ENSG00000004534.14;chr3:50630131-50630448	0.0633053	0	-1	-0.910522	0	-1	1.44868e-06	0.001305	0.0667818
ENSG00000004534.14;chr3:50648151-50650538	0.0353875	0	-1	-0.845914	0	-1	1.40977e-06	0.003329	0.344196
ENSG00000004534.14;chr3:50662418-50663903	0.0373458	0	-1	-0.99197	0	-1	1.38283e-06	0.000594	0.0255108
ENSG00000004534.14;chr3:50592210-50593913	0.0355042	0	-1	-0.839217	0	-0.000278803	1.53127e-06	0.002341	0.216299
ENSG00000004660.14;chr17:3529671-3531790	0.025545	0	-1	-0.955126	0	-1	2.76004e-06	0.002122	0.328578
ENSG00000004660.14;chr17:3722701-3724263	0.00485283	0	-1	-0.987496	0	-1	5.89755e-06	0	0
ENSG00000004660.14;chr17:3818273-3819707	0.018017	0	-1	-0.99078	0	-1	1.35037e-05	0.00605	0.0421133
ENSG00000004660.14;chr17:3886945-3889282	0.0401857	0	-1	-0.997653	0.000490316	-1	0.000202819	0.074983	0.596894
ENSG00000004660.14;chr17:4001963-4003447	0.00805341	0	-1	-0.938428	0	-1	9.11901e-06	0.005579	0.0670696
ENSG00000004660.14;chr17:4162431-4163972	0.0531412	0	-1	-0.889669	0	-1	3.70154e-06	0.003011	0.36041
ENSG00000004660.14;chr17:4164134-4164763	0.00948436	0	-1	-0.639566	0	-1	3.68454e-06	0.001873	0.0703659
ENSG00000004660.14;chr17:4204692-4204922	0.00508483	0	-1	-0.868946	0	-1	3.20756e-06	0.002636	0.187838
ENSG00000004660.14;chr17:4213590-4216123	0.00461361	0	-1	-0.967591	0	-1	3.1074e-06	0.007384	0.300061
ENSG00000004660.14;chr17:4250661-4251951	0.0039104	0	-1	-0.979771	0	-1	2.79125e-06	0.001655	0.0570999
ENSG00000004660.14;chr17:4313119-4314510	0.00169021	0	-1	-0.999499	0	-1	2.37659e-06	0.005377	0.187554
ENSG00000004660.14;chr17:4508919-4510949	0.00698466	0	-1	-0.839789	0	-1	1.62103e-06	0.002494	0.223259
ENSG00000004660.14;chr17:4719437-4722287	0.013286	0	-1	-0.926692	0	-1	1.20799e-06	0.002011	0.207532
ENSG00000004660.14;chr17:4242870-4244421	0.00223904	0	-1	-0.990328	0	-1	2.85224e-06	0.001483	0.0402301
ENSG00000004777.18;chr19:34994282-34995501	0.0110315	0	-1	-0.963497	0	-1	1.28264e-06	0	0.160881
ENSG00000004777.18;chr19:34999012-35000311	0.00724051	0	-1	-0.700688	0	-1	1.29054e-06	0.015045	0.358676
ENSG00000004777.18;chr19:35420456-35420925	0.00486921	0	-1	-0.933265	0	-1	2.82612e-06	0.001334	0.0491534
ENSG00000004777.18;chr19:35898308-35901211	0.00722522	0	-1	-0.971741	0	-1	7.98547e-06	0	0
ENSG00000004777.18;chr19:35909631-35910047	0.00620443	0	-1	-0.888234	0	-1	7.3906e-06	0.00583	0.209508
ENSG00000004777.18;chr19:36331008-36332572	0.00270203	0	-1	-0.898854	0	-1	1.7945e-06	0	0
ENSG00000004779.9;chr16:23074012-23075779	0.0113592	0	-0.869925	-0.924999	0	-1	1.91769e-06	0.006876	0.145619
ENSG00000004779.9;chr16:23081709-23083434	0.0174783	0	-0.735307	-0.829841	0	-1	1.94634e-06	0.004855	0.0310775
ENSG00000004779.9;chr16:23121215-23121515	0.0060187	0	-1	-0.969754	0	-1	2.1053e-06	0.006001	0.330815
ENSG00000004779.9;chr16:23584342-23585282	0.2972	5.40083	-0.000209161	-0.627034	3.7522e-05	-1.78943e-13	8.66251e-05	0.04822	0.178193
ENSG00000004779.9;chr16:23588852-23589231	0.14244	4.04788	-0.000875872	-0.198408	4.46e-05	-1.78943e-13	0.000136715	0.042507	0
ENSG00000004779.9;chr16:23594350-23596867	0.295268	11.914	-0.00617908	-0.00381315	6.30736e-05	-1.78943e-13	0.00133779	0	0.26272
ENSG00000004779.9;chr16:24570908-24572936	0.00418339	0	-1	-0.990362	0	-1	1.02505e-06	0.002699	0
ENSG00000004779.9;chr16:23508641-23511075	0.0822095	0	-1	-0.970832	0	-4.11379e-06	1.1561e-05	0.012135	0
ENSG00000004897.11;chr17:46191197-46191478	0.00300725	0	-1	-0.712769	0	-1	1.00192e-06	0.007348	0
ENSG00000004897.11;chr17:46191550-46193460	0.00605361	0	-1	-0.98146	0	-1	1.00309e-06	0	0
ENSG00000004897.11;chr17:46210820-46212021	0.00284811	0	-1	-0.831084	0	-1	1.02249e-06	0.001904	0.0947526
ENSG00000004897.11;chr17:46225166-46226320	0.010684	0	-1	-0.982574	0	-1	1.03769e-06	0	0
ENSG00000004897.11;chr17:46259697-46260081	0.00459706	0	-1	-0.884811	0	-1	1.07581e-06	0.000906	0
ENSG00000004897.11;chr17:46770649-46771437	0.00898055	0	-1	-0.974026	0	-1	2.39018e-06	0.000936	0.239833
ENSG00000004897.11;chr17:47245016-47245544	0.0673203	0	-1	-0.952289	0	-1	1.79025e-05	0.004229	0.159725
ENSG00000004897.11;chr17:47323034-47325005	0.0125559	0	-1	-0.910588	0	-1	7.42956e-06	0	0
ENSG00000004897.11;chr17:47684892-47685573	0.00459485	0	-1	-0.83008	0	-1	2.0169e-06	0.00171	0.0131056
ENSG00000005075.15;chr7:101846316-101847058	0.00300026	0	-1	-0.749373	0	-1	1.58173e-06	0.002013	0
ENSG00000005075.15;chr7:101870439-101870892	0.00385071	0	-1	-0.902713	0	-1	1.64408e-06	0.003718	0.204157
ENSG00000005075.15;chr7:101880930-101884063	0.00291571	0	-1	-0.845181	0	-1	1.6767e-06	0.01246	0.55908
ENSG00000005075.15;chr7:101884844-101885240	0.00389154	0	-1	-0.697591	0	-1	1.68388e-06	0.006823	0.398128
ENSG00000005075.15;chr7:102023568-102025781	0.0056489	0	-1	-0.947958	0	-1	2.20152e-06	0.008422	0.299138
ENSG00000005075.15;chr7:102044687-102046034	0.00410038	0	-1	-0.954968	0	-1	2.30656e-06	0.006174	0.425896
ENSG00000005075.15;chr7:102118123-102120156	0.00687162	0	-1	-0.91916	0	-1	2.77957e-06	0.003509	0.0411882
ENSG00000005075.15;chr7:102362986-102364881	0.0796108	0	-1	-0.857231	0	-1	8.69766e-06	0	0
ENSG00000005075.15;chr7:102671439-102671997	0.0183805	0	-0.282411	-0.943726	0	-1	5.18643e-06	0	0
ENSG00000005075.15;chr7:103279370-103281261	0.00524409	0	-1	-0.818963	0	-1	1.2478e-06	0	0
ENSG00000005102.12;chr17:42920077-42920961	0.00292897	0	-0.825693	-0.547907	0	-1	1.34874e-06	0.000832	0.0234067
ENSG00000005102.12;chr17:43029282-43030589	0.0293475	0	-1	-0.990362	0	-1	1.58223e-06	0.000827	0.0125867
ENSG00000005102.12;chr17:43129128-43130102	0.00531255	0	-1	-0.760549	0	-1	1.8785e-06	0.001826	0.146269
ENSG00000005102.12;chr17:43322374-43323827	0.00362717	0	-1	-0.982285	0	-1	2.95113e-06	0.008859	0.224306
ENSG00000005102.12;chr17:43359794-43362493	0.0145824	0	-0.820074	-0.997785	0	-1	3.32435e-06	0	0
ENSG00000005102.12;chr17:43410853-43411959	0.00327558	0	-1	-0.997554	0	-1	3.99125e-06	0.001397	0.197271
ENSG00000005102.12;chr17:43528040-43529171	0.0181134	0	-1	-0.687516	0	-1	7.49915e-06	0.005427	0.0632653
ENSG00000005102.12;chr17:43627626-43628887	0.0737396	0	-1	-0.739145	5.55787e-05	-1.88219e-05	2.96758e-05	0.006345	0.328773
ENSG00000005102.12;chr17:43871746-43873184	0.00368408	0	-1	-0.964327	0	-1	4.75035e-06	0.002765	0.0940855
ENSG00000005102.12;chr17:44004948-44005570	0.00244006	0	-1	-0.90527	0	-1	2.91286e-06	0	0
ENSG00000005102.12;chr17:44535972-44537299	0.00272594	0	-1	-0.447231	0	-1	1.14327e-06	0.000872	0.246094
ENSG00000005102.12;chr17:44555885-44557607	0.00290284	0	-1	-0.582293	0	-1	1.11758e-06	0	0
ENSG00000005102.12;chr17:44569203-44569822	0.00265972	0	-1	-0.600754	0	-1	1.10186e-06	0.000542	0
ENSG00000005102.12;chr17:44627896-44629680	0.00543953	0	-1	-0.981891	0	-1	1.0343e-06	0.00072	0.156777
ENSG00000005102.12;chr17:43581282-43581989	0.0891679	0	-1	-0.919242	0	-1	1.24504e-05	0.009864	0.0903534
ENSG00000005102.12;chr17:43514178-43516004	0.0127284	0	-1	-0.0986848	0	-1	6.80907e-06	0.006059	0.0748754
ENSG00000005108.15;chr7:10920057-10920535	0.00548553	0	-1	-0.995144	0	-1	1.09661e-06	0.005683	0.0339084
ENSG00000005108.15;chr7:11194553-11195537	0.00913705	0	-1	-0.988853	0	-1	1.56948e-06	0.007936	0.0124257
ENSG00000005108.15;chr7:11458211-11459662	0.00737698	0	-1	-0.68163	0	-1	2.67909e-06	0.016879	0.0377686
ENSG00000005156.11;chr17:35312621-35316271	0.00691942	0	-0.78252	-0.881982	0	-1	2.99444e-06	0	0.154508
ENSG00000005156.11;chr17:35345160-35347339	0.00530489	0	-1	-0.981891	0	-1	2.73407e-06	0.007708	0.0401777
ENSG00000005156.11;chr17:35616523-35618211	0.00448016	0	-1	-0.864907	0	-1	1.57017e-06	0.00374	0.0530874
ENSG00000005156.11;chr17:35789102-35789595	0.00249619	0	-1	-0.800402	0	-1	1.23632e-06	0.002137	0.274338
ENSG00000005156.11;chr17:35795611-35796241	0.00241036	0	-1	-0.998219	0	-1	1.22634e-06	0	0
ENSG00000005156.11;chr17:35801220-35802543	0.00289824	0	-1	-0.935938	0	-1	1.21745e-06	0.002821	0.269417
ENSG00000005156.11;chr17:34979774-34982082	0.162514	5.87242	-1	-0.326141	0.00277008	-5.85627e-31	0.00230415	0	0
ENSG00000005189.19;chr16:19868514-19869007	0.0024547	0	-1	-0.966164	0	-1	1.06619e-06	0.002151	0.0741443
ENSG00000005189.19;chr16:20868528-20868875	0.163892	3.39837	-0.621367	-0.996557	0	-1.85716e-05	1.61227e-05	0	0
ENSG00000005189.19;chr16:20868969-20869658	0.409352	12.4266	-1	-0.397173	0	-1.85716e-05	1.59651e-05	0	0.403972
ENSG00000005189.19;chr16:20884342-20884751	0.0957944	0	-0.942207	-0.975046	0	-1.90999e-05	1.2842e-05	0.004588	0.11896
ENSG00000005189.19;chr16:21032945-21034716	0.0171454	0	-1	-0.87379	0	-1	4.40231e-06	0.005522	0.18896
ENSG00000005189.19;chr16:21501224-21503085	0.000565758	0	-1	-0.974082	0	-1	1.43786e-06	0.007559	0.35941
ENSG00000005189.19;chr16:21772263-21773661	0.00516656	0	-1	-0.849607	0	-1	1.03489e-06	0.001919	0.0109979
ENSG00000005189.19;chr16:21509756-21513146	0.000500062	0	-1	-0.999256	0	-1	1.41889e-06	0.01733	0.275744
ENSG00000005194.14;chr16:57084368-57085606	0.00607673	0	-1	-0.931371	0	-1	2.75901e-06	0.001504	0.0656508
ENSG00000005194.14;chr16:57147498-57148801	0.00308561	0	-1	-0.511447	0	-1	3.34128e-06	0.002625	0.240724
ENSG00000005194.14;chr16:57316024-57317679	0.00839664	0	-1	-0.999156	0	-1	7.65788e-06	0.007189	0.316796
ENSG00000005194.14;chr16:57341092-57341742	0.0082186	0	-1	-0.966595	0	-1	9.43227e-06	0.002209	0.0401469
ENSG00000005194.14;chr16:57384154-57384858	0.0190789	0	-1	-0.975819	0	-7.92509e-06	1.58907e-05	0.003389	0.113632
ENSG00000005194.14;chr16:57426517-57426891	0.0479205	0	-1	-0.865689	0	-7.13931e-07	4.82346e-05	0.005861	0
ENSG00000005194.14;chr16:57524266-57525284	0.0140527	0	-1	-0.985739	0	-1	1.29301e-05	0.004541	0.0158839
ENSG00000005194.14;chr16:57535117-57537393	0.0179902	0	-0.946877	-0.724471	0	-1	1.12589e-05	0	0.301834
ENSG00000005194.14;chr16:58126241-58128074	0.00350295	0	-1	-0.891812	0	-1	1.47119e-06	0.004304	0.317948
ENSG00000005194.14;chr16:58198261-58198639	0.0073994	0	-1	-0.879697	0	-1	1.33153e-06	0	0
ENSG00000005194.14;chr16:58339187-58340700	0.00551515	0	-1	-0.930539	0	-1	1.12044e-06	0.002123	0.0569326
ENSG00000005194.14;chr16:58421265-58422837	0.00247677	0	-1	-0.997147	0	-1	1.02605e-06	0	0.192555
ENSG00000005194.14;chr16:58433303-58434715	0.00212527	0	-1	-0.907134	0	-1	1.01361e-06	0.001826	0.0430863
ENSG00000005194.14;chr16:57786251-57787119	0.00437381	0	-1	-0.905516	0	-1	2.94769e-06	0.003877	0.284879
ENSG00000005206.16;chr19:1406731-1407299	0.00320776	0	-1	-0.889345	0	-1	1.08506e-06	0	0.231879
ENSG00000005206.16;chr19:2081751-2082612	0.00664386	0	-1	-0.378961	0	-1	4.05779e-06	0.001351	0
ENSG00000005206.16;chr19:2126940-2128578	0.00442199	0	-1	-0.973897	0	-1	4.97854e-06	0.005998	0.16286
ENSG00000005206.16;chr19:2273483-2273782	0.0696934	0	-0.00282241	-0.668085	0	-1	1.81856e-05	0.013674	0.253077
ENSG00000005206.16;chr19:2474719-2475958	0.0582742	0	-1	-0.903084	0	-1	6.81582e-06	0	0
ENSG00000005206.16;chr19:2567309-2568230	0.043439	0	-1	-0.786522	0	-1	4.1815e-06	0.003402	0.12646
ENSG00000005206.16;chr19:3062640-3063606	0.0264923	0	-0.488295	-0.916787	0	-1	1.36147e-06	0	0.308309
ENSG00000005206.16;chr19:1604441-1606787	0.00352704	0	-1	-0.974202	0	-1	1.38311e-06	0	0
ENSG00000005206.16;chr19:2652864-2654212	0.0155805	0	-1	-0.798134	0	-1	3.07771e-06	0.000831	0.0273842
ENSG00000005243.9;chr17:47245016-47245544	0.016003	0	-1	-0.632971	0	-1	1.26143e-06	0.0007	0.159634
ENSG00000005243.9;chr17:47323034-47325005	0.104203	1.00679	-1	-0.82236	0	-1	1.40054e-06	0	0
ENSG00000005243.9;chr17:47684892-47685573	0.00359126	0	-1	-0.992199	0	-1	2.83449e-06	0.001072	0.0137624
ENSG00000005243.9;chr17:48547152-48547357	0.00576502	0	-1	-0.270033	0	-1	1.96377e-06	0.002374	0
ENSG00000005243.9;chr17:48907448-48909633	0.00278956	0	-1	-0.767128	0	-1	1.14875e-06	0	0.0212113
ENSG00000005249.12;chr7:106129209-106131078	0.0268216	0	-1	-0.852177	0	-1	1.09349e-06	0.002086	0.0557475
ENSG00000005249.12;chr7:106153524-106154113	0.00459011	0	-1	-0.975819	0	-1	1.12255e-06	0.00144	0.0322525
ENSG00000005249.12;chr7:107044822-107045950	0.00808321	0	-1	-0.975652	0	-1	0.00135685	0	0
ENSG00000005249.12;chr7:107201550-107202430	0.00575538	0	-1	-0.738444	0	-1	6.35562e-06	0.004399	0.098503
ENSG00000005249.12;chr7:107907275-107908629	0.00398215	0	-1	-0.852787	0	-1	1.15834e-06	0.002067	0.0105618
ENSG00000005249.12;chr7:106215589-106218714	0.00650231	0	-1	-0.721726	0	-1	1.20846e-06	0.012312	0.298392
ENSG00000005421.8;chr7:94391787-94392174	0.00346416	0	-1	-0.938929	0	-1	1.07213e-06	0.013479	0.267112
ENSG00000005421.8;chr7:94400740-94401318	0.00284219	0	-1	-0.986481	0	-1	1.08263e-06	0.00797	0
ENSG00000005421.8;chr7:94655090-94656249	0.00229645	0	-1	-0.964531	0	-1	1.49468e-06	0	0
ENSG00000005421.8;chr7:94887863-94889663	0.00997196	0	-0.827552	-0.938222	2.17988e-05	-1	2.29387e-06	0.008335	0.0578189
ENSG00000005421.8;chr7:95594024-95594285	0.00778124	0	-1	-0.855903	0	-1	3.7113e-06	0.045311	0
ENSG00000005421.8;chr7:95772189-95774110	0.00854178	0	-1	-0.964954	0	-1	2.22994e-06	0	0
ENSG00000005421.8;chr7:95971745-95973131	0.0048874	0	-1	-0.944396	0	-1	1.54385e-06	0.004381	0.0366541
ENSG00000005421.8;chr7:96299390-96299681	0.00149807	0	-1	-0.903578	0	-1	1.02582e-06	0.003307	0.0225351
ENSG00000005421.8;chr7:96310444-96312837	0.00221203	0	-1	-0.782578	0	-1	1.01324e-06	0.007096	0.116153
ENSG00000005421.8;chr7:94453599-94454381	0.0027109	0	-1	-0.855299	0	-1	1.14848e-06	0.006556	0.0222265
ENSG00000005421.8;chr7:96075607-96076553	0.00493936	0	-1	-0.981891	0	-1	1.3309e-06	0.00299	0
ENSG00000005436.13;chr2:74714996-74716100	0.00372394	0	-1	-0.986362	0	-1	1.00458e-06	0.006963	0
ENSG00000005436.13;chr2:74843347-74844100	0.016676	0	-1	-0.956285	0	-1	1.15305e-06	0.017942	0.353125
ENSG00000005436.13;chr2:74863458-74864450	0.0150013	0	-1	-0.918134	0	-1	1.18059e-06	0.00992	0.209605
ENSG00000005436.13;chr2:74874641-74876398	0.013526	0	-1	-0.964327	0	-1	1.19693e-06	0.006971	0.130595
ENSG00000005436.13;chr2:75710004-75711720	0.100346	2.14856	-1	-0.870915	0	-7.61159e-20	0.00787402	0	0
ENSG00000005471.15;chr7:87734481-87736516	0.000482137	0	-1	-0.858792	0	-1	3.92059e-06	0.010196	0
ENSG00000005486.16;chr7:74850790-74851285	0.00203215	0	-1	-0.898382	0	-1	1.00851e-06	0	0
ENSG00000005486.16;chr7:75636658-75637105	0.0087432	0	-1	-0.987297	0	-1	4.86096e-06	0.002745	0.124144
ENSG00000005486.16;chr7:75710957-75713424	0.00835974	0	-1	-0.929344	0	-1	7.66804e-06	0.012963	0.416378
ENSG00000005486.16;chr7:75739339-75740348	0.0115789	0	-1	-0.975687	0	-1	9.73156e-06	0	0
ENSG00000005486.16;chr7:75842252-75844074	0.0237018	0	-1	-0.739145	2.78722e-05	-1	0.00178253	0	0.109946
ENSG00000005486.16;chr7:75887886-75888330	0.00816569	0	-1	-0.689031	0.00011029	-1	2.19751e-05	0.004144	0.0501943
ENSG00000005486.16;chr7:76291623-76293415	0.00240579	0	-1	-0.982574	0	-1	2.22263e-06	0.009572	0.430111
ENSG00000005486.16;chr7:76297540-76297745	0.00414344	0	-1	-0.988904	0	-1	2.19761e-06	0.00421	0.465271
ENSG00000005486.16;chr7:76323709-76323981	0.00283698	0	-1	-0.845198	0	-1	2.07795e-06	0.005111	0
ENSG00000005486.16;chr7:76336488-76336876	0.00286835	0	-1	-0.999733	0	-1	2.02396e-06	0.003152	0
ENSG00000005486.16;chr7:76582367-76584467	0.0110915	0	-1	-0.925038	0	-1	1.34986e-06	0.002658	0.103178
ENSG00000005486.16;chr7:76606141-76607793	0.130328	6.90203	-1	-0.947362	0	-1	1.30828e-06	0.000849	0.0122177
ENSG00000005486.16;chr7:76626257-76626859	0.0155516	0	-1	-0.812816	0	-1	1.27558e-06	0.002107	0
ENSG00000005486.16;chr7:74890146-74891517	0.00188104	0	-1	-0.68332	0	-1	1.05067e-06	0	0
ENSG00000005486.16;chr7:76626977-76628172	0.0211728	0	-1	-0.882164	0	-1	1.27393e-06	0.002709	0
ENSG00000005801.16;chr11:2515739-2516169	0.00588769	0	-1	-0.916434	0	-1	1.15839e-06	0.002924	0.0662611
ENSG00000005801.16;chr11:2929727-2930895	0.00371445	0	-1	-0.956998	0	-1	2.22761e-06	0	0
ENSG00000005801.16;chr11:2944793-2946217	0.00364322	0	-1	-0.915112	0	-1	2.30565e-06	0.004904	0.432021
ENSG00000005801.16;chr11:3036702-3037863	0.00465632	0	-1	-0.848672	0	-1	2.92449e-06	0.003972	0.0494613
ENSG00000005801.16;chr11:3155142-3156095	0.00699581	0	-1	-0.994391	0	-1	4.4722e-06	0.007301	0.37009
ENSG00000005801.16;chr11:3168997-3170387	0.0188344	0	-0.948709	-0.906939	0	-1	4.77259e-06	0.007824	0.268749
ENSG00000005801.16;chr11:4187162-4188079	0.00826655	0	-1	-0.980321	0	-1	1.23701e-06	0.001744	0
ENSG00000005801.16;chr11:3817231-3817659	0.0143196	0	-1	-0.898854	0	-1	2.28194e-06	0.0018	0.0146026
ENSG00000005844.17;chr16:29614415-29615053	0.00273975	0	-1	-0.794324	0	-1	1.1656e-06	0.001123	0.0232312
ENSG00000005844.17;chr16:29815967-29817230	0.00351159	0	-1	-0.957784	0	-1	1.52425e-06	0	0
ENSG00000005844.17;chr16:30837487-30838097	0.00211692	0	-1	-0.781278	0	-1	2.73872e-06	0.001135	0.0119778
ENSG00000005882.11;chr17:49259182-49261507	0.00864174	0	-1	-0.948417	0	-1	1.19848e-06	0.001508	0.0643133
ENSG00000005882.11;chr17:49520302-49520993	0.0030629	0	-1	-0.749087	0	-1	1.74189e-06	0.000688	0.195713
ENSG00000005882.11;chr17:49779228-49779702	0.00164802	0	-1	-0.844839	0	-1	3.17186e-06	0.001199	0.111766
ENSG00000005882.11;chr17:50109997-50113825	0.0735882	0	-1	-0.725734	0.000172295	-1.55351e-06	5.82276e-05	0.05035	0.744984
ENSG00000005882.11;chr17:50164054-50164673	0.0692816	0	-1	-0.792088	0	-1	1.43623e-05	0.009569	0.402727
ENSG00000005882.11;chr17:50170608-50172028	0.0630287	0	-0.530447	-0.701637	0	-1	1.30581e-05	0.007968	0.292895
ENSG00000005882.11;chr17:50507530-50509459	0.0382484	0	-1	-0.995144	0	-1	2.41687e-06	0	0
ENSG00000005882.11;chr17:50564469-50565081	0.00313679	0	-1	-0.959033	0	-1	2.12749e-06	0.000485	0.282649
ENSG00000005882.11;chr17:50908371-50910762	0.014098	0	-1	-0.985626	0	-1	1.22725e-06	0	0.317325
ENSG00000005882.11;chr17:50916301-50916737	0.004316	0	-1	-0.651565	0	-1	1.21687e-06	0.001219	0.170556
ENSG00000005882.11;chr17:50935068-50935493	0.00601679	0	-1	-0.999512	0	-1	1.18971e-06	0.00119	0.332653
ENSG00000005961.17;chr17:43410853-43411959	0.00243894	0	-1	-0.335962	0	-1	1.02239e-06	0.001051	0.176102
ENSG00000005961.17;chr17:43528040-43529171	0.00309935	0	-0.86167	-0.997533	0	-1	1.16158e-06	0.001793	0.0639775
ENSG00000005961.17;chr17:43627626-43628887	0.00501282	0	-1	-0.982374	0	-1	1.31363e-06	0.001069	0.194284
ENSG00000005961.17;chr17:43871746-43873184	0.0125014	0	-0.727321	-0.803896	0	-1	1.93409e-06	0.003391	0.0917982
ENSG00000005961.17;chr17:44004948-44005570	0.00311214	0	-1	-0.999249	0	-1	2.6025e-06	0	0
ENSG00000005961.17;chr17:44535972-44537299	0.00266203	0	-1	-0.983278	0	-1	6.79669e-06	0.003453	0.327692
ENSG00000005961.17;chr17:44555885-44557607	0.00297895	0	-1	-0.973054	0	-1	5.9794e-06	0	0
ENSG00000005961.17;chr17:44569203-44569822	0.00282125	0	-1	-0.788204	0	-1	5.55532e-06	0.002263	0
ENSG00000005961.17;chr17:44627896-44629680	0.0134012	0	-1	-0.159518	0	-1	4.17915e-06	0.002806	0.221449
ENSG00000005961.17;chr17:44811522-44813021	0.0638546	0	-1	-0.923232	0	-1	2.36537e-06	0.002449	0.107784
ENSG00000005961.17;chr17:44871671-44873529	0.176269	2.47509	-0.757184	-0.340095	0	-1	2.06999e-06	0.00191	0.161715
ENSG00000005961.17;chr17:44932628-44933434	0.0706021	0	-1	-0.87619	0	-1	1.83984e-06	0.000664	0.0239323
ENSG00000005961.17;chr17:44987435-44987830	0.124839	4.2457	-0.587318	-0.378149	0	-1	1.67188e-06	0.000903	0.159787
ENSG00000005961.17;chr17:45109372-45109890	0.00522742	0	-1	-0.986094	0	-1	1.38865e-06	0.002217	0.24194
ENSG00000005961.17;chr17:45127110-45130131	0.00359808	0	-1	-0.839089	0	-1	1.35297e-06	0.0042	0.410266
ENSG00000005961.17;chr17:45148538-45150466	0.0048973	0	-1	-0.592058	0	-1	1.31579e-06	0	0
ENSG00000005961.17;chr17:45246749-45248732	0.00651014	0	-0.541725	-0.955795	0	-1	1.16518e-06	0	0.116813
ENSG00000005961.17;chr17:45372860-45373280	0.00328834	0	-1	-0.596437	0	-1	1.01671e-06	0.001034	0.344642
ENSG00000005961.17;chr17:45379666-45381702	0.0148001	0	-1	-0.705074	0	-1	1.0089e-06	0.002016	0.182126
ENSG00000005961.17;chr17:45384233-45385519	0.0013074	0	-1	-0.981349	0	-1	1.00465e-06	0.001177	0.213654
ENSG00000005961.17;chr17:43581282-43581989	0.00396168	0	-1	-0.716364	0	-1	1.23782e-06	0.00152	0.0646962
ENSG00000005961.17;chr17:43514178-43516004	0.00193105	0	-1	-0.915244	0	-1	1.14362e-06	0.002038	0.0696772
ENSG00000006042.11;chr17:32102946-32104284	0.00255984	0	-1	-0.483674	0	-1	1.21316e-06	0.005606	0.0234703
ENSG00000006042.11;chr17:32156657-32157499	0.00191967	0	-1	-0.782524	0	-1	1.2973e-06	0.005954	0.0222535
ENSG00000006042.11;chr17:32264869-32265524	0.00376066	0	-1	-0.990362	0	-1	1.50895e-06	0.004332	0.0632172
ENSG00000006042.11;chr17:32470250-32471489	0.00259774	0	-1	-0.863168	0	-1	2.18799e-06	0.009173	0
ENSG00000006042.11;chr17:32494939-32497254	0.00392593	0	-1	-0.757185	0	-1	2.31581e-06	0	0.433659
ENSG00000006042.11;chr17:32877344-32877956	0.0844191	0	-1	-0.85328	0	-1	1.98965e-05	0	0
ENSG00000006042.11;chr17:32912135-32912464	0.0745596	0	-1	-0.981891	5.05523e-05	-1	6.40594e-05	0.043417	0.673741
ENSG00000006042.11;chr17:32928308-32929085	0.0744102	0	-1	-0.778447	0.000295465	-1.17926e-17	0.00127146	0	0
ENSG00000006071.12;chr11:16941769-16942091	0.00422709	0	-1	-0.981891	0	-1	1.86946e-06	0.003829	0
ENSG00000006071.12;chr11:16942113-16943024	0.0041225	0	-1	-0.769411	0	-1	1.87169e-06	0.004232	0.190507
ENSG00000006071.12;chr11:16997964-16998293	0.00346703	0	-1	-0.919697	0	-1	2.08892e-06	0.003966	0.0666165
ENSG00000006071.12;chr11:17713916-17715449	0.00505937	0	-1	-0.960995	0	-1	4.20455e-06	0.004213	0.0865556
ENSG00000006071.12;chr11:17977774-17978815	0.0036027	0	-1	-0.789857	0	-1	1.99422e-06	0.002584	0.02355
ENSG00000006071.12;chr11:18312206-18312975	0.0561748	0	-0.700961	-0.954247	0	-1	1.19654e-06	0.00367	0.146313
ENSG00000006071.12;chr11:18411713-18412939	0.0420478	0	-1	-0.973038	0	-1	1.06897e-06	0	0
ENSG00000006071.12;chr11:16613039-16614790	0.00319416	0	-0.833346	-0.884074	0	-1	1.15884e-06	0	0
ENSG00000006125.17;chr17:35312621-35316271	0.00505445	0	-1	-0.863837	0	-1	3.67036e-06	0	0.162943
ENSG00000006125.17;chr17:35345160-35347339	0.00446102	0	-1	-0.818127	0	-1	4.15542e-06	0.008531	0.0413706
ENSG00000006125.17;chr17:35616523-35618211	0.189831	4.40882	-1	-0.970636	0	-1.43632e-09	3.28213e-05	0.011503	0.0564902
ENSG00000006125.17;chr17:35789102-35789595	0.0700745	0	-1	-0.855502	0	-1	4.9395e-06	0.002654	0.403582
ENSG00000006125.17;chr17:35795611-35796241	0.0707021	0	-0.307249	-0.982308	0	-1	4.78407e-06	0	0
ENSG00000006125.17;chr17:35801220-35802543	0.0774628	0	-0.302069	-0.946005	0	-1	4.65154e-06	0.004028	0.315372
ENSG00000006125.17;chr17:34979774-34982082	0.00360922	0	-1	-0.935502	0	-1	1.65024e-06	0	0
ENSG00000006194.9;chr16:2342123-2342752	0.00240441	0	-1	-0.906823	0	-1	1.06326e-06	0.00062	0
ENSG00000006194.9;chr16:2429437-2430440	0.00744783	0	-1	-0.958526	0	-1	1.17233e-06	0	0
ENSG00000006194.9;chr16:2867690-2869037	0.00476404	0	-1	-0.942939	0	-1	2.41208e-06	0	0
ENSG00000006194.9;chr16:3064481-3066864	0.00654564	0	-1	-0.82928	0	-1	4.60256e-06	0	0.217204
ENSG00000006194.9;chr16:3085758-3088739	0.00436534	0	-1	-0.888918	0	-1	5.11001e-06	0	0.202664
ENSG00000006194.9;chr16:3348108-3349656	0.0213516	0	-1	-0.873728	0	-1	1.51655e-05	0.005208	0.0833161
ENSG00000006194.9;chr16:3546815-3549160	0.00365819	0	-1	-0.740262	0	-1	3.77295e-06	0.001756	0.106404
ENSG00000006194.9;chr16:4047273-4048491	0.00615966	0	-1	-0.868385	0	-1	1.30729e-06	0.002069	0.247339
ENSG00000006194.9;chr16:4064171-4065637	0.0059808	0	-1	-0.982642	0	-1	1.27884e-06	0.001281	0.0936489
ENSG00000006194.9;chr16:2767948-2769820	0.00252736	0	-1	-0.797598	0	-1	1.9453e-06	0.000709	0.0819881
ENSG00000006194.9;chr16:4194079-4194712	0.00695187	0	-1	-0.962907	0	-1	1.09715e-06	0.00093	0.0317751
ENSG00000006282.20;chr17:49779228-49779702	0.00133123	0	-1	-0.992945	0	-1	1.30405e-06	0.001153	0.0968827
ENSG00000006282.20;chr17:50109997-50113825	0.00955034	0	-1	-0.99197	0	-1	2.30205e-06	0.007104	0.467856
ENSG00000006282.20;chr17:50164054-50164673	0.0047958	0	-1	-0.891812	0	-1	2.6182e-06	0.003837	0.303892
ENSG00000006282.20;chr17:50170608-50172028	0.0137559	0	-0.948129	-0.954968	0	-1	2.66675e-06	0.003868	0.259409
ENSG00000006282.20;chr17:50507530-50509459	0.0114208	0	-1	-0.979088	3.39288e-05	-1.62277e-05	2.6447e-05	0	0
ENSG00000006282.20;chr17:50564469-50565081	0.0764951	0	-1	-0.899244	0.000182648	-2.33239e-44	5.41448e-05	0.004924	0.241199
ENSG00000006282.20;chr17:50908371-50910762	0.00816154	0	-1	-0.775296	0	-1	2.75285e-06	0	0.361186
ENSG00000006282.20;chr17:50916301-50916737	0.0039645	0	-1	-0.912218	0	-1	2.70115e-06	0.00307	0.192857
ENSG00000006282.20;chr17:50935068-50935493	0.00422128	0	-1	-0.982574	0	-1	2.57086e-06	0.003939	0.333237
ENSG00000006283.17;chr17:49779228-49779702	0.00159459	0	-1	-0.994285	0	-1	1.27942e-06	0.001304	0.0995543
ENSG00000006283.17;chr17:50109997-50113825	0.00339912	0	-1	-0.715522	0	-1	2.22639e-06	0.008936	0.473662
ENSG00000006283.17;chr17:50164054-50164673	0.0102264	0	-1	-0.825178	0	-1	2.52077e-06	0.003967	0.336575
ENSG00000006283.17;chr17:50170608-50172028	0.0186699	0	-1	-0.999163	0	-1	2.56575e-06	0.004457	0.230732
ENSG00000006283.17;chr17:50507530-50509459	0.0309944	0	-1	-0.777505	0	-1	1.9021e-05	0	0
ENSG00000006283.17;chr17:50564469-50565081	0.0455401	0	-1	-0.942493	0	-1	0.00026976	0.021035	0.459226
ENSG00000006283.17;chr17:50908371-50910762	0.0169476	0	-1	-0.792829	0	-1	2.86945e-06	0	0.305586
ENSG00000006283.17;chr17:50916301-50916737	0.00445961	0	-1	-0.997217	0	-1	2.81333e-06	0.003323	0.175964
ENSG00000006283.17;chr17:50935068-50935493	0.00501981	0	-1	-0.919179	0	-1	2.67228e-06	0.003218	0.300728
ENSG00000006432.15;chr14:70595112-70595622	0.00477522	0	-0.838701	-0.959311	0	-1	4.66925e-06	0.00721	0
ENSG00000006432.15;chr14:70907524-70909265	0.053745	0	-1	-0.998891	0	-1	1.01153e-05	0	0
ENSG00000006432.15;chr14:71241657-71242696	0.00497329	0	-1	-0.844919	0	-1	2.31138e-06	0.003711	0.277762
ENSG00000006453.13;chr7:98110040-98111367	0.130693	3.63702	-0.041061	-0.871474	0	-1	3.44395e-06	0.011188	0.244206
ENSG00000006453.13;chr7:98177581-98179402	0.0787898	0	-1	-0.871022	0	-1	4.49284e-06	0.008405	0.453482
ENSG00000006453.13;chr7:98249010-98249898	0.391159	6.06019	-1	-0.515237	0	-1.89566e-07	6.5957e-06	0.016139	0.242368
ENSG00000006453.13;chr7:98280655-98281527	0.0759443	0	-1	-0.980402	0	-5.13872e-05	8.33493e-06	0.063919	0
ENSG00000006453.13;chr7:99067408-99069184	0.00324116	0	-1	-0.99372	0	-1	1.49874e-06	0.003255	0.0474902
ENSG00000006453.13;chr7:99097148-99097770	0.00304532	0	-1	-0.994684	0	-1	1.43597e-06	0.002619	0.0798344
ENSG00000006453.13;chr7:99378865-99380957	0.00127694	0	-1	-0.981349	0	-1	1.02161e-06	0.009035	0.26338
ENSG00000006453.13;chr7:98106737-98108631	0.0649674	0	-1	-0.656248	0	-1	3.4085e-06	0	0
ENSG00000006530.15;chr7:140625093-140625362	0.00279496	0	-1	-0.845914	0	-1	1.07982e-06	0.003205	0.266367
ENSG00000006530.15;chr7:141328664-141330215	0.00296642	0	-1	-0.918134	0	-1	4.50724e-06	0.00339	0.0267105
ENSG00000006530.15;chr7:141381303-141383240	0.0048313	0	-1	-0.978962	0	-1	5.91599e-06	0.004479	0.0255595
ENSG00000006530.15;chr7:141440736-141441289	0.00460065	0	-1	-0.941316	0	-1	9.0668e-06	0.002758	0.0271484
ENSG00000006607.13;chr2:240897473-240899594	0.00568383	0	-1	-0.955615	0	-1	2.18479e-06	0.003237	0.324656
ENSG00000006607.13;chr2:241149425-241151205	0.0714727	0	-1	-0.996664	0	-1	4.85607e-06	0	0
ENSG00000006607.13;chr2:241161408-241162957	0.0712101	0	-1	-0.937388	0	-1	5.15303e-06	0.010691	0.36428
ENSG00000006607.13;chr2:241314392-241315766	0.128237	3.48702	-1	-0.946567	0	-1.67491e-07	2.42931e-05	0	0
ENSG00000006607.13;chr2:241339237-241341116	0.0934774	0	-1	-0.90603	0	-9.9366e-08	6.22413e-05	0.010455	0.0629445
ENSG00000006607.13;chr2:241673897-241675314	0.00532347	0	-1	-0.886721	0	-1	3.14107e-06	0.003817	0.051246
ENSG00000006607.13;chr2:241816733-241817808	0.00931372	0	-1	-0.897939	0	-1	2.16907e-06	0.001509	0.0352555
ENSG00000006607.13;chr2:241965678-241966607	0.0116223	0	-1	-0.889107	0	-1	1.63961e-06	0.002108	0
ENSG00000006625.17;chr7:30068156-30068861	0.00180736	0	-1	-0.926688	0	-1	2.29181e-06	0.001931	0.0415123
ENSG00000006625.17;chr7:30135054-30135428	0.00337244	0	-1	-0.912136	0	-1	2.70561e-06	0	0
ENSG00000006625.17;chr7:30448033-30449818	0.0729536	0	-1	-0.986936	0	-1	1.78832e-05	0.015402	0.250914
ENSG00000006625.17;chr7:30548796-30551994	0.21772	5.75296	-0.98714	-0.709479	2.13849e-05	-2.27102e-06	2.19534e-05	0	0.420935
ENSG00000006625.17;chr7:30561728-30562376	0.235258	3.92544	-1	-0.974562	0	-7.56344e-06	1.74801e-05	0.006503	0.0217372
ENSG00000006625.17;chr7:30681719-30684058	0.0463098	0	-1	-0.973897	0	-1	5.61657e-06	0.002759	0.0126281
ENSG00000006625.17;chr7:30693939-30696001	0.0478139	0	-1	-0.878329	0	-1	5.25967e-06	0.003174	0.293456
ENSG00000006625.17;chr7:30744507-30745783	0.0207279	0	-1	-0.992531	0	-1	4.16145e-06	0.002497	0.0582012
ENSG00000006625.17;chr7:30755275-30756060	0.00900293	0	-1	-0.882168	0	-1	3.98687e-06	0.00572	0
ENSG00000006625.17;chr7:30788641-30790268	0.00495775	0	-1	-0.633783	0	-1	3.51357e-06	0.002292	0.212446
ENSG00000006625.17;chr7:30845260-30846691	0.00486736	0	-1	-0.932173	0	-1	2.93142e-06	0.003164	0.310854
ENSG00000006625.17;chr7:30863024-30864325	0.00416226	0	-1	-0.930904	0	-1	2.78683e-06	0.002174	0.288266
ENSG00000006638.11;chr19:3062640-3063606	0.013466	0	-1	-0.540736	0	-1	1.83919e-06	0	0.328699
ENSG00000006638.11;chr19:3409908-3410540	0.00467942	0	-1	-0.831626	0	-1	5.08606e-06	0.009323	0.518066
ENSG00000006638.11;chr19:3450149-3452218	0.00401524	0	-1	-0.742085	0	-1	6.4244e-06	0.006781	0.414809
ENSG00000006638.11;chr19:3625988-3627662	0.00604388	0	-1	-0.821873	0	-1	5.00375e-05	0	0
ENSG00000006638.11;chr19:3976287-3977553	0.00314539	0	-1	-0.954968	0	-1	2.70212e-06	0.001078	0.0556377
ENSG00000006638.11;chr19:4327516-4328300	0.00373292	0	-1	-0.988097	0	-1	1.38683e-06	0.000767	0
ENSG00000006638.11;chr19:4511767-4512357	0.00381541	0	-1	-0.99012	0	-1	1.1047e-06	0.000751	0.0232234
ENSG00000006638.11;chr19:2652864-2654212	0.00350732	0	-1	-0.917681	0	-1	1.04899e-06	0.000566	0.0240465
ENSG00000006638.11;chr19:4455023-4457776	0.0498782	0	-1	-0.942939	0	-1	1.17708e-06	0	0.324419
ENSG00000006652.13;chr7:112006533-112007078	0.00331537	0	-1	-0.867271	0	-1	2.40291e-06	0.002135	0.0126524
ENSG00000006652.13;chr7:112009839-112010769	0.00310403	0	-1	-0.909923	0	-1	2.42328e-06	0.002869	0.0113459
ENSG00000006652.13;chr7:112084352-112085269	0.00489372	0	-1	-0.985029	0	-1	2.9572e-06	0.007789	0.145729
ENSG00000006652.13;chr7:112112233-112114368	0.00642076	0	-0.54672	-0.731489	0	-1	3.22927e-06	0.00578	0.13744
ENSG00000006652.13;chr7:112141881-112142456	0.00521763	0	-1	-0.914246	0	-1	3.56126e-06	0.003182	0
ENSG00000006652.13;chr7:112160252-112163369	0.0112952	0	-1	-0.905269	0	-1	3.82911e-06	0.006155	0.320952
ENSG00000006652.13;chr7:112204076-112206508	0.00875658	0	-1	-0.855334	0	-1	4.59398e-06	0	0
ENSG00000006652.13;chr7:112422133-112423874	0.109267	2.30651	-1	-0.780439	2.96441e-05	-1	0.028169	0	0.234229
ENSG00000006652.13;chr7:112782352-112782901	0.00173589	0	-1	-0.497529	0	-1	2.78042e-06	0.002449	0.0347017
ENSG00000006715.15;chr7:38349220-38350749	0.0481562	0	-1	-0.858685	0	-1	1.717e-06	0.005994	0
ENSG00000006715.15;chr7:38752892-38754372	0.110475	2.49226	-1	-0.782655	0	-5.81871e-05	5.59403e-06	0.027638	0.205204
ENSG00000006715.15;chr7:39673705-39674774	0.00446371	0	-0.91497	-0.955978	0	-1	1.34799e-06	0.014285	0.0655992
ENSG00000006740.16;chr17:12522462-12523381	0.00444004	0	-0.647431	-0.999365	0	-1	3.75069e-06	0.004428	0.261979
ENSG00000006740.16;chr17:13415493-13417856	0.0066793	0	-1	-0.736721	0	-1	1.59455e-06	0.005536	0.273194
ENSG00000006740.16;chr17:13602005-13602550	0.00960004	0	-1	-0.681274	0	-1	1.23041e-06	0	0
ENSG00000006740.16;chr17:12680183-12681961	0.153066	3.57907	-1	-0.609354	0	-1	9.21939e-06	0.022575	0.460119
ENSG00000006744.18;chr17:12522462-12523381	0.0055119	0	-0.9154	-0.875348	0	-1	2.01912e-06	0.004139	0.279681
ENSG00000006744.18;chr17:13415493-13417856	0.00641087	0	-1	-0.989384	0	-1	2.50949e-06	0.00833	0.286499
ENSG00000006744.18;chr17:13602005-13602550	0.00497119	0	-1	-0.886272	0	-1	1.71206e-06	0	0
ENSG00000006744.18;chr17:12680183-12681961	0.00599225	0	-1	-0.890272	0	-1	2.96635e-06	0.017752	0.28899
ENSG00000007062.11;chr4:15488235-15489759	0.00892903	0	-1	-0.745669	0	-1	1.6796e-06	0.004671	0.0496297
ENSG00000007062.11;chr4:15587851-15588528	0.00984975	0	-1	-0.999552	0	-1	2.01536e-06	0.002888	0.0234452
ENSG00000007062.11;chr4:15665442-15666915	0.0170803	0	-1	-0.941303	0	-1	2.3912e-06	0.00496	0.0569164
ENSG00000007062.11;chr4:15808762-15810407	0.00752087	0	-1	-0.684215	0	-1	3.6391e-06	0.005756	0
ENSG00000007062.11;chr4:15854718-15857388	0.00329093	0	-1	-0.984655	0	-1	4.37972e-06	0.006282	0.0278379
ENSG00000007062.11;chr4:16225428-16226094	0.00662233	0	-1	-0.987014	0	-1	7.07299e-06	0.025691	0
ENSG00000007062.11;chr4:16652940-16654202	0.00532528	0	-1	-0.754151	0	-1	1.75687e-06	0.002938	0.131245
ENSG00000007062.11;chr4:16757430-16757852	0.00431323	0	-1	-0.698709	0	-1	1.4853e-06	0.002378	0
ENSG00000007062.11;chr4:16862098-16862348	0.0039511	0	-1	-0.869497	0	-1	1.2856e-06	0.003673	0
ENSG00000007062.11;chr4:17058582-17059903	0.00493813	0	-1	-0.705197	0	-1	1.02578e-06	0.002761	0.188144
ENSG00000007062.11;chr4:15777743-15780346	0.0140977	0	-1	-0.923611	0	-1	3.27511e-06	0	0.0347921
ENSG00000007062.11;chr4:16203561-16204185	0.0084297	0	-1	-0.919608	0	-1	8.36855e-06	0.00612	0.0144821
ENSG00000007080.10;chr19:17352594-17353391	0.00746356	0	-1	-0.898004	0	-1	1.72407e-06	0.001254	0.0656646
ENSG00000007080.10;chr19:17522690-17523852	0.00559438	0	-1	-0.980473	0	-1	2.44054e-06	0.001907	0
ENSG00000007080.10;chr19:17717580-17718148	0.00566089	0	-1	-0.926102	0	-1	4.64788e-06	0.003116	0.282348
ENSG00000007080.10;chr19:17846849-17849352	0.148673	3.60755	-1	-0.660112	0	-1	1.17764e-05	0	0.0836339
ENSG00000007080.10;chr19:18006941-18009535	0.101768	1.9192	-1	-0.459902	0	-1	1.3294e-05	0	0.381321
ENSG00000007080.10;chr19:18031244-18031842	0.107623	1.44999	-0.426902	-0.697247	0	-1	1.01495e-05	0.002232	0.087837
ENSG00000007080.10;chr19:18156632-18157259	0.00521765	0	-1	-0.997853	0	-1	4.46569e-06	0.007174	0.527309
ENSG00000007080.10;chr19:18157475-18157996	0.00569696	0	-1	-0.812979	0	-1	4.44999e-06	0.005019	0.457381
ENSG00000007080.10;chr19:18227253-18228199	0.00589745	0	-1	-0.831181	0	-1	3.39317e-06	0.002519	0.111647
ENSG00000007080.10;chr19:18281008-18281405	0.00563265	0	-1	-0.997141	0	-1	2.87199e-06	0	0
ENSG00000007129.17;chr19:40776827-40779053	0.00492581	0	-1	-0.964319	0	-1	1.29605e-06	0	0.1577
ENSG00000007129.17;chr19:41135248-41136303	0.00493884	0	-1	-0.892219	0	-1	2.41696e-06	0.001374	0.0114857
ENSG00000007129.17;chr19:41264259-41265942	0.00366842	0	-1	-0.892995	0	-1	3.51596e-06	0.016937	0
ENSG00000007129.17;chr19:41408510-41412520	0.129822	4.10344	-1	-0.552807	0	-1	7.19409e-06	0.012758	0.503503
ENSG00000007129.17;chr19:41446298-41448226	0.108919	3.78078	-1	-0.991593	0	-1	9.77938e-06	0.009854	0
ENSG00000007129.17;chr19:41882283-41885006	0.00180931	0	-1	-0.785177	0	-1	2.99288e-06	0	0.200524
ENSG00000007129.17;chr19:42074895-42076277	0.00135165	0	-1	-0.750784	0	-1	1.90089e-06	0.006536	0.2521
ENSG00000007129.17;chr19:42199321-42199665	0.0012206	0	-1	-0.969617	0	-1	1.53852e-06	0.000954	0.170635
ENSG00000007129.17;chr19:42279564-42282655	0.00200891	0	-0.835831	-0.960385	0	-1	1.36688e-06	0.00667	0.373496
ENSG00000007129.17;chr19:42285896-42286637	0.00302129	0	-1	-0.951923	0	-1	1.35732e-06	0.002534	0
ENSG00000007129.17;chr19:42419379-42420014	0.00305055	0	-1	-0.963976	0	-1	1.14919e-06	0.002407	0.0700762
ENSG00000007129.17;chr19:41957958-41959831	0.00124356	0	-1	-0.991483	0	-1	2.44274e-06	0	0.28631
ENSG00000007129.17;chr19:42465845-42467997	0.00359921	0	-1	-0.819211	0	-1	1.09003e-06	0.001818	0.078059
ENSG00000007171.16;chr17:28057565-28058972	0.00087169	0	-1	-0.878421	0	-1	3.87943e-06	0.004405	0.0370828
ENSG00000007171.16;chr17:28570696-28572670	0.00157662	0	-1	-0.975514	0	-1	1.29671e-06	0	0.274333
ENSG00000007171.16;chr17:28574897-28575522	0.00162662	0	-1	-0.949414	0	-1	1.2908e-06	0.004592	0.192558
ENSG00000007171.16;chr17:28576615-28577576	0.00111973	0	-1	-0.904459	0	-1	1.28767e-06	0	0.186693
ENSG00000007237.18;chr17:10047246-10047502	0.0746629	0	-1	-0.926688	0	-4.43129e-07	6.61476e-06	0.007384	0.0633936
ENSG00000007237.18;chr17:10119821-10120380	0.115568	1.58396	-1	-0.918134	0	-1	1.27469e-05	0.015396	0.384766
ENSG00000007237.18;chr17:10196561-10198400	0.0117594	0	-1	-0.163863	0	-1	0.000934143	0	0
ENSG00000007237.18;chr17:9240154-9242428	0.00290712	0	-1	-0.889973	0	-1	1.04465e-06	0.016753	0.415829
ENSG00000007255.10;chr19:44366222-44366703	0.00824889	0	-1	-0.934332	0	-1	1.23187e-06	0.000515	0
ENSG00000007255.10;chr19:44633388-44635145	0.00401897	0	-1	-0.981439	0	-1	1.83833e-06	0.001715	0.0263533
ENSG00000007255.10;chr19:44845410-44845967	0.100057	4.37417	-1	-0.808019	0	-1	3.00708e-06	0	0
ENSG00000007255.10;chr19:45250499-45251228	0.029734	0	-0.651862	-0.968802	2.05848e-05	-1	1.37691e-05	0	0
ENSG00000007255.10;chr19:45467279-45470309	0.00384535	0	-1	-0.401213	0	-1	3.44167e-06	0	0.0509877
ENSG00000007255.10;chr19:45579019-45579421	0.0042651	0	-1	-0.9321	0	-1	2.49387e-06	0.002922	0.133875
ENSG00000007255.10;chr19:45716192-45718785	0.00328721	0	-1	-0.142779	0	-1	1.85442e-06	0	0
ENSG00000007255.10;chr19:45789455-45789680	0.00363541	0	-1	-0.446876	0	-1	1.63578e-06	0.001022	0.0588634
ENSG00000007255.10;chr19:45955216-45956095	0.00971896	0	-1	-0.918543	0	-1	1.28631e-06	0.002022	0.12066
ENSG00000007255.10;chr19:45973619-45973944	0.01965	0	-1	-0.55048	0	-1	1.257e-06	0	0
ENSG00000007314.12;chr17:63039181-63040029	0.0252182	0	-1	-0.893681	0	-1	1.07145e-06	0.000768	0
ENSG00000007314.12;chr17:63249210-63250083	0.00843639	0	-1	-0.870915	0	-1	1.38261e-06	0.001358	0.260796
ENSG00000007314.12;chr17:63740672-63742859	0.00224398	0	-1	-0.846335	0	-1	4.32615e-06	0	0
ENSG00000007314.12;chr17:63772406-63775104	0.00534307	0	-1	-0.876002	0	-1	5.02101e-06	0	0
ENSG00000007314.12;chr17:63826286-63828436	0.0167399	0	-1	-0.955978	0	-1	6.87016e-06	0	0
ENSG00000007314.12;chr17:63848455-63849834	0.00441189	0	-1	-0.841503	0	-1	8.07927e-06	0.002496	0.0253231
ENSG00000007314.12;chr17:64152039-64152304	0.00220862	0	-1	-0.954968	0	-1	5.57869e-06	0.010617	0.391805
ENSG00000007314.12;chr17:64173985-64175518	0.0051134	0	-1	-0.93409	0	-1	4.95458e-06	0.005136	0.274636
ENSG00000007314.12;chr17:64275998-64276738	0.00452483	0	-1	-0.930147	0	-1	3.29544e-06	0.002372	0.0400278
ENSG00000007314.12;chr17:64282300-64282958	0.00840649	0	-0.770857	-0.845834	0	-1	3.22882e-06	0.002057	0.354538
ENSG00000007314.12;chr17:64320380-64320636	0.00438197	0	-1	-0.812671	0	-1	2.87695e-06	0.001738	0.022658
ENSG00000007314.12;chr17:64573357-64574010	0.00367495	0	-1	-0.997853	0	-1	1.66454e-06	0.001254	0.0265902
ENSG00000007314.12;chr17:64706202-64708033	0.00414663	0	-1	-0.575261	0	-1	1.36203e-06	0.001917	0.297375
ENSG00000007314.12;chr17:64918613-64919047	0.000433163	0	-1	-0.881701	0	-1	1.05718e-06	0	0
ENSG00000007314.12;chr17:64965523-64966969	0.000292464	0	-1	-0.906823	0	-1	1.00672e-06	0.00244	0.115413
ENSG00000007314.12;chr17:63356444-63357579	0.0362714	0	-1	-0.935469	0	-1	1.62362e-06	0.00122	0.0828835
ENSG00000007341.18;chr1:111863013-111864037	0.00679739	0	-1	-0.530776	0	-1	1.32048e-06	0.001072	0
ENSG00000007341.18;chr1:111944122-111945649	0.0190347	0	-0.988295	-0.851342	0	-1	1.47942e-06	0.001999	0.0605295
ENSG00000007341.18;chr1:111955698-111956793	0.0100527	0	-1	-0.961542	0	-1	1.50471e-06	0.001253	0.1175
ENSG00000007341.18;chr1:112267419-112268084	0.00466331	0	-1	-0.855903	0	-1	2.83227e-06	0.001938	0.0777615
ENSG00000007341.18;chr1:112448986-112449492	0.0850896	0	-0.799623	-0.860667	0	-1	5.82798e-06	0.002402	0
ENSG00000007341.18;chr1:112713694-112715190	0.895091	46.6937	-1	-0.192223	0	-1	1.06818e-05	0	0.160824
ENSG00000007341.18;chr1:112881375-112883279	0.0103081	0	-1	-0.938929	0	-1	3.82406e-06	0.001754	0.150809
ENSG00000007376.7;chr16:75348-78237	0.00376361	0	-0.994511	-0.674412	0	-1	1.4061e-06	0	0.494889
ENSG00000007376.7;chr16:78395-79103	0.00417716	0	-1	-0.928552	0	-1	1.40998e-06	0.00676	0
ENSG00000007376.7;chr16:252061-253682	0.00351682	0	-1	-0.957557	0	-1	1.86878e-06	0.003664	0.183719
ENSG00000007376.7;chr16:370431-371715	0.00837275	0	-1	-0.927803	0	-1	2.39861e-06	0	0.204496
ENSG00000007376.7;chr16:383626-384738	0.00551802	0	-1	-0.9758	0	-1	2.47648e-06	0	0
ENSG00000007376.7;chr16:482509-484647	0.00303249	0	-1	-0.908368	0	-1	3.28512e-06	0.002647	0.322636
ENSG00000007376.7;chr16:569115-569895	0.0123927	0	-1	-0.962076	0	-1	4.57716e-06	0.005097	0.431982
ENSG00000007376.7;chr16:648066-649368	0.00505552	0	-1	-0.715929	0	-1	7.18061e-06	0	0.345869
ENSG00000007376.7;chr16:901513-902829	0.0865892	0	-1	-0.787877	0	-1	8.75733e-06	0.002022	0.0164456
ENSG00000007376.7;chr16:1072944-1074578	0.00721938	0	-1	-0.99373	0	-1	3.4992e-06	0.003701	0.0346608
ENSG00000007376.7;chr16:1220808-1221354	0.00595574	0	-1	-0.618849	0	-1	2.30894e-06	0.001807	0.0282744
ENSG00000007376.7;chr16:1508636-1510797	0.00589439	0	-1	-0.935499	0	-1	1.38555e-06	0.006826	0.443389
ENSG00000007376.7;chr16:1708006-1709554	0.00307985	0	-1	-0.735608	0	-1	1.08601e-06	0.007285	0
ENSG00000007384.15;chr16:75348-78237	0.0273631	0	-1	-0.797752	0.000210062	-2.46769e-05	0.00228571	0	0.731058
ENSG00000007384.15;chr16:78395-79103	0.0377876	0	-1	-0.976548	0.000356633	-2.46769e-05	0.000417711	0.189733	0
ENSG00000007384.15;chr16:252061-253682	0.0517601	0	-1	-0.973861	0	-1	5.66519e-06	0.00382	0.169243
ENSG00000007384.15;chr16:370431-371715	0.0146128	0	-1	-0.32889	0	-1	3.39307e-06	0	0.169204
ENSG00000007384.15;chr16:383626-384738	0.0150528	0	-0.72984	-0.902309	0	-1	3.24858e-06	0	0
ENSG00000007384.15;chr16:482509-484647	0.00503879	0	-1	-0.596813	0	-1	2.45566e-06	0.002295	0.310289
ENSG00000007384.15;chr16:569115-569895	0.0282215	0	-1	-0.950546	0	-1	2.02778e-06	0.002242	0.36724
ENSG00000007384.15;chr16:648066-649368	0.00689244	0	-1	-0.906939	0	-1	1.74715e-06	0	0.243356
ENSG00000007384.15;chr16:901513-902829	0.0392038	0	-1	-0.96335	0	-1	1.21092e-06	0.000462	0.0116387
ENSG00000007384.15;chr16:1072944-1074578	0.00493261	0	-1	-0.33927	0	-1	1.0026e-06	0.000775	0.0201658
ENSG00000007516.13;chr16:370431-371715	0.0134106	0	-1	-0.990362	0	-1	1.03893e-06	0	0.138542
ENSG00000007516.13;chr16:383626-384738	0.00518296	0	-1	-0.908811	0	-1	1.05328e-06	0	0
ENSG00000007516.13;chr16:482509-484647	0.00392995	0	-1	-0.93919	0	-1	1.17644e-06	0.001634	0.274941
ENSG00000007516.13;chr16:569115-569895	0.0165124	0	-0.768651	-0.984474	0	-1	1.30874e-06	0.002297	0.347476
ENSG00000007516.13;chr16:648066-649368	0.00589623	0	-1	-0.951413	0	-1	1.4601e-06	0	0.261318
ENSG00000007516.13;chr16:901513-902829	0.0729968	0	-1	-0.886516	0	-1	2.31787e-06	0.000746	0.0138333
ENSG00000007516.13;chr16:1072944-1074578	0.00949026	0	-1	-0.599109	0	-1	3.84852e-06	0.001852	0.0264704
ENSG00000007516.13;chr16:1220808-1221354	0.00969712	0	-1	-0.990362	0	-1	8.88731e-06	0.001588	0.0251253
ENSG00000007516.13;chr16:1508636-1510797	0.00782102	0	-1	-0.470061	0	-1	5.67809e-06	0.01006	0.4149
ENSG00000007516.13;chr16:1708006-1709554	0.00485239	0	-1	-0.651679	0	-1	2.66539e-06	0.006222	0
ENSG00000007516.13;chr16:1963872-1965815	0.00507572	0	-1	-0.948091	0	-1	1.58418e-06	0	0
ENSG00000007516.13;chr16:1991444-1992255	0.00444129	0	-1	-0.754557	0	-1	1.51918e-06	0.001088	0
ENSG00000007516.13;chr16:2080888-2083193	0.00505506	0	-1	-0.726452	0	-1	1.33611e-06	0.001342	0.228032
ENSG00000007516.13;chr16:2136068-2137275	0.00222609	0	-1	-0.297461	0	-1	1.24522e-06	0	0
ENSG00000007520.3;chr16:370431-371715	0.00843221	0	-1	-0.990362	0	-1	1.01954e-06	0	0.157814
ENSG00000007520.3;chr16:383626-384738	0.00677755	0	-1	-0.879697	0	-1	1.03335e-06	0	0
ENSG00000007520.3;chr16:482509-484647	0.00680484	0	-1	-0.783846	0	-1	1.15163e-06	0.001501	0.264814
ENSG00000007520.3;chr16:569115-569895	0.0158855	0	-1	-0.996748	0	-1	1.27811e-06	0.002547	0.378255
ENSG00000007520.3;chr16:648066-649368	0.00522034	0	-1	-0.911167	0	-1	1.42208e-06	0	0.296377
ENSG00000007520.3;chr16:901513-902829	0.0356162	0	-1	-0.905516	0	-1	2.22351e-06	0.001004	0.0151258
ENSG00000007520.3;chr16:1072944-1074578	0.0121541	0	-1	-0.933265	0	-1	3.59518e-06	0.002021	0.0305343
ENSG00000007520.3;chr16:1220808-1221354	0.0113457	0	-1	-0.897861	0	-1	7.64351e-06	0.001646	0.0261523
ENSG00000007520.3;chr16:1508636-1510797	0.00554087	0	-0.993829	-0.965563	0	-1	6.33691e-06	0.009133	0.453766
ENSG00000007520.3;chr16:1708006-1709554	0.00520188	0	-1	-0.927663	0	-1	2.80215e-06	0.008994	0
ENSG00000007520.3;chr16:1963872-1965815	0.00429811	0	-1	-0.978035	0	-1	1.6315e-06	0	0
ENSG00000007520.3;chr16:1991444-1992255	0.0036883	0	-1	-0.923361	0	-1	1.56265e-06	0.000817	0
ENSG00000007520.3;chr16:2080888-2083193	0.00464418	0	-1	-0.784504	0	-1	1.36962e-06	0.001553	0.230256
ENSG00000007520.3;chr16:2136068-2137275	0.00377781	0	-1	-0.965649	0	-1	1.27427e-06	0	0
ENSG00000007520.3;chr16:2342123-2342752	0.0037443	0	-1	-0.964438	0	-1	1.00956e-06	0.000706	0
ENSG00000007933.12;chr1:171484466-171486782	0.00484224	0	-1	-0.976526	0	-1	2.53327e-06	0	0.0233291
ENSG00000007933.12;chr1:172071227-172071880	0.00168732	0	-1	-0.985626	0	-1	1.0197e-06	0.00189	0.181607
ENSG00000008018.8;chr6:170151214-170153407	0.00573412	0	-1	-0.905516	0	-1	2.49358e-06	0.009433	0.427967
ENSG00000008018.8;chr6:170167350-170168810	0.0360937	0	-1	-0.81786	0	-1	2.59564e-06	0.004779	0.0234155
ENSG00000008018.8;chr6:170248053-170248471	0.00592409	0	-1	-0.87379	0	-1	3.27784e-06	0.001379	0.0354366
ENSG00000008018.8;chr6:170288491-170288849	0.00706554	0	-1	-0.986936	0	-1	3.77828e-06	0.00385	0
ENSG00000008128.22;chr1:829960-830228	0.00353676	0	-1	-0.958928	0	-1	1.11828e-06	0.003781	0.0238761
ENSG00000008128.22;chr1:1230664-1232084	0.00554164	0	-1	-0.860425	0	-1	2.0286e-06	0	0
ENSG00000008128.22;chr1:1658650-1660034	0.101143	0.492379	-1	-0.602819	3.34683e-05	-1	1.53889e-05	0	0
ENSG00000008128.22;chr1:1692292-1693442	8.94388e-06	0	-1	-0.954968	0.000274273	-1	3.17894e-05	0	0
ENSG00000008128.22;chr1:1728452-1729735	0.052386	0	-0.819849	-0.926688	2.50799e-05	-1	0.000209666	0.057288	0.0247723
ENSG00000008128.22;chr1:1745583-1746718	7.99771e-06	0	-1	-0.92536	0	-1	4.58159e-05	0	0
ENSG00000008128.22;chr1:1776777-1778316	0.144231	4.31981	-1	-0.955795	0	-1	1.8789e-05	0.036804	0.17528
ENSG00000008128.22;chr1:1782268-1783503	0.0821734	0	-1	-0.893172	0	-1	1.70761e-05	0.013527	0.528425
ENSG00000008128.22;chr1:1881244-1882223	0.0896705	0	-0.583671	-0.86821	0.000171777	-1	6.35286e-06	0.002716	0.381153
ENSG00000008128.22;chr1:1891154-1892580	0.0839169	0	-1	-0.919236	6.26763e-05	-2.4324e-15	5.96862e-06	0	0
ENSG00000008128.22;chr1:1927439-1928152	0.0986151	0	-1	-0.999512	2.1932e-05	-1	4.91469e-06	0.000465	0.0460927
ENSG00000008128.22;chr1:2025033-2026616	0.0814425	0	-1	-0.796607	2.54709e-05	-1	3.31674e-06	0.00057	0.245828
ENSG00000008128.22;chr1:2157897-2158477	0.00666765	0	-1	-0.910588	0	-1	2.30488e-06	0.000356	0.0278257
ENSG00000008128.22;chr1:2206895-2207812	0.00625332	0	-1	-0.982979	0	-1	2.07027e-06	0.004955	0.45888
ENSG00000008128.22;chr1:2239901-2240924	0.0044151	0	-1	-0.901385	0	-1	1.93765e-06	0.000932	0.424561
ENSG00000008128.22;chr1:2392147-2392990	0.00634542	0	-1	-0.81074	0	-1	1.49646e-06	0	0
ENSG00000008128.22;chr1:2412758-2413618	0.00475226	0	-1	-0.997407	0	-1	1.45167e-06	0	0
ENSG00000008130.15;chr1:829960-830228	0.00452995	0	-0.901679	-0.92173	0	-1	1.05223e-06	0.003477	0.0226068
ENSG00000008130.15;chr1:1230664-1232084	0.00446579	0	-1	-0.982606	0	-1	1.82122e-06	0	0
ENSG00000008130.15;chr1:1658650-1660034	0.0692504	0	-1	-0.951995	0	-1	8.25662e-06	0	0
ENSG00000008130.15;chr1:1692292-1693442	1.02556e-05	0	-1	-0.792002	0	-1	1.14168e-05	0	0
ENSG00000008130.15;chr1:1728452-1729735	0.0473088	0	-1	-0.93919	6.49119e-05	-1.53091e-07	1.94691e-05	0.004524	0.048759
ENSG00000008130.15;chr1:1745583-1746718	6.0381e-12	0	-1	-0.652459	0.00060551	-7.58533e-13	2.9149e-05	0	0
ENSG00000008130.15;chr1:1776777-1778316	0.246851	8.43376	-1	-0.764351	3.6675e-05	-3.4505e-09	0.000343584	0.089792	0.199213
ENSG00000008130.15;chr1:1782268-1783503	0.114276	1.58286	-1	-0.987297	3.06697e-05	-1	0.000411777	0.048478	0.6294
ENSG00000008130.15;chr1:1881244-1882223	0.0925013	0	-0.244825	-0.814136	0	-8.01874e-10	9.87396e-06	0.004214	0.387196
ENSG00000008130.15;chr1:1891154-1892580	0.339403	7.1035	-0.382143	-0.446195	0	-1.1335e-09	8.97585e-06	0	0
ENSG00000008130.15;chr1:1927439-1928152	0.0653994	0	-1	-0.61245	0	-6.4594e-09	6.78709e-06	0.001732	0.0463438
ENSG00000008130.15;chr1:2025033-2026616	0.0864761	0	-1	-0.978807	0	-1	4.07552e-06	0.001282	0.249783
ENSG00000008130.15;chr1:2157897-2158477	0.0517818	0	-1	-0.938171	0	-1	2.64739e-06	0.000898	0.0270266
ENSG00000008130.15;chr1:2206895-2207812	0.0478559	0	-1	-0.992062	0	-1	2.34249e-06	0.004273	0.473579
ENSG00000008130.15;chr1:2239901-2240924	0.0478431	0	-1	-0.859979	0	-1	2.17412e-06	0.001839	0.430533
ENSG00000008130.15;chr1:2392147-2392990	0.00658565	0	-1	-0.920887	0	-1	1.63369e-06	0	0
ENSG00000008130.15;chr1:2412758-2413618	0.00589105	0	-1	-0.938222	0	-1	1.58045e-06	0	0
ENSG00000008256.15;chr7:5594748-5596209	0.00457599	0	-1	-0.915459	0	-1	1.47674e-06	0.001307	0
ENSG00000008256.15;chr7:5898256-5898790	0.00617743	0	-1	-0.974188	0	-1	2.67293e-06	0	0
ENSG00000008256.15;chr7:6025793-6028050	0.00688129	0	-1	-0.839196	0	-1	4.06963e-06	0.003773	0.117234
ENSG00000008256.15;chr7:6248836-6249470	0.0165751	0	-0.567179	-0.969666	0	-1	4.25695e-05	0.008847	0.152488
ENSG00000008256.15;chr7:6252682-6252899	0.0152123	0	-1	-0.764351	0	-1	5.0369e-05	0.014943	0.3551
ENSG00000008256.15;chr7:6257176-6257635	0.0259319	0	-1	-0.831078	0	-1	6.56233e-05	0.029356	0.423918
ENSG00000008256.15;chr7:6290252-6291033	0.00669294	0	-1	-0.66078	0	-1	5.55602e-05	0.007366	0.0198936
ENSG00000008256.15;chr7:6208892-6210131	0.0187636	0	-1	-0.92805	2.70215e-05	-1	1.58397e-05	0.006233	0.0925297
ENSG00000008256.15;chr7:7256523-7259605	0.0086286	0	-1	-0.886859	0	-1	1.0148e-06	0.001436	0.177398
ENSG00000008277.14;chr7:87734481-87736516	0.00148887	0	-1	-0.942633	0	-1	5.03412e-06	0.015005	0
ENSG00000008282.8;chr7:105678191-105678515	0.0230243	0	-1	-0.701648	0	-1	2.30296e-06	0.003041	0
ENSG00000008282.8;chr7:105680032-105681147	0.00388146	0	-1	-0.801529	0	-1	2.31489e-06	0.003473	0.295889
ENSG00000008282.8;chr7:106129209-106131078	0.868908	20.3459	-0.000180932	-0.0272362	0	-4.80885e-21	5.69233e-05	0.011676	0.0481186
ENSG00000008282.8;chr7:106153524-106154113	0.0711293	0	-1	-0.877879	0	-1	2.42468e-05	0.00585	0.0444183
ENSG00000008282.8;chr7:107044822-107045950	0.00459732	0	-1	-0.754078	0	-1	1.07203e-06	0	0
ENSG00000008282.8;chr7:106215589-106218714	0.0684698	0	-1	-0.987297	0	-1	9.56247e-06	0.016459	0.433022
ENSG00000008282.8;chr7:105512932-105513393	0.00418558	0	-1	-0.817544	0	-1	1.6683e-06	0.000939	0.0132895
ENSG00000008283.15;chr17:63039181-63040029	0.182838	3.43034	-1	-0.353592	0	-4.83367e-08	2.45837e-06	0.001513	0
ENSG00000008283.15;chr17:63249210-63250083	0.0682229	0	-1	-0.932854	0	-1.49899e-08	5.08307e-06	0.001905	0.243985
ENSG00000008283.15;chr17:63740672-63742859	0.00270805	0	-1	-0.855299	0	-1	3.38538e-06	0	0
ENSG00000008283.15;chr17:63772406-63775104	0.00489397	0	-1	-0.87619	0	-1	3.05458e-06	0	0
ENSG00000008283.15;chr17:63826286-63828436	0.0226616	0	-1	-0.978962	0	-1	2.62479e-06	0	0
ENSG00000008283.15;chr17:63848455-63849834	0.00552734	0	-1	-0.978458	0	-1	2.48283e-06	0.001705	0.023509
ENSG00000008283.15;chr17:64152039-64152304	0.00324796	0	-1	-0.970636	0	-1	1.41685e-06	0.006022	0.338907
ENSG00000008283.15;chr17:64173985-64175518	0.00720536	0	-0.998195	-0.980473	0	-1	1.37292e-06	0.00313	0.210316
ENSG00000008283.15;chr17:64275998-64276738	0.00372967	0	-1	-0.775296	0	-1	1.20483e-06	0.001153	0.0331211
ENSG00000008283.15;chr17:64282300-64282958	0.00854787	0	-1	-0.732568	0	-1	1.19581e-06	0.001001	0.285184
ENSG00000008283.15;chr17:64320380-64320636	0.00362879	0	-1	-0.895442	0	-1	1.14399e-06	0.001114	0.0241383
ENSG00000008283.15;chr17:63356444-63357579	0.217039	8.46904	-1	-0.314455	0	-3.95062e-08	1.11899e-05	0.003108	0.10047
ENSG00000008382.15;chr19:3409908-3410540	0.00499898	0	-1	-0.992923	0	-1	1.07146e-06	0.005339	0.463124
ENSG00000008382.15;chr19:3450149-3452218	0.0050123	0	-1	-0.861934	0	-1	1.12064e-06	0.003693	0.490811
ENSG00000008382.15;chr19:3625988-3627662	0.00522784	0	-1	-0.708028	0	-1	1.39528e-06	0	0
ENSG00000008382.15;chr19:3976287-3977553	0.00567385	0	-1	-0.945845	0	-1	2.72772e-06	0.001053	0.067089
ENSG00000008382.15;chr19:4327516-4328300	0.100275	2.08635	-1	-0.96553	4.22529e-05	-1	6.40246e-05	0.008349	0
ENSG00000008382.15;chr19:4511767-4512357	0.0718391	0	-1	-0.870033	0	-1	5.93349e-06	0.00161	0.0228547
ENSG00000008382.15;chr19:4706876-4708680	0.00514524	0	-1	-0.934647	0	-1	2.74536e-06	0.003212	0.20382
ENSG00000008382.15;chr19:4790706-4791307	0.005019	0	-1	-0.938428	0	-1	2.23474e-06	0	0
ENSG00000008382.15;chr19:4812016-4813860	0.00459248	0	-1	-0.881771	0	-1	2.13033e-06	0.002716	0.247724
ENSG00000008382.15;chr19:4815871-4816337	0.00520944	0	-1	-0.976548	0	-1	2.11606e-06	0.001078	0.22048
ENSG00000008382.15;chr19:4895713-4896035	0.00500598	0	-1	-0.715108	0	-1	1.81046e-06	0.000692	0.0359794
ENSG00000008382.15;chr19:4984070-4984452	0.00428262	0	-1	-0.912306	0	-1	1.56071e-06	0.000962	0.242741
ENSG00000008382.15;chr19:5005050-5005358	0.00422266	0	-1	-0.97935	0	-1	1.51131e-06	0.00054	0.0112853
ENSG00000008382.15;chr19:5022936-5024002	0.00491914	0	-1	-0.973621	0	-1	1.47071e-06	0.000996	0.0849464
ENSG00000008382.15;chr19:5127069-5129777	0.00664241	0	-1	-0.623726	0	-1	1.27405e-06	0.001143	0.398801
ENSG00000008382.15;chr19:4455023-4457776	0.0855837	0	-0.543786	-0.692021	0	-2.82255e-08	8.85955e-06	0	0.370711
ENSG00000008394.12;chr12:15881612-15883589	0.00150636	0	-1	-0.978557	0	-1	2.15266e-06	0	0
ENSG00000008394.12;chr12:16011693-16012617	0.00285221	0	-1	-0.937016	0	-1	2.98519e-06	0.010008	0.0852639
ENSG00000008394.12;chr12:15663065-15663775	0.00274289	0	-1	-0.902713	0	-1	1.46258e-06	0.003305	0.0135385
ENSG00000008516.16;chr16:2080888-2083193	0.00191424	0	-1	-0.873308	0	-1	1.03666e-06	0.001117	0.222987
ENSG00000008516.16;chr16:2136068-2137275	0.00399422	0	-0.84014	-0.806051	0	-1	1.09889e-06	0	0
ENSG00000008516.16;chr16:2342123-2342752	0.00437021	0	-1	-0.825977	0	-1	1.41996e-06	0.00088	0
ENSG00000008516.16;chr16:2429437-2430440	0.00772827	0	-0.604594	-0.512626	0	-1	1.62142e-06	0	0
ENSG00000008516.16;chr16:2867690-2869037	0.0144299	0	-1	-0.69984	0	-1	5.60797e-06	0	0
ENSG00000008516.16;chr16:3064481-3066864	0.0808847	0	-0.338032	-0.958853	0.000101353	-2.13042e-07	5.26551e-05	0	0.384074
ENSG00000008516.16;chr16:3085758-3088739	0.074506	0	-1	-0.948551	3.18041e-05	-1	2.46503e-05	0	0.336701
ENSG00000008516.16;chr16:3348108-3349656	0.00411606	0	-1	-0.962406	0	-1	3.30906e-06	0.001472	0.0738302
ENSG00000008516.16;chr16:3546815-3549160	0.00452254	0	-1	-0.982574	0	-1	1.99479e-06	0.00157	0.122155
ENSG00000008516.16;chr16:2767948-2769820	0.002143	0	-1	-0.854531	0	-1	3.59975e-06	0.000944	0.108005
ENSG00000008517.16;chr16:2080888-2083193	0.00132669	0	-1	-0.636083	0	-1	1.01703e-06	0.001109	0.179839
ENSG00000008517.16;chr16:2136068-2137275	0.00260953	0	-0.988295	-0.839196	0	-1	1.07686e-06	0	0
ENSG00000008517.16;chr16:2342123-2342752	0.00422707	0	-1	-0.830541	0	-1	1.38339e-06	0.000677	0
ENSG00000008517.16;chr16:2429437-2430440	0.0134541	0	-0.271802	-0.85207	0	-1	1.57391e-06	0	0
ENSG00000008517.16;chr16:2867690-2869037	0.0120226	0	-1	-0.223711	0	-1	5.07786e-06	0	0
ENSG00000008517.16;chr16:3064481-3066864	0.312398	6.40293	-0.0124224	-0.0410495	0.00249066	-1.79827e-21	0.00266312	0	0.478639
ENSG00000008517.16;chr16:3085758-3088739	0.0831116	0	-1	-0.942638	8.11063e-05	-5.04075e-06	4.5555e-05	0	0.345967
ENSG00000008517.16;chr16:3348108-3349656	0.00416443	0	-1	-0.730141	0	-1	3.52628e-06	0.001972	0.067811
ENSG00000008517.16;chr16:3546815-3549160	0.00586668	0	-1	-0.933616	0	-1	2.07172e-06	0.00161	0.116519
ENSG00000008517.16;chr16:4047273-4048491	0.00358973	0	-1	-0.975257	0	-1	1.01772e-06	0.002056	0.229634
ENSG00000008517.16;chr16:4064171-4065637	0.00416222	0	-1	-0.928853	0	-1	1.00039e-06	0.001157	0.101538
ENSG00000008517.16;chr16:2767948-2769820	0.00277015	0	-1	-0.764813	0	-1	3.37367e-06	0.000849	0.0999263
ENSG00000008735.13;chr22:49917391-49918570	0.0375077	0	-1	-0.289539	0	-1	1.46476e-06	0	0
ENSG00000008735.13;chr22:49948395-49949835	0.0267685	0	-1	-0.32544	0	-1	1.53475e-06	0.000874	0.341813
ENSG00000008735.13;chr22:50111691-50113244	0.0351758	0	-1	-0.761617	0	-1	2.04827e-06	0.00124	0.0481581
ENSG00000008735.13;chr22:50120018-50121285	0.00453474	0	-1	-0.930096	0	-1	2.08319e-06	0.001393	0.0831095
ENSG00000008735.13;chr22:50217931-50218740	0.00698882	0	-1	-0.754351	0	-1	2.61541e-06	0.00138	0.0771187
ENSG00000008735.13;chr22:50307945-50308582	0.00345643	0	-1	-0.805089	0	-1	3.41972e-06	0	0
ENSG00000008735.13;chr22:50727275-50728043	0.0157193	0	-1	-0.975769	0	-1	7.87563e-06	0.003353	0.0262272
ENSG00000008838.19;chr17:39143285-39144588	0.00355718	0	-1	-0.909666	0	-1	1.09018e-06	0.001009	0.249752
ENSG00000008838.19;chr17:39151792-39154856	0.00361055	0	-1	-0.582892	0	-1	1.10145e-06	0	0
ENSG00000008838.19;chr17:39163889-39165640	0.00389078	0	-1	-0.973473	0	-1	1.11551e-06	0.000547	0
ENSG00000008838.19;chr17:39407509-39407914	0.004725	0	-1	-0.55895	0	-1	1.53021e-06	0.000351	0
ENSG00000008838.19;chr17:40017414-40017931	0.124302	0.840464	-0.00212339	-0.959667	0.000174171	-7.81637e-07	2.29661e-05	0.00301	0.344043
ENSG00000008838.19;chr17:40017944-40019216	0.1661	2.94015	-1	-0.475718	0.000206868	-7.81637e-07	2.34549e-05	0.003307	0.401427
ENSG00000008838.19;chr17:40037989-40039756	0.109522	3.43516	-1	-0.954734	8.14233e-05	-1.84394e-06	4.47577e-05	0.014645	0.403137
ENSG00000008838.19;chr17:40286782-40287600	0.00149134	0	-1	-0.93919	0	-1	4.42525e-06	0	0
ENSG00000008838.19;chr17:40457794-40458688	0.00989345	0	-1	-0.977641	0	-1	2.51873e-06	0.000569	0.343865
ENSG00000008838.19;chr17:40462208-40463623	0.00426147	0	-1	-0.421735	0	-1	2.48942e-06	0.000653	0.343812
ENSG00000008838.19;chr17:40479980-40480759	0.00587186	0	-1	-0.999733	0	-1	2.38576e-06	0.000349	0.0502984
ENSG00000008838.19;chr17:40058055-40059070	0.27843	2.57605	-0.530983	-0.880573	3.12779e-05	-2.08389e-05	0.000377003	0	0.257492
ENSG00000008838.19;chr17:40139211-40141501	0.0650946	0	-1	-0.999256	0	-1	1.26357e-05	0	0.0581973
ENSG00000008853.16;chr8:22188277-22189877	0.00334707	0	-1	-0.985626	0	-1	1.2526e-06	0.00088	0.366211
ENSG00000008853.16;chr8:22401565-22401882	0.00435598	0	-1	-0.989697	0	-1	1.70738e-06	0.003013	0.124941
ENSG00000008853.16;chr8:22550591-22551692	0.00830772	0	-1	-0.729706	0	-1	2.29213e-06	0.004153	0.207731
ENSG00000008853.16;chr8:22668033-22669782	0.00351318	0	-1	-0.537145	0	-1	3.13962e-06	0	0
ENSG00000008853.16;chr8:22784489-22785272	0.00364922	0	-1	-0.852177	0	-1	4.93738e-06	0.001287	0.0370837
ENSG00000008853.16;chr8:22840781-22842278	0.0100716	0	-1	-0.990362	0	-1	6.8546e-06	0.00199	0.0373921
ENSG00000008853.16;chr8:23042032-23042531	0.052423	0	-1	-0.640287	0	-1	1.82267e-05	0.002054	0.0116713
ENSG00000008853.16;chr8:23230279-23231421	0.0167839	0	-1	-0.802042	0	-1	4.10791e-06	0.001797	0
ENSG00000008853.16;chr8:23320709-23322267	0.0174374	0	-1	-0.790284	0	-1	2.99338e-06	0.001889	0.298889
ENSG00000008853.16;chr8:23389616-23390562	0.00809536	0	-1	-0.995337	0	-1	2.48341e-06	0.000981	0.282563
ENSG00000008853.16;chr8:23508166-23509457	0.005455	0	-1	-0.999512	0	-1	1.91793e-06	0.000736	0.237642
ENSG00000008853.16;chr8:23538684-23539861	0.00826034	0	-1	-0.978962	0	-1	1.81207e-06	0.001487	0.267219
ENSG00000008853.16;chr8:22838268-22839625	0.0129589	0	-1	-0.837305	0	-1	6.73534e-06	0.00219	0.0244112
ENSG00000008853.16;chr8:22953377-22954702	0.0234984	0	-1	-0.956764	5.53541e-05	-1	2.99603e-05	0.006557	0.152835
ENSG00000008853.16;chr8:23330696-23331293	0.0152377	0	-1	-0.988467	0	-1	2.91055e-06	0.002034	0.487151
ENSG00000008988.9;chr8:56073275-56075503	0.106892	2.31476	-1	-0.623739	0	-1.55088e-16	0.00520833	0	0
ENSG00000009307.15;chr1:115139041-115139949	0.0368863	0	-1	-0.297937	0	-1	2.62592e-06	0.002597	0.271065
ENSG00000009307.15;chr1:115267043-115268100	0.0120799	0	-1	-0.87379	0	-1	1.96504e-06	0.004035	0.090347
ENSG00000009307.15;chr1:115282148-115285385	0.0360233	0	-1	-0.889345	0	-1	1.90443e-06	0	0.462516
ENSG00000009307.15;chr1:115370733-115371268	0.0470958	0	-1	-0.79086	2.11647e-05	-1	1.63312e-06	0.001276	0
ENSG00000009307.15;chr1:115470324-115470819	0.0437028	0	-0.289057	-0.995337	2.0262e-05	-1	1.4047e-06	0.001513	0.0624532
ENSG00000009413.15;chr6:110615444-110615746	0.0032624	0	-1	-0.934647	0	-1	1.15256e-06	0.00175	0
ENSG00000009413.15;chr6:110616116-110616718	0.00300591	0	-1	-0.870899	0	-1	1.15365e-06	0.001501	0.0127426
ENSG00000009413.15;chr6:110981241-110982746	0.018888	0	-1	-0.909923	0	-1	1.99507e-06	0	0
ENSG00000009413.15;chr6:111566648-111568495	0.51279	9.81124	-0.467934	-0.0925353	0.000985707	-3.40929e-15	1.18564e-05	0.01174	0.548433
ENSG00000009413.15;chr6:111662688-111664733	0.0707604	0	-1	-0.775343	0	-1	5.54073e-06	0.00617	0.568505
ENSG00000009413.15;chr6:111710054-111712997	0.0854204	0	-1	-0.781344	0	-1	4.38027e-06	0.007041	0.447191
ENSG00000009413.15;chr6:111760334-111761344	0.00455144	0	-1	-0.874152	0	-1	3.60218e-06	0.00165	0.304046
ENSG00000009413.15;chr6:111780655-111781609	0.00308713	0	-1	-0.855299	0	-1	3.3568e-06	0.002323	0.325749
ENSG00000009413.15;chr6:111822915-111825149	0.00557319	0	-0.574071	-0.983024	0	-1	2.93425e-06	0.003415	0.27743
ENSG00000009413.15;chr6:112154229-112155315	0.0187019	0	-1	-0.922818	0	-1	1.48911e-06	0	0.0369354
ENSG00000009413.15;chr6:112156576-112156959	0.0109569	0	-1	-0.813283	0	-1	1.4847e-06	0.001632	0.0235243
ENSG00000009413.15;chr6:112251840-112252514	0.00530039	0	-1	-0.997554	0	-1	1.30048e-06	0.006778	0
ENSG00000009413.15;chr6:112268110-112270634	0.00605491	0	-1	-0.887685	0	-1	1.27203e-06	0.003996	0.280617
ENSG00000009830.11;chr14:76772051-76774230	0.108035	1.43819	-0.979038	-0.824885	0	-1	1.82568e-06	0.005149	0.487952
ENSG00000009830.11;chr14:76788369-76789713	0.0278089	0	-1	-0.979971	0	-1	1.88026e-06	0.002346	0.0321299
ENSG00000009830.11;chr14:76959016-76959514	0.00369592	0	-1	-0.248556	0	-1	2.76535e-06	0	0.335177
ENSG00000009830.11;chr14:77023276-77023736	0.00391266	0	-1	-0.87379	0	-1	3.36273e-06	0.009612	0.275332
ENSG00000009830.11;chr14:77074977-77076425	0.00381017	0	-1	-0.891812	0	-1	4.0786e-06	0	0.211059
ENSG00000009830.11;chr14:77096759-77098068	0.00762017	0	-1	-0.987455	0	-1	4.47488e-06	0	0.104561
ENSG00000009830.11;chr14:77106205-77107236	0.00391033	0	-1	-0.423725	0	-1	4.66935e-06	0.010701	0.295354
ENSG00000009830.11;chr14:77113222-77114911	0.00496854	0	-1	-0.978937	0	-1	4.8352e-06	0.007568	0.233056
ENSG00000009830.11;chr14:77640944-77642882	0.0101178	0	-1	-0.896589	0	-1	3.11497e-06	0.007642	0.0129529
ENSG00000009950.15;chr7:72878522-72880730	0.0028047	0	-1	-0.93919	0	-1	1.34243e-06	0	0
ENSG00000009950.15;chr7:73578783-73579802	0.224961	2.53038	-1	-0.435489	2.28605e-05	-4.20219e-09	2.20992e-05	0	0
ENSG00000009950.15;chr7:73879212-73882153	0.0034434	0	-1	-0.969617	0	-1	3.90412e-06	0.010213	0.207752
ENSG00000009950.15;chr7:73891872-73892493	0.00407877	0	-1	-0.763419	0	-1	3.73637e-06	0.004069	0.155369
ENSG00000009950.15;chr7:73894050-73894995	0.00463736	0	-1	-0.95538	0	-1	3.70398e-06	0.004646	0.214493
ENSG00000009950.15;chr7:74278981-74281051	0.00338915	0	-1	-0.77926	0	-1	1.52562e-06	0.009899	0.36398
ENSG00000009950.15;chr7:74453294-74453745	0.00342601	0	-1	-0.938171	0	-1	1.20631e-06	0	0
ENSG00000010072.15;chr1:230696452-230696868	0.00708707	0	-1	-0.730219	0	-1	1.55959e-06	0.001055	0.0215521
ENSG00000010072.15;chr1:230752865-230755212	0.00672231	0	-1	-0.960311	0	-1	1.71287e-06	0.001904	0.309037
ENSG00000010072.15;chr1:230824025-230826569	0.0128678	0	-1	-0.981891	0	-1	1.95101e-06	0.010113	0.444423
ENSG00000010072.15;chr1:230909990-230911984	0.00562422	0	-0.692879	-0.967591	0	-1	2.34266e-06	0.002399	0.177499
ENSG00000010072.15;chr1:231019973-231022540	0.00523972	0	-0.961103	-0.994285	0	-1	3.15859e-06	0	0.0928601
ENSG00000010072.15;chr1:231040421-231041587	0.00405172	0	-1	-0.990362	0	-1	3.36872e-06	0	0
ENSG00000010072.15;chr1:231424984-231425604	0.0716686	0	-1	-0.933531	0	-1	1.14363e-05	0	0.232749
ENSG00000010072.15;chr1:231831057-231831508	0.00586002	0	-1	-0.994847	0	-1	2.02663e-06	0.002374	0.0125221
ENSG00000010072.15;chr1:232028897-232029695	0.00348309	0	-1	-0.56512	0	-1	1.44625e-06	0.001438	0.249938
ENSG00000010072.15;chr1:232287845-232288075	0.00339075	0	-1	-0.592957	0	-1	1.05251e-06	0.001284	0.0209495
ENSG00000010282.14;chr3:41997390-41998965	0.00512867	0	-1	-0.414245	0	-1	1.41915e-06	0.001052	0.278624
ENSG00000010282.14;chr3:42114816-42116937	0.0690289	0	-1	-0.710973	0	-1	1.70372e-06	0.001593	0.300273
ENSG00000010282.14;chr3:42119995-42120235	0.00482142	0	-1	-0.799999	0	-1	1.71611e-06	0.001051	0
ENSG00000010282.14;chr3:42369199-42369719	0.00571202	0	-1	-0.975307	0	-1	2.99969e-06	0.000912	0.247401
ENSG00000010282.14;chr3:42489685-42490951	0.0132261	0	-1	-0.918323	0	-1	4.70568e-06	0	0.383145
ENSG00000010282.14;chr3:42590087-42591916	0.00800333	0	-1	-0.838179	0	-1	8.9425e-06	0.007564	0.105633
ENSG00000010282.14;chr3:42691709-42692143	0.0840154	0	-1	-0.708854	0.000197941	-2.19087e-06	9.17347e-05	0.008557	0.111596
ENSG00000010282.14;chr3:42720431-42722678	0.131464	1.94776	-1	-0.352289	4.06893e-05	-8.18157e-06	5.33974e-05	0.018938	0.108807
ENSG00000010282.14;chr3:42996752-42997220	0.0706352	0	-1	-0.998891	0	-5.76673e-05	3.39952e-06	0.000842	0.103383
ENSG00000010282.14;chr3:43418076-43419481	0.0021627	0	-1	-0.774704	0	-1	1.39674e-06	0.001913	0.161722
ENSG00000010282.14;chr3:43690093-43692228	0.000950388	0	-1	-0.847934	0	-1	1.0118e-06	0	0
ENSG00000010282.14;chr3:42090231-42092914	0.00593771	0	-1	-0.963256	0	-1	1.63598e-06	0.004125	0.33689
ENSG00000010292.12;chr12:5566509-5567410	0.00406015	0	-1	-0.950931	0	-1	1.07889e-06	0.00067	0.198908
ENSG00000010292.12;chr12:5976372-5976880	0.0061563	0	-1	-0.842111	0	-1	1.93343e-06	0.001087	0.0220572
ENSG00000010292.12;chr12:6074606-6075866	0.00521433	0	-1	-0.985117	0	-1	2.38888e-06	0.002493	0.274498
ENSG00000010292.12;chr12:6079090-6079658	0.00642941	0	-1	-0.999552	0	-1	2.41273e-06	0.002026	0.0732013
ENSG00000010292.12;chr12:6113843-6114220	0.00419651	0	-1	-0.740639	0	-1	2.63289e-06	0.002103	0.0844666
ENSG00000010292.12;chr12:6115689-6116686	0.00456612	0	-1	-0.808312	0	-1	2.64792e-06	0.005153	0.200575
ENSG00000010292.12;chr12:6171838-6172993	0.00381679	0	-1	-0.735608	0	-1	3.11113e-06	0.004407	0.276587
ENSG00000010292.12;chr12:6294416-6295222	0.00394694	0	-1	-0.983665	0	-1	5.02454e-06	0.002337	0.392225
ENSG00000010292.12;chr12:6766993-6767799	0.00743706	0	-1	-0.928545	0	-1	3.65559e-06	0	0
ENSG00000010292.12;chr12:6820863-6822566	0.00672024	0	-1	-0.929344	0	-1	3.04997e-06	0	0.279118
ENSG00000010292.12;chr12:6943018-6945147	0.00200154	0	-1	-0.882048	0	-1	2.22104e-06	0	0.0276501
ENSG00000010292.12;chr12:6969417-6971727	0.00211216	0	-1	-0.80575	0	-1	2.09762e-06	0	0.442432
ENSG00000010292.12;chr12:6469843-6471951	0.0746899	0	-1	-0.831076	0	-3.69436e-08	4.35825e-05	0	0
ENSG00000010295.19;chr12:5566509-5567410	0.00301663	0	-1	-0.831989	0	-1	1.011e-06	0.000514	0.204236
ENSG00000010295.19;chr12:5976372-5976880	0.00526438	0	-1	-0.938222	0	-1	1.72575e-06	0.00065	0.028513
ENSG00000010295.19;chr12:6074606-6075866	0.00463103	0	-1	-0.932854	0	-1	2.07966e-06	0.002146	0.29727
ENSG00000010295.19;chr12:6079090-6079658	0.00585903	0	-1	-0.976526	0	-1	2.09772e-06	0.001378	0.0709562
ENSG00000010295.19;chr12:6113843-6114220	0.00441339	0	-1	-0.8878	0	-1	2.26218e-06	0.001575	0.0932185
ENSG00000010295.19;chr12:6115689-6116686	0.00463801	0	-1	-0.825148	0	-1	2.27327e-06	0.003289	0.19108
ENSG00000010295.19;chr12:6171838-6172993	0.00474127	0	-1	-0.840949	0	-1	2.60642e-06	0.00312	0.321714
ENSG00000010295.19;chr12:6294416-6295222	0.00367108	0	-1	-0.986326	0	-1	3.82755e-06	0.001015	0.300478
ENSG00000010295.19;chr12:6766993-6767799	0.00541308	0	-1	-0.879069	0	-1	4.73232e-06	0	0
ENSG00000010295.19;chr12:6820863-6822566	0.00437146	0	-1	-0.98659	0	-1	3.76461e-06	0	0.302592
ENSG00000010295.19;chr12:6943018-6945147	0.00179926	0	-1	-0.938161	0	-1	2.57732e-06	0	0.0266449
ENSG00000010295.19;chr12:6969417-6971727	0.00226615	0	-1	-0.995337	0	-1	2.41261e-06	0	0.523002
ENSG00000010295.19;chr12:6469843-6471951	0.0607996	0	-1	-0.906431	0	-1	1.1739e-05	0	0
ENSG00000010322.15;chr3:51994653-51996462	0.00241672	0	-0.886273	-0.974188	0	-1	2.17599e-06	0	0.376816
ENSG00000010322.15;chr3:52045941-52047950	0.00179037	0	-1	-0.977144	0	-1	2.44994e-06	0.001598	0.217301
ENSG00000010322.15;chr3:52135955-52136240	0.0769813	0	-1	-0.954968	0	-1	3.13459e-06	0.000804	0
ENSG00000010322.15;chr3:52197361-52199039	0.145757	7.74256	-1	-0.453731	0	-1	3.89229e-06	0	0.380182
ENSG00000010322.15;chr3:52239215-52239839	0.128115	5.61824	-1	-0.422321	0	-2.47741e-06	4.63841e-06	0	0
ENSG00000010322.15;chr3:52449460-52449646	0.0814001	0	-1	-0.886266	0	-8.40483e-06	0.000179695	0.057573	0
ENSG00000010322.15;chr3:52451658-52451891	0.211799	12.6714	-1	-0.76777	0	-1	0.000299088	0.063248	0.0889851
ENSG00000010322.15;chr3:52892047-52894229	0.137165	10.1178	-0.0418493	-0.877879	0	-1	2.283e-06	0.000952	0.278277
ENSG00000010322.15;chr3:53072405-53074164	0.00558298	0	-1	-0.942028	0	-1	1.61769e-06	0.00114	0.431409
ENSG00000010322.15;chr3:53250945-53251362	0.0128061	0	-1	-0.961776	0	-1	1.25623e-06	0.000657	0.233397
ENSG00000010322.15;chr3:53254236-53255663	0.00323571	0	-1	-0.913265	0	-1	1.25026e-06	0	0
ENSG00000010361.13;chr19:48867763-48869155	0.0125404	0	-1	-0.970137	0	-1	1.05383e-06	0	0.445993
ENSG00000010361.13;chr19:49117983-49119224	0.00438876	0	-1	-0.717339	0	-1	1.43108e-06	0	0.353113
ENSG00000010361.13;chr19:49119804-49120180	0.00350541	0	-1	-0.923611	0	-1	1.43393e-06	0	0
ENSG00000010361.13;chr19:49207659-49208893	0.00482438	0	-1	-0.150222	0	-1	1.64177e-06	0.001125	0.080462
ENSG00000010361.13;chr19:49486735-49487378	0.00384837	0	-1	-0.590245	0	-1	3.02737e-06	0	0.0936737
ENSG00000010361.13;chr19:49487511-49489663	0.00630524	0	-1	-0.751901	0	-1	3.04146e-06	0	0
ENSG00000010361.13;chr19:49559588-49561267	0.00489981	0	-1	-0.804811	0	-1	3.89183e-06	0.001129	0
ENSG00000010361.13;chr19:49567332-49567722	0.00462764	0	-1	-0.982308	0	-1	4.00242e-06	0.000884	0.0126106
ENSG00000010361.13;chr19:49592853-49593980	0.00830881	0	-1	-0.981891	0	-1	4.46509e-06	0.002643	0
ENSG00000010361.13;chr19:49671928-49672566	0.00481926	0	-1	-0.795912	0	-1	6.89042e-06	0.004255	0.310358
ENSG00000010361.13;chr19:49712649-49713100	0.0274547	0	-1	-0.824625	0	-1	9.56924e-06	0.001489	0
ENSG00000010361.13;chr19:49716940-49718592	0.0336964	0	-1	-0.987297	0	-1	1.00392e-05	0.006104	0
ENSG00000010361.13;chr19:50190718-50192149	0.00330663	0	-1	-0.990362	0	-1	2.67339e-06	0.000897	0.109649
ENSG00000010361.13;chr19:50332759-50334329	0.00420165	0	-1	-0.952901	0	-1	1.93735e-06	0	0
ENSG00000010361.13;chr19:50356964-50359067	0.0086496	0	-1	-0.996748	0	-1	1.84966e-06	0.002123	0.173928
ENSG00000010361.13;chr19:49216118-49218761	0.00411098	0	-1	-0.812637	0	-1	1.66684e-06	0.001767	0.341751
ENSG00000010379.15;chr12:538804-539362	0.01392	0	-1	-0.754201	0	-1	3.62043e-06	0.003555	0.242906
ENSG00000010379.15;chr12:578388-579522	0.00663283	0	-1	-0.689031	0	-1	3.16374e-06	0.007389	0.269405
ENSG00000010379.15;chr12:609861-611186	0.00734534	0	-1	-0.879276	0	-1	2.87645e-06	0.007826	0.359284
ENSG00000010379.15;chr12:645501-647542	0.00473773	0	-1	-0.942643	0	-1	2.60655e-06	0.013776	0.449365
ENSG00000010379.15;chr12:857700-858113	0.00633759	0	-1	-0.934805	0	-1	1.68058e-06	0.002532	0.0802522
ENSG00000010379.15;chr12:942102-944147	0.0477944	0	-1	-0.989073	0	-1	1.47004e-06	0.003648	0.0895848
ENSG00000010379.15;chr12:1082654-1084666	0.00780131	0	-0.838701	-0.983163	0	-1	1.21834e-06	0.003291	0.396726
ENSG00000010379.15;chr12:1219600-1220305	0.00523597	0	-1	-0.93919	0	-1	1.04485e-06	0.004987	0.264606
ENSG00000010610.9;chr12:5976372-5976880	0.00599328	0	-1	-0.999139	0	-1	1.23421e-06	0.000804	0.024686
ENSG00000010610.9;chr12:6074606-6075866	0.00612669	0	-1	-0.988447	0	-1	1.40524e-06	0.002285	0.268236
ENSG00000010610.9;chr12:6079090-6079658	0.00798587	0	-1	-0.375789	0	-1	1.41346e-06	0.001789	0.0713735
ENSG00000010610.9;chr12:6113843-6114220	0.00513898	0	-1	-0.725155	0	-1	1.48627e-06	0.001951	0.08685
ENSG00000010610.9;chr12:6115689-6116686	0.00534878	0	-1	-0.997853	0	-1	1.49105e-06	0.004056	0.157325
ENSG00000010610.9;chr12:6171838-6172993	0.00461103	0	-1	-0.982803	0	-1	1.62749e-06	0.003653	0.291594
ENSG00000010610.9;chr12:6294416-6295222	0.00362411	0	-1	-0.927236	0	-1	2.03236e-06	0.001316	0.305537
ENSG00000010610.9;chr12:6766993-6767799	0.167975	4.41468	-1	-0.84206	6.99594e-05	-1	5.13822e-05	0	0
ENSG00000010610.9;chr12:6820863-6822566	0.0732376	0	-0.950635	-0.973897	4.15861e-05	-1	2.86891e-05	0	0.32648
ENSG00000010610.9;chr12:6943018-6945147	0.00460417	0	-1	-0.854517	0	-1	6.36033e-06	0	0.026692
ENSG00000010610.9;chr12:6969417-6971727	0.00512069	0	-1	-0.97232	0	-1	5.44324e-06	0	0.419684
ENSG00000010610.9;chr12:6469843-6471951	0.0175432	0	-0.958211	-0.933013	0	-1	3.16495e-06	0	0
ENSG00000010626.14;chr12:5976372-5976880	0.0149052	0	-1	-0.809618	0	-1	1.07746e-06	0.000747	0.0217346
ENSG00000010626.14;chr12:6074606-6075866	0.0160283	0	-1	-0.924241	0	-1	1.20555e-06	0.001815	0.244403
ENSG00000010626.14;chr12:6079090-6079658	0.0180856	0	-1	-0.538884	0	-1	1.21159e-06	0.001396	0.0587292
ENSG00000010626.14;chr12:6113843-6114220	0.00416176	0	-1	-0.84038	0	-1	1.2647e-06	0.001519	0.0844887
ENSG00000010626.14;chr12:6115689-6116686	0.00435414	0	-1	-0.906531	0	-1	1.26816e-06	0.003263	0.163163
ENSG00000010626.14;chr12:6171838-6172993	0.00473484	0	-1	-0.874168	0	-1	1.36553e-06	0.002622	0.25256
ENSG00000010626.14;chr12:6294416-6295222	0.00519518	0	-1	-0.745669	0	-1	1.63958e-06	0.001062	0.299919
ENSG00000010626.14;chr12:6766993-6767799	0.0706652	0	-1	-0.889783	0	-1	7.28136e-06	0	0
ENSG00000010626.14;chr12:6820863-6822566	0.0694802	0	-1	-0.907134	0	-1	1.20455e-05	0	0.296644
ENSG00000010626.14;chr12:6943018-6945147	0.095524	0	-0.0377921	-0.771858	3.16141e-05	-2.43396e-20	2.54133e-05	0	0.0275759
ENSG00000010626.14;chr12:6969417-6971727	0.0677022	0	-1	-0.917578	0	-1	1.51886e-05	0	0.398996
ENSG00000010626.14;chr12:6469843-6471951	0.0161785	0	-0.973231	-0.845745	0	-1	2.30502e-06	0	0
ENSG00000011007.12;chr1:23101523-23103766	0.00220196	0	-1	-0.918368	0	-1	1.56125e-06	0.003614	0.232404
ENSG00000011007.12;chr1:23482931-23484211	0.00436138	0	-1	-0.378961	0	-1	3.85232e-06	0	0.0237647
ENSG00000011007.12;chr1:23555165-23555793	0.00409925	0	-1	-0.939945	3.38421e-05	-1	5.32833e-06	0.023565	0
ENSG00000011007.12;chr1:23798907-23801655	0.00661225	0	-1	-0.987541	0	-1	1.75052e-05	0	0.300284
ENSG00000011007.12;chr1:23865131-23866184	0.0463227	0	-1	-0.667192	0	-1	8.1631e-06	0.004456	0.0604906
ENSG00000011007.12;chr1:23867437-23869209	0.0107106	0	-1	-0.796873	0	-1	7.98926e-06	0	0
ENSG00000011007.12;chr1:23961143-23961446	0.00637691	0	-1	-0.772041	0	-1	4.58422e-06	0.000576	0
ENSG00000011007.12;chr1:23979258-23979440	0.00948324	0	-1	-0.938467	0	-1	4.23381e-06	0.000588	0
ENSG00000011007.12;chr1:24015371-24015646	0.0116061	0	-1	-0.940891	0	-1	3.6717e-06	0.00062	0.327001
ENSG00000011007.12;chr1:24142672-24143499	0.00420045	0	-1	-0.717944	0	-1	2.50043e-06	0	0
ENSG00000011007.12;chr1:24236452-24237364	0.00515745	0	-1	-0.882249	0	-1	2.0253e-06	0.00096	0.0824037
ENSG00000011007.12;chr1:24503216-24503930	0.0061942	0	-1	-0.868797	0	-1	1.31507e-06	0.00199	0
ENSG00000011021.21;chr1:10818714-10821623	0.00279295	0	-1	-0.992731	0	-1	1.01321e-06	0.001864	0.308099
ENSG00000011021.21;chr1:11179978-11180322	0.00239442	0	-1	-0.645283	0	-1	1.59494e-06	0.000573	0.05965
ENSG00000011021.21;chr1:11593855-11594338	0.00412046	0	-1	-0.464793	0	-1	4.69408e-06	0.000614	0.0146355
ENSG00000011021.21;chr1:11663622-11664376	0.00472232	0	-1	-0.649697	0	-1	6.98656e-06	0	0
ENSG00000011021.21;chr1:11664545-11665229	0.00422701	0	-1	-0.418023	0	-1	7.03017e-06	0	0
ENSG00000011021.21;chr1:11784877-11785189	0.106453	1.7273	-1	-0.988075	6.70691e-05	-1.04913e-07	4.5253e-05	0.010783	0.437206
ENSG00000011021.21;chr1:11786960-11788235	0.100482	0.7827	-1	-0.988728	5.72262e-05	-1.04913e-07	5.11941e-05	0.024635	0.499614
ENSG00000011021.21;chr1:11788834-11790965	0.0727457	0	-1	-0.908245	5.05651e-05	-1.04913e-07	5.80333e-05	0.039756	0.451235
ENSG00000011021.21;chr1:11797225-11798164	0.115004	0.183793	-1	-0.900135	3.62693e-05	-1.89117e-07	0.000105971	0.034777	0.414284
ENSG00000011021.21;chr1:11907808-11910207	0.0716858	0	-1	-0.910464	0	-1	9.81581e-06	0.023861	0.536325
ENSG00000011021.21;chr1:11992328-11992635	0.00365677	0	-1	-0.996149	0	-1	5.39518e-06	0.005354	0
ENSG00000011021.21;chr1:12013722-12015366	0.00508172	0	-1	-0.844113	0	-1	4.8213e-06	0.001493	0.165539
ENSG00000011021.21;chr1:12230048-12232536	0.00186994	0	-1	-0.941991	0	-1	2.3576e-06	0	0.107117
ENSG00000011021.21;chr1:12432653-12434955	0.00117826	0	-1	-0.990572	0	-1	1.59573e-06	0.002589	0.551687
ENSG00000011021.21;chr1:10943862-10944761	0.00375353	0	-1	-0.986344	0	-1	1.15899e-06	0.000491	0.089754
ENSG00000011021.21;chr1:11059149-11059899	0.00348276	0	-1	-0.899592	0	-1	1.3376e-06	0	0
ENSG00000011021.21;chr1:11795810-11797115	0.0864169	0	-1	-0.801271	3.79658e-05	-1.89117e-07	9.37339e-05	0.040883	0.465347
ENSG00000011028.13;chr17:63039181-63040029	0.00388188	0	-1	-0.850944	0	-1	2.4271e-06	0.004037	0
ENSG00000011028.13;chr17:63249210-63250083	0.00124697	0	-1	-0.985934	0	-1	1.60757e-06	0.006362	0.287933
ENSG00000011028.13;chr17:63356444-63357579	0.00220856	0	-1	-0.986362	0	-1	1.37095e-06	0.005481	0.103074
ENSG00000011258.15;chr17:50507530-50509459	0.0402969	0	-1	-0.978962	0	-1	1.33055e-06	0	0
ENSG00000011258.15;chr17:50564469-50565081	0.00259455	0	-1	-0.831181	0	-1	1.43825e-06	0.001145	0.251093
ENSG00000011258.15;chr17:50908371-50910762	0.00937872	0	-1	-0.99852	0	-1	2.85307e-06	0	0.312735
ENSG00000011258.15;chr17:50916301-50916737	0.00420153	0	-1	-0.996782	0	-1	2.91081e-06	0.003882	0.184372
ENSG00000011258.15;chr17:50935068-50935493	0.00456847	0	-1	-0.884992	0	-1	3.07896e-06	0.00428	0.337346
ENSG00000011260.13;chr17:50507530-50509459	0.0326625	0	-1	-0.974363	0	-1	1.32973e-06	0	0
ENSG00000011260.13;chr17:50564469-50565081	0.00343194	0	-1	-0.353592	0	-1	1.43729e-06	0.001145	0.209218
ENSG00000011260.13;chr17:50908371-50910762	0.0139388	0	-1	-0.684917	0	-1	2.84932e-06	0	0.323293
ENSG00000011260.13;chr17:50916301-50916737	0.00693057	0	-1	-0.938428	0	-1	2.9069e-06	0.003882	0.201142
ENSG00000011260.13;chr17:50935068-50935493	0.013002	0	-1	-0.300217	0	-1	3.07458e-06	0.00428	0.33719
ENSG00000011295.15;chr17:15109251-15109579	0.0064591	0	-0.894918	-0.897235	0	-1	1.12364e-06	0.00071	0.0330614
ENSG00000011295.15;chr17:15412106-15412556	0.00387277	0	-1	-0.780292	0	-1	1.70344e-06	0.002115	0.320718
ENSG00000011295.15;chr17:15415197-15416070	0.00633954	0	-1	-0.775296	0	-1	1.71307e-06	0.002622	0.313364
ENSG00000011295.15;chr17:15882978-15883881	0.165425	5.86336	-1	-0.645075	0	-1	8.62437e-06	0.004125	0.0135249
ENSG00000011295.15;chr17:16010756-16012669	0.175069	1.20388	-0.128804	-0.534999	3.21963e-05	-7.33761e-07	8.10866e-05	0.023553	0.0371529
ENSG00000011295.15;chr17:16406536-16407720	0.19728	2.98651	-1	-0.501494	0	-1	2.4525e-06	0.003091	0
ENSG00000011295.15;chr17:16444435-16446644	0.00950592	0	-0.944866	-0.926692	0	-1	2.24135e-06	0.002031	0.138451
ENSG00000011295.15;chr17:16814305-16814756	0.00352988	0	-1	-0.902275	0	-1	1.22677e-06	0.000505	0.0230642
ENSG00000011295.15;chr17:16285398-16288157	0.0686534	0	-1	-0.88941	0	-1.25105e-08	3.4795e-06	0.005433	0.277847
ENSG00000011332.19;chr19:37250795-37252665	0.00312241	0	-1	-0.809962	0	-1	1.02251e-06	0	0
ENSG00000011332.19;chr19:37312165-37313339	0.0122167	0	-0.973402	-0.747207	0	-1	1.09056e-06	0	0
ENSG00000011332.19;chr19:37316806-37318814	0.00295776	0	-1	-0.644532	0	-1	1.09661e-06	0.00679	0
ENSG00000011332.19;chr19:37333856-37335491	0.00509846	0	-1	-0.997348	0	-1	1.11727e-06	0.006639	0.0432551
ENSG00000011332.19;chr19:37505795-37507931	0.00352644	0	-1	-0.980115	0	-1	1.38341e-06	0	0.113366
ENSG00000011332.19;chr19:38171699-38174494	0.00910232	0	-1	-0.705197	8.31635e-05	-1	1.76624e-05	0.011103	0.341128
ENSG00000011332.19;chr19:38634619-38635400	0.00273984	0	-1	-0.99117	0	-1	2.46734e-06	0.003079	0.0737519
ENSG00000011332.19;chr19:38658832-38659637	0.00733587	0	-1	-0.923838	0	-1	2.32818e-06	0.016755	0.388577
ENSG00000011332.19;chr19:38671473-38672196	0.00406445	0	-1	-0.987297	0	-1	2.26183e-06	0.014173	0.455739
ENSG00000011332.19;chr19:39030470-39033077	0.0085672	0	-1	-0.964924	0	-1	1.24679e-06	0	0.0800485
ENSG00000011332.19;chr19:39133344-39134245	0.00461942	0	-1	-0.994314	0	-1	1.1061e-06	0.001086	0.264535
ENSG00000011332.19;chr19:37369975-37371912	0.00433625	0	-1	-0.815529	0	-1	1.16446e-06	0	0.0104559
ENSG00000011332.19;chr19:38303245-38305915	0.0439671	0	-1	-0.985626	0	-1	1.33572e-05	0	0
ENSG00000011347.9;chr11:60854205-60856093	0.00276615	0	-1	-0.982308	4.2517e-05	-1	1.37741e-06	0	0.0126842
ENSG00000011347.9;chr11:60905347-60907286	0.00620014	0	-1	-0.984511	0	-1	1.48185e-06	0	0
ENSG00000011347.9;chr11:60943074-60943711	0.00330056	0	-1	-0.968401	0	-1	1.568e-06	0.001185	0.176481
ENSG00000011347.9;chr11:61549499-61553765	0.00423117	0	-1	-0.899987	0	-1	3.38799e-05	0.021173	0.138473
ENSG00000011347.9;chr11:61610704-61611839	0.00264583	0	-1	-0.718134	0	-1	3.31967e-05	0.00619	0.0534967
ENSG00000011347.9;chr11:61841357-61843007	0.00849767	0	-1	-0.847934	0	-1	3.83092e-06	0.002844	0.169736
ENSG00000011347.9;chr11:61850702-61852236	0.00334423	0	-1	-0.983024	0	-1	3.69931e-06	0.004636	0.331301
ENSG00000011347.9;chr11:61853321-61854548	0.00564479	0	-0.421843	-0.948053	0	-1	3.66587e-06	0.001696	0.113978
ENSG00000011347.9;chr11:61908541-61909512	0.00573128	0	-0.908028	-0.973608	0	-1	3.04991e-06	0.001151	0.281061
ENSG00000011347.9;chr11:62123229-62124972	0.0322231	0	-1	-0.831066	0	-1	1.84178e-06	0	0.098511
ENSG00000011347.9;chr11:62514772-62515011	0.00352074	0	-1	-0.985469	0	-1	1.07096e-06	0.000844	0.0217261
ENSG00000011347.9;chr11:61488146-61490754	0.00303188	0	-1	-0.80057	0	-1	1.09054e-05	0.009037	0.503176
ENSG00000011347.9;chr11:61814630-61817519	0.00398941	0	-1	-0.995702	0	-1	4.25665e-06	0	0.443028
ENSG00000011376.9;chr3:45034007-45036492	0.0032643	0	-1	-0.836595	0	-1	2.8308e-06	0.007237	0.188965
ENSG00000011376.9;chr3:45387973-45389505	0.0673219	0	-1	-0.944257	0	-5.2758e-10	0.00429185	0	0.0583153
ENSG00000011376.9;chr3:45552741-45554885	0.173238	3.69584	-1	-0.399755	3.96197e-05	-5.18629e-26	6.04935e-06	0.013657	0.499721
ENSG00000011376.9;chr3:45581911-45584151	0.0669996	0	-0.13385	-0.977608	0	-5.95275e-13	5.14073e-06	0.006073	0.452315
ENSG00000011376.9;chr3:45796426-45797091	0.0740577	0	-1	-0.806412	0	-1	2.44946e-06	0.001883	0
ENSG00000011376.9;chr3:45815954-45819131	0.173709	3.97185	-0.326445	-0.890636	0	-1	2.3308e-06	0.0041	0.256702
ENSG00000011376.9;chr3:45947087-45948329	0.0261077	0	-1	-0.961444	0	-1	1.78826e-06	0.003365	0.101792
ENSG00000011376.9;chr3:45985235-45988652	0.0062064	0	-1	-0.941996	0	-1	1.67102e-06	0.019757	0.465285
ENSG00000011376.9;chr3:45992669-45993424	0.00709561	0	-1	-0.920736	0	-1	1.65415e-06	0.015848	0.468308
ENSG00000011376.9;chr3:45994356-45996161	0.00386377	0	-1	-0.962848	0	-1	1.64812e-06	0	0.206518
ENSG00000011376.9;chr3:46006266-46007924	0.00366422	0	-1	-0.972849	0	-1	1.61658e-06	0.002851	0.100676
ENSG00000011454.16;chr9:121984145-121987019	0.00232343	0	-1	-0.904427	0	-1	1.04685e-06	0.003546	0.305144
ENSG00000011454.16;chr9:122075191-122076873	0.0047627	0	-1	-0.993897	0	-1	1.15634e-06	0.003956	0.224506
ENSG00000011454.16;chr9:122976961-122977507	0.13267	7.11462	-1	-0.841503	0	-6.81183e-06	2.74718e-05	0.012597	0
ENSG00000011454.16;chr9:123268721-123269641	0.0840729	0	-1	-0.846923	0	-1	3.04555e-06	0	0
ENSG00000011454.16;chr9:123318038-123318689	0.079764	0	-1	-0.99117	0	-1	2.64879e-06	0.002133	0.23266
ENSG00000011454.16;chr9:123555861-123556569	0.0228477	0	-1	-0.69577	0	-1	1.62501e-06	0.001225	0
ENSG00000011454.16;chr9:123568296-123569776	0.0134037	0	-1	-0.929304	0	-1	1.59184e-06	0.002326	0.184454
ENSG00000011478.11;chr19:44845410-44845967	0.0207751	0	-1	-0.928684	0	-1	1.18092e-06	0	0
ENSG00000011478.11;chr19:45250499-45251228	0.00508284	0	-1	-0.941788	0	-1	2.26439e-06	0	0
ENSG00000011478.11;chr19:45467279-45470309	0.0061804	0	-1	-0.950931	0	-1	4.47049e-06	0	0.0475651
ENSG00000011478.11;chr19:45579019-45579421	0.00439643	0	-1	-0.948551	0	-1	8.82901e-06	0.004954	0.153769
ENSG00000011478.11;chr19:45716192-45718785	0.00365427	0	-0.657431	-0.904527	0	-1	3.99912e-05	0	0
ENSG00000011478.11;chr19:45789455-45789680	0.00409225	0	-1	-0.906339	0	-1	1.03003e-05	0.003396	0.0533345
ENSG00000011478.11;chr19:45955216-45956095	0.00856702	0	-1	-0.998219	0	-1	3.79979e-06	0.002278	0.181854
ENSG00000011478.11;chr19:45973619-45973944	0.00689222	0	-1	-0.970375	0	-1	3.55494e-06	0	0
ENSG00000011478.11;chr19:46392014-46392453	0.00452994	0	-1	-0.967591	0	-1	1.42908e-06	0.000428	0.28671
ENSG00000011478.11;chr19:46495709-46496031	0.00601301	0	-1	-0.944257	0	-1	1.24473e-06	0.000507	0
ENSG00000011478.11;chr19:46620512-46622328	0.00460902	0	-1	-0.951556	0	-1	1.0765e-06	0.001549	0.290477
ENSG00000011478.11;chr19:46350018-46351941	0.00611863	0	-1	-0.739145	0	-1	1.51861e-06	0.002233	0.448893
ENSG00000011485.14;chr19:45467279-45470309	0.00653122	0	-1	-0.640727	0	-1	1.13869e-06	0	0.0312875
ENSG00000011485.14;chr19:45579019-45579421	0.0042016	0	-1	-0.962406	0	-1	1.30247e-06	0.001821	0.129409
ENSG00000011485.14;chr19:45716192-45718785	0.00353591	0	-1	-0.919698	0	-1	1.58855e-06	0	0
ENSG00000011485.14;chr19:45789455-45789680	0.00296328	0	-1	-0.77977	0	-1	1.79396e-06	0.001208	0.0561833
ENSG00000011485.14;chr19:45955216-45956095	0.00702862	0	-1	-0.878959	0	-1	2.55533e-06	0.002939	0.155568
ENSG00000011485.14;chr19:45973619-45973944	0.00682413	0	-1	-0.997921	0	-1	2.67944e-06	0	0
ENSG00000011485.14;chr19:46392014-46392453	0.0682914	0	-1	-0.92801	4.79467e-05	-4.93303e-09	2.21046e-05	0.002473	0.347348
ENSG00000011485.14;chr19:46495709-46496031	0.134751	2.02123	-1	-0.734633	0	-1	6.717e-06	0.00154	0
ENSG00000011485.14;chr19:46620512-46622328	0.00451764	0	-1	-0.960767	0	-1	3.64397e-06	0.002207	0.332009
ENSG00000011485.14;chr19:46697133-46698206	0.0033144	0	-1	-0.573705	0	-1	2.85164e-06	0.000955	0.203393
ENSG00000011485.14;chr19:46754665-46755542	0.0030483	0	-1	-0.829676	0	-1	2.45032e-06	0.000567	0.0263831
ENSG00000011485.14;chr19:46912786-46914477	0.00228064	0	-1	-0.847934	0	-1	1.7648e-06	0.001965	0.307759
ENSG00000011485.14;chr19:46926545-46928659	0.00132804	0	-1	-0.952843	0	-1	1.72233e-06	0.00177	0.336396
ENSG00000011485.14;chr19:46946772-46947064	0.0031334	0	-1	-0.575261	0	-1	1.66688e-06	0	0.0689639
ENSG00000011485.14;chr19:46350018-46351941	0.317881	4.91488	-0.780677	-0.390736	0.000265993	-1.81097e-09	0.00025091	0.080388	0.46648
ENSG00000011485.14;chr19:46726881-46729195	0.00365086	0	-1	-0.969689	0	-1	2.62437e-06	0.001129	0.305932
ENSG00000011523.13;chr2:64114506-64117181	0.00283759	0	-1	-0.948183	0	-1	1.06324e-06	0.004085	0.142276
ENSG00000011523.13;chr2:64327498-64328711	0.00404787	0	-1	-0.732285	0	-1	1.37313e-06	0.004366	0.298589
ENSG00000011523.13;chr2:64852272-64852926	0.00446245	0	-1	-0.888918	0	-1	4.90757e-06	0.002173	0.0362619
ENSG00000011523.13;chr2:64875441-64876947	0.00430159	0	-1	-0.576875	0	-1	5.55025e-06	0.003946	0.274022
ENSG00000011523.13;chr2:65055570-65058074	0.11804	2.09393	-0.0112363	-0.863825	0.0625	-1.09415e-37	0.00219298	0	0
ENSG00000011523.13;chr2:64141663-64144645	0.00554697	0	-1	-0.741261	0	-1	1.09504e-06	0	0
ENSG00000011590.13;chr19:34994282-34995501	0.00666475	0	-1	-0.927529	0	-1	1.40917e-06	0	0.177036
ENSG00000011590.13;chr19:34999012-35000311	0.00515205	0	-1	-0.844507	0	-1	1.41871e-06	0.014349	0.375071
ENSG00000011590.13;chr19:35420456-35420925	0.00549431	0	-1	-0.976206	0	-1	3.52316e-06	0.00153	0.0535576
ENSG00000011590.13;chr19:35898308-35901211	0.00215195	0	-1	-0.725306	0	-1	5.1221e-06	0	0
ENSG00000011590.13;chr19:35909631-35910047	0.00208364	0	-1	-0.721636	0	-1	4.87064e-06	0.004529	0.25536
ENSG00000011590.13;chr19:36331008-36332572	0.00259142	0	-1	-0.85177	0	-1	1.59423e-06	0	0
ENSG00000011638.10;chr16:20868528-20868875	0.00447984	0	-1	-0.954319	0	-1	3.45214e-06	0	0
ENSG00000011638.10;chr16:20868969-20869658	0.00404869	0	-1	-0.999552	0	-1	3.45945e-06	0	0.46773
ENSG00000011638.10;chr16:20884342-20884751	0.00285476	0	-1	-0.845745	0	-1	3.65189e-06	0.00264	0.130417
ENSG00000011638.10;chr16:21032945-21034716	0.0310922	0	-1	-0.832967	0	-1	8.02913e-06	0.003648	0.206203
ENSG00000011638.10;chr16:21501224-21503085	0.000481614	0	-1	-0.908811	0	-1	2.90886e-06	0.006283	0.378073
ENSG00000011638.10;chr16:21772263-21773661	0.00175774	0	-1	-0.954968	0	-1	1.62711e-06	0.001595	0.0135171
ENSG00000011638.10;chr16:21963285-21964566	0.00173104	0	-1	-0.644041	0	-1	1.24139e-06	0.001894	0.0320586
ENSG00000011638.10;chr16:22007097-22008050	0.00182673	0	-1	-0.933826	0	-1	1.17758e-06	0	0
ENSG00000011638.10;chr16:22026260-22027930	0.0015349	0	-1	-0.883976	0	-1	1.15112e-06	0.001607	0.0544349
ENSG00000011638.10;chr16:21509756-21513146	0.000475772	0	-1	-0.978434	0	-1	2.83227e-06	0.014237	0.305691
ENSG00000012061.15;chr19:44633388-44635145	0.0039296	0	-1	-0.669061	0	-1	1.18405e-06	0.00116	0.024219
ENSG00000012061.15;chr19:44845410-44845967	0.0267472	0	-1	-0.925171	0	-1	1.57943e-06	0	0
ENSG00000012061.15;chr19:45250499-45251228	0.00623054	0	-1	-0.705197	0	-1	4.38665e-06	0	0
ENSG00000012061.15;chr19:45467279-45470309	0.0375067	0	-1	-0.596086	2.45411e-05	-1	9.96612e-05	0	0.0482401
ENSG00000012061.15;chr19:45579019-45579421	0.00507049	0	-1	-0.899194	0	-1	9.96095e-06	0.003891	0.147154
ENSG00000012061.15;chr19:45716192-45718785	0.00365667	0	-1	-0.75035	0	-1	4.19005e-06	0	0
ENSG00000012061.15;chr19:45789455-45789680	0.00318138	0	-1	-0.847934	0	-1	3.21813e-06	0.001123	0.0747773
ENSG00000012061.15;chr19:45955216-45956095	0.00773741	0	-1	-0.640339	0	-1	2.09719e-06	0.001337	0.158372
ENSG00000012061.15;chr19:45973619-45973944	0.00559844	0	-1	-0.9758	0	-1	2.02039e-06	0	0
ENSG00000012061.15;chr19:46392014-46392453	0.00518756	0	-1	-0.947516	0	-1	1.0948e-06	0.000364	0.263095
ENSG00000012061.15;chr19:46350018-46351941	0.00716454	0	-1	-0.923838	0	-1	1.14659e-06	0.001717	0.412881
ENSG00000012124.16;chr19:34328013-34329049	0.00240565	0	-1	-0.889839	0	-1	1.00936e-06	0.003269	0.0102446
ENSG00000012124.16;chr19:34370385-34371704	0.00194205	0	-1	-0.976548	0	-1	1.05461e-06	0.003274	0.0476744
ENSG00000012124.16;chr19:34381115-34381869	0.0023866	0	-1	-0.951923	0	-1	1.06636e-06	0.001419	0.0190688
ENSG00000012124.16;chr19:34666906-34668304	0.0139191	0	-1	-0.958534	0	-1	1.53455e-06	0.002435	0.0376378
ENSG00000012124.16;chr19:34676651-34678607	0.00623846	0	-0.805942	-0.935499	0	-1	1.55853e-06	0	0
ENSG00000012124.16;chr19:34994282-34995501	0.0100306	0	-1	-0.785965	0	-1	3.0829e-06	0	0.182412
ENSG00000012124.16;chr19:34999012-35000311	0.00544383	0	-1	-0.996965	0	-1	3.12892e-06	0.021657	0.36734
ENSG00000012124.16;chr19:35420456-35420925	0.0682167	0	-0.938567	-0.912788	0	-1	9.85906e-06	0.003921	0.0523633
ENSG00000012124.16;chr19:35898308-35901211	0.0023335	0	-1	-0.979088	0	-1	1.72266e-06	0	0
ENSG00000012124.16;chr19:35909631-35910047	0.0032469	0	-1	-0.0884259	0	-1	1.69326e-06	0.002416	0.213195
ENSG00000012171.19;chr3:49400375-49400921	0.00295819	0	-1	-0.638386	0	-1	1.15352e-06	0.000524	0
ENSG00000012171.19;chr3:49461569-49463062	0.00846095	0	-1	-0.997348	0	-1	1.24186e-06	0.00078	0.297435
ENSG00000012171.19;chr3:49498773-49499027	0.00925957	0	-1	-0.999512	0	-1	1.30097e-06	0.0005	0.211062
ENSG00000012171.19;chr3:49698780-49699313	0.00259566	0	-1	-0.984655	0	-1	1.75898e-06	0.000463	0.169367
ENSG00000012171.19;chr3:49722880-49725135	0.00319226	0	-1	-0.990237	0	-1	1.83976e-06	0	0.0490447
ENSG00000012171.19;chr3:49775075-49775503	0.00394847	0	-1	-0.980959	0	-1	2.03141e-06	0.000458	0
ENSG00000012171.19;chr3:50236322-50238861	0.140945	8.71546	-1	-0.764351	0	-1	3.33706e-05	0.02913	0
ENSG00000012171.19;chr3:50278153-50280298	0.0627907	0	-1	-0.996262	0	-2.32337e-05	8.57082e-05	0	0.398511
ENSG00000012171.19;chr3:50630131-50630448	0.0213737	0	-1	-0.699753	0	-1	2.75686e-06	0.000732	0.0731633
ENSG00000012171.19;chr3:50648151-50650538	0.0119146	0	-1	-0.832967	0	-1	2.61926e-06	0.002228	0.35362
ENSG00000012171.19;chr3:50662418-50663903	0.0132917	0	-1	-0.976152	0	-1	2.52779e-06	0.000301	0.0236479
ENSG00000012171.19;chr3:50592210-50593913	0.00949087	0	-1	-0.990572	0	-1	3.07216e-06	0.001406	0.187308
ENSG00000012232.8;chr8:27771666-27773334	0.00907028	0	-1	-0.928684	0	-1	1.20777e-06	0	0.0887736
ENSG00000012232.8;chr8:27910114-27910702	0.00577917	0	-1	-0.994847	0	-1	1.44915e-06	0.0018	0.0564958
ENSG00000012232.8;chr8:27938296-27938891	0.00744827	0	-1	-0.992923	0	-1	1.51086e-06	0.002523	0.123075
ENSG00000012232.8;chr8:27939078-27940973	0.00377741	0	-1	-0.802977	0	-1	1.51413e-06	0.004317	0.265313
ENSG00000012232.8;chr8:27963828-27965083	0.00564669	0	-0.951156	-0.995702	0	-1	1.57229e-06	0.003021	0.117837
ENSG00000012232.8;chr8:28166310-28167690	0.00507468	0	-1	-0.956285	0	-1	2.30697e-06	0.002541	0.0281527
ENSG00000012232.8;chr8:28489678-28490756	0.0719052	0	-1	-0.784504	0	-1	9.07013e-06	0	0
ENSG00000012232.8;chr8:28722344-28722586	0.0720335	0	-1	-0.90656	0	-1	8.19699e-06	0.005684	0.0418599
ENSG00000012232.8;chr8:28952845-28953461	0.0025072	0	-1	-0.92435	0	-1	2.8354e-06	0.002486	0.234923
ENSG00000012232.8;chr8:29002251-29003245	0.00392453	0	-1	-0.93503	0	-1	2.48584e-06	0.002599	0.0702536
ENSG00000012232.8;chr8:29038305-29039144	0.0029406	0	-1	-0.951693	0	-1	2.28177e-06	0.003548	0.0544873
ENSG00000012232.8;chr8:29066856-29067363	0.00390871	0	-1	-0.971293	0	-1	2.14298e-06	0.002241	0.193439
ENSG00000012232.8;chr8:29119114-29119826	0.00302529	0	-1	-0.811673	0	-1	1.92678e-06	0.001834	0.0525117
ENSG00000012232.8;chr8:29348208-29348869	0.00282911	0	-1	-0.928684	0	-1	1.33677e-06	0.001851	0
ENSG00000012232.8;chr8:29351182-29351689	0.00326285	0	-1	-0.958284	0	-1	1.33162e-06	0.002859	0
ENSG00000012232.8;chr8:29351933-29352321	0.00325532	0	-1	-0.81074	0	-1	1.33039e-06	0.001579	0
ENSG00000012232.8;chr8:28622717-28623803	0.375053	8.14328	-1	-0.108907	0.000317259	-2.80799e-15	4.3877e-05	0.016256	0
ENSG00000012232.8;chr8:28949567-28950657	0.0021494	0	-1	-0.954929	0	-1	2.86006e-06	0.002649	0.228197
ENSG00000012660.13;chr6:52376752-52378120	0.00390802	0	-1	-0.990572	0	-1	1.02908e-06	0.001638	0.244304
ENSG00000012660.13;chr6:52663217-52665100	0.00890738	0	-1	-0.857903	0	-1	1.45981e-06	0	0.0775101
ENSG00000012660.13;chr6:53055609-53056092	0.00292007	0	-1	-0.862543	0	-1	3.40915e-06	0.00305	0.246601
ENSG00000012660.13;chr6:53281246-53283597	0.0102942	0	-1	-0.678184	0	-1	1.49796e-05	0.01031	0.154941
ENSG00000012660.13;chr6:53523484-53524062	0.215859	3.57806	-1	-0.900293	2.1768e-05	-1	5.72757e-06	0.003877	0.079739
ENSG00000012660.13;chr6:53643118-53644471	0.00771089	0	-1	-0.915497	0	-1	3.39425e-06	0.00186	0.024323
ENSG00000012660.13;chr6:53651419-53653097	0.00724666	0	-1	-0.981027	0	-1	3.29947e-06	0.002308	0.0444338
ENSG00000012660.13;chr6:53815348-53816248	0.00342998	0	-1	-0.957089	0	-1	2.14308e-06	0.001499	0.114918
ENSG00000012660.13;chr6:53926550-53928132	0.0035821	0	-1	-0.960158	0	-1	1.72962e-06	0.002744	0.223482
ENSG00000012660.13;chr6:53988429-53988631	0.0043587	0	-1	-0.985934	0	-1	1.56409e-06	0.001055	0.0560036
ENSG00000012660.13;chr6:54028571-54028865	0.00421299	0	-1	-0.993093	0	-1	1.47159e-06	0.001914	0.126251
ENSG00000012660.13;chr6:54057645-54058219	0.00290741	0	-1	-0.990391	0	-1	1.41093e-06	0.004214	0.0785656
ENSG00000012660.13;chr6:54254101-54254478	0.00589962	0	-1	-0.596437	0	-1	1.10484e-06	0.001543	0
ENSG00000012660.13;chr6:54115911-54116549	0.00354324	0	-1	-0.978954	0	-1	1.30369e-06	0.001828	0.0338877
ENSG00000012779.10;chr10:44459220-44459819	0.00543831	0	-1	-0.983932	0	-1	1.09331e-06	0.002379	0.0401661
ENSG00000012779.10;chr10:44476715-44477118	0.00534216	0	-1	-0.986127	0	-1	1.1145e-06	0.001903	0.0545126
ENSG00000012779.10;chr10:44576037-44578677	0.0290357	0	-1	-0.932854	0	-1	1.25499e-06	0.002883	0.0500291
ENSG00000012779.10;chr10:44581903-44582568	0.00802262	0	-1	-0.926608	0	-1	1.26272e-06	0.002299	0.0759522
ENSG00000012779.10;chr10:44724268-44726039	0.00376921	0	-1	-0.982308	0	-1	1.54078e-06	0.003224	0.200353
ENSG00000012779.10;chr10:44965011-44965321	0.0504855	0	-0.93282	-0.942633	0	-1	2.44493e-06	0.020944	0.4093
ENSG00000012779.10;chr10:45007689-45009148	0.0448478	0	-1	-0.982089	0	-1	2.73405e-06	0.005423	0.272884
ENSG00000012779.10;chr10:45592893-45595439	0.0758274	0	-1	-0.988853	0	-4.34011e-05	4.54566e-06	0	0
ENSG00000012779.10;chr10:46019467-46021093	0.0200593	0	-1	-0.816227	0	-1	1.54774e-06	0	0
ENSG00000012779.10;chr10:46299194-46300519	0.00635188	0	-1	-0.692021	0	-1	1.08029e-06	0	0
ENSG00000012779.10;chr10:46308670-46309626	0.00729353	0	-1	-0.906823	0	-1	1.06955e-06	0	0
ENSG00000013016.15;chr2:30283776-30285223	0.00591425	0	-0.838701	-0.782646	0	-1	1.05281e-06	0.002077	0.0206115
ENSG00000013016.15;chr2:30346050-30348618	0.00511621	0	-1	-0.636047	0	-1	1.12739e-06	0	0.260453
ENSG00000013016.15;chr2:30355562-30355792	0.00637989	0	-1	-0.954383	0	-1	1.1381e-06	0.002025	0.0243233
ENSG00000013016.15;chr2:30371544-30372201	0.00483988	0	-1	-0.989997	0	-1	1.15947e-06	0.001469	0.24265
ENSG00000013016.15;chr2:30458429-30458743	0.00633591	0	-1	-0.999512	0	-1	1.28907e-06	0.00251	0
ENSG00000013016.15;chr2:30500958-30501636	0.0171122	0	-0.92863	-0.990362	0	-1	1.36418e-06	0.001502	0
ENSG00000013016.15;chr2:30630041-30630352	0.00968795	0	-1	-0.838179	0	-1	1.65524e-06	0.001777	0.0404411
ENSG00000013016.15;chr2:30781977-30783063	0.00417454	0	-1	-0.434787	0	-1	2.21329e-06	0.001571	0
ENSG00000013016.15;chr2:31273469-31273875	0.0877048	0	-1	-0.914799	2.37265e-05	-1	2.54227e-05	0.004993	0.366878
ENSG00000013016.15;chr2:31287210-31287569	0.0670732	0	-1	-0.893172	0	-1	1.88493e-05	0.004692	0.11734
ENSG00000013016.15;chr2:31324073-31324820	0.0642042	0	-1	-0.705197	0	-1	1.10976e-05	0.009035	0
ENSG00000013016.15;chr2:30604759-30605413	0.00858081	0	-1	-0.815559	0	-1	1.58919e-06	0.00194	0.0394128
ENSG00000013275.7;chr19:39030470-39033077	0.00636157	0	-1	-0.465048	0	-1	1.0647e-06	0	0.0803618
ENSG00000013275.7;chr19:39133344-39134245	0.00489344	0	-1	-0.937827	0	-1	1.19444e-06	0.000884	0.300838
ENSG00000013275.7;chr19:39406913-39409674	0.00443775	0	-1	-0.999513	0	-1	1.77711e-06	0	0
ENSG00000013275.7;chr19:40348573-40349699	0.00396937	0	-1	-0.93396	0	-1	2.64459e-06	0	0
ENSG00000013275.7;chr19:40417372-40418090	0.00728343	0	-1	-0.956285	0	-1	2.23851e-06	0.006221	0.381193
ENSG00000013275.7;chr19:40463740-40464255	0.00598502	0	-1	-0.719535	3.59563e-05	-1	2.02843e-06	0.002821	0.240061
ENSG00000013275.7;chr19:40776827-40779053	0.00427461	0	-1	-0.709956	0	-1	1.23926e-06	0	0.152247
ENSG00000013288.8;chr4:6269235-6269551	0.011647	0	-1	-0.972826	0	-1	3.2703e-06	0	0.232038
ENSG00000013288.8;chr4:6270369-6272490	0.00606124	0	-1	-0.955026	0	-1	3.29223e-06	0.009833	0.474556
ENSG00000013288.8;chr4:6827195-6827609	0.00397284	0	-1	-0.973997	0	-1	3.96468e-06	0.002978	0.0251004
ENSG00000013288.8;chr4:6829471-6829697	0.00650661	0	-0.985577	-0.886574	0	-1	3.93068e-06	0.003833	0.0678619
ENSG00000013288.8;chr4:6942412-6943079	0.00419735	0	-1	-0.964954	0	-1	2.72057e-06	0.00625	0.335122
ENSG00000013288.8;chr4:7018358-7018645	0.00509534	0	-1	-0.936294	0	-1	2.25567e-06	0.002427	0
ENSG00000013288.8;chr4:7052689-7053832	0.00645266	0	-1	-0.941788	0	-1	2.09168e-06	0.006215	0.258742
ENSG00000013288.8;chr4:6798786-6799478	0.00389103	0	-1	-0.945571	0	-1	4.46514e-06	0.003057	0.0124387
ENSG00000013306.15;chr17:43359794-43362493	0.0130929	0	-1	-0.894115	0	-1	1.03764e-06	0	0
ENSG00000013306.15;chr17:43410853-43411959	0.00303031	0	-1	-0.872923	0	-1	1.09473e-06	0.000544	0.199255
ENSG00000013306.15;chr17:43528040-43529171	0.00334242	0	-1	-0.993366	0	-1	1.25586e-06	0.000902	0.0739318
ENSG00000013306.15;chr17:43627626-43628887	0.00495201	0	-1	-0.925939	0	-1	1.43552e-06	0.000524	0.168931
ENSG00000013306.15;chr17:43871746-43873184	0.00366321	0	-1	-0.997217	0	-1	2.21041e-06	0.001892	0.0945231
ENSG00000013306.15;chr17:44004948-44005570	0.00276045	0	-1	-0.997853	0	-1	3.1288e-06	0	0
ENSG00000013306.15;chr17:44535972-44537299	0.00551501	0	-1	-0.981295	0	-1	4.7222e-06	0.001326	0.370435
ENSG00000013306.15;chr17:44555885-44557607	0.00534009	0	-1	-0.442292	0	-1	4.31265e-06	0	0
ENSG00000013306.15;chr17:44569203-44569822	0.00472203	0	-1	-0.876782	0	-1	4.0876e-06	0.000909	0
ENSG00000013306.15;chr17:44627896-44629680	0.00925224	0	-1	-0.902911	0	-1	3.29036e-06	0.0012	0.209759
ENSG00000013306.15;chr17:44811522-44813021	0.00754416	0	-1	-0.795574	0	-1	2.0517e-06	0.001134	0.108941
ENSG00000013306.15;chr17:44871671-44873529	0.0120443	0	-1	-0.145564	0	-1	1.82572e-06	0.001109	0.160387
ENSG00000013306.15;chr17:44932628-44933434	0.00445706	0	-1	-0.956749	0	-1	1.6443e-06	0.000411	0.0228537
ENSG00000013306.15;chr17:44987435-44987830	0.00537991	0	-1	-0.277759	7.37382e-05	-1	1.50884e-06	0.000422	0.179985
ENSG00000013306.15;chr17:45109372-45109890	0.0038105	0	-1	-0.828141	7.41675e-05	-1	1.27427e-06	0.001301	0.266176
ENSG00000013306.15;chr17:45127110-45130131	0.00309987	0	-1	-0.781344	3.07953e-05	-6.43866e-06	1.24417e-06	0.002952	0.47075
ENSG00000013306.15;chr17:45148538-45150466	0.00444595	0	-1	-0.694533	0	-1	1.21266e-06	0	0
ENSG00000013306.15;chr17:45246749-45248732	0.00509168	0	-1	-0.941303	0.000106479	-1	1.08358e-06	0	0.123738
ENSG00000013306.15;chr17:43581282-43581989	0.004666	0	-1	-0.990001	0	-1	1.34547e-06	0.001102	0.0676746
ENSG00000013306.15;chr17:43514178-43516004	0.00218674	0	-1	-0.939662	0	-1	1.2349e-06	0.001342	0.0728051
ENSG00000013364.18;chr16:29082369-29082858	0.0123078	0	-1	-0.970725	0	-1	1.35542e-06	0.000985	0
ENSG00000013364.18;chr16:29263502-29263785	0.0129658	0	-1	-0.986779	0	-1	1.79614e-06	0.002555	0.0715026
ENSG00000013364.18;chr16:29264110-29265493	0.0368057	0	-1	-0.92805	0	-1	1.79988e-06	0	0.180091
ENSG00000013364.18;chr16:29271424-29273363	0.0351038	0	-1	-0.917492	0	-1	1.82482e-06	0	0.125898
ENSG00000013364.18;chr16:29469693-29469984	0.00714602	0	-1	-0.624225	0	-1	2.85262e-06	0.00048	0
ENSG00000013364.18;chr16:29614415-29615053	0.0152763	0	-0.692058	-0.994498	0	-1	4.86239e-06	0.001665	0.0266984
ENSG00000013364.18;chr16:29815967-29817230	0.067881	0	-1	-0.996077	0	-2.8494e-06	0.00026347	0	0
ENSG00000013364.18;chr16:29178409-29180330	0.0408222	0	-0.825693	-0.547288	0	-1	1.56e-06	0.004174	0.419903
ENSG00000013364.18;chr16:29261173-29262815	0.0409957	0	-1	-0.967591	0	-1	1.79083e-06	0.005692	0.417388
ENSG00000013364.18;chr16:29294114-29295074	0.00727946	0	-1	-0.237539	0	-1	1.90186e-06	0.002356	0
ENSG00000013374.15;chr7:150449021-150452504	0.00726222	0	-0.88641	-0.882467	0	-1	1.12241e-06	0	0.289434
ENSG00000013374.15;chr7:150473648-150473965	0.0071385	0	-1	-0.795927	0	-1	1.15222e-06	0.001283	0.0102966
ENSG00000013374.15;chr7:150478027-150478255	0.00400793	0	-1	-0.574464	0	-1	1.158e-06	0.001222	0
ENSG00000013374.15;chr7:150603939-150604822	0.0353902	0	-1	-0.881241	0	-1	1.35627e-06	0.001291	0
ENSG00000013374.15;chr7:150823224-150825114	0.00923509	0	-1	-0.991099	0	-1	1.93226e-06	0	0.290968
ENSG00000013374.15;chr7:150954144-150955817	0.00279973	0	-1	-0.877363	0	-1	2.58586e-06	0.003183	0.254094
ENSG00000013374.15;chr7:151256614-151257030	0.0275057	0	-1	-0.996557	0	-1	1.17818e-05	0.003216	0.0331598
ENSG00000013374.15;chr7:151610161-151610548	0.00432777	0	-1	-0.826046	0	-1	3.72224e-06	0.001021	0.0119266
ENSG00000013374.15;chr7:151656816-151658059	0.00850022	0	-1	-0.734633	0	-1	3.16718e-06	0.003074	0.0478706
ENSG00000013374.15;chr7:151695202-151697102	0.00612164	0	-1	-0.869497	0	-1	2.82125e-06	0.006136	0.391336
ENSG00000013374.15;chr7:151711179-151713148	0.0404052	0	-1	-0.982289	0	-1	2.69931e-06	0.004786	0.307318
ENSG00000013374.15;chr7:151716729-151717256	0.0054051	0	-1	-0.855299	0	-1	2.66458e-06	0.004611	0.225328
ENSG00000013374.15;chr7:151721887-151723415	0.0039028	0	-1	-0.847468	0	-1	2.625e-06	0.007515	0.324905
ENSG00000013374.15;chr7:151954506-151956469	0.00752267	0	-1	-0.981023	0	-1	1.62923e-06	0.001227	0.0719594
ENSG00000013374.15;chr7:152144813-152147143	0.00129561	0	-1	-0.970137	0	-1	1.24335e-06	0.001301	0.0860654
ENSG00000013375.15;chr6:82205155-82206673	0.00150089	0	-1	-0.975881	0	-1	1.01212e-06	0.018796	0.181149
ENSG00000013375.15;chr6:82363336-82365226	0.00235167	0	-1	-0.856848	0	-1	1.20532e-06	0	0
ENSG00000013375.15;chr6:83859198-83860618	0.00268809	0	-1	-0.894018	0	-1	1.50156e-06	0	0
ENSG00000013392.7;chr6:82205155-82206673	0.00146272	0	-1	-0.681274	0	-1	1.01269e-06	0.018796	0.18438
ENSG00000013392.7;chr6:82363336-82365226	0.00271626	0	-1	-0.985934	0	-1	1.20613e-06	0	0
ENSG00000013392.7;chr6:83859198-83860618	0.00419245	0	-1	-0.628909	0	-1	1.50031e-06	0	0
ENSG00000013523.9;chr14:76314734-76315086	0.00544561	0	-1	-0.93919	0	-1	1.95566e-06	0.001356	0.157736
ENSG00000013523.9;chr14:76772051-76774230	0.0093304	0	-0.940303	-0.825809	2.21065e-05	-1	1.88304e-05	0.013379	0.572004
ENSG00000013523.9;chr14:76788369-76789713	0.0712268	0	-1	-0.618218	3.4089e-05	-1	2.68781e-05	0.007163	0.0342905
ENSG00000013523.9;chr14:76959016-76959514	0.00876807	0	-1	-0.853619	2.27092e-05	-1	7.51772e-06	0	0.311968
ENSG00000013523.9;chr14:77023276-77023736	0.00403106	0	-1	-0.99372	4.94903e-05	-1	5.06945e-06	0.013306	0.277798
ENSG00000013523.9;chr14:77074977-77076425	0.00438796	0	-1	-0.900293	0	-1	4.00874e-06	0	0.204871
ENSG00000013523.9;chr14:77096759-77098068	0.00496966	0	-1	-0.96726	0	-1	3.68776e-06	0	0.111926
ENSG00000013523.9;chr14:77106205-77107236	0.00359002	0	-1	-0.990362	0	-1	3.56539e-06	0.010015	0.275075
ENSG00000013523.9;chr14:77113222-77114911	0.00527754	0	-1	-0.826928	0	-1	3.47439e-06	0.006771	0.228251
ENSG00000013523.9;chr14:77640944-77642882	0.0128714	0	-1	-0.946756	0	-1	1.22599e-06	0.004136	0.0106897
ENSG00000013523.9;chr14:75825020-75826505	0.00230623	0	-1	-0.784036	0	-1	9.99517e-07	0	0.391194
ENSG00000013561.17;chr5:141520284-141522545	0.03868	0	-1	-0.951556	3.79946e-05	-1	2.24515e-06	0.005649	0.474886
ENSG00000013561.17;chr5:141650858-141652241	0.0230341	0	-0.838561	-0.724295	0	-1	3.17188e-06	0	0
ENSG00000013561.17;chr5:141691937-141692332	0.00446047	0	-1	-0.987982	0	-1	3.64053e-06	0.003031	0.0485829
ENSG00000013561.17;chr5:141957229-141958272	0.0457182	0	-1	-0.88397	9.11286e-05	-1	0.00011026	0.019043	0.109183
ENSG00000013561.17;chr5:142315721-142316202	0.00625662	0	-1	-0.689208	0	-1	2.86417e-06	0.002373	0.292603
ENSG00000013561.17;chr5:142319444-142319692	0.00381575	0	-1	-0.946594	0	-1	2.83488e-06	0.002756	0.280456
ENSG00000013561.17;chr5:142813259-142814948	0.00233232	0	-1	-0.825148	0	-1	1.18024e-06	0.003337	0.253909
ENSG00000013561.17;chr5:142870165-142870520	0.00259565	0	-1	-0.956452	0	-1	1.10678e-06	0.001014	0.250189
ENSG00000013573.16;chr12:30357366-30358862	0.0192311	0	-0.9053	-0.960995	0	-1	1.39717e-06	0.005179	0.143821
ENSG00000013573.16;chr12:30794521-30797048	0.0721456	0	-0.543845	-0.939415	0	-1	3.5963e-06	0	0.103045
ENSG00000013573.16;chr12:30822222-30823636	0.125012	1.5733	-1	-0.213924	0	-1	3.98535e-06	0.015472	0
ENSG00000013573.16;chr12:30969697-30970728	0.0694327	0	-1	-0.919808	0	-1	9.6492e-06	0.008275	0.381762
ENSG00000013573.16;chr12:30979181-30979527	0.105608	2.29618	-1	-0.675752	0	-1	1.05827e-05	0.006214	0.222109
ENSG00000013573.16;chr12:31033830-31034715	0.157232	2.25921	-1	-0.590699	0	-2.33445e-48	2.52682e-05	0.016373	0.0375286
ENSG00000013573.16;chr12:31073431-31074956	0.882027	7.47732	0	-6.7993e-05	0	-4.18734e-166	0.00289436	0	0
ENSG00000013573.16;chr12:31517922-31519765	0.00500341	0	-1	-0.975514	0	-1	2.24721e-06	0.00495	0.305851
ENSG00000013573.16;chr12:31629350-31631231	0.013862	0	-1	-0.735608	0	-1	1.79713e-06	0.008817	0.293949
ENSG00000013583.8;chr12:12396964-12399408	0.00827664	0	-1	-0.832995	0	-1	1.66089e-06	0.00237	0.349914
ENSG00000013583.8;chr12:12547577-12548330	0.00372427	0	-1	-0.995144	0	-1	2.21083e-06	0.001097	0.0346051
ENSG00000013583.8;chr12:12725709-12726560	0.00651341	0	-1	-0.992281	0	-1	3.64779e-06	0	0
ENSG00000013583.8;chr12:12784292-12785315	0.00587707	0	-1	-0.903655	0	-1	4.64103e-06	0.027181	0.50422
ENSG00000013583.8;chr12:13100179-13102168	0.0210467	0	-1	-0.988853	0	-1	9.91075e-06	0.021735	0.486667
ENSG00000013583.8;chr12:13145668-13146792	0.011596	0	-1	-0.997554	0	-1	6.85133e-06	0.006352	0.182418
ENSG00000013583.8;chr12:13205931-13206528	0.00997075	0	-1	-0.987417	0	-1	4.85539e-06	0.008788	0.13499
ENSG00000013583.8;chr12:13441905-13443706	0.0068029	0	-1	-0.99372	0	-1	2.25972e-06	0.002682	0.0665346
ENSG00000013583.8;chr12:12992081-12993645	0.075638	0	-1	-0.939814	3.91451e-05	-2.14809e-05	0.000134953	0.039139	0.40409
ENSG00000013810.18;chr4:972429-973334	0.00497938	0	-1	-0.555846	0	-1	1.33581e-06	0.001274	0
ENSG00000013810.18;chr4:1043905-1044778	0.0038053	0	-1	-0.95995	0	-1	1.47678e-06	0.001104	0.354441
ENSG00000013810.18;chr4:1054937-1055794	0.00405812	0	-1	-0.982136	0	-1	1.50122e-06	0.001251	0.0350561
ENSG00000013810.18;chr4:1512013-1513061	0.0248085	0	-1	-0.776243	0	-1	4.78577e-06	0.001309	0
ENSG00000013810.18;chr4:2462137-2462538	0.0040043	0	-1	-0.730003	0	-1	1.34981e-06	0	0
ENSG00000013810.18;chr4:2494491-2496841	0.0041426	0	-1	-0.869861	0	-1	1.2917e-06	0.001521	0.0580653
ENSG00000013810.18;chr4:2260597-2261509	0.00423416	0	-1	-0.997554	0	-1	1.85335e-06	0.006323	0
ENSG00000014164.6;chr8:142659373-142660070	0.00735904	0	-1	-0.956764	0	-1	1.13413e-06	0.000891	0.0460379
ENSG00000014164.6;chr8:142660230-142660631	0.00690014	0	-1	-0.988728	0	-1	1.13504e-06	0.000887	0.0339713
ENSG00000014164.6;chr8:142661103-142663427	0.0423717	0	-1	-0.99078	0	-1	1.13741e-06	0.002012	0.108947
ENSG00000014164.6;chr8:142666920-142668329	0.00815047	0	-1	-0.995517	0	-1	1.14439e-06	0.001752	0.388457
ENSG00000014164.6;chr8:142727264-142727610	0.00944157	0	-1	-0.825148	0	-1	1.22848e-06	0	0
ENSG00000014164.6;chr8:142991530-142992961	0.00424639	0	-1	-0.816007	0	-1	1.82081e-06	0.000779	0.0272055
ENSG00000014164.6;chr8:143017430-143018424	0.004187	0	-1	-0.976548	0	-1	1.91012e-06	0	0.0866078
ENSG00000014164.6;chr8:143469956-143472221	0.0616507	0	-0.399884	-0.516891	0	-1.41592e-05	1.42117e-05	0.010231	0.340985
ENSG00000014164.6;chr8:143498883-143500679	0.608039	14.6641	-0.0237806	-0.0739288	2.79799e-05	-4.52927e-42	2.39969e-05	0.010634	0.368658
ENSG00000014164.6;chr8:143520854-143522097	0.266145	1.37958	-0.344699	-0.540736	7.11972e-05	-1.91475e-21	5.00563e-05	0.007536	0.288158
ENSG00000014164.6;chr8:143546257-143548532	0.814836	25.6317	-0.796496	-0.0946595	0.00150038	-5.96855e-47	0.000168308	0.085219	0.178706
ENSG00000014164.6;chr8:143552027-143554158	0.827069	4.80776	-1.71133e-09	-8.31116e-05	0.000651678	-5.57288e-47	8.59143e-05	0	0.198198
ENSG00000014164.6;chr8:143577557-143579454	0.0709581	0	-1	-0.989576	3.71092e-05	-8.92438e-06	2.69887e-05	0	0.327647
ENSG00000014164.6;chr8:143608456-143611044	0.236346	3.9201	-1	-0.513117	0	-1	1.46419e-05	0	0.0346227
ENSG00000014164.6;chr8:143616468-143618758	0.0673947	0	-1	-0.94659	0	-1	1.31303e-05	0	0.336628
ENSG00000014164.6;chr8:143632630-143633098	0.0836648	0	-1	-0.87379	0	-1	1.09396e-05	0.003499	0
ENSG00000014164.6;chr8:144091849-144093283	0.00311435	0	-1	-0.991539	0	-1	1.81451e-06	0.002943	0.0877258
ENSG00000014164.6;chr8:144094115-144094963	0.00327077	0	-1	-0.166605	0	-1	1.80804e-06	0	0
ENSG00000014164.6;chr8:144362189-144363829	0.0376418	0	-0.806482	-0.975583	0	-1	1.2172e-06	0.000815	0.0336311
ENSG00000014164.6;chr8:144433867-144434888	0.00200998	0	-1	-0.965649	0	-1	1.11992e-06	0	0
ENSG00000014164.6;chr8:143015741-143016176	0.044218	0	-1	-0.999552	0	-1	1.90297e-06	0.001142	0.272841
ENSG00000014824.13;chr4:41426507-41429577	0.00868278	0	-1	-0.921604	0	-1	1.778e-06	0.007607	0.290462
ENSG00000014824.13;chr4:41435972-41438290	0.00448958	0	-1	-0.942084	0	-1	1.8072e-06	0.011417	0.432357
ENSG00000014824.13;chr4:42571995-42572490	0.0101652	0	-1	-0.948551	0	-1	1.71889e-06	0.002583	0.0126886
ENSG00000014824.13;chr4:42604680-42605962	0.0131858	0	-1	-0.592957	0	-1	1.62642e-06	0.003306	0.125848
ENSG00000014824.13;chr4:41368972-41370512	0.00746231	0	-1	-0.851642	0	-1	1.61101e-06	0.006517	0.236989
ENSG00000014914.20;chr1:148993006-148993334	0.0015969	0	-1	-0.932111	0	-1	1.05966e-06	0	0
ENSG00000014914.20;chr1:150549385-150551191	0.00680603	0	-1	-0.594154	0	-1	1.6302e-06	0	0
ENSG00000014914.20;chr1:150560500-150563429	0.00478925	0	-1	-0.932919	0	-1	1.59975e-06	0.014395	0
ENSG00000014914.20;chr1:150835211-150836455	0.00192005	0	-1	-0.954734	0	-1	1.11239e-06	0.001065	0.0122193
ENSG00000014914.20;chr1:150875271-150877511	0.00134311	0	-1	-0.999225	0	-1	1.06437e-06	0	0
ENSG00000015133.18;chr14:90641043-90643398	0.00430177	0	-1	-0.752561	0	-1	1.28929e-06	0.002489	0.301658
ENSG00000015133.18;chr14:90677524-90678364	0.00968631	0	-1	-0.985731	0	-1	1.35153e-06	0.002031	0.275949
ENSG00000015133.18;chr14:90838337-90840277	0.0213013	0	-0.930076	-0.996628	0	-1	1.7285e-06	0.006909	0.3797
ENSG00000015133.18;chr14:91145789-91146814	0.00287894	0	-1	-0.693045	0	-1	3.68266e-06	0.003937	0.0650031
ENSG00000015133.18;chr14:91252984-91253415	0.0806247	0	-1	-0.947327	0	-1	6.07369e-06	0.002606	0.107842
ENSG00000015133.18;chr14:91835241-91836287	0.00585672	0	-1	-0.972716	0	-1	2.3928e-06	0.001813	0
ENSG00000015133.18;chr14:91865742-91866569	0.00692315	0	-1	-0.342638	0	-1	2.23059e-06	0.002501	0
ENSG00000015133.18;chr14:90520398-90523493	0.00340303	0	-1	-0.859027	0	-1	1.1162e-06	0.002105	0.270571
ENSG00000015133.18;chr14:91143065-91145198	0.00342936	0	-1	-0.933265	0	-1	3.65347e-06	0.005387	0.210829
ENSG00000015133.18;chr14:91192780-91193979	0.00268302	0	-1	-0.908811	0	-1	4.45505e-06	0.00248	0.0134823
ENSG00000015133.18;chr14:91945333-91947614	0.00468344	0	-1	-0.837828	0	-1	1.89168e-06	0	0
ENSG00000015475.18;chr22:17118172-17118429	0.00536012	0	-1	-0.996108	0	-1	1.5233e-06	0.000892	0
ENSG00000015475.18;chr22:17569423-17572326	0.062668	0	-1	-0.940891	0	-1	4.90447e-06	0.017794	0.425409
ENSG00000015475.18;chr22:17773050-17774275	0.0693469	0	-1	-0.915459	0	-1	0.000902935	0	0
ENSG00000015475.18;chr22:17835688-17838247	0.0368403	0	-1	-0.986302	0	-1	1.60778e-05	0.010668	0.310656
ENSG00000015475.18;chr22:17871245-17872948	0.00679187	0	-1	-0.958928	0	-1	1.02747e-05	0.004856	0.0421033
ENSG00000015475.18;chr22:17876389-17877617	0.0105505	0	-1	-0.809618	0	-1	9.78158e-06	0.004681	0.0708824
ENSG00000015475.18;chr22:17902990-17904577	0.00998905	0	-1	-0.909923	0	-1	7.75113e-06	0.00617	0.325911
ENSG00000015475.18;chr22:17963412-17963627	0.00874325	0	-1	-0.893056	0	-1	5.29803e-06	0.001336	0
ENSG00000015475.18;chr22:18115684-18116063	0.0043903	0	-1	-0.27942	0	-1	2.93166e-06	0.007236	0.249917
ENSG00000015475.18;chr22:18528538-18529253	0.000594682	0	-1	-0.902115	0	-1	1.32604e-06	0	0
ENSG00000015475.18;chr22:17841827-17842953	0.0396762	0	-1	-0.724437	0	-1	1.47885e-05	0.00551	0.229377
ENSG00000015475.18;chr22:17888797-17892490	0.01032	0	-1	-0.961777	0	-1	8.6301e-06	0.010957	0.332236
ENSG00000015475.18;chr22:17562059-17564713	0.0644546	0	-1	-0.908144	0	-1	4.73073e-06	0	0.34748
ENSG00000015532.9;chr17:49520302-49520993	0.00309933	0	-1	-0.928756	0	-1	1.21147e-06	0.000909	0.181921
ENSG00000015532.9;chr17:49779228-49779702	0.00170753	0	-1	-0.900992	0	-1	1.76483e-06	0.001266	0.106388
ENSG00000015532.9;chr17:50109997-50113825	0.00316529	0	-1	-0.780593	0	-1	4.2702e-06	0.013293	0.490098
ENSG00000015532.9;chr17:50164054-50164673	0.00442295	0	-1	-0.996186	0	-1	5.50271e-06	0.00983	0.336344
ENSG00000015532.9;chr17:50170608-50172028	0.0129998	0	-1	-0.991136	0	-1	5.72167e-06	0.011369	0.254066
ENSG00000015532.9;chr17:50507530-50509459	0.0112311	0	-1	-0.996122	0	-1	6.15754e-06	0	0
ENSG00000015532.9;chr17:50564469-50565081	0.0708354	0	-1	-0.801953	0	-1	4.57283e-06	0.001077	0.289682
ENSG00000015532.9;chr17:50908371-50910762	0.013306	0	-1	-0.908811	0	-1	1.7747e-06	0	0.330453
ENSG00000015532.9;chr17:50916301-50916737	0.0047934	0	-1	-0.966694	0	-1	1.75307e-06	0.002255	0.185001
ENSG00000015532.9;chr17:50935068-50935493	0.00482161	0	-1	-0.765417	0	-1	1.69725e-06	0.002285	0.309477
ENSG00000015676.17;chr7:43583053-43585146	0.013248	0	-1	-0.883976	0	-1	1.1028e-06	0	0
ENSG00000015676.17;chr7:44241131-44241677	0.435339	19.0551	-1	-0.225375	0	-1	4.0084e-06	0.002032	0.170507
ENSG00000015676.17;chr7:44290706-44292650	0.0119038	0	-1	-0.838259	0	-1	5.02003e-06	0.007902	0.362994
ENSG00000015676.17;chr7:44308842-44310299	0.0712111	0	-0.85328	-0.797598	0	-1	5.51543e-06	0.007478	0.314685
ENSG00000015676.17;chr7:44331057-44332601	0.0410987	0	-0.459515	-0.74297	0	-1	6.28729e-06	0.005522	0.181948
ENSG00000015676.17;chr7:44347114-44348502	0.0850074	0	-1	-0.949459	0	-5.52272e-11	6.98949e-06	0.003358	0.0260611
ENSG00000015676.17;chr7:44462606-44463499	0.0789598	0	-1	-0.809962	0	-3.7131e-13	3.59357e-05	0.003168	0.0386599
ENSG00000015676.17;chr7:44483732-44485287	0.0830363	0	-1	-0.98829	0	-8.3377e-11	0.000156974	0.027705	0.108611
ENSG00000015676.17;chr7:44696305-44696797	0.00436668	0	-1	-0.998891	0	-1	4.86213e-06	0.001881	0
ENSG00000015676.17;chr7:44767712-44770346	0.00371182	0	-1	-0.990294	0	-1	3.5952e-06	0.002612	0.494688
ENSG00000015676.17;chr7:44795932-44798423	0.00449484	0	-1	-0.945319	0	-1	3.2648e-06	0	0
ENSG00000015676.17;chr7:45292166-45295235	0.00390546	0	-1	-0.784837	0	-1	1.24561e-06	0.001267	0.189556
ENSG00000015676.17;chr7:44497232-44499470	0.252533	4.89537	-1	-0.627034	0	-2.82735e-13	0.000133851	0.042377	0.0599334
ENSG00000016391.10;chr3:52892047-52894229	0.0108646	0	-0.423181	-0.828564	0	-1	1.04904e-06	0.005626	0.199282
ENSG00000016391.10;chr3:53072405-53074164	0.00361376	0	-1	-0.897235	0	-1	1.29348e-06	0.004554	0.381683
ENSG00000016391.10;chr3:53250945-53251362	0.0171343	0	-1	-0.847468	0	-1	1.68e-06	0.00534	0.174939
ENSG00000016391.10;chr3:53254236-53255663	0.00819974	0	-1	-0.473325	0	-1	1.69079e-06	0	0
ENSG00000016402.13;chr6:136067279-136068326	0.000699805	0	-1	-0.863825	0	-1	1.02315e-06	0.005611	0.16347
ENSG00000016402.13;chr6:136130158-136130830	0.00280951	0	-1	-0.969325	0	-1	1.09327e-06	0.001683	0
ENSG00000016402.13;chr6:136153459-136154301	0.00164245	0	-1	-0.988467	0	-1	1.12196e-06	0.003073	0.194552
ENSG00000016402.13;chr6:136737180-136737969	0.00683847	0	-0.932584	-0.999512	0	-1	3.25092e-06	0.006082	0.178587
ENSG00000016402.13;chr6:137190966-137193177	0.00326186	0	-1	-0.964419	0	-1	6.80775e-06	0.005531	0.0340189
ENSG00000016402.13;chr6:137414981-137415852	0.012248	0	-1	-0.889783	0	-1	2.70098e-06	0.007179	0.122987
ENSG00000016402.13;chr6:137650365-137651713	0.0304391	0	-1	-0.903578	0	-1	1.65055e-06	0.006275	0.0490934
ENSG00000016402.13;chr6:137737812-137738812	0.110775	1.64894	-1	-0.922818	0	-1	1.44273e-06	0.002534	0.0121628
ENSG00000016402.13;chr6:137790417-137791243	0.0197762	0	-0.963486	-0.992281	0	-1	1.34111e-06	0.002448	0.138548
ENSG00000016402.13;chr6:137803927-137805740	0.00317694	0	-1	-0.99197	0	-1	1.31639e-06	0.002717	0.214916
ENSG00000018189.12;chr4:70613296-70613829	0.0109659	0	-1	-0.919697	0	-1	1.09603e-05	0.003885	0.0649798
ENSG00000018189.12;chr4:70948790-70949829	0.0361859	0	-1	-0.815406	0	-1	4.08984e-06	0.003768	0.0542737
ENSG00000018189.12;chr4:71210226-71210598	0.0368329	0	-1	-0.739916	0	-1	1.97781e-06	0.00208	0
ENSG00000018189.12;chr4:71230046-71232299	0.0387022	0	-1	-0.903667	0	-1	1.8998e-06	0.010508	0.410944
ENSG00000018189.12;chr4:71549308-71549829	0.00454127	0	-1	-0.845745	0	-1	1.18376e-06	0.00182	0.0493623
ENSG00000018408.14;chr3:149010375-149011662	0.00527201	0	-1	-0.946218	0	-1	1.37799e-06	0.002752	0.176511
ENSG00000018408.14;chr3:149968420-149968676	0.0135905	0	-1	-0.99366	0	-1	4.31343e-06	0.004542	0
ENSG00000018408.14;chr3:149968709-149972157	0.00560276	0	-1	-0.886516	0	-1	4.27864e-06	0.007413	0
ENSG00000018408.14;chr3:150061031-150063302	0.0100473	0	-1	-0.558578	0	-1	3.07265e-06	0.003915	0.254837
ENSG00000018408.14;chr3:150388003-150389138	0.00434965	0	-1	-0.974188	0	-1	1.53408e-06	0.003144	0.0272476
ENSG00000018510.13;chr2:176518637-176519529	0.00255839	0	-1	-0.978676	0	-1	1.14467e-06	0.002781	0.161734
ENSG00000018510.13;chr2:177331906-177332501	0.0823598	0	-1	-0.904088	0	-1	1.65304e-05	0.011479	0.153714
ENSG00000018510.13;chr2:177598329-177599706	0.19896	2.09047	-1	-0.935499	0	-4.56609e-05	4.84685e-06	0.005354	0.235565
ENSG00000018510.13;chr2:177632700-177635109	0.638533	6.45581	-1	-0.585785	0	-5.20968e-06	4.14583e-06	0.007285	0.0141924
ENSG00000018510.13;chr2:177241080-177243554	0.0137768	0	-0.312108	-0.813909	0	-1	6.64978e-06	0.038615	0.48225
ENSG00000018625.14;chr1:159469564-159470611	0.0251782	0	-1	-0.820273	0	-1	1.54874e-06	0.00108	0.139876
ENSG00000018625.14;chr1:159766007-159766414	0.011581	0	-1	-0.831076	0	-1	2.86072e-06	0.000884	0
ENSG00000018625.14;chr1:159889427-159891237	0.00458914	0	-1	-0.349588	0	-1	4.43575e-06	0.002976	0.290445
ENSG00000018625.14;chr1:159945468-159946456	0.0412755	0	-1	-0.976548	0	-1	5.8889e-06	0.001202	0
ENSG00000018625.14;chr1:160307385-160308034	0.00182119	0	-1	-0.931371	0	-1	5.21006e-06	0.00223	0.0487167
ENSG00000018625.14;chr1:160399842-160402119	0.00304969	0	-1	-0.658412	0	-1	3.50622e-06	0	0.10852
ENSG00000018625.14;chr1:160437132-160439296	0.00353003	0	-0.978403	-0.929594	0	-1	3.10134e-06	0.002257	0.0110123
ENSG00000018625.14;chr1:160629307-160631460	0.00369291	0	-1	-0.997407	0	-1	1.94322e-06	0.001565	0.025357
ENSG00000018699.11;chr2:32263628-32266234	0.00222714	0	-1	-0.674412	0	-1	2.75405e-06	0	0.0894612
ENSG00000018699.11;chr2:32719653-32722001	0.371776	7.81333	-0.00716497	-0.0323564	0.00254453	-1.59808e-19	1.07764e-05	0.01581	0.35359
ENSG00000018699.11;chr2:32938087-32938435	0.0573271	0	-1	-0.991428	0	-1	3.22343e-06	0.002081	0.178095
ENSG00000018699.11;chr2:33005588-33006351	0.0121759	0	-1	-0.59749	0	-1	2.64594e-06	0.002779	0.0119711
ENSG00000018699.11;chr2:33363266-33363487	0.00767786	0	-1	-0.903653	0	-1	1.35991e-06	0.003425	0.0905768
ENSG00000018699.11;chr2:33467106-33468178	0.0422307	0	-1	-0.886205	0	-1	1.19103e-06	0.005396	0.0589972
ENSG00000018699.11;chr2:33479058-33479896	0.00400322	0	-1	-0.995116	0	-1	1.17447e-06	0.011523	0
ENSG00000018699.11;chr2:33489420-33489808	0.00461936	0	-1	-0.981023	0	-1	1.16066e-06	0.002335	0.0325394
ENSG00000018699.11;chr2:33539786-33540694	0.00864155	0	-1	-0.988728	0	-1	1.09624e-06	0.003029	0
ENSG00000018699.11;chr2:33589172-33590024	0.00726364	0	-1	-0.891715	0	-1	1.03997e-06	0.003726	0.133747
ENSG00000018699.11;chr2:33013589-33016537	0.00957528	0	-1	-0.884811	0	-1	2.58377e-06	0.007572	0.296324
ENSG00000018699.11;chr2:33438802-33439901	0.00450976	0	-1	-0.959165	0	-1	1.23256e-06	0.007713	0.0618093
ENSG00000018869.16;chr19:55486167-55488153	0.00386871	0	-1	-0.881459	0	-1	1.10328e-06	0	0.327265
ENSG00000018869.16;chr19:55540277-55540772	0.00447065	0	-0.927484	-0.956764	0	-1	1.1723e-06	0.001277	0.0212024
ENSG00000018869.16;chr19:55647514-55649196	0.00424864	0	-1	-0.996965	0	-1	1.34194e-06	0	0
ENSG00000019102.11;chr11:124889369-124889853	0.0176372	0	-1	-0.992199	0	-1	7.27945e-06	0.004496	0.0560722
ENSG00000019102.11;chr11:124920118-124921936	0.00464138	0	-1	-0.649697	0	-1	5.92456e-06	0.003663	0.232082
ENSG00000019102.11;chr11:125570664-125570976	0.00531816	0	-1	-0.624214	0	-1	1.22162e-06	0.002764	0
ENSG00000019169.10;chr2:118005773-118007722	0.0138278	0	-1	-0.956749	0	-1	1.06904e-06	0.008961	0.0405733
ENSG00000019169.10;chr2:118087787-118089989	0.00577658	0	-1	-0.985515	0	-1	1.17195e-06	0	0
ENSG00000019169.10;chr2:119282804-119284683	0.0107214	0	-0.450687	-0.999512	0	-1	2.92759e-06	0.014459	0.13895
ENSG00000019169.10;chr2:119485624-119487769	0.0057851	0	-1	-0.954247	0	-1	1.83644e-06	0.025091	0.427003
ENSG00000019169.10;chr2:118012282-118014802	0.0153153	0	-0.43288	-0.885672	0	-1	1.07686e-06	0	0
ENSG00000019485.13;chr11:44339277-44339687	0.00368432	0	-1	-0.998214	0	-1	1.32218e-06	0.001084	0.0118105
ENSG00000019485.13;chr11:44435789-44438261	0.00466228	0	-1	-0.833262	0	-1	1.51796e-06	0.002179	0.034606
ENSG00000019485.13;chr11:44622145-44622743	0.0544138	0	-1	-0.32544	0	-1	2.11255e-06	0.001614	0.284511
ENSG00000019485.13;chr11:44810273-44810904	0.00703183	0	-1	-0.94939	0	-1	3.5061e-06	0.002529	0.0257727
ENSG00000019485.13;chr11:44817565-44818197	0.00473269	0	-1	-0.957049	0	-1	3.59809e-06	0.002353	0.185975
ENSG00000019485.13;chr11:44877316-44878041	0.00459682	0	-1	-0.796607	0	-1	4.58447e-06	0.001865	0.32753
ENSG00000019485.13;chr11:44949270-44950607	0.00597711	0	-1	-0.973323	0	-1	6.85554e-06	0.015501	0
ENSG00000019485.13;chr11:45045399-45047183	0.00477038	0	-1	-0.948417	0	-1	2.01959e-05	0.014617	0.148052
ENSG00000019485.13;chr11:45092251-45092693	0.00579538	0	-0.784597	-0.682316	0	-1	0.00029994	0.039212	0.155253
ENSG00000019485.13;chr11:45161039-45162484	0.00460402	0	-1	-0.997899	0	-1	1.51617e-05	0.005851	0.458195
ENSG00000019485.13;chr11:45332514-45334512	0.0777653	0	-1	-0.807589	0	-1	4.20686e-06	0.013039	0.369982
ENSG00000019485.13;chr11:45560788-45561312	0.00773124	0	-1	-0.825148	0	-1	2.14941e-06	0.001478	0.133679
ENSG00000019485.13;chr11:45854269-45854536	0.00500776	0	-1	-0.948393	0	-1	1.31822e-06	0.006506	0
ENSG00000019485.13;chr11:45993080-45995155	0.00299065	0	-0.526555	-0.966792	0	-1	1.1132e-06	0.001605	0.354142
ENSG00000019505.7;chr11:44339277-44339687	0.00247231	0	-1	-0.973608	0	-1	1.05615e-06	0.001353	0.0127073
ENSG00000019505.7;chr11:44435789-44438261	0.00437007	0	-1	-0.978067	0	-1	1.17745e-06	0.002838	0.0309729
ENSG00000019505.7;chr11:44622145-44622743	0.00859397	0	-1	-0.812671	0	-1	1.50631e-06	0.001585	0.233282
ENSG00000019505.7;chr11:44810273-44810904	0.00462904	0	-1	-0.951433	0	-1	2.10203e-06	0.002544	0.0222789
ENSG00000019505.7;chr11:44817565-44818197	0.00385074	0	-1	-0.973349	0	-1	2.13475e-06	0.002805	0.16337
ENSG00000019505.7;chr11:44877316-44878041	0.00412324	0	-1	-0.894879	0	-1	2.44714e-06	0.001926	0.271003
ENSG00000019505.7;chr11:44949270-44950607	0.00437346	0	-1	-0.997785	0	-1	2.97282e-06	0.011474	0
ENSG00000019505.7;chr11:45045399-45047183	0.077822	0	-1	-0.975307	0	-1	4.16618e-06	0.007755	0.217773
ENSG00000019505.7;chr11:45092251-45092693	0.142735	3.25875	-0.623287	-0.507718	0	-1.41777e-05	5.15871e-06	0.005738	0.251712
ENSG00000019505.7;chr11:45161039-45162484	0.082261	0	-0.768303	-0.892024	0	-1	8.02842e-06	0.010838	0.307238
ENSG00000019505.7;chr11:45332514-45334512	0.525493	8.76266	-0.0224465	-0.300217	0.000269034	-2.10082e-11	2.11891e-05	0.021708	0.318569
ENSG00000019505.7;chr11:45560788-45561312	0.00897944	0	-1	-0.980633	0	-1	3.63992e-06	0.001776	0.102276
ENSG00000019505.7;chr11:45854269-45854536	0.00429133	0	-1	-0.528509	0	-1	1.7603e-06	0.009338	0
ENSG00000019505.7;chr11:45993080-45995155	0.00318388	0	-1	-0.771374	0	-1	1.41283e-06	0.00231	0.340737
ENSG00000019549.9;chr8:48544666-48544928	0.00169259	0	-1	-0.902468	0	-1	2.65292e-06	0.006956	0.0294639
ENSG00000019549.9;chr8:48580893-48584222	0.00171158	0	-1	-0.575534	0	-1	2.94827e-06	0.025655	0.510451
ENSG00000019549.9;chr8:48707451-48709208	0.00520253	0	-1	-0.879276	0	-1	4.68581e-06	0.010302	0.199567
ENSG00000020256.19;chr20:53000221-53001230	0.00499002	0	-1	-0.496083	0	-1	1.25562e-06	0.010321	0.185141
ENSG00000020577.13;chr14:54396248-54397840	0.00730014	0	-1	-0.941634	0.000122684	-1	5.88052e-06	0	0
ENSG00000020577.13;chr14:54497461-54499626	0.0405045	0	-1	-0.396369	0	-1	1.45871e-05	0.003337	0.0453842
ENSG00000020577.13;chr14:54600716-54601226	0.00341787	0	-1	-0.926104	0	-1	2.95212e-05	0.00243	0.310197
ENSG00000020577.13;chr14:54643508-54644342	0.00506409	0	-1	-0.967591	0	-1	1.30161e-05	0.004625	0.31696
ENSG00000020577.13;chr14:54703528-54703763	0.00433309	0	-1	-0.994635	0	-1	7.32341e-06	0.003041	0
ENSG00000020577.13;chr14:54761775-54762152	0.00535749	0	-0.818701	-0.973897	0	-1	5.13172e-06	0.002331	0.0919882
ENSG00000020577.13;chr14:54805024-54806347	0.00840686	0	-1	-0.990811	0	-1	4.19132e-06	0.002001	0.326578
ENSG00000020577.13;chr14:54870344-54871589	0.0049794	0	-1	-0.352231	0	-1	3.29089e-06	0.001322	0
ENSG00000020577.13;chr14:55077056-55078660	0.00540395	0	-1	-0.927056	0	-1	1.95786e-06	0.000653	0.212083
ENSG00000020577.13;chr14:55136500-55138736	0.00466201	0	-1	-0.950185	0	-1	1.75278e-06	0.002232	0.417023
ENSG00000020577.13;chr14:55309682-55310101	0.0075224	0	-1	-0.692021	0	-1	1.34627e-06	0.000781	0.0931537
ENSG00000020922.12;chr11:93849554-93850234	0.015073	0	-1	-0.982574	0	-1	1.55518e-06	0	0.0443908
ENSG00000020922.12;chr11:94130480-94130752	0.0277859	0	-1	-0.999256	0	-1	2.76022e-06	0.013551	0
ENSG00000020922.12;chr11:94647294-94648827	0.0804557	0	-0.690706	-0.624225	0	-1	6.44519e-06	0.004602	0.0368304
ENSG00000020922.12;chr11:94725040-94725301	0.0369874	0	-0.349642	-0.846199	0	-1	4.30544e-06	0.002564	0.0121623
ENSG00000020922.12;chr11:94775673-94775899	0.00522082	0	-1	-0.990572	0	-1	3.53507e-06	0.00315	0.0493459
ENSG00000020922.12;chr11:94937820-94939749	0.00291344	0	-1	-0.76912	0	-1	2.24276e-06	0.005735	0.155696
ENSG00000021300.13;chr11:72718792-72719231	0.00433612	0	-1	-0.902309	0	-1	1.07855e-06	0.006303	0.290016
ENSG00000021300.13;chr11:72789081-72789918	0.0036153	0	-1	-0.97232	0	-1	1.1673e-06	0.002745	0.427391
ENSG00000021300.13;chr11:72919955-72921434	0.00308237	0	-1	-0.844869	0	-1	1.37839e-06	0.002872	0.0117577
ENSG00000021300.13;chr11:72926743-72927908	0.000892735	0	-1	-0.517023	0	-1	1.39111e-06	0.002387	0.0380501
ENSG00000021300.13;chr11:73147316-73149960	0.00186565	0	-1	-0.984655	0	-1	2.00989e-06	0.006347	0.409387
ENSG00000021300.13;chr11:73150435-73150691	0.00166897	0	-1	-0.683696	0	-1	2.0177e-06	0.002443	0.147508
ENSG00000021300.13;chr11:73171462-73171973	0.00238279	0	-1	-0.355576	0	-1	2.10766e-06	0.0037	0.0832105
ENSG00000021300.13;chr11:73295155-73295659	0.00403108	0	-1	-0.938929	0	-1	2.85086e-06	0.002376	0.0812444
ENSG00000021300.13;chr11:73330807-73331059	0.00460313	0	-1	-0.872764	0	-1	3.17214e-06	0.005859	0.497744
ENSG00000021300.13;chr11:73837884-73839688	0.0176337	0	-1	-0.937373	0	-1	5.19189e-06	0.002229	0.145547
ENSG00000021300.13;chr11:73855448-73856796	0.0150955	0	-0.938771	-0.93933	0	-1	4.76317e-06	0.00344	0.0651678
ENSG00000021300.13;chr11:73868438-73869075	0.0242974	0	-1	-0.78243	0	-1	4.4928e-06	0.002113	0.0361594
ENSG00000021300.13;chr11:73982008-73984292	0.0132854	0	-1	-0.544823	0	-1	2.96761e-06	0	0
ENSG00000021300.13;chr11:72792594-72794957	0.013273	0	-1	-0.995182	0	-1	1.17315e-06	0	0.383618
ENSG00000021300.13;chr11:73464661-73466339	0.00603347	0	-1	-0.995702	0	-1	5.53471e-06	0.011859	0.175994
ENSG00000021355.12;chr6:2741347-2742215	0.00658233	0	-1	-0.783996	0	-1	9.97755e-06	0.005387	0.0577856
ENSG00000021355.12;chr6:3053008-3054241	0.00489501	0	-1	-0.989125	0	-1	4.72548e-06	0.003688	0
ENSG00000021355.12;chr6:3345141-3346953	0.00976868	0	-1	-0.879697	0	-1	1.98397e-06	0.001992	0.287346
ENSG00000021355.12;chr6:3354799-3357298	0.0330806	0	-1	-0.584356	0	-1	1.94536e-06	0.004875	0.37081
ENSG00000021355.12;chr6:3381237-3382245	0.0042604	0	-1	-0.81413	0	-1	1.85276e-06	0.00089	0.21993
ENSG00000021488.12;chr19:32286743-32288305	0.00404519	0	-1	-0.635173	0	-1	1.7175e-06	0.00732	0.0387002
ENSG00000021488.12;chr19:32340112-32340439	0.00539164	0	-1	-0.986449	0	-1	1.88861e-06	0.005698	0.093003
ENSG00000021488.12;chr19:32676680-32678131	0.076035	0	-1	-0.933265	0	-1	5.19857e-06	0.026319	0.173902
ENSG00000021488.12;chr19:33507868-33508689	0.00738706	0	-1	-0.991664	0	-1	1.56614e-06	0.004876	0.0667235
ENSG00000021488.12;chr19:33508695-33510022	0.0650205	0	-1	-0.812773	0	-1	1.5635e-06	0.005068	0.0371986
ENSG00000021488.12;chr19:32062573-32064904	0.00587969	0	-1	-0.86488	0	-1	1.24065e-06	0.00662	0
ENSG00000021488.12;chr19:32651220-32653588	0.0528949	0	-1	-0.987253	0	-1	4.60062e-06	0.03449	0.267987
ENSG00000021762.19;chr11:2366841-2367322	0.00859847	0	-1	-0.955197	0	-1	1.25205e-06	0.00086	0.278103
ENSG00000021762.19;chr11:2515739-2516169	0.00623378	0	-1	-0.639118	0	-1	1.5389e-06	0.001574	0.0715092
ENSG00000021762.19;chr11:2929727-2930895	0.00746628	0	-1	-0.938472	0	-1	4.24702e-06	0	0
ENSG00000021762.19;chr11:2944793-2946217	0.00599441	0	-1	-0.593478	0	-1	4.53999e-06	0.002805	0.457563
ENSG00000021762.19;chr11:3036702-3037863	0.0786607	0	-1	-0.660211	0	-1	7.78286e-06	0.003719	0.060604
ENSG00000021762.19;chr11:3155142-3156095	0.0767917	0	-1	-0.954684	4.26885e-05	-2.07743e-05	9.85076e-05	0.028662	0.578022
ENSG00000021762.19;chr11:3168997-3170387	0.0676243	0	-0.266011	-0.879697	2.66674e-05	-1	0.000254972	0.041133	0.369227
ENSG00000021762.19;chr11:3817231-3817659	0.00521966	0	-1	-0.82928	0	-1	1.53451e-06	0.000936	0.0127327
ENSG00000022556.15;chr19:55156844-55160584	0.0110963	0	-1	-0.918134	0	-1	4.86419e-06	0	0.346275
ENSG00000022556.15;chr19:55324472-55325993	0.00432383	0	-1	-0.861934	0	-1	2.68743e-06	0	0.0135573
ENSG00000022556.15;chr19:55384516-55386845	0.00390026	0	-1	-0.435355	0	-1	2.31187e-06	0	0
ENSG00000022556.15;chr19:55486167-55488153	0.00688297	0	-1	-0.879276	0	-1	1.87255e-06	0	0.407038
ENSG00000022556.15;chr19:55540277-55540772	0.00805059	0	-1	-0.601949	0	-1	1.70243e-06	0.002468	0.0244247
ENSG00000022556.15;chr19:55647514-55649196	0.00540126	0	-1	-0.478659	0	-1	1.43838e-06	0	0
ENSG00000022976.15;chr14:101830997-101831225	0.00492448	0	-1	-0.86821	0	-1	2.05649e-06	0.001445	0.196115
ENSG00000022976.15;chr14:101947440-101949484	0.00639417	0	-1	-0.997779	0	-1	2.71065e-06	0	0
ENSG00000022976.15;chr14:102227357-102228432	0.00754831	0	-0.919571	-0.838259	0	-1	1.11754e-05	0.002458	0.0433066
ENSG00000022976.15;chr14:102294357-102296100	0.226595	11.1428	-1	-0.702499	2.13837e-05	-1	4.51498e-05	0.00833	0.104777
ENSG00000022976.15;chr14:102368668-102369273	0.0782288	0	-1	-0.640977	5.00789e-05	-9.11964e-07	1.93823e-05	0.001446	0
ENSG00000022976.15;chr14:102474559-102476066	0.073774	0	-1	-0.814135	0	-5.45472e-05	6.3317e-06	0.004269	0.199452
ENSG00000022976.15;chr14:102554775-102556105	0.0524861	0	-1	-0.864176	0	-1	4.20057e-06	0.001183	0
ENSG00000022976.15;chr14:102848930-102850321	0.00231078	0	-1	-0.839217	0	-1	1.87882e-06	0.000912	0.233399
ENSG00000022976.15;chr14:103108666-103109260	0.00442582	0	-1	-0.48965	0	-1	1.26329e-06	0.000491	0.053092
ENSG00000022976.15;chr14:103154524-103155969	0.0056723	0	-0.827552	-0.930416	0	-1	1.1935e-06	0.000777	0.0418355
ENSG00000022976.15;chr14:103192168-103192550	0.0101526	0	-1	-0.719811	0	-1	1.14288e-06	0.000718	0.0214891
ENSG00000023041.11;chr10:112394460-112395030	0.295247	4.65076	-8.81088e-06	-0.685472	2.93565e-05	-2.33819e-06	1.91674e-05	0.012104	0.0162191
ENSG00000023041.11;chr10:112926383-112927551	0.0143915	0	-1	-0.856377	0	-1	2.08312e-06	0.00345	0.011834
ENSG00000023041.11;chr10:112951724-112953182	0.0026891	0	-1	-0.68173	0	-1	1.9781e-06	0.024763	0
ENSG00000023041.11;chr10:112966961-112967689	0.00223507	0	-1	-0.956749	0	-1	1.92157e-06	0.003722	0.0479331
ENSG00000023171.16;chr11:123132424-123133063	0.00356168	0	-1	-0.810451	0	-1	4.43096e-06	0.002583	0.17427
ENSG00000023171.16;chr11:123137265-123138595	0.00513593	0	-1	-0.889097	0	-1	4.53519e-06	0.005621	0.370705
ENSG00000023171.16;chr11:123475759-123476660	0.087638	0	-1	-0.994314	0.000115307	-1	8.4903e-06	0.006295	0.207443
ENSG00000023171.16;chr11:123556372-123556790	0.0673324	0	-1	-0.962125	0	-1	5.04661e-06	0.004439	0.0160576
ENSG00000023191.16;chr11:241125-242632	0.00473347	0	-1	-0.999512	0	-1	3.76759e-06	0.00745	0.0835995
ENSG00000023191.16;chr11:306844-310230	0.0428282	0	-1	-0.912576	0	-1	5.03112e-06	0	0.48243
ENSG00000023191.16;chr11:396402-396927	0.0739027	0	-1	-0.93503	0	-1	9.03869e-06	0.001604	0.101132
ENSG00000023191.16;chr11:405416-407213	0.066989	0	-1	-0.975687	0	-1	9.90241e-06	0.004167	0.19848
ENSG00000023191.16;chr11:449525-451222	0.118131	1.47877	-1	-0.976089	0	-1.98727e-05	1.75665e-05	0.013967	0.369692
ENSG00000023191.16;chr11:497660-498003	0.296889	4.69889	-1	-0.801655	0	-4.8695e-07	0.000105613	0.010008	0.255978
ENSG00000023191.16;chr11:679999-681465	0.0239736	0	-1	-0.983962	0	-1	5.76595e-06	0.002022	0.0274181
ENSG00000023191.16;chr11:693960-694195	0.022387	0	-1	-0.971957	0	-1	5.35396e-06	0	0
ENSG00000023191.16;chr11:783050-784159	0.00484552	0	-1	-0.874401	0	-1	3.6192e-06	0.00123	0.256567
ENSG00000023191.16;chr11:940302-941841	0.00405458	0	-1	-0.852177	0	-1	2.30536e-06	0.000718	0.115843
ENSG00000023191.16;chr11:980620-981845	0.0120832	0	-1	-0.86396	0	-1	2.11001e-06	0.000485	0.079702
ENSG00000023191.16;chr11:1016642-1017894	0.0064318	0	-1	-0.955126	0	-1	1.96091e-06	0.000737	0.0270682
ENSG00000023191.16;chr11:1150767-1151807	0.00831203	0	-0.821817	-0.905282	0	-1	1.55283e-06	0.00046	0.264329
ENSG00000023191.16;chr11:1335567-1336697	0.00433234	0	-1	-0.672543	0	-1	1.20652e-06	0.000957	0.259106
ENSG00000023191.16;chr11:1336883-1337223	0.00516227	0	-1	-0.837562	0	-1	1.20518e-06	0.000534	0
ENSG00000023228.13;chr2:206153380-206154392	0.0901466	0	-1	-0.817387	0	-5.24811e-11	0.0001755	0.056893	0.0846155
ENSG00000023228.13;chr2:206451632-206453932	0.00434677	0	-1	-0.99078	0	-1	3.41066e-06	0.011271	0.325224
ENSG00000023228.13;chr2:206800642-206801152	0.00494419	0	-1	-0.965649	0	-1	1.5593e-06	0.002448	0.191401
ENSG00000023228.13;chr2:206832388-206832812	0.00961852	0	-1	-0.563095	0	-1	1.48585e-06	0.001747	0.0110982
ENSG00000023516.8;chr13:41345213-41346939	0.00512903	0	-1	-0.937673	0	-1	1.07982e-06	0.003425	0.105312
ENSG00000023516.8;chr13:41546344-41548693	0.00452967	0	-1	-0.825148	0	-1	1.38001e-06	0.006723	0.278479
ENSG00000023516.8;chr13:41713048-41713309	0.00501143	0	-1	-0.754078	0	-1	1.78899e-06	0.003267	0
ENSG00000023516.8;chr13:42702819-42703224	0.00384413	0	-1	-0.987632	0	-1	2.32089e-06	0.002166	0.190328
ENSG00000023516.8;chr13:42890948-42892790	0.012616	0	-1	-0.837467	0	-1	1.61364e-06	0.00249	0.0246882
ENSG00000023516.8;chr13:42894772-42895914	0.00658662	0	-1	-0.897235	0	-1	1.60465e-06	0.002263	0.2423
ENSG00000023516.8;chr13:43022802-43024307	0.0198073	0	-1	-0.814808	0	-1	1.33085e-06	0	0.076257
ENSG00000023516.8;chr13:43042485-43042910	0.00447935	0	-1	-0.994368	0	-1	1.29778e-06	0.001917	0.18123
ENSG00000023516.8;chr13:43043633-43045647	0.00385508	0	-1	-0.383782	0	-1	1.29452e-06	0.003277	0.197139
ENSG00000023572.8;chr1:192475339-192475868	0.00421424	0	-1	-0.278807	0	-1	1.58602e-06	0.004239	0
ENSG00000023572.8;chr1:192861072-192861680	0.201309	3.5539	-1	-0.97602	0	-1	4.086e-06	0.00426	0
ENSG00000023572.8;chr1:192902910-192903458	0.146969	3.65771	-0.914913	-0.788814	0	-1	4.92781e-06	0.004431	0.0739359
ENSG00000023608.4;chr14:61347101-61348646	0.00397372	0	-0.862831	-0.897725	0	-1	2.41264e-06	0.004839	0.0280174
ENSG00000023608.4;chr14:61404682-61405006	0.00900833	0	-1	-0.994115	0	-1	2.7971e-06	0.001477	0.140688
ENSG00000023608.4;chr14:61712098-61712597	0.122778	2.85092	-0.999288	-0.207466	0	-1	1.99962e-05	0.004567	0
ENSG00000023608.4;chr14:61713100-61713411	0.0871699	0	-1	-0.91916	0	-1	2.0366e-05	0.005172	0
ENSG00000023608.4;chr14:61761478-61763649	0.381075	8.92319	-1	-0.873885	0	-1.11738e-05	0.00484262	0	0.0941636
ENSG00000023608.4;chr14:61763836-61764143	0.0941424	0	-0.387144	-0.976503	0	-1.11738e-05	0.000612557	0.065631	0
ENSG00000023608.4;chr14:60864860-60867740	0.000980901	0	-1	-0.949536	0	-1	1.116e-06	0.002424	0.0841483
ENSG00000023608.4;chr14:61619889-61621208	0.00657649	0	-1	-0.980987	0	-1	7.05176e-06	0.00278	0.0797651
ENSG00000023697.12;chr12:14951680-14952168	0.0155094	0	-1	-0.975687	0	-1	1.04248e-06	0.007654	0.357375
ENSG00000023697.12;chr12:14957658-14958487	0.0029126	0	-1	-0.922106	0	-1	1.04921e-06	0.008122	0
ENSG00000023697.12;chr12:15208722-15210125	0.00325854	0	-1	-0.950185	0	-1	1.42501e-06	0.007755	0.363509
ENSG00000023697.12;chr12:15881612-15883589	0.00425507	0	-1	-0.995337	0	-1	3.49999e-05	0	0
ENSG00000023697.12;chr12:16011693-16012617	0.00552522	0	-1	-0.33205	0	-1	9.90266e-06	0.007597	0.0748673
ENSG00000023697.12;chr12:15663065-15663775	0.00286164	0	-1	-0.886859	0	-1	4.03629e-06	0.003075	0.0153617
ENSG00000023734.10;chr12:14951680-14952168	0.0222839	0	-1	-0.997671	0	-1	1.07473e-06	0.00651	0.356842
ENSG00000023734.10;chr12:14957658-14958487	0.00418888	0	-1	-0.792088	0	-1	1.08188e-06	0.006752	0
ENSG00000023734.10;chr12:15208722-15210125	0.00274598	0	-1	-0.839552	0	-1	1.48596e-06	0.006808	0.383366
ENSG00000023734.10;chr12:15881612-15883589	0.040256	0	-1	-0.918134	0	-1	0.00477327	0	0
ENSG00000023734.10;chr12:16011693-16012617	0.0389482	0	-1	-0.69722	0.0001221	-1	7.7063e-06	0.004506	0.0828378
ENSG00000023734.10;chr12:14892088-14894700	0.00200599	0	-1	-0.988604	0	-1	1.01113e-06	0.004996	0.346519
ENSG00000023734.10;chr12:15663065-15663775	0.00335181	0	-1	-0.918134	0	-1	4.56681e-06	0.002992	0.0173826
ENSG00000023892.10;chr6:34300996-34302662	0.000914033	0	-1	-0.97602	0	-1	1.00399e-06	0.002543	0.259232
ENSG00000023892.10;chr6:34416184-34416365	0.00268414	0	-1	-0.864339	0	-1	1.13433e-06	0.000911	0.0324637
ENSG00000023892.10;chr6:34611682-34612167	0.00424487	0	-0.244763	-0.995337	0	-1	1.45788e-06	0.001138	0.0739725
ENSG00000023892.10;chr6:34663238-34665183	0.00392115	0	-1	-0.906291	0	-1	1.57818e-06	0.001979	0.141041
ENSG00000023892.10;chr6:35043434-35043638	0.0297356	0	-1	-0.942939	0	-1	3.93212e-06	0.003519	0.271712
ENSG00000023892.10;chr6:35067909-35068945	0.0743427	0	-1	-0.52963	0	-1	4.35872e-06	0.001785	0.340897
ENSG00000023892.10;chr6:35073276-35073818	0.0870163	0	-0.438255	-0.721636	0	-1	4.45822e-06	0.000976	0.0259052
ENSG00000023892.10;chr6:35089882-35090318	0.146387	2.13684	-1	-0.762812	0	-1	4.81343e-06	0.001147	0.243946
ENSG00000023892.10;chr6:35162453-35163115	0.529229	9.6744	-1	-0.602572	0	-5.44094e-05	7.40368e-06	0.001457	0.0770691
ENSG00000023892.10;chr6:35221068-35221615	0.0771226	0	-1	-0.955778	0	-1.60012e-08	1.30701e-05	0.002375	0.12299
ENSG00000023892.10;chr6:35310753-35311692	0.158714	5.29233	-1	-0.742058	0	-3.37107e-08	7.47915e-05	0.011111	0.0239861
ENSG00000023892.10;chr6:35452678-35453556	0.114844	3.34496	-1	-0.946885	0	-1	6.4406e-06	0	0
ENSG00000023892.10;chr6:35642644-35642919	0.00232709	0	-1	-0.973038	0	-1	2.89914e-06	0.00114	0.0147403
ENSG00000023892.10;chr6:35919209-35920627	0.00271714	0	-1	-0.909514	0	-1	1.60755e-06	0.002181	0
ENSG00000023892.10;chr6:35274399-35276198	0.0794064	0	-1	-0.943102	0	-1.4407e-08	4.4339e-05	0.012996	0.158386
ENSG00000024862.17;chr6:137790417-137791243	0.00187223	0	-1	-0.975819	0	-1	1.01763e-06	0.001305	0.116354
ENSG00000024862.17;chr6:137803927-137805740	0.00158712	0	-1	-0.513967	0	-1	1.03234e-06	0.001811	0.215052
ENSG00000024862.17;chr6:138307027-138309106	0.0074584	0	-1	-0.973897	0	-1	2.14849e-06	0.003094	0.189395
ENSG00000024862.17;chr6:138451012-138451400	0.00446283	0	-1	-0.961542	0	-1	3.10267e-06	0.00232	0
ENSG00000024862.17;chr6:138817566-138818498	0.00360389	0	-1	-0.997554	0	-1	2.24603e-05	0.002946	0.213558
ENSG00000024862.17;chr6:138873089-138873881	0.00423965	0	-1	-0.973473	0	-1	1.00024e-05	0.004299	0.142904
ENSG00000024862.17;chr6:138982720-138983132	0.00984607	0	-1	-0.965632	0	-1	4.77516e-06	0.003655	0
ENSG00000024862.17;chr6:139028022-139030463	0.00478316	0	-1	-0.898191	0	-1	3.91032e-06	0	0
ENSG00000024862.17;chr6:139156300-139157979	0.0145762	0	-1	-0.888714	0	-1	2.60667e-06	0.004094	0.105101
ENSG00000024862.17;chr6:139218718-139220378	0.00830331	0	-1	-0.955795	0	-1	2.24196e-06	0.005275	0.376279
ENSG00000024862.17;chr6:139533247-139534687	0.00645351	0	-1	-0.877354	0	-1	1.315e-06	0.001632	0.398816
ENSG00000025039.14;chr6:90068918-90069327	0.00302344	0	-1	-0.893755	0	-1	1.52241e-06	0.001615	0.0246663
ENSG00000025434.18;chr11:46499969-46500705	0.00136665	0	-1	-0.257472	0	-1	1.33696e-06	0.000601	0.0581828
ENSG00000025434.18;chr11:46522405-46523108	0.00245104	0	-1	-0.997785	0	-1	1.37828e-06	0.000701	0.251456
ENSG00000025434.18;chr11:46696414-46696841	0.0108764	0	-1	-0.705197	0	-1	1.81267e-06	0.003123	0.270778
ENSG00000025434.18;chr11:46699822-46701722	0.0120706	0	-1	-0.826606	0	-1	1.82639e-06	0	0
ENSG00000025434.18;chr11:46936105-46937804	0.00607259	0	-1	-0.997367	0	-1	3.21187e-06	0	0.0395595
ENSG00000025434.18;chr11:47327996-47329062	0.0182026	0	-1	-0.165343	0	-1	1.24643e-05	0.004816	0.231805
ENSG00000025434.18;chr11:47399872-47401816	0.00472201	0	-1	-0.982574	0	-1	6.55549e-06	0.008213	0.284027
ENSG00000025434.18;chr11:47775337-47775517	0.00180791	0	-1	-0.165343	0	-1	1.89708e-06	0.000775	0.0514778
ENSG00000025434.18;chr11:47783109-47785519	0.0179088	0	-1	-0.841846	0	-1	1.86562e-06	0.002155	0.0626395
ENSG00000025434.18;chr11:47990405-47992506	0.00346312	0	-1	-0.842252	0	-1	1.34561e-06	0.001881	0.294871
ENSG00000025708.13;chr22:49917391-49918570	0.015328	0	-0.421599	-0.649685	0	-1	1.63379e-06	0	0
ENSG00000025708.13;chr22:49948395-49949835	0.0121188	0	-1	-0.951973	0	-1	1.72135e-06	0.000708	0.38985
ENSG00000025708.13;chr22:50111691-50113244	0.0395639	0	-1	-0.89056	0	-1	2.3947e-06	0.000833	0.052644
ENSG00000025708.13;chr22:50120018-50121285	0.00586239	0	-1	-0.968401	2.2034e-05	-1	2.44257e-06	0.00078	0.0785122
ENSG00000025708.13;chr22:50217931-50218740	0.00964964	0	-1	-0.986302	0	-1	3.208e-06	0.000684	0.0993561
ENSG00000025708.13;chr22:50307945-50308582	0.00374893	0	-1	-0.880201	0	-1	4.50872e-06	0	0
ENSG00000025708.13;chr22:50727275-50728043	0.00615581	0	-1	-0.990453	0	-1	5.06065e-06	0.001601	0.0339593
ENSG00000025772.7;chr20:44015366-44015894	0.00419413	0	-1	-0.951435	0	-1	1.05836e-06	0.000967	0.0695594
ENSG00000025772.7;chr20:44082671-44084216	0.00942919	0	-1	-0.218192	0	-1	1.1402e-06	0.001697	0.0795969
ENSG00000025772.7;chr20:44350471-44350923	0.0121437	0	-1	-0.964419	0	-1	1.63991e-06	0.00106	0.0119779
ENSG00000025772.7;chr20:44494054-44494446	0.00745844	0	-1	-0.938929	0.000175562	-1	2.14484e-06	0.00136	0.111792
ENSG00000025772.7;chr20:44552277-44554039	0.00274477	0	-1	-0.629202	0	-1	2.45502e-06	0.00392	0.349353
ENSG00000025772.7;chr20:44745873-44746580	0.00675555	0	-1	-0.93396	0	-1	4.66724e-06	0	0
ENSG00000025772.7;chr20:44861395-44861884	0.0747444	0	-1	-0.954517	0	-1	1.01167e-05	0.002378	0.203455
ENSG00000025772.7;chr20:45036637-45038073	0.0737692	0	-0.870338	-0.982574	0	-1	1.30091e-05	0.005197	0.199653
ENSG00000025772.7;chr20:45799447-45799947	0.00446608	0	-1	-0.987704	0	-1	1.1916e-06	0.001339	0
ENSG00000025772.7;chr20:45836087-45836317	0.00745715	0	-1	-0.923838	0	-1	1.14192e-06	0.001635	0
ENSG00000025772.7;chr20:45917919-45919823	0.00197778	0	-1	-0.889783	0	-1	1.04342e-06	0.003322	0.413016
ENSG00000025772.7;chr20:45935298-45936020	0.00436952	0	-1	-0.317351	0	-1	1.02546e-06	0.011221	0
ENSG00000025772.7;chr20:44760990-44763595	0.00807192	0	-1	-0.778021	0	-1	5.04557e-06	0.003785	0.14501
ENSG00000025772.7;chr20:45449010-45450585	0.00347154	0	-1	-0.981891	0	-1	2.04369e-06	0.001673	0.123788
ENSG00000025772.7;chr20:45841934-45843509	0.00256992	0	-1	-0.938171	0	-1	1.13348e-06	0.001984	0.101533
ENSG00000026025.15;chr10:16436144-16437813	0.00690737	0	-1	-0.964419	0	-1	1.26377e-06	0	0.0892603
ENSG00000026025.15;chr10:17348068-17350042	0.00634925	0	-0.651524	-0.982559	2.98187e-05	-1	8.27842e-06	0.005886	0.153613
ENSG00000026025.15;chr10:17643199-17645058	0.00554157	0	-1	-0.739145	0	-1	2.4046e-06	0	0
ENSG00000026025.15;chr10:17682323-17683537	0.00602398	0	-1	-0.990362	0	-1	2.19939e-06	0.003235	0.0671579
ENSG00000026025.15;chr10:18190612-18191317	0.00416594	0	-1	-0.989125	0	-1	1.03874e-06	0	0
ENSG00000026025.15;chr10:16791859-16793803	0.0092404	0	-1	-0.960571	0	-1	2.29659e-06	0.003073	0.206535
ENSG00000026103.21;chr10:88011866-88013383	0.00414318	0	-1	-0.799999	0	-1	1.02254e-06	0.00195	0.0553453
ENSG00000026103.21;chr10:88046107-88046645	0.00738856	0	-1	-0.923361	0	-1	1.05909e-06	0.002432	0.12271
ENSG00000026103.21;chr10:88058957-88059312	0.00368171	0	-1	-0.796388	0	-1	1.0736e-06	0.001395	0.0545346
ENSG00000026103.21;chr10:88065923-88066144	0.00420177	0	-1	-0.98696	0	-1	1.08161e-06	0.002304	0.0437001
ENSG00000026103.21;chr10:88427814-88429339	0.00978935	0	-1	-0.932622	0	-1	1.77934e-06	0.001613	0.0265192
ENSG00000026103.21;chr10:88616257-88617185	0.00546946	0	-1	-0.775343	0	-1	2.67479e-06	0.00156	0.0123529
ENSG00000026103.21;chr10:88901336-88902665	0.0719463	0	-1	-0.958482	0	-1	1.1289e-05	0.003049	0.0413537
ENSG00000026103.21;chr10:89001610-89002546	0.259608	3.755	-1	-0.852177	0.000143143	-7.10941e-05	8.69868e-05	0.019415	0.215183
ENSG00000026103.21;chr10:89223796-89225941	0.00748568	0	-1	-0.8802	0	-1	4.26828e-06	0.009221	0.389961
ENSG00000026103.21;chr10:89261627-89262320	0.0037071	0	-1	-0.898191	0	-1	3.68471e-06	0.001819	0.0868586
ENSG00000026103.21;chr10:89340693-89341336	0.00351102	0	-1	-0.842678	0	-1	2.85362e-06	0.001402	0.0222313
ENSG00000026103.21;chr10:89466768-89467268	0.00303248	0	-1	-0.915745	0	-1	2.09892e-06	0.001444	0.1905
ENSG00000026103.21;chr10:89481900-89483080	0.00361421	0	-1	-0.88989	0	-1	2.0329e-06	0.006902	0.400949
ENSG00000026103.21;chr10:89490823-89491559	0.00405377	0	-1	-0.977037	0	-1	1.99757e-06	0.003149	0.0119083
ENSG00000026508.17;chr11:34219204-34219852	0.00601586	0	-1	-0.844283	0	-1	1.08773e-06	0.002504	0
ENSG00000026508.17;chr11:35302925-35305295	0.0666371	0	-1	-0.918134	0	-1	6.0518e-06	0.00671	0.242951
ENSG00000026508.17;chr11:35523418-35526445	0.00479325	0	-1	-0.690266	0	-1	2.59026e-06	0.00436	0
ENSG00000026508.17;chr11:35619766-35620427	0.00319781	0	-1	-0.746082	0	-1	2.07802e-06	0.002373	0
ENSG00000026508.17;chr11:35661574-35663751	0.00332581	0	-1	-0.726452	0	-1	1.90915e-06	0	0
ENSG00000026508.17;chr11:35790884-35791694	0.00352317	0	-0.896568	-0.980074	0	-1	1.53276e-06	0.001408	0.204899
ENSG00000026508.17;chr11:36104804-36105647	0.00395218	0	-1	-0.953531	0	-1	1.03482e-06	0.001609	0.219842
ENSG00000026508.17;chr11:36108711-36109843	0.00484369	0	-1	-0.973182	0	-1	1.0305e-06	0.001807	0.0934684
ENSG00000026508.17;chr11:34438009-34440442	0.0068184	0	-1	-0.981115	0	-1	1.4293e-06	0	0
ENSG00000026508.17;chr11:35373055-35373280	0.085683	0	-1	-0.849566	0	-1	4.26808e-06	0.00429	0.044039
ENSG00000026652.13;chr6:160386726-160388080	0.00761866	0	-1	-0.990362	0	-1	1.12783e-06	0.004513	0.125825
ENSG00000026652.13;chr6:160455163-160456539	0.00252431	0	-1	-0.933906	0	-1	1.22218e-06	0.007544	0.231132
ENSG00000026652.13;chr6:161506605-161507073	0.00582676	0	-1	-0.855299	4.73485e-05	-1	4.29594e-06	0.005085	0
ENSG00000026652.13;chr6:161951048-161951935	0.126523	6.76927	-1	-0.731392	0	-1	1.47617e-06	0.009242	0.0396519
ENSG00000026652.13;chr6:162053003-162053690	0.0300064	0	-0.312108	-0.95281	0	-1	1.28323e-06	0.008087	0.0117123
ENSG00000026950.16;chr6:25991573-25993629	0.0398823	0	-1	-0.986048	0	-1	2.44119e-06	0	0.225793
ENSG00000026950.16;chr6:26122549-26126821	0.00546521	0	-1	-0.955285	0	-1	3.60293e-06	0	0
ENSG00000026950.16;chr6:26457082-26458806	0.134379	2.26642	-1	-0.587756	2.79447e-05	-4.24915e-08	1.79511e-05	0	0
ENSG00000026950.16;chr6:26552944-26555183	0.119202	2.8001	-1	-0.914729	0	-1	6.58647e-06	0.015109	0
ENSG00000026950.16;chr6:26956084-26957587	0.00581147	0	-1	-0.882866	0	-1	1.80311e-06	0	0.0171919
ENSG00000026950.16;chr6:27019282-27020799	0.00571669	0	-1	-0.994157	0	-1	1.61864e-06	0.006544	0
ENSG00000026950.16;chr6:27296294-27296758	0.0107757	0	-1	-0.770404	0	-1	1.11821e-06	0.000772	0
ENSG00000026950.16;chr6:26031790-26034415	0.00571971	0	-1	-0.765213	0	-1	2.70904e-06	0.005388	0
ENSG00000027001.9;chr13:23410976-23412195	0.00596531	0	-1	-0.824885	0	-1	2.09278e-06	0	0
ENSG00000027001.9;chr13:23488065-23489396	0.010902	0	-0.926257	-0.986302	0	-1	2.4957e-06	0.00507	0.0398199
ENSG00000027001.9;chr13:23569585-23573016	0.00859549	0	-1	-0.976431	0	-1	3.14348e-06	0	0.218755
ENSG00000027001.9;chr13:23616811-23619062	0.00692312	0	-1	-0.977608	0	-1	3.68348e-06	0.008042	0.211522
ENSG00000027001.9;chr13:23695650-23696976	0.0785784	0	-1	-0.978191	0	-1	5.1785e-06	0.005586	0
ENSG00000027001.9;chr13:23767085-23767514	0.409552	5.38093	-1	-0.782524	0	-3.01634e-06	8.1887e-06	0.004115	0.0376907
ENSG00000027001.9;chr13:24087668-24088276	0.00896579	0	-1	-0.981891	0	-1	5.03644e-06	0.002655	0.241125
ENSG00000027001.9;chr13:24182439-24182929	0.00542552	0	-1	-0.985934	0	-1	3.40989e-06	0.002708	0.013109
ENSG00000027847.13;chr5:176646412-176647263	0.0034694	0	-1	-0.84478	0	-1	1.04903e-06	0	0.247665
ENSG00000027847.13;chr5:177098753-177099066	0.00555833	0	-1	-0.781484	0	-1	1.99525e-06	0.001444	0.206645
ENSG00000027847.13;chr5:177939290-177939701	0.00302389	0	-1	-0.937388	0	-1	2.94642e-06	0.000788	0
ENSG00000027847.13;chr5:178238803-178240450	0.0250327	0	-1	-0.980074	0	-1	1.56366e-06	0.003897	0.216826
ENSG00000027847.13;chr5:178396779-178397592	0.0109383	0	-1	-0.966822	0	-1	1.25457e-06	0.001901	0.19221
ENSG00000027847.13;chr5:178459803-178462111	0.0190297	0	-1	-0.958853	0	-1	1.16163e-06	0.00579	0.323396
ENSG00000028116.16;chr2:57218067-57219057	0.00770824	0	-1	-0.869669	0	-1	1.45119e-06	0.018255	0
ENSG00000028310.17;chr5:682237-684687	0.0149863	0	-0.764877	-0.954968	0	-1	4.78057e-06	0.003492	0.0371632
ENSG00000028310.17;chr5:692107-693201	0.0153509	0	-1	-0.989997	0	-1	5.0003e-06	0	0
ENSG00000028310.17;chr5:693499-694466	0.0273343	0	-1	-0.973845	0	-1	5.03374e-06	0	0.0169214
ENSG00000028310.17;chr5:745638-746773	0.0379652	0	-1	-0.0350616	0	-1	6.8289e-06	0.005369	0
ENSG00000028310.17;chr5:838409-838821	0.0200663	0	-1	-0.447361	0	-1	1.85093e-05	0.014068	0
ENSG00000028310.17;chr5:1105407-1105572	0.00553862	0	-1	-0.827181	0	-1	4.6982e-06	0.017294	0
ENSG00000028310.17;chr5:1127466-1129047	0.00470769	0	-1	-0.944581	0	-1	4.24422e-06	0.014122	0.339661
ENSG00000028310.17;chr5:1536497-1537393	0.00838314	0	-1	-0.971727	0	-1	1.55206e-06	0.003988	0
ENSG00000028310.17;chr5:1860859-1861952	0.00465283	0	-1	-0.925663	0	-1	1.03224e-06	0.001667	0.102855
ENSG00000028310.17;chr5:835214-837125	0.0381891	0	-0.887192	-0.978962	0	-1	1.77077e-05	0.026048	0.0241934
ENSG00000028310.17;chr5:1799188-1802276	0.00517981	0	-1	-0.91916	0	-1	1.10121e-06	0	0
ENSG00000028839.9;chr6:133054980-133056278	0.0338695	0	-0.825693	-0.920736	0	-1	1.1154e-06	0.004009	0.0466826
ENSG00000028839.9;chr6:133067158-133068820	0.0260716	0	-1	-0.997853	0	-1	1.13099e-06	0.003955	0.123319
ENSG00000028839.9;chr6:133856326-133856673	0.126726	4.10765	-1	-0.553805	0	-1	1.04525e-05	0.003011	0.0135909
ENSG00000028839.9;chr6:134337525-134338576	0.00511307	0	-1	-0.996051	0	-1	2.59148e-06	0.002469	0.0126882
ENSG00000028839.9;chr6:134482332-134484143	0.00502109	0	-1	-0.993326	0	-1	1.883e-06	0.003551	0.0973842
ENSG00000028839.9;chr6:134678385-134679276	0.0126936	0	-1	-0.92805	0	-1	1.37616e-06	0.001607	0.21974
ENSG00000029534.19;chr8:41269396-41269870	0.00467248	0	-1	-0.946005	0	-1	1.59457e-06	0.001643	0.0674509
ENSG00000029534.19;chr8:41289832-41290876	0.00767074	0	-1	-0.40855	0	-1	1.64905e-06	0.001533	0.0875333
ENSG00000029534.19;chr8:41484625-41486123	0.0654068	0	-0.12506	-0.99117	0	-1	2.4308e-06	0.004151	0.0165101
ENSG00000029534.19;chr8:41542433-41543825	0.112834	0.448872	-0.644782	-0.663602	0	-8.33546e-05	2.82779e-06	0.002684	0.308352
ENSG00000029534.19;chr8:41627402-41627897	0.0877794	0	-1	-0.540736	2.64386e-05	-9.81565e-07	3.71592e-06	0.002325	0.0953219
ENSG00000029534.19;chr8:41660269-41662136	0.100465	0.981498	-1	-0.749087	0.000234165	-5.50597e-10	4.24521e-06	0	0.382357
ENSG00000029534.19;chr8:41767377-41767668	0.076912	0	-1	-0.997554	0	-1	7.73757e-06	0.002754	0
ENSG00000029534.19;chr8:42004029-42006148	0.00286793	0	-1	-0.930003	0	-1	9.23135e-06	0.010856	0.496217
ENSG00000029534.19;chr8:42153429-42154061	0.00256778	0	-1	-0.817958	0	-1	3.89131e-06	0	0
ENSG00000029534.19;chr8:42195236-42197381	0.00291588	0	-1	-0.883814	0	-1	3.33838e-06	0.004145	0.360133
ENSG00000029534.19;chr8:42277080-42278310	0.00316741	0	-1	-0.860425	0	-1	2.62513e-06	0.00362	0.0684555
ENSG00000029534.19;chr8:41663679-41666033	0.910957	22.3998	-0.0780272	-0.376302	0.00162075	-1.32967e-10	4.31209e-06	0.037966	0.286164
ENSG00000029534.19;chr8:41713224-41713730	0.10568	2.18221	-1	-0.968833	2.38892e-05	-1	5.45598e-06	0.005149	0.277721
ENSG00000029639.10;chr6:154434949-154435306	0.00512984	0	-1	-0.927287	0	-1	1.13718e-06	0.003896	0
ENSG00000029639.10;chr6:155281886-155283450	0.0915246	0	-0.551308	-0.882649	3.17672e-05	-1.40211e-16	3.14218e-05	0.027292	0.155731
ENSG00000030110.12;chr6:32583718-32584158	0.0426753	0	-1	-0.988052	0	-1	1.00366e-06	0.000955	0
ENSG00000030110.12;chr6:32584368-32584970	0.0426546	0	-0.839625	-0.984655	0	-1	1.0044e-06	0.001046	0
ENSG00000030110.12;chr6:32588277-32590987	0.0425342	0	-1	-0.976089	0	-1	1.00943e-06	0	0
ENSG00000030110.12;chr6:32609068-32610594	0.0398354	0	-1	-0.997554	0	-1	1.03044e-06	0.001756	0.330367
ENSG00000030110.12;chr6:32664413-32666813	0.0365355	0	-0.0358736	-0.839196	0	-1	1.09328e-06	0.000822	0
ENSG00000030110.12;chr6:32666831-32667324	0.0616685	0	-1	-0.954376	0	-1	1.09503e-06	0.000799	0
ENSG00000030110.12;chr6:32667863-32668389	0.0363401	0	-1	-0.938929	0	-1	1.09629e-06	0	0.0381232
ENSG00000030110.12;chr6:32940193-32942125	0.012938	0	-1	-0.93409	0	-1	1.56462e-06	0	0.0266833
ENSG00000030110.12;chr6:32984239-32985100	0.0301292	0	-0.998195	-0.749422	0	-1	1.67891e-06	0.000795	0.0935856
ENSG00000030110.12;chr6:33199441-33201690	0.0267978	0	-1	-0.990362	0	-1	2.63347e-06	0	0
ENSG00000030110.12;chr6:33409579-33410421	0.157219	4.07345	-1	-0.0951215	0	-1	5.87223e-06	0	0.504896
ENSG00000030110.12;chr6:33410628-33412159	0.0928013	0	-1	-0.748381	0	-1	5.92068e-06	0	0
ENSG00000030110.12;chr6:33727474-33730766	0.18582	0.998337	-1	-0.761617	0	-1	6.71921e-06	0.016118	0.168098
ENSG00000030110.12;chr6:33736555-33740130	0.143157	1.69344	-1	-0.917206	0	-3.24795e-05	6.32713e-06	0.013336	0.221099
ENSG00000030110.12;chr6:33744105-33747006	0.19819	2.63201	-0.543103	-0.865721	0	-1	6.05098e-06	0	0.327755
ENSG00000030110.12;chr6:34300996-34302662	0.00638182	0	-1	-0.988039	0	-1	1.38593e-06	0.002541	0.33414
ENSG00000030110.12;chr6:34416184-34416365	0.0038684	0	-1	-0.905952	0	-1	1.1962e-06	0.001031	0.0380484
ENSG00000030110.12;chr6:32603270-32605259	0.0418474	0	0	-0.996965	0	-1	1.02456e-06	0.000806	0.107799
ENSG00000030110.12;chr6:32636460-32638307	0.0362264	0	-1	-0.568964	0	-1	1.06055e-06	0.000743	0
ENSG00000030582.17;chr17:43359794-43362493	0.0106124	0	-1	-0.987256	0	-1	1.01632e-06	0	0
ENSG00000030582.17;chr17:43410853-43411959	0.00293956	0	-1	-0.974084	0	-1	1.07103e-06	0.00062	0.188413
ENSG00000030582.17;chr17:43528040-43529171	0.00348533	0	-1	-0.895442	0	-1	1.22477e-06	0.00109	0.0670584
ENSG00000030582.17;chr17:43627626-43628887	0.00499673	0	-0.977956	-0.967237	0	-1	1.39503e-06	0.000692	0.183641
ENSG00000030582.17;chr17:43871746-43873184	0.00459532	0	-1	-0.940486	0	-1	2.11586e-06	0.001889	0.106829
ENSG00000030582.17;chr17:44004948-44005570	0.00277236	0	-1	-0.750711	0	-1	2.94267e-06	0	0
ENSG00000030582.17;chr17:44535972-44537299	0.00410587	0	-1	-0.847514	0	-1	5.22058e-06	0.002028	0.325699
ENSG00000030582.17;chr17:44555885-44557607	0.00322114	0	-1	-0.975799	0	-1	4.72456e-06	0	0
ENSG00000030582.17;chr17:44569203-44569822	0.00294615	0	-1	-0.838179	0	-1	4.4558e-06	0.001111	0
ENSG00000030582.17;chr17:44627896-44629680	0.00691055	0	-1	-0.975687	0	-1	3.52483e-06	0.001826	0.196815
ENSG00000030582.17;chr17:44811522-44813021	0.00268769	0	-1	-0.926692	0	-1	2.14048e-06	0.001523	0.105155
ENSG00000030582.17;chr17:44871671-44873529	0.00560719	0	-1	-0.971727	0	-1	1.89568e-06	0.001142	0.135746
ENSG00000030582.17;chr17:44932628-44933434	0.00279327	0	-1	-0.701648	0	-1	1.70084e-06	0.00052	0.0247367
ENSG00000030582.17;chr17:44987435-44987830	0.00373325	0	-1	-0.87619	0	-1	1.55631e-06	0.000556	0.136336
ENSG00000030582.17;chr17:45109372-45109890	0.00521307	0	-1	-0.922334	0	-1	1.30797e-06	0.001792	0.256371
ENSG00000030582.17;chr17:45127110-45130131	0.00349758	0	-1	-0.987455	0	-1	1.27627e-06	0.002907	0.456
ENSG00000030582.17;chr17:45148538-45150466	0.00631041	0	-1	-0.638367	0	-1	1.24314e-06	0	0
ENSG00000030582.17;chr17:45246749-45248732	0.00746419	0	-0.484949	-0.692397	0	-1	1.10784e-06	0	0.116092
ENSG00000030582.17;chr17:43581282-43581989	0.00425688	0	-1	-0.982374	0	-1	1.30984e-06	0.001163	0.0709474
ENSG00000030582.17;chr17:43514178-43516004	0.00203153	0	-1	-0.93919	0	-1	1.20483e-06	0.001508	0.0746564
ENSG00000031003.10;chr5:137217386-137217793	0.00246518	0	-1	-0.826494	0	-1	1.19851e-06	0.000999	0.0109769
ENSG00000031003.10;chr5:137470163-137470794	0.00230599	0	-1	-0.436957	0	-1	1.71974e-06	0.001039	0.0116262
ENSG00000031003.10;chr5:137566541-137567626	0.00622451	0	-1	-0.945724	0	-1	2.06238e-06	0.001641	0.181133
ENSG00000031003.10;chr5:137641159-137641625	0.0682214	0	-1	-0.710341	0	-1	2.43564e-06	0.002475	0
ENSG00000031003.10;chr5:137795444-137795826	0.0734457	0	-1	-0.61017	2.00212e-05	-3.66663e-06	3.90128e-06	0.002828	0.0711308
ENSG00000031003.10;chr5:137893722-137894250	0.0722565	0	-1	-0.771858	0	-1	6.33012e-06	0.004738	0.0471248
ENSG00000031003.10;chr5:138031954-138033976	0.0733666	0	-1	-0.980511	5.22712e-05	-1	5.26427e-05	0	0
ENSG00000031003.10;chr5:138724570-138726346	0.00157828	0	-1	-0.784535	0	-1	1.48479e-06	0.002332	0.30878
ENSG00000031003.10;chr5:138789173-138789540	0.00180779	0	-1	-0.353592	0	-1	1.35612e-06	0.00114	0
ENSG00000031003.10;chr5:138051023-138052883	0.575064	26.5792	-0.617741	-0.127798	0.00699301	-8.00144e-08	0.125	0	0
ENSG00000031691.6;chr6:49462278-49463919	0.305681	4.01845	-1	-0.1827	0.000104488	-8.30343e-24	0.00357782	0	0
ENSG00000032389.12;chr2:2769214-2770919	0.00488606	0	-1	-0.956285	0	-1	1.64524e-06	0.005573	0.230176
ENSG00000032389.12;chr2:3482665-3483302	0.0045231	0	-1	-0.992923	0	-1	9.51461e-06	0	0.223459
ENSG00000032389.12;chr2:3492685-3493526	0.0127438	0	-1	-0.995702	0	-1	8.67879e-06	0.002747	0.276683
ENSG00000032389.12;chr2:3656661-3657625	0.00511787	0	-1	-0.633783	0	-1	3.58088e-06	0.002709	0.234581
ENSG00000032389.12;chr2:3658746-3660441	0.00515665	0	-1	-0.802092	0	-1	3.54973e-06	0.005666	0.295609
ENSG00000032389.12;chr2:3489752-3490772	0.00610767	0	-1	-0.951923	0	-1	8.89838e-06	0.003365	0.0614197
ENSG00000032742.17;chr13:19845250-19846635	0.00551684	0	-0.263504	-0.86437	0	-1	1.38672e-06	0.001875	0.128007
ENSG00000032742.17;chr13:20120263-20120785	0.00459917	0	-1	-0.934446	0	-1	2.23942e-06	0.002735	0
ENSG00000032742.17;chr13:20120909-20121081	0.00947296	0	-1	-0.990254	0	-1	2.24178e-06	0.003079	0
ENSG00000032742.17;chr13:20495298-20496132	0.0758414	0	-0.986645	-0.989336	0	-1	1.40146e-05	0.00483	0.0581887
ENSG00000032742.17;chr13:20772712-20774474	0.0811366	0	-0.138676	-0.975307	0	-9.38393e-16	4.84205e-06	0	0.336326
ENSG00000032742.17;chr13:21032551-21035329	0.00697656	0	-1	-0.894879	0	-1	2.14192e-06	0.013223	0.469139
ENSG00000032742.17;chr13:21041566-21042011	0.00912514	0	-1	-0.662914	0	-1	2.10651e-06	0.003322	0.10974
ENSG00000032742.17;chr13:21479102-21480013	0.00317653	0	-1	-0.938277	0	-1	1.0959e-06	0.002415	0.0215086
ENSG00000033030.13;chr12:121530056-121531419	0.00114077	0	-1	-0.974749	0	-1	1.03057e-06	0	0
ENSG00000033030.13;chr12:121578559-121578832	0.00157819	0	-1	-0.876162	0	-1	1.08415e-06	0.000936	0
ENSG00000033030.13;chr12:121711423-121712705	0.00904442	0	-1	-0.885672	0	-1	1.26741e-06	0	0.260298
ENSG00000033030.13;chr12:121786641-121787730	0.00742531	0	-0.864317	-0.898781	4.48139e-05	-1	1.40078e-06	0.001891	0.169517
ENSG00000033030.13;chr12:121792738-121794287	0.00631413	0	-1	-0.773432	6.25489e-05	-1	1.41331e-06	0.002663	0
ENSG00000033030.13;chr12:121810920-121813490	0.00525172	0	-1	-0.894879	0.000500751	-2.40801e-05	1.45166e-06	0.001669	0.135484
ENSG00000033030.13;chr12:121858355-121860245	0.00940016	0	-1	-0.990453	2.03699e-05	-1	1.55818e-06	0.002417	0.379161
ENSG00000033030.13;chr12:121888067-121889676	0.00414512	0	-1	-0.987297	0	-1	1.63345e-06	0	0
ENSG00000033030.13;chr12:121923537-121925830	0.0034095	0	-1	-0.919698	0	-1	1.73494e-06	0.002382	0.352548
ENSG00000033030.13;chr12:121995384-121997541	0.00627449	0	-1	-0.930881	0	-1	1.98173e-06	0.001775	0.251965
ENSG00000033030.13;chr12:122065078-122065758	0.00219828	0	-1	-0.825178	0	-1	2.29539e-06	0.001371	0
ENSG00000033030.13;chr12:122524992-122525723	0.0119658	0	-1	-0.752059	0	-1	4.11785e-05	0.032858	0
ENSG00000033030.13;chr12:122773883-122774542	0.00442364	0	-1	-0.505436	0	-1	3.66113e-06	0	0.382729
ENSG00000033030.13;chr12:122995839-122996347	0.00129955	0	-1	-0.873885	0	-1	2.02012e-06	0.000762	0.0467083
ENSG00000033030.13;chr12:123105672-123107113	0.00209069	0	-1	-0.888714	0	-1	1.65202e-06	0.004337	0.365349
ENSG00000033030.13;chr12:123272068-123272697	0.00429444	0	-1	-0.883928	0	-1	1.2965e-06	0	0
ENSG00000033030.13;chr12:123473863-123475803	0.00435121	0	-0.641891	-0.979088	0	-1	1.02695e-06	0.004488	0.363038
ENSG00000033627.16;chr17:41772045-41773332	0.00848997	0	-1	-0.999256	0	-1	1.4574e-06	0.002449	0.364689
ENSG00000033627.16;chr17:42129281-42130432	0.00564617	0	-1	-0.999512	0	-1	3.03963e-06	0.003833	0.160358
ENSG00000033627.16;chr17:42323041-42323316	0.00450872	0	-1	-0.582918	0	-1	7.37107e-06	0.004255	0.188629
ENSG00000033627.16;chr17:42378186-42382149	0.0137582	0	-0.275469	-0.792088	7.23982e-05	-1	1.27103e-05	0.006099	0.377179
ENSG00000033627.16;chr17:42382150-42382704	0.0138096	0	-1	-0.920121	8.65576e-05	-1	1.30861e-05	0.005004	0.246854
ENSG00000033627.16;chr17:42431838-42432150	0.00979316	0	-1	-0.905516	2.63061e-05	-1	3.72439e-05	0.008638	0.0349904
ENSG00000033627.16;chr17:42920077-42920961	0.00264032	0	-1	-0.973897	0	-1	2.16603e-06	0.000876	0.0278264
ENSG00000033627.16;chr17:43029282-43030589	0.0370881	0	-1	-0.715312	0	-1	1.75103e-06	0.000679	0.0138238
ENSG00000033627.16;chr17:43129128-43130102	0.00660707	0	-1	-0.68879	0	-1	1.49082e-06	0.001375	0.160757
ENSG00000033627.16;chr17:43322374-43323827	0.00385444	0	-1	-0.997554	0	-1	1.15706e-06	0.006685	0.230297
ENSG00000033627.16;chr17:43359794-43362493	0.0169568	0	-1	-0.867883	0	-1	1.10828e-06	0	0
ENSG00000033627.16;chr17:43410853-43411959	0.00245382	0	-1	-0.594932	0	-1	1.0498e-06	0.000583	0.196152
ENSG00000033867.16;chr3:26651932-26652634	0.00470755	0	-1	-0.662617	0	-1	1.20173e-06	0.00175	0.0216315
ENSG00000033867.16;chr3:27319240-27320552	0.19899	4.02943	-1	-0.978962	0	-1	6.07814e-06	0.007928	0.097299
ENSG00000033867.16;chr3:27559583-27559829	0.0830384	0	-1	-0.679698	0	-1	1.32827e-05	0.010695	0.14036
ENSG00000033867.16;chr3:27712976-27714147	0.00632969	0	-1	-0.979439	0	-1	4.36412e-06	0	0
ENSG00000033867.16;chr3:28247242-28247578	0.00599078	0	-1	-0.839196	0	-1	1.31063e-06	0.002899	0.061021
ENSG00000034533.11;chr3:130058677-130059585	0.0293599	0	-1	-0.880387	0	-1	1.03251e-06	0.00215	0
ENSG00000034533.11;chr3:130581203-130581665	0.0031417	0	-1	-0.992062	0	-1	2.24107e-06	0.003683	0
ENSG00000034533.11;chr3:130927795-130928299	0.076289	0	-1	-0.890149	2.22114e-05	-4.35081e-05	1.004e-05	0.00607	0.0392601
ENSG00000034677.12;chr8:99756660-99757918	0.00199963	0	-1	-0.985818	0	-1	1.72733e-06	0.001345	0.135424
ENSG00000034677.12;chr8:100212448-100213988	0.157554	3.17421	-1	-0.969754	2.08004e-05	-1	8.13008e-06	0.007625	0
ENSG00000034677.12;chr8:100720503-100722391	0.00425099	0	-1	-0.861934	0	-1	2.59586e-06	0	0
ENSG00000034677.12;chr8:101046312-101046893	0.00563747	0	-1	-0.619575	0	-1	1.40769e-06	0.001604	0.258943
ENSG00000034677.12;chr8:101164925-101165817	0.00342546	0	-1	-0.975411	0	-1	1.20605e-06	0.001453	0
ENSG00000034677.12;chr8:100040247-100041491	0.00706324	0	-1	-0.739916	0	-1	3.38582e-06	0.002835	0.0849123
[truncated: 85,334 more rows]

## Sheet: Muscle
gene;ARE	coloc-H4	coloc-H4/H3	MR	ExpPGS-gARE-corr.	gARE-dist-to-FMeQTL	gARE-proximal-eQTL	gene2ARE.DistanceInv	ABCscore	EpiMap
[truncated: 145,372 more rows]

[truncated: 4 more sheets: Lung, Fig. 6a, ED_Fig. 10a, ED_Fig. 10b]
