# Supplementary material for: Multitissue H3K27ac profiling of GTEx samples links epigenomic variation to disease
Source: Nat Genet. 2023 Sep 28;55(10):1665–76. doi: 10.1038/s41588-023-01509-5 (PMC10562256; doi:10.1038/s41588-023-01509-5)
Supplement: Supplementary file 11 — Unified gLink scores. [file 41588_2023_1509_MOESM11_ESM.xlsx]

## Sheet: Brain
transform gLink scores to unified scores based on the PRCs with ABC as the benchmark dataset
gLink and other linking scores
gene;ARE	gARE-dist-to-FMeQTL	gARE-proximal-eQTL	coloc-H4	coloc-H4/H3	MR	ExpPGS-gARE-corr.
ENSG00000001036.13;chr6:142781344-142782116	0.0492889	0.0492889	0.0576609	0.0492889	0.0492889	0.0568802
ENSG00000001036.13;chr6:142871566-142873046	0.0492889	0.0492889	0.0560733	0.0492889	0.0492889	0.0511183
ENSG00000001036.13;chr6:142946566-142947489	0.0492889	0.0492889	0.0741913	0.0492889	0.0492889	0.100822
ENSG00000001036.13;chr6:143298049-143299076	0.28032	0.0492889	0.0612784	0.0492889	0.0492889	0.0547397
ENSG00000001036.13;chr6:143400009-143400773	0.0492889	0.0492889	0.054703	0.0492889	0.0492889	0.0635306
ENSG00000001036.13;chr6:143444402-143444873	0.0492889	0.0492889	0.058959	0.0492889	0.0492889	0.0615492
ENSG00000001036.13;chr6:143457978-143458247	0.0492889	0.0492889	0.0657874	0.0492889	0.0492889	0.0732262
ENSG00000001036.13;chr6:143952647-143953914	0.0492889	0.0492889	0.0531695	0.0492889	0.0492889	0.060727
ENSG00000001036.13;chr6:144297297-144297658	0.0492889	0.0492889	0.0508611	0.0492889	0.0492889	0.0902299
ENSG00000001460.17;chr1:23473173-23473571	0.0492889	0.0492889	0.0812374	0.0492889	0.0492889	0.0499039
ENSG00000001460.17;chr1:23553885-23554862	0.0492889	0.0492889	0.0677339	0.0492889	0.0492889	0.0558967
ENSG00000001460.17;chr1:23591478-23591967	0.0492889	0.0492889	0.0623114	0.0492889	0.114816	0.0591592
ENSG00000001460.17;chr1:24186741-24187891	0.0492889	0.0492889	0.0757113	0.0492889	0.0492889	0.0529417
ENSG00000001460.17;chr1:24201623-24202651	0.0492889	0.0492889	0.0974528	0.0492889	0.0492889	0.0674605
ENSG00000001460.17;chr1:24288803-24290796	0.0492889	0.0492889	0.0525848	0.0492889	0.0492889	0.128742
ENSG00000001460.17;chr1:24402165-24405226	0.259057	0.222415	0.204915	0.206654	0.124771	0.171864
ENSG00000001460.17;chr1:24432664-24432889	0.336634	0.22033	0.207843	0.167692	0.0492889	0.055227
ENSG00000001460.17;chr1:24432972-24433527	0.285714	0.22033	0.209882	0.177722	0.128561	0.0647385
ENSG00000001460.17;chr1:24463655-24464846	0.248961	0.0492889	0.150204	0.0492889	0.0492889	0.0519706
ENSG00000001460.17;chr1:24505256-24505683	0.0492889	0.0492889	0.145863	0.0492889	0.110881	0.0569694
ENSG00000001460.17;chr1:24704106-24706591	0.0492889	0.0492889	0.0544386	0.0492889	0.0492889	0.0518891
ENSG00000001460.17;chr1:24730383-24731399	0.0492889	0.0492889	0.052898	0.0492889	0.0492889	0.0578712
ENSG00000001460.17;chr1:24829657-24831281	0.0492889	0.0492889	0.0518162	0.0492889	0.0492889	0.0510799
ENSG00000001460.17;chr1:24847605-24849111	0.0492889	0.0492889	0.114865	0.0492889	0.0492889	0.0575896
ENSG00000001460.17;chr1:24893247-24894345	0.0492889	0.0492889	0.130109	0.0492889	0.0492889	0.0556358
ENSG00000001460.17;chr1:25231685-25233653	0.0492889	0.0492889	0.0498792	0.0492889	0.0492889	0.0543312
ENSG00000001460.17;chr1:25266501-25266904	0.0492889	0.0492889	0.0545652	0.0492889	0.0492889	0.0631613
ENSG00000001460.17;chr1:25267383-25268541	0.0492889	0.0492889	0.145818	0.0492889	0.0492889	0.0871592
ENSG00000001460.17;chr1:25298310-25298855	0.0492889	0.0492889	0.0495726	0.0492889	0.0492889	0.061498
ENSG00000001460.17;chr1:25320732-25321136	0.0492889	0.0492889	0.0548177	0.0492889	0.0492889	0.0536081
ENSG00000001460.17;chr1:25394184-25395033	0.0492889	0.0492889	0.0491858	0.0492889	0.0492889	0.0855746
ENSG00000001460.17;chr1:25328927-25330157	0.0492889	0.0492889	0.0506617	0.0492889	0.0492889	0.0669451
ENSG00000001561.6;chr6:45376778-45378939	0.0492889	0.0492889	0.0638734	0.0492889	0.0492889	0.0571484
ENSG00000001561.6;chr6:45422130-45424770	0.0492889	0.0492889	0.065413	0.0492889	0.112128	0.0509574
ENSG00000001561.6;chr6:45472147-45473212	0.0492889	0.0492889	0.136647	0.0492889	0.0492889	0.0493203
ENSG00000001561.6;chr6:45475996-45477639	0.0492889	0.0492889	0.136469	0.0492889	0.0492889	0.0719237
ENSG00000001561.6;chr6:45480379-45481904	0.0492889	0.0492889	0.136563	0.0492889	0.0492889	0.0662042
ENSG00000001561.6;chr6:45667154-45667782	0.0492889	0.0492889	0.061279	0.0492889	0.0492889	0.140665
ENSG00000001561.6;chr6:46259748-46260211	0.0492889	0.0492889	0.136426	0.0492889	0.0492889	0.0615492
ENSG00000001561.6;chr6:46333547-46333805	0.0492889	0.0492889	0.0525202	0.0492889	0.0492889	0.0514399
ENSG00000001561.6;chr6:46654065-46654346	0.0492889	0.0492889	0.0567083	0.0492889	0.0492889	0.0602531
ENSG00000001561.6;chr6:47060733-47062782	0.0492889	0.0492889	0.0693542	0.0492889	0.0492889	0.0537923
ENSG00000001626.14;chr7:116524589-116526214	0.0492889	0.0492889	0.0735522	0.0492889	0.0492889	0.05652
ENSG00000001626.14;chr7:116545463-116546498	0.0492889	0.0492889	0.115101	0.0492889	0.0492889	0.0525317
ENSG00000001626.14;chr7:116598398-116600039	0.0492889	0.0492889	0.21747	0.206157	0.129689	0.135482
ENSG00000001626.14;chr7:116671409-116672253	0.0492889	0.0492889	0.191578	0.208926	0.0492889	0.0614068
ENSG00000001626.14;chr7:116672407-116673615	0.0492889	0.0492889	0.227148	0.211094	0.0492889	0.0795644
ENSG00000001626.14;chr7:116673747-116674042	0.0492889	0.0492889	0.0998327	0.0492889	0.0492889	0.0572817
ENSG00000001626.14;chr7:116697550-116699372	0.0492889	0.0492889	0.230769	0.215225	0.0492889	0.140705
ENSG00000001626.14;chr7:116731487-116733249	0.0492889	0.0492889	0.181243	0.202357	0.124687	0.11151
ENSG00000001626.14;chr7:116734079-116735209	0.0492889	0.0492889	0.217985	0.199409	0.1788	0.0836015
ENSG00000001626.14;chr7:116775834-116776757	0.0492889	0.0492889	0.127932	0.0492889	0.0492889	0.0531493
ENSG00000001626.14;chr7:116794158-116794907	0.0492889	0.0492889	0.16782	0.207511	0.0492889	0.053811
ENSG00000001626.14;chr7:116802167-116803741	0.0492889	0.0492889	0.241724	0.257576	0.0492889	0.149869
ENSG00000001626.14;chr7:116805086-116805411	0.0492889	0.0492889	0.187367	0.253052	0.0492889	0.198152
ENSG00000001626.14;chr7:116805807-116806543	0.0492889	0.0492889	0.128085	0.0492889	0.0492889	0.0642922
ENSG00000001626.14;chr7:117791846-117792223	0.0492889	0.0492889	0.0549198	0.0492889	0.0492889	0.0628513
ENSG00000001626.14;chr7:117849053-117849695	0.0492889	0.0492889	0.0571325	0.0492889	0.0492889	0.0712018
ENSG00000001626.14;chr7:116751524-116753072	0.0492889	0.0492889	0.154452	0.0492889	0.0492889	0.0563432
ENSG00000001631.15;chr7:91847216-91847650	0.0492889	0.0492889	0.116146	0.0492889	0.0492889	0.064255
ENSG00000001631.15;chr7:92024814-92025213	0.215732	0.0492889	0.181338	0.182684	0.0492889	0.145764
ENSG00000001631.15;chr7:92133437-92135783	0.0492889	0.0492889	0.134736	0.0492889	0.0492889	0.0495209
ENSG00000001631.15;chr7:92244951-92247666	0.0492889	0.0492889	0.0947731	0.0492889	0.0492889	0.0646223
ENSG00000001631.15;chr7:92297616-92298143	0.0492889	0.0492889	0.0738847	0.0492889	0.0492889	0.0583535
ENSG00000001631.15;chr7:92352492-92352832	0.0492889	0.0492889	0.0600561	0.0492889	0.0492889	0.0556626
ENSG00000001631.15;chr7:92357782-92359305	0.0492889	0.0492889	0.120344	0.0492889	0.0492889	0.0843986
ENSG00000001631.15;chr7:92681308-92681875	0.0492889	0.0492889	0.0496025	0.0492889	0.0492889	0.0500988
ENSG00000001631.15;chr7:92732286-92732528	0.0492889	0.0492889	0.0498302	0.0492889	0.0492889	0.0692967
ENSG00000001631.15;chr7:92834683-92834940	0.0492889	0.0492889	0.0515805	0.0492889	0.0492889	0.071771
ENSG00000001631.15;chr7:92766051-92766613	0.0492889	0.0492889	0.0495196	0.0492889	0.0492889	0.0530906
ENSG00000002016.17;chr12:12111-14052	0.0492889	0.0492889	0.0493163	0.0492889	0.0492889	0.053765
ENSG00000002016.17;chr12:67228-67529	0.0492889	0.0492889	0.0541773	0.0492889	0.0492889	0.100879
ENSG00000002016.17;chr12:400920-402363	0.0492889	0.0492889	0.0601417	0.0492889	0.0492889	0.0857986
ENSG00000002016.17;chr12:406209-407631	0.0492889	0.0492889	0.137667	0.0492889	0.121914	0.0518891
ENSG00000002016.17;chr12:607176-608759	0.0492889	0.0492889	0.0676934	0.0492889	0.0492889	0.0525062
ENSG00000002016.17;chr12:629969-631303	0.0492889	0.0492889	0.0964658	0.0492889	0.0492889	0.0552877
ENSG00000002016.17;chr12:676283-677060	0.0492889	0.0492889	0.0580824	0.0492889	0.0492889	0.054933
ENSG00000002016.17;chr12:862408-863073	0.0492889	0.0492889	0.172658	0.171723	0.144228	0.118172
ENSG00000002016.17;chr12:1082769-1084847	0.0492889	0.0492889	0.160218	0.0492889	0.0492889	0.0556466
ENSG00000002016.17;chr12:1117895-1118620	0.0492889	0.0492889	0.0870726	0.0492889	0.121434	0.0597297
ENSG00000002016.17;chr12:1472947-1473266	0.0492889	0.0492889	0.0660338	0.0492889	0.0492889	0.0558254
ENSG00000002016.17;chr12:1590314-1591040	0.0492889	0.0492889	0.0616323	0.0492889	0.0492889	0.0732957
ENSG00000002016.17;chr12:1601619-1602409	0.0492889	0.0492889	0.059631	0.0492889	0.0492889	0.0497731
ENSG00000002016.17;chr12:1696557-1696862	0.0492889	0.0492889	0.0537705	0.0492889	0.0492889	0.0522832
ENSG00000002016.17;chr12:1745914-1746489	0.0492889	0.0492889	0.0615865	0.0492889	0.0492889	0.0678499
ENSG00000002016.17;chr12:1775084-1776393	0.0492889	0.0492889	0.0612315	0.0492889	0.0492889	0.0511164
ENSG00000002016.17;chr12:1781501-1782187	0.0492889	0.0492889	0.100084	0.0492889	0.0492889	0.0511734
ENSG00000002016.17;chr12:1782213-1782489	0.0492889	0.0492889	0.0568454	0.0492889	0.0492889	0.0506504
ENSG00000002587.9;chr4:11129667-11130072	0.0492889	0.0492889	0.0838985	0.0492889	0.0492889	0.0668959
ENSG00000002587.9;chr4:11481319-11481700	0.0492889	0.0492889	0.10246	0.0492889	0.130368	0.0558376
ENSG00000002919.14;chr17:47189449-47189983	0.0492889	0.0492889	0.0564976	0.0492889	0.0492889	0.0859277
ENSG00000002919.14;chr17:47293875-47296415	0.0492889	0.0492889	0.101876	0.0492889	0.0492889	0.135117
ENSG00000002919.14;chr17:47323144-47324969	0.0492889	0.0492889	0.139352	0.0492889	0.0492889	0.0575041
ENSG00000002919.14;chr17:47603218-47603565	0.0492889	0.0492889	0.0509362	0.0492889	0.0492889	0.0517155
ENSG00000002919.14;chr17:47907842-47908431	0.0492889	0.0492889	0.105482	0.0492889	0.131837	0.0598184
ENSG00000002919.14;chr17:48671831-48672384	0.0492889	0.0492889	0.054932	0.0492889	0.0492889	0.0509125
ENSG00000002919.14;chr17:48884456-48885240	0.0492889	0.0492889	0.0566426	0.0492889	0.0492889	0.0837238
ENSG00000002919.14;chr17:48912171-48912351	0.0492889	0.0492889	0.0661873	0.0492889	0.0492889	0.05898
ENSG00000003137.8;chr2:71585750-71586995	0.0492889	0.0492889	0.0546385	0.0492889	0.0492889	0.0683817
ENSG00000003137.8;chr2:71595230-71596183	0.0492889	0.0492889	0.0566615	0.0492889	0.0492889	0.0559454
ENSG00000003137.8;chr2:71606117-71606362	0.0492889	0.0492889	0.0588399	0.0492889	0.0492889	0.0525267
ENSG00000003137.8;chr2:72414294-72414600	0.0492889	0.208654	0.143003	0.0492889	0.0492889	0.0524662
ENSG00000003137.8;chr2:72538577-72539740	0.0492889	0.0492889	0.075511	0.0492889	0.0492889	0.0936633
ENSG00000003137.8;chr2:72553667-72554462	0.0492889	0.0492889	0.0643149	0.0492889	0.0492889	0.0511183
ENSG00000003137.8;chr2:72633298-72633698	0.0492889	0.0492889	0.0640887	0.0492889	0.0492889	0.0497123
ENSG00000003137.8;chr2:72677273-72678139	0.0492889	0.0492889	0.142484	0.0492889	0.0492889	0.0931651
ENSG00000003137.8;chr2:72917898-72918469	0.0492889	0.0492889	0.0722616	0.0492889	0.0492889	0.0525173
ENSG00000003137.8;chr2:72963545-72963876	0.0492889	0.0492889	0.0664833	0.0492889	0.0492889	0.0681038
ENSG00000003137.8;chr2:73052929-73053922	0.0492889	0.0492889	0.0774141	0.0492889	0.0492889	0.0659143
ENSG00000003137.8;chr2:73113110-73114010	0.0492889	0.0492889	0.0767619	0.0492889	0.0492889	0.0615555
ENSG00000003137.8;chr2:72744746-72745221	0.0492889	0.0492889	0.0756778	0.0492889	0.0492889	0.0495253
ENSG00000003147.17;chr7:8164521-8165042	0.0492889	0.0492889	0.0686313	0.0492889	0.0492889	0.0534318
ENSG00000003147.17;chr7:8260832-8262867	0.0492889	0.0492889	0.0657577	0.0492889	0.0492889	0.0693636
ENSG00000003147.17;chr7:8389398-8390682	0.0492889	0.0492889	0.0858475	0.0492889	0.0492889	0.0642823
ENSG00000003147.17;chr7:8636851-8637237	0.0492889	0.0492889	0.095708	0.0492889	0.0492889	0.0595982
ENSG00000003147.17;chr7:8721891-8722842	0.0492889	0.0492889	0.112341	0.0492889	0.0492889	0.0525958
ENSG00000003393.14;chr2:200862355-200862774	0.0492889	0.0492889	0.0521926	0.0492889	0.0492889	0.0510488
ENSG00000003393.14;chr2:200901132-200902060	0.0492889	0.0492889	0.0497499	0.0492889	0.0492889	0.0510799
ENSG00000003393.14;chr2:201056725-201057969	0.0492889	0.0492889	0.0507159	0.0492889	0.0492889	0.0860559
ENSG00000003393.14;chr2:201115774-201119437	0.0492889	0.0492889	0.050165	0.0492889	0.0492889	0.0495064
ENSG00000003393.14;chr2:201432166-201433837	0.0492889	0.0492889	0.0613061	0.0492889	0.0492889	0.0616231
ENSG00000003393.14;chr2:202229385-202229915	0.0492889	0.0492889	0.0707069	0.0492889	0.0492889	0.0812794
ENSG00000003393.14;chr2:202376196-202377996	0.0492889	0.0492889	0.0525963	0.0492889	0.0492889	0.0536746
ENSG00000003393.14;chr2:202470850-202471337	0.0492889	0.0492889	0.0615474	0.0492889	0.0492889	0.0658312
ENSG00000003393.14;chr2:202610023-202610481	0.0492889	0.0492889	0.0512481	0.0492889	0.0492889	0.0509067
ENSG00000003393.14;chr2:201129733-201130052	0.0492889	0.0492889	0.0552906	0.0492889	0.0492889	0.0646121
ENSG00000004142.11;chr17:27389678-27391566	0.0492889	0.0492889	0.0507784	0.0492889	0.0492889	0.055415
ENSG00000004142.11;chr17:27457906-27458757	0.0492889	0.0492889	0.0723456	0.0492889	0.0492889	0.062038
ENSG00000004142.11;chr17:27466216-27466742	0.0492889	0.0492889	0.0560324	0.0492889	0.0492889	0.0577401
ENSG00000004142.11;chr17:27531083-27533029	0.0492889	0.0492889	0.101378	0.0492889	0.0492889	0.052926
ENSG00000004142.11;chr17:27620573-27623007	0.0492889	0.0492889	0.0542686	0.0492889	0.0492889	0.0571928
ENSG00000004142.11;chr17:28011360-28012832	0.0492889	0.0492889	0.0513581	0.0492889	0.0492889	0.057402
ENSG00000004142.11;chr17:28056254-28056514	0.0492889	0.0492889	0.05004	0.0492889	0.0492889	0.0882272
ENSG00000004142.11;chr17:28140666-28140977	0.0492889	0.0492889	0.0568298	0.0492889	0.0492889	0.0495253
ENSG00000004142.11;chr17:28170581-28171500	0.0492889	0.0492889	0.0801113	0.0492889	0.0492889	0.0510777
ENSG00000004142.11;chr17:28194453-28194866	0.0492889	0.0492889	0.177215	0.240304	0.0492889	0.082231
ENSG00000004142.11;chr17:28710431-28712552	0.0492889	0.0492889	0.118302	0.0492889	0.128835	0.0563352
ENSG00000004142.11;chr17:28746937-28747377	0.0492889	0.0492889	0.0609442	0.0492889	0.0492889	0.0526945
ENSG00000004142.11;chr17:28763299-28763835	0.0492889	0.0492889	0.0706798	0.0492889	0.0492889	0.0510799
ENSG00000004142.11;chr17:28925922-28926109	0.0492889	0.0492889	0.0552498	0.0492889	0.0492889	0.0585505
ENSG00000004142.11;chr17:29065442-29066237	0.0492889	0.0492889	0.0511381	0.0492889	0.0492889	0.0631613
ENSG00000004142.11;chr17:29078374-29078675	0.0492889	0.0492889	0.0524948	0.0492889	0.0492889	0.0720875
ENSG00000004142.11;chr17:29088876-29092074	0.0492889	0.0492889	0.056785	0.0492889	0.0492889	0.0646315
ENSG00000004142.11;chr17:29125221-29125864	0.0492889	0.0492889	0.0661676	0.0492889	0.0492889	0.053716
ENSG00000004142.11;chr17:29189923-29190657	0.0492889	0.0492889	0.0518703	0.0492889	0.0492889	0.0593984
ENSG00000004142.11;chr17:29292161-29292690	0.0492889	0.0492889	0.0922166	0.0492889	0.0492889	0.0518421
ENSG00000004142.11;chr17:29311571-29313007	0.0492889	0.0492889	0.0517726	0.0492889	0.0492889	0.0813484
ENSG00000004455.16;chr1:32144114-32144374	0.0492889	0.0492889	0.0492918	0.0492889	0.0492889	0.0702779
ENSG00000004455.16;chr1:32500866-32502323	0.0492889	0.0492889	0.0507921	0.0492889	0.0492889	0.0529137
ENSG00000004455.16;chr1:32681627-32681833	0.0492889	0.0492889	0.0587225	0.0492889	0.0492889	0.0512525
ENSG00000004455.16;chr1:33010561-33011155	0.0492889	0.203646	0.132346	0.0492889	0.0492889	0.0514447
ENSG00000004455.16;chr1:33084094-33084264	0.0492889	0.0492889	0.127054	0.0492889	0.0492889	0.0525307
ENSG00000004455.16;chr1:33086237-33086496	0.0492889	0.0492889	0.19585	0.234266	0.0492889	0.0782502
ENSG00000004455.16;chr1:33170983-33171639	0.0492889	0.0492889	0.0849889	0.0492889	0.0492889	0.0510815
ENSG00000004455.16;chr1:33256826-33258406	0.0492889	0.0492889	0.0615725	0.0492889	0.0492889	0.059751
ENSG00000004455.16;chr1:33341569-33343216	0.0492889	0.0492889	0.0993627	0.0492889	0.0492889	0.0549627
ENSG00000004455.16;chr1:33409909-33411227	0.0492889	0.0492889	0.0689739	0.0492889	0.0492889	0.0923393
ENSG00000004455.16;chr1:33762866-33763474	0.0492889	0.0492889	0.0589158	0.0492889	0.0492889	0.0758684
ENSG00000004455.16;chr1:33874251-33874595	0.0492889	0.0492889	0.0702878	0.0492889	0.0492889	0.0902427
ENSG00000004455.16;chr1:32964559-32965725	0.0492889	0.0492889	0.118782	0.0492889	0.0492889	0.0756893
ENSG00000004455.16;chr1:33357730-33359114	0.0492889	0.0492889	0.06158	0.0492889	0.0492889	0.092943
ENSG00000004468.12;chr4:14866717-14867398	0.0492889	0.0492889	0.0707883	0.0492889	0.0492889	0.0876444
ENSG00000004468.12;chr4:14901659-14902393	0.0492889	0.0492889	0.078561	0.0492889	0.0492889	0.0655832
ENSG00000004468.12;chr4:15427432-15429191	0.0492889	0.0492889	0.0796888	0.0492889	0.0492889	0.0506562
ENSG00000004468.12;chr4:15436316-15436783	0.0492889	0.0492889	0.0806576	0.0492889	0.0492889	0.0553501
ENSG00000004468.12;chr4:15644786-15645160	0.0492889	0.0492889	0.121129	0.0492889	0.130733	0.0498217
ENSG00000004468.12;chr4:15717195-15717744	0.302392	0.0492889	0.0995086	0.0492889	0.0492889	0.0530928
ENSG00000004468.12;chr4:16032743-16033926	0.0492889	0.0492889	0.095167	0.0492889	0.0492889	0.0499476
ENSG00000004468.12;chr4:16225557-16226089	0.0492889	0.0492889	0.0670055	0.0492889	0.0492889	0.0525267
ENSG00000004468.12;chr4:16642663-16644141	0.0492889	0.0492889	0.0558742	0.0492889	0.0492889	0.0557967
ENSG00000004468.12;chr4:16673777-16674557	0.0492889	0.0492889	0.0549051	0.0492889	0.0492889	0.0509447
ENSG00000004468.12;chr4:16726895-16727530	0.0492889	0.0492889	0.0657771	0.0492889	0.0492889	0.0617811
ENSG00000004468.12;chr4:16732902-16733705	0.0492889	0.0492889	0.0522474	0.0492889	0.0492889	0.0530578
ENSG00000004487.15;chr1:22116442-22118044	0.0492889	0.0492889	0.105403	0.0492889	0.0492889	0.0522395
ENSG00000004487.15;chr1:22861541-22862678	0.0492889	0.0492889	0.0640898	0.0492889	0.0492889	0.0536081
ENSG00000004487.15;chr1:22913440-22914569	0.0492889	0.0492889	0.0794527	0.0492889	0.0492889	0.0495808
ENSG00000004487.15;chr1:22916635-22917526	0.0492889	0.0492889	0.0991531	0.0492889	0.0492889	0.0822333
ENSG00000004487.15;chr1:23473173-23473571	0.0492889	0.0492889	0.0613463	0.0492889	0.0492889	0.0576071
ENSG00000004487.15;chr1:23553885-23554862	0.0492889	0.0492889	0.066543	0.0492889	0.0492889	0.0662385
ENSG00000004487.15;chr1:23591478-23591967	0.0492889	0.0492889	0.0550816	0.0492889	0.0492889	0.0509212
ENSG00000004534.14;chr3:49165339-49166236	0.0492889	0.0492889	0.0505476	0.0492889	0.0492889	0.0494228
ENSG00000004534.14;chr3:49345523-49345997	0.0492889	0.0492889	0.0979225	0.0492889	0.0492889	0.123514
ENSG00000004534.14;chr3:49626431-49626978	0.0492889	0.0492889	0.202074	0.197704	0.0492889	0.0978018
ENSG00000004534.14;chr3:49629088-49629998	0.0492889	0.0492889	0.14158	0.0492889	0.0492889	0.0647129
ENSG00000004534.14;chr3:49724159-49724758	0.0492889	0.206287	0.195152	0.174682	0.0492889	0.0669684
ENSG00000004534.14;chr3:49867051-49867370	0.0492889	0.198069	0.16055	0.0492889	0.0492889	0.0645712
ENSG00000004534.14;chr3:50226261-50228303	0.0492889	0.0492889	0.141234	0.0492889	0.0492889	0.0523927
ENSG00000004534.14;chr3:50265005-50265309	0.0492889	0.0492889	0.153189	0.0492889	0.0492889	0.052874
ENSG00000004534.14;chr3:50320591-50323382	0.0492889	0.0492889	0.0580815	0.0492889	0.0492889	0.0620643
ENSG00000004534.14;chr3:50450137-50451328	0.0492889	0.0492889	0.0659211	0.0492889	0.0492889	0.089826
ENSG00000004534.14;chr3:50627341-50628350	0.0492889	0.0492889	0.086422	0.0492889	0.0492889	0.111989
ENSG00000004534.14;chr3:50685316-50685835	0.0492889	0.0492889	0.1045	0.0492889	0.0492889	0.054507
ENSG00000004534.14;chr3:49397493-49398582	0.0492889	0.0492889	0.100569	0.0492889	0.0492889	0.0685734
ENSG00000004948.13;chr7:92681308-92681875	0.0492889	0.0492889	0.0495521	0.0492889	0.0492889	0.0578329
ENSG00000004948.13;chr7:92732286-92732528	0.0492889	0.0492889	0.0498379	0.0492889	0.0492889	0.0501533
ENSG00000004948.13;chr7:92834683-92834940	0.0492889	0.0492889	0.0516612	0.0492889	0.0492889	0.0501793
ENSG00000004948.13;chr7:92766051-92766613	0.0492889	0.0492889	0.049411	0.0492889	0.0492889	0.0558246
ENSG00000005020.12;chr7:26100675-26102514	0.0492889	0.0492889	0.153594	0.0492889	0.0492889	0.0850176
ENSG00000005020.12;chr7:26375678-26376194	0.0492889	0.0492889	0.0673767	0.0492889	0.0492889	0.0514381
ENSG00000005020.12;chr7:26470308-26470800	0.0492889	0.0492889	0.0689508	0.0492889	0.0492889	0.117527
ENSG00000005020.12;chr7:27661906-27663779	0.0492889	0.0492889	0.0970657	0.0492889	0.0492889	0.0534284
ENSG00000005020.12;chr7:27763124-27764086	0.0492889	0.0492889	0.0787462	0.0492889	0.0492889	0.057248
ENSG00000005075.15;chr7:101568282-101569143	0.0492889	0.0492889	0.0667199	0.0492889	0.0492889	0.0530554
ENSG00000005075.15;chr7:102009979-102010223	0.0492889	0.0492889	0.0580009	0.0492889	0.0492889	0.0529154
ENSG00000005075.15;chr7:102134099-102134444	0.0492889	0.0492889	0.0688132	0.0492889	0.0492889	0.0828081
ENSG00000005075.15;chr7:102430526-102430714	0.0492889	0.0492889	0.178768	0.188307	0.114022	0.111471
ENSG00000005075.15;chr7:102472272-102474508	0.0492889	0.208899	0.442105	0.362416	0.127603	0.12955
ENSG00000005075.15;chr7:102671409-102671985	0.0492889	0.0492889	0.132678	0.0492889	0.0492889	0.0500104
ENSG00000005075.15;chr7:103114975-103115659	0.0492889	0.0492889	0.0640454	0.0492889	0.0492889	0.055797
ENSG00000005075.15;chr7:103307374-103307903	0.0492889	0.0492889	0.0510021	0.0492889	0.0492889	0.0509564
ENSG00000005075.15;chr7:102742922-102744393	0.0492889	0.0492889	0.0516821	0.0492889	0.0492889	0.0524716
ENSG00000005156.11;chr17:34300072-34300547	0.0492889	0.0492889	0.071402	0.0492889	0.0492889	0.0518891
ENSG00000005156.11;chr17:34597880-34599679	0.0492889	0.0492889	0.076881	0.0492889	0.0492889	0.0530738
ENSG00000005156.11;chr17:35081096-35081851	0.258562	0.0492889	0.169507	0.199536	0.0492889	0.0684649
ENSG00000005156.11;chr17:35242096-35244502	0.0492889	0.0492889	0.0967186	0.0492889	0.0492889	0.0619512
ENSG00000005156.11;chr17:35540432-35542241	0.0492889	0.0492889	0.0643529	0.0492889	0.0492889	0.0528652
ENSG00000005156.11;chr17:35741343-35741707	0.0492889	0.0492889	0.0518295	0.0492889	0.0492889	0.0509395
ENSG00000005189.19;chr16:19812028-19812307	0.0492889	0.0492889	0.0526521	0.0492889	0.0492889	0.0575531
ENSG00000005189.19;chr16:19817417-19817701	0.0492889	0.0492889	0.0504767	0.0492889	0.0492889	0.0746835
ENSG00000005189.19;chr16:19830989-19831434	0.0492889	0.0492889	0.0540537	0.0492889	0.0492889	0.0496608
ENSG00000005189.19;chr16:19885002-19886081	0.0492889	0.0492889	0.053003	0.0492889	0.0492889	0.0509219
ENSG00000005189.19;chr16:20899298-20901761	0.0492889	0.0492889	0.0637733	0.0492889	0.0492889	0.0495808
ENSG00000005189.19;chr16:21187956-21188197	0.0492889	0.0492889	0.0836362	0.0492889	0.0492889	0.105203
ENSG00000005189.19;chr16:21556406-21556834	0.0492889	0.0492889	0.0491585	0.0492889	0.0492889	0.0545191
ENSG00000005189.19;chr16:21646608-21646899	0.0492889	0.0492889	0.049592	0.0492889	0.0492889	0.0497731
ENSG00000005469.11;chr7:86559443-86559716	0.0492889	0.0492889	0.069203	0.0492889	0.0492889	0.06364
ENSG00000005469.11;chr7:86583267-86583974	0.0492889	0.0492889	0.124701	0.0492889	0.0492889	0.0521297
ENSG00000005469.11;chr7:86633842-86634509	0.0492889	0.0492889	0.0808893	0.0492889	0.0492889	0.0701951
ENSG00000005469.11;chr7:86650454-86650645	0.0492889	0.0492889	0.0911948	0.0492889	0.0492889	0.0658558
ENSG00000005469.11;chr7:86679918-86680135	0.0492889	0.0492889	0.0511578	0.0492889	0.0492889	0.0597493
ENSG00000005469.11;chr7:86962943-86964505	0.0492889	0.0492889	0.0677692	0.0492889	0.0492889	0.0685082
ENSG00000005469.11;chr7:87003484-87005195	0.0492889	0.0492889	0.105415	0.0492889	0.0492889	0.0507653
ENSG00000005469.11;chr7:87192844-87193164	0.0492889	0.0492889	0.0912835	0.0492889	0.0492889	0.0524435
ENSG00000005469.11;chr7:87599261-87599563	0.0492889	0.0492889	0.0502933	0.0492889	0.0492889	0.0768457
ENSG00000005469.11;chr7:88033402-88035024	0.0492889	0.0492889	0.0498489	0.0492889	0.0492889	0.0922841
ENSG00000005469.11;chr7:88169571-88169964	0.0492889	0.0492889	0.0526618	0.0492889	0.0492889	0.0572086
ENSG00000005471.15;chr7:86559443-86559716	0.0492889	0.0492889	0.0645085	0.0492889	0.0492889	0.0658642
ENSG00000005471.15;chr7:86583267-86583974	0.0492889	0.0492889	0.124727	0.0492889	0.0492889	0.0494257
ENSG00000005471.15;chr7:86633842-86634509	0.0492889	0.0492889	0.0817774	0.0492889	0.0492889	0.0504296
ENSG00000005471.15;chr7:86650454-86650645	0.0492889	0.0492889	0.0942443	0.0492889	0.0492889	0.0544943
ENSG00000005471.15;chr7:86679918-86680135	0.0492889	0.0492889	0.0509013	0.0492889	0.0492889	0.0502856
ENSG00000005471.15;chr7:86962943-86964505	0.0492889	0.0492889	0.0554131	0.0492889	0.0492889	0.0613659
ENSG00000005471.15;chr7:87003484-87005195	0.0492889	0.0492889	0.108115	0.0492889	0.0492889	0.0587555
ENSG00000005471.15;chr7:87192844-87193164	0.0492889	0.0492889	0.0517402	0.0492889	0.0492889	0.0817628
ENSG00000005471.15;chr7:87599261-87599563	0.0492889	0.0492889	0.0549978	0.0492889	0.0492889	0.0533057
ENSG00000005471.15;chr7:88033402-88035024	0.0492889	0.0492889	0.0523916	0.0492889	0.0492889	0.0729215
ENSG00000005471.15;chr7:88169571-88169964	0.0492889	0.0492889	0.0633048	0.0492889	0.0492889	0.128639
ENSG00000005471.15;chr7:88451129-88451510	0.0492889	0.0492889	0.053101	0.0492889	0.0492889	0.0564068
ENSG00000005471.15;chr7:88479927-88481065	0.0492889	0.0492889	0.0510082	0.0492889	0.0492889	0.0759202
ENSG00000005700.14;chr6:82084012-82085353	0.0492889	0.0492889	0.114934	0.0492889	0.0492889	0.0744646
ENSG00000005700.14;chr6:82363239-82364843	0.0492889	0.0492889	0.155043	0.0492889	0.0492889	0.0780482
ENSG00000005700.14;chr6:82609722-82610150	0.0492889	0.0492889	0.0633037	0.0492889	0.0492889	0.0556338
ENSG00000005700.14;chr6:82612301-82613474	0.0492889	0.0492889	0.0954438	0.0492889	0.0492889	0.0927407
ENSG00000005700.14;chr6:82911419-82911872	0.0492889	0.0492889	0.0681199	0.0492889	0.136566	0.0869032
ENSG00000005700.14;chr6:83057151-83057504	0.0492889	0.0492889	0.0575286	0.0492889	0.0492889	0.0545191
ENSG00000005801.16;chr11:2381823-2382105	0.0492889	0.0492889	0.0500954	0.0492889	0.0492889	0.0759699
ENSG00000005801.16;chr11:2674796-2676342	0.0492889	0.0492889	0.0557558	0.0492889	0.0492889	0.0515942
ENSG00000005801.16;chr11:2741529-2742039	0.0492889	0.0492889	0.0623439	0.0492889	0.0492889	0.0904281
ENSG00000005801.16;chr11:2864162-2864344	0.0492889	0.0492889	0.0564239	0.0492889	0.0492889	0.0532812
ENSG00000005801.16;chr11:2885131-2885816	0.0492889	0.0492889	0.0554365	0.0492889	0.0492889	0.0568118
ENSG00000005801.16;chr11:2990781-2992059	0.0492889	0.0492889	0.0943905	0.0492889	0.0492889	0.0497731
ENSG00000005801.16;chr11:3009434-3010347	0.0492889	0.0492889	0.0751762	0.0492889	0.0492889	0.0573874
ENSG00000005801.16;chr11:3015028-3015826	0.0492889	0.0492889	0.15379	0.0492889	0.0492889	0.181323
ENSG00000005801.16;chr11:3029532-3029821	0.0492889	0.0492889	0.0808074	0.0492889	0.0492889	0.0543299
ENSG00000005801.16;chr11:3088713-3088920	0.0492889	0.0492889	0.0593907	0.0492889	0.0492889	0.0529318
ENSG00000005801.16;chr11:3146606-3147272	0.0492889	0.0492889	0.0947973	0.0492889	0.0492889	0.0586011
ENSG00000005801.16;chr11:3835339-3836331	0.0492889	0.0492889	0.091477	0.0492889	0.206512	0.0642915
ENSG00000005801.16;chr11:3855671-3856535	0.0492889	0.0492889	0.0865745	0.0492889	0.0492889	0.0622372
ENSG00000005801.16;chr11:4093706-4095661	0.0492889	0.0492889	0.0888277	0.0492889	0.0492889	0.0525864
ENSG00000005801.16;chr11:3013385-3014799	0.0492889	0.0492889	0.146669	0.0492889	0.0492889	0.0636543
ENSG00000005884.17;chr17:49299754-49300900	0.0492889	0.0492889	0.0819409	0.0492889	0.0492889	0.0509395
ENSG00000005884.17;chr17:49651072-49651499	0.0492889	0.0492889	0.0498732	0.0492889	0.0492889	0.0553298
ENSG00000005884.17;chr17:49688808-49688970	0.0492889	0.0492889	0.0495304	0.0492889	0.0492889	0.0547815
ENSG00000005884.17;chr17:49764033-49764238	0.0492889	0.0492889	0.0495936	0.0492889	0.0492889	0.0557417
ENSG00000005884.17;chr17:49764482-49765447	0.0492889	0.0492889	0.0517671	0.0492889	0.0492889	0.0575433
ENSG00000005884.17;chr17:49814011-49814283	0.0492889	0.0492889	0.050475	0.0492889	0.0492889	0.0582916
ENSG00000005884.17;chr17:50094104-50096538	0.0492889	0.0492889	0.126181	0.0492889	0.0492889	0.0571343
ENSG00000005884.17;chr17:50421658-50422060	0.0492889	0.0492889	0.0896738	0.0492889	0.0492889	0.0859551
ENSG00000005884.17;chr17:50604199-50605866	0.0492889	0.0492889	0.0566589	0.0492889	0.0492889	0.0537148
ENSG00000005884.17;chr17:50837151-50839096	0.0492889	0.0492889	0.0514463	0.0492889	0.0492889	0.123049
ENSG00000005884.17;chr17:50961543-50962040	0.0492889	0.0492889	0.0509544	0.0492889	0.0492889	0.0795491
ENSG00000005884.17;chr17:51013616-51016627	0.0492889	0.0492889	0.0580036	0.0492889	0.0492889	0.0585381
ENSG00000006042.11;chr17:32147804-32148669	0.0492889	0.0492889	0.0518446	0.0492889	0.0492889	0.0659143
ENSG00000006042.11;chr17:32222451-32222924	0.0492889	0.0492889	0.0533013	0.0492889	0.0492889	0.0493981
ENSG00000006042.11;chr17:32298694-32298955	0.0492889	0.0492889	0.0557103	0.0492889	0.0492889	0.0499013
ENSG00000006042.11;chr17:32482879-32484722	0.0492889	0.0492889	0.0785326	0.0492889	0.0492889	0.0769368
ENSG00000006042.11;chr17:32855479-32856078	0.0492889	0.0492889	0.12277	0.0492889	0.0492889	0.0659323
ENSG00000006042.11;chr17:32864163-32864418	0.0492889	0.0492889	0.14514	0.0492889	0.0492889	0.17041
ENSG00000006042.11;chr17:32881251-32881707	0.0492889	0.0492889	0.122396	0.0492889	0.0492889	0.0507859
ENSG00000006042.11;chr17:32587328-32588613	0.0492889	0.0492889	0.167571	0.208229	0.0492889	0.0586011
ENSG00000006047.12;chr17:6522911-6523146	0.0492889	0.0492889	0.0595483	0.0492889	0.0492889	0.0684649
ENSG00000006047.12;chr17:6548116-6548281	0.0492889	0.0492889	0.0974435	0.0492889	0.0492889	0.0620643
ENSG00000006047.12;chr17:6556757-6557083	0.0492889	0.0492889	0.0858451	0.0492889	0.0492889	0.0500384
ENSG00000006047.12;chr17:6656049-6656408	0.0492889	0.0492889	0.106455	0.0492889	0.0492889	0.0585762
ENSG00000006047.12;chr17:6666245-6666691	0.0492889	0.0492889	0.0602817	0.0492889	0.0492889	0.0524778
ENSG00000006047.12;chr17:7219420-7220968	0.0492889	0.0492889	0.121406	0.0492889	0.0492889	0.0524375
ENSG00000006047.12;chr17:7571984-7572533	0.0492889	0.0492889	0.078732	0.0492889	0.0492889	0.0713237
ENSG00000006047.12;chr17:7657021-7657216	0.0492889	0.0492889	0.0536709	0.0492889	0.0492889	0.0499491
ENSG00000006047.12;chr17:6831751-6832149	0.0492889	0.0492889	0.108038	0.0492889	0.0492889	0.0616302
ENSG00000006047.12;chr17:8125806-8127583	0.0492889	0.0492889	0.0743376	0.0492889	0.0492889	0.0601353
ENSG00000006071.12;chr11:16606468-16608384	0.0492889	0.0492889	0.0558344	0.0492889	0.0492889	0.0552877
ENSG00000006071.12;chr11:17390011-17390205	0.357616	0.198012	0.141567	0.0492889	0.0492889	0.0516891
ENSG00000006071.12;chr11:17736102-17736818	0.0492889	0.0492889	0.0515442	0.0492889	0.0492889	0.0518826
ENSG00000006071.12;chr11:17753122-17753580	0.0492889	0.0492889	0.0540451	0.0492889	0.0492889	0.0559158
ENSG00000006071.12;chr11:17919616-17920076	0.0492889	0.0492889	0.0501105	0.0492889	0.0492889	0.0668664
ENSG00000006071.12;chr11:17954803-17955304	0.0492889	0.0492889	0.0733121	0.0492889	0.0492889	0.0522557
ENSG00000006071.12;chr11:18412005-18412790	0.0492889	0.0492889	0.175612	0.190587	0.136142	0.080523
ENSG00000006071.12;chr11:16612583-16614448	0.0492889	0.0492889	0.0517884	0.0492889	0.0492889	0.0495808
ENSG00000006128.11;chr7:96786825-96787477	0.0492889	0.0492889	0.0543158	0.0492889	0.0492889	0.0801522
ENSG00000006128.11;chr7:97007401-97007781	0.0492889	0.0492889	0.0546019	0.0492889	0.0492889	0.0614389
ENSG00000006128.11;chr7:97027348-97027809	0.0492889	0.0492889	0.0563817	0.0492889	0.0492889	0.0585834
ENSG00000006128.11;chr7:97345803-97347698	0.0492889	0.0492889	0.115102	0.0492889	0.0492889	0.0553601
ENSG00000006128.11;chr7:97413468-97413823	0.0492889	0.0492889	0.114821	0.0492889	0.0492889	0.0570153
ENSG00000006128.11;chr7:98125901-98126673	0.0492889	0.0492889	0.0548254	0.0492889	0.0492889	0.0498453
ENSG00000006128.11;chr7:98217396-98219306	0.0492889	0.0492889	0.15942	0.0492889	0.0492889	0.0555213
ENSG00000006128.11;chr7:98687292-98687772	0.0492889	0.0492889	0.0539285	0.0492889	0.0492889	0.0582545
ENSG00000006210.6;chr16:56914749-56915592	0.0492889	0.0492889	0.0565787	0.0492889	0.0492889	0.105203
ENSG00000006210.6;chr16:57113249-57114042	0.272321	0.0492889	0.0541946	0.0492889	0.0492889	0.0620273
ENSG00000006210.6;chr16:57141604-57141970	0.318068	0.0492889	0.0522795	0.0492889	0.0492889	0.0502452
ENSG00000006210.6;chr16:57256675-57256960	0.0492889	0.0492889	0.0589235	0.0492889	0.0492889	0.0509405
ENSG00000006210.6;chr16:57383779-57384614	0.0492889	0.0492889	0.0556294	0.0492889	0.0492889	0.0518177
ENSG00000006210.6;chr16:57473085-57474192	0.0492889	0.0492889	0.0557304	0.0492889	0.0492889	0.0538292
ENSG00000006210.6;chr16:57623755-57624933	0.0492889	0.0492889	0.124663	0.0492889	0.0492889	0.0675177
ENSG00000006210.6;chr16:57757550-57757876	0.0492889	0.0492889	0.102484	0.0492889	0.0492889	0.0707995
ENSG00000006210.6;chr16:57758110-57759557	0.0492889	0.0492889	0.0821519	0.0492889	0.112055	0.0813076
ENSG00000006210.6;chr16:57761244-57761565	0.0492889	0.0492889	0.065312	0.0492889	0.0492889	0.0509194
ENSG00000006210.6;chr16:58020700-58021003	0.0492889	0.0492889	0.0536722	0.0492889	0.0492889	0.0642702
ENSG00000006210.6;chr16:58236131-58236852	0.0492889	0.0492889	0.0607281	0.0492889	0.0492889	0.074782
ENSG00000006210.6;chr16:58336850-58337486	0.0492889	0.0492889	0.0518092	0.0492889	0.0492889	0.107738
ENSG00000006282.20;chr17:49651072-49651499	0.0492889	0.0492889	0.0499628	0.0492889	0.0492889	0.106841
ENSG00000006282.20;chr17:49688808-49688970	0.0492889	0.0492889	0.0496727	0.0492889	0.0492889	0.0495808
ENSG00000006282.20;chr17:49764033-49764238	0.0492889	0.0492889	0.0496777	0.0492889	0.0492889	0.0662643
ENSG00000006282.20;chr17:49764482-49765447	0.0492889	0.0492889	0.0507394	0.0492889	0.0492889	0.0553398
ENSG00000006282.20;chr17:49814011-49814283	0.0492889	0.0492889	0.0506094	0.0492889	0.0492889	0.0586892
ENSG00000006282.20;chr17:50094104-50096538	0.0492889	0.0492889	0.146651	0.0492889	0.0492889	0.0851218
ENSG00000006282.20;chr17:50421658-50422060	0.0492889	0.0492889	0.143393	0.0492889	0.0492889	0.125678
ENSG00000006282.20;chr17:50604199-50605866	0.215038	0.0492889	0.183276	0.188679	0.0492889	0.0501741
ENSG00000006282.20;chr17:50837151-50839096	0.0492889	0.0492889	0.0558876	0.0492889	0.0492889	0.0786279
ENSG00000006282.20;chr17:50961543-50962040	0.0492889	0.0492889	0.0508539	0.0492889	0.0492889	0.05384
ENSG00000006282.20;chr17:51013616-51016627	0.0492889	0.0492889	0.0566516	0.0492889	0.0492889	0.0613924
ENSG00000006282.20;chr17:51121002-51121984	0.0492889	0.0492889	0.0543988	0.0492889	0.0492889	0.0536415
ENSG00000006282.20;chr17:51173619-51174692	0.0492889	0.0492889	0.072853	0.0492889	0.0492889	0.0697579
ENSG00000006282.20;chr17:51508627-51509977	0.0492889	0.0492889	0.0520855	0.0492889	0.0492889	0.0496518
ENSG00000006282.20;chr17:51516483-51517952	0.0492889	0.0492889	0.0505807	0.0492889	0.0492889	0.0497133
ENSG00000006283.17;chr17:49651072-49651499	0.311442	0.0492889	0.0496697	0.0492889	0.0492889	0.0534738
ENSG00000006283.17;chr17:49688808-49688970	0.217738	0.0492889	0.0493965	0.0492889	0.0492889	0.10842
ENSG00000006283.17;chr17:49764033-49764238	0.0492889	0.0492889	0.0495239	0.0492889	0.0492889	0.0508906
ENSG00000006283.17;chr17:49764482-49765447	0.0492889	0.0492889	0.050275	0.0492889	0.0492889	0.0512551
ENSG00000006283.17;chr17:49814011-49814283	0.0492889	0.0492889	0.0507211	0.0492889	0.0492889	0.091852
ENSG00000006283.17;chr17:50094104-50096538	0.0492889	0.0492889	0.104376	0.0492889	0.0492889	0.0830813
ENSG00000006283.17;chr17:50421658-50422060	0.0492889	0.0492889	0.0944075	0.0492889	0.0492889	0.0594579
ENSG00000006283.17;chr17:50604199-50605866	0.0492889	0.0492889	0.0581616	0.0492889	0.0492889	0.059412
ENSG00000006283.17;chr17:50837151-50839096	0.0492889	0.0492889	0.0595804	0.0492889	0.0492889	0.0500988
ENSG00000006283.17;chr17:50961543-50962040	0.0492889	0.0492889	0.0514961	0.0492889	0.0492889	0.0525991
ENSG00000006283.17;chr17:51013616-51016627	0.0492889	0.0492889	0.0580915	0.0492889	0.0492889	0.0500388
ENSG00000006283.17;chr17:51121002-51121984	0.0492889	0.0492889	0.0544344	0.0492889	0.0492889	0.0525447
ENSG00000006283.17;chr17:51173619-51174692	0.0492889	0.0492889	0.0731001	0.0492889	0.0492889	0.0535737
ENSG00000006283.17;chr17:51508627-51509977	0.0492889	0.0492889	0.0566193	0.0492889	0.0492889	0.0527211
ENSG00000006283.17;chr17:51516483-51517952	0.0492889	0.0492889	0.0524301	0.0492889	0.0492889	0.0619512
ENSG00000006377.10;chr7:96232736-96233120	0.0492889	0.0492889	0.0608007	0.0492889	0.0492889	0.0548944
ENSG00000006377.10;chr7:96482712-96483008	0.0492889	0.0492889	0.0787159	0.0492889	0.0492889	0.0528871
ENSG00000006377.10;chr7:96526900-96527247	0.0492889	0.0492889	0.0640252	0.0492889	0.0492889	0.0743678
ENSG00000006377.10;chr7:96786825-96787477	0.0492889	0.0492889	0.0529927	0.0492889	0.0492889	0.0509574
ENSG00000006377.10;chr7:97007401-97007781	0.0492889	0.0492889	0.0571365	0.0492889	0.0492889	0.0572536
ENSG00000006377.10;chr7:97027348-97027809	0.243975	0.0492889	0.0594881	0.0492889	0.0492889	0.0557923
ENSG00000006377.10;chr7:97345803-97347698	0.0492889	0.0492889	0.0889605	0.0492889	0.0492889	0.0509574
ENSG00000006377.10;chr7:97413468-97413823	0.0492889	0.0492889	0.0700681	0.0492889	0.0492889	0.0652427
ENSG00000006432.15;chr14:70640948-70641859	0.0492889	0.0492889	0.0836342	0.0492889	0.0492889	0.0555701
ENSG00000006432.15;chr14:70642223-70643479	0.0492889	0.0492889	0.0836196	0.0492889	0.0492889	0.0497242
ENSG00000006432.15;chr14:70803593-70805053	0.0492889	0.0492889	0.112664	0.0492889	0.0492889	0.0526011
ENSG00000006432.15;chr14:70809717-70810805	0.0492889	0.0492889	0.115291	0.0492889	0.0492889	0.0513481
ENSG00000006432.15;chr14:70816996-70817792	0.0492889	0.0492889	0.124793	0.0492889	0.0492889	0.057213
ENSG00000006432.15;chr14:71210448-71211043	0.0492889	0.0492889	0.0656373	0.0492889	0.0492889	0.0515103
ENSG00000006432.15;chr14:71468219-71470104	0.0492889	0.0492889	0.10677	0.0492889	0.0492889	0.0658371
ENSG00000006432.15;chr14:71626127-71627028	0.0492889	0.0492889	0.0499368	0.0492889	0.0492889	0.0495808
ENSG00000006432.15;chr14:71658478-71660267	0.0492889	0.0492889	0.0530222	0.0492889	0.0492889	0.0548885
ENSG00000006459.10;chr7:139339919-139342420	0.0492889	0.0492889	0.0503517	0.0492889	0.0492889	0.0588032
ENSG00000006459.10;chr7:139612944-139615251	0.0492889	0.0492889	0.0548011	0.0492889	0.0492889	0.0645104
ENSG00000006459.10;chr7:139658687-139659710	0.0492889	0.0492889	0.0543081	0.0492889	0.0492889	0.0525062
ENSG00000006459.10;chr7:139662750-139663060	0.0492889	0.0492889	0.0683547	0.0492889	0.0492889	0.0511668
ENSG00000006459.10;chr7:139663268-139663652	0.0492889	0.0492889	0.0574987	0.0492889	0.0492889	0.0587482
ENSG00000006459.10;chr7:139667464-139667942	0.0492889	0.0492889	0.0655916	0.0492889	0.0492889	0.0630032
ENSG00000006459.10;chr7:139737731-139738153	0.0492889	0.0492889	0.0649287	0.0492889	0.0492889	0.060727
ENSG00000006459.10;chr7:139753963-139754188	0.0492889	0.0492889	0.0734517	0.0492889	0.127009	0.0500349
ENSG00000006459.10;chr7:140176686-140176969	0.0492889	0.199127	0.176058	0.187736	0.0492889	0.0646223
ENSG00000006459.10;chr7:140314695-140317111	0.0492889	0.0492889	0.0880886	0.0492889	0.0492889	0.0851837
ENSG00000006459.10;chr7:140621358-140621936	0.0492889	0.0492889	0.0800816	0.0492889	0.0492889	0.0536836
ENSG00000006459.10;chr7:140893925-140894308	0.0492889	0.0492889	0.0549884	0.0492889	0.0492889	0.0580867
ENSG00000006459.10;chr7:141013918-141015658	0.0492889	0.0492889	0.0630739	0.0492889	0.118711	0.0515068
ENSG00000006459.10;chr7:140656364-140656662	0.0492889	0.0492889	0.052996	0.0492889	0.0492889	0.0633401
ENSG00000006459.10;chr7:140885647-140886213	0.0492889	0.0492889	0.0656464	0.0492889	0.0492889	0.0503317
ENSG00000006530.15;chr7:140621358-140621936	0.0492889	0.0492889	0.0758575	0.0492889	0.0492889	0.0632576
ENSG00000006530.15;chr7:140893925-140894308	0.0492889	0.0492889	0.0526194	0.0492889	0.0492889	0.0679079
ENSG00000006530.15;chr7:141013918-141015658	0.0492889	0.0492889	0.0582313	0.0492889	0.0492889	0.061403
ENSG00000006530.15;chr7:141401939-141403190	0.0492889	0.0492889	0.057918	0.0492889	0.0492889	0.0558434
ENSG00000006530.15;chr7:141435884-141436748	0.0492889	0.0492889	0.0526078	0.0492889	0.0492889	0.0642994
ENSG00000006530.15;chr7:141533126-141534279	0.0492889	0.0492889	0.0627998	0.0492889	0.0492889	0.0985335
ENSG00000006530.15;chr7:141654755-141655481	0.310506	0.0492889	0.0585181	0.0492889	0.0492889	0.054324
ENSG00000006530.15;chr7:141659529-141660348	0.31962	0.0492889	0.0569823	0.0492889	0.111876	0.0502835
ENSG00000006530.15;chr7:141663544-141664230	0.35689	0.205269	0.0527849	0.0492889	0.0492889	0.063356
ENSG00000006530.15;chr7:142326322-142326820	0.0492889	0.0492889	0.0668266	0.0492889	0.0492889	0.0526161
ENSG00000006530.15;chr7:140656364-140656662	0.0492889	0.0492889	0.0518007	0.0492889	0.118134	0.0867974
ENSG00000006530.15;chr7:140885647-140886213	0.0492889	0.0492889	0.0599392	0.0492889	0.0492889	0.0505485
ENSG00000006530.15;chr7:141262398-141263544	0.0492889	0.0492889	0.0558128	0.0492889	0.0492889	0.0565944
ENSG00000006607.13;chr2:240388636-240389161	0.0492889	0.0492889	0.0618597	0.0492889	0.0492889	0.0497338
ENSG00000006607.13;chr2:240595690-240596594	0.0492889	0.0492889	0.0643616	0.0492889	0.0492889	0.0665663
ENSG00000006607.13;chr2:240824396-240824692	0.0492889	0.0492889	0.062908	0.0492889	0.0492889	0.0636251
ENSG00000006607.13;chr2:241234916-241235178	0.0492889	0.211447	0.169832	0.177408	0.0492889	0.0527992
ENSG00000006607.13;chr2:241283665-241284313	0.0492889	0.222782	0.160337	0.0492889	0.0492889	0.0586648
ENSG00000006607.13;chr2:241321499-241322297	0.0492889	0.223392	0.150152	0.0492889	0.0492889	0.0596243
ENSG00000006607.13;chr2:241616232-241618279	0.0492889	0.0492889	0.0657486	0.0492889	0.0492889	0.0521458
ENSG00000006607.13;chr2:241686133-241688301	0.0492889	0.0492889	0.130805	0.0492889	0.135867	0.0946034
ENSG00000006607.13;chr2:241740808-241741200	0.0492889	0.0492889	0.114741	0.0492889	0.0492889	0.094086
ENSG00000006607.13;chr2:241842444-241844034	0.0492889	0.0492889	0.0596472	0.0492889	0.0492889	0.054185
ENSG00000006607.13;chr2:241865885-241866230	0.0492889	0.0492889	0.0835657	0.0492889	0.0492889	0.0577582
ENSG00000006607.13;chr2:241881872-241882894	0.0492889	0.0492889	0.0996896	0.0492889	0.0492889	0.0617904
ENSG00000006607.13;chr2:241902415-241903509	0.0492889	0.0492889	0.0912884	0.0492889	0.0492889	0.0579545
ENSG00000006607.13;chr2:242020255-242020727	0.0492889	0.0492889	0.0585323	0.0492889	0.0492889	0.0531381
ENSG00000006607.13;chr2:242020882-242021153	0.0492889	0.0492889	0.0555784	0.0492889	0.0492889	0.0521211
ENSG00000006607.13;chr2:242068739-242069732	0.0492889	0.0492889	0.074319	0.0492889	0.0492889	0.0530916
ENSG00000006607.13;chr2:242087248-242088481	0.0492889	0.0492889	0.0618394	0.0492889	0.0492889	0.052503
ENSG00000006625.17;chr7:29527350-29528564	0.0492889	0.0492889	0.0757922	0.0492889	0.113098	0.0549388
ENSG00000006625.17;chr7:29563888-29565506	0.0492889	0.0492889	0.0726316	0.0492889	0.0492889	0.063172
ENSG00000006625.17;chr7:29806579-29808085	0.0492889	0.0492889	0.0694494	0.0492889	0.0492889	0.0537873
ENSG00000006625.17;chr7:29845124-29845409	0.0492889	0.0492889	0.0670848	0.0492889	0.0492889	0.0583535
ENSG00000006625.17;chr7:29866133-29867290	0.0492889	0.0492889	0.103327	0.0492889	0.0492889	0.0525817
ENSG00000006625.17;chr7:29975232-29977311	0.0492889	0.0492889	0.0524182	0.0492889	0.0492889	0.0502856
ENSG00000006625.17;chr7:30134140-30134867	0.0492889	0.0492889	0.0652639	0.0492889	0.0492889	0.0629257
ENSG00000006625.17;chr7:30410688-30411109	0.0492889	0.0492889	0.145929	0.0492889	0.0492889	0.049944
ENSG00000006625.17;chr7:30477512-30479796	0.226749	0.0492889	0.143809	0.0492889	0.0492889	0.0537148
ENSG00000006625.17;chr7:30681055-30681597	0.0492889	0.0492889	0.159762	0.0492889	0.0492889	0.054933
ENSG00000006625.17;chr7:30726805-30727995	0.0492889	0.0492889	0.115274	0.0492889	0.0492889	0.0524319
ENSG00000006625.17;chr7:30815617-30817352	0.0492889	0.0492889	0.0609457	0.0492889	0.0492889	0.0509201
ENSG00000006625.17;chr7:31082574-31083398	0.0492889	0.0492889	0.074282	0.0492889	0.0492889	0.0649226
ENSG00000006625.17;chr7:31189480-31190096	0.0492889	0.0492889	0.0851129	0.0492889	0.0492889	0.0594037
ENSG00000006625.17;chr7:31250173-31250694	0.0492889	0.0492889	0.0693594	0.0492889	0.0492889	0.0554232
ENSG00000006625.17;chr7:31369345-31369702	0.0492889	0.0492889	0.0927745	0.0492889	0.122731	0.0500988
ENSG00000006625.17;chr7:31485967-31486999	0.0492889	0.0492889	0.0602749	0.0492889	0.0492889	0.0590104
ENSG00000006715.15;chr7:37942745-37944794	0.0492889	0.0492889	0.122661	0.0492889	0.0492889	0.0571686
ENSG00000006715.15;chr7:38260762-38264191	0.0492889	0.0492889	0.0710884	0.0492889	0.0492889	0.0500988
ENSG00000006715.15;chr7:38465370-38466197	0.0492889	0.0492889	0.060358	0.0492889	0.0492889	0.0522315
ENSG00000006715.15;chr7:38830411-38832001	0.0492889	0.0492889	0.111689	0.0492889	0.0492889	0.0757411
ENSG00000006715.15;chr7:39034146-39034538	0.0492889	0.0492889	0.0608945	0.0492889	0.0492889	0.0504296
ENSG00000006715.15;chr7:39084177-39084511	0.0492889	0.0492889	0.0678555	0.0492889	0.0492889	0.0510529
ENSG00000006740.16;chr17:11852925-11854678	0.232248	0.0492889	0.0887522	0.0492889	0.0492889	0.0531493
ENSG00000006740.16;chr17:12789553-12791442	0.36194	0.212139	0.127084	0.0492889	0.0492889	0.0512491
ENSG00000006744.18;chr17:12789553-12791442	0.0492889	0.0492889	0.0655328	0.0492889	0.0492889	0.0530675
ENSG00000006744.18;chr17:14015345-14015807	0.0492889	0.0492889	0.0681718	0.0492889	0.0492889	0.0514693
ENSG00000006747.14;chr7:12570716-12571356	0.27915	0.212449	0.216011	0.189957	0.0492889	0.115172
ENSG00000006747.14;chr7:12731032-12731376	0.0492889	0.0492889	0.07668	0.0492889	0.0492889	0.0575531
ENSG00000006747.14;chr7:12895323-12895925	0.0492889	0.0492889	0.0639675	0.0492889	0.0492889	0.0500255
ENSG00000007038.10;chr16:1825719-1826146	0.0492889	0.0492889	0.0644901	0.0492889	0.0492889	0.0613659
ENSG00000007038.10;chr16:1944203-1944376	0.0492889	0.0492889	0.0953868	0.0492889	0.0492889	0.0526177
ENSG00000007038.10;chr16:1999543-1999831	0.0492889	0.0492889	0.0614485	0.0492889	0.0492889	0.0863756
ENSG00000007038.10;chr16:2003464-2005901	0.0492889	0.0492889	0.100576	0.0492889	0.0492889	0.0525324
ENSG00000007038.10;chr16:2039137-2039514	0.0492889	0.0492889	0.0618752	0.0492889	0.0492889	0.0596769
ENSG00000007038.10;chr16:2140341-2140738	0.0492889	0.0492889	0.0586576	0.0492889	0.135922	0.131485
ENSG00000007038.10;chr16:2146539-2147195	0.0492889	0.0492889	0.0581004	0.0492889	0.173057	0.0571937
ENSG00000007038.10;chr16:2242770-2243633	0.0492889	0.0492889	0.0638977	0.0492889	0.0492889	0.0623933
ENSG00000007038.10;chr16:2511263-2511443	0.0492889	0.0492889	0.049944	0.0492889	0.0492889	0.0526278
ENSG00000007038.10;chr16:2530939-2533250	0.0492889	0.0492889	0.0530299	0.0492889	0.0492889	0.0496435
ENSG00000007038.10;chr16:2584756-2586848	0.0492889	0.0492889	0.0493824	0.0492889	0.0492889	0.0528313
ENSG00000007038.10;chr16:2586925-2587275	0.0492889	0.0492889	0.0532973	0.0492889	0.0492889	0.128564
ENSG00000007038.10;chr16:2659840-2661183	0.0492889	0.0492889	0.0974178	0.0492889	0.0492889	0.0642412
ENSG00000007038.10;chr16:2690995-2693783	0.0492889	0.0492889	0.050283	0.0492889	0.0492889	0.0745916
ENSG00000007038.10;chr16:2771724-2771957	0.220639	0.0492889	0.0859684	0.0492889	0.171907	0.0509564
ENSG00000007038.10;chr16:2918897-2920286	0.0492889	0.0492889	0.0724643	0.0492889	0.0492889	0.0525832
ENSG00000007038.10;chr16:2980533-2981336	0.0492889	0.0492889	0.095105	0.0492889	0.0492889	0.0505604
ENSG00000007038.10;chr16:3183217-3183563	0.0492889	0.0492889	0.0544167	0.0492889	0.0492889	0.0524295
ENSG00000007038.10;chr16:3188118-3189542	0.0492889	0.0492889	0.052994	0.0492889	0.0492889	0.0510827
ENSG00000007038.10;chr16:3282278-3284370	0.0492889	0.0492889	0.067961	0.0492889	0.0492889	0.0625801
ENSG00000007038.10;chr16:3295469-3296610	0.0492889	0.0492889	0.0968673	0.0492889	0.0492889	0.0536587
ENSG00000007038.10;chr16:3475537-3475778	0.0492889	0.0492889	0.0912936	0.0492889	0.0492889	0.0602381
ENSG00000007038.10;chr16:3689511-3691451	0.0492889	0.0492889	0.0694808	0.0492889	0.0492889	0.056019
ENSG00000007038.10;chr16:3748105-3748942	0.0492889	0.0492889	0.0498936	0.0492889	0.0492889	0.0622372
ENSG00000007038.10;chr16:3754681-3754976	0.0492889	0.0492889	0.0499052	0.0492889	0.0492889	0.0562548
ENSG00000007038.10;chr16:3817112-3817425	0.0492889	0.0492889	0.0491179	0.0492889	0.0492889	0.0497916
ENSG00000007062.11;chr4:15427432-15429191	0.0492889	0.0492889	0.0540565	0.0492889	0.0492889	0.0718071
ENSG00000007062.11;chr4:15436316-15436783	0.0492889	0.0492889	0.0546288	0.0492889	0.0492889	0.0499491
ENSG00000007062.11;chr4:15644786-15645160	0.0492889	0.0492889	0.0830784	0.0492889	0.0492889	0.115346
ENSG00000007062.11;chr4:15717195-15717744	0.0492889	0.0492889	0.0575714	0.0492889	0.0492889	0.0510529
ENSG00000007062.11;chr4:16032743-16033926	0.0492889	0.0492889	0.122962	0.0492889	0.0492889	0.0544161
ENSG00000007062.11;chr4:16225557-16226089	0.0492889	0.0492889	0.0769416	0.0492889	0.0492889	0.0623933
ENSG00000007062.11;chr4:16642663-16644141	0.0492889	0.0492889	0.0604144	0.0492889	0.0492889	0.0499707
ENSG00000007062.11;chr4:16673777-16674557	0.0492889	0.0492889	0.0560384	0.0492889	0.0492889	0.0534384
ENSG00000007062.11;chr4:16726895-16727530	0.0492889	0.0492889	0.0643122	0.0492889	0.0492889	0.053394
ENSG00000007062.11;chr4:16732902-16733705	0.0492889	0.0492889	0.0564316	0.0492889	0.0492889	0.0496508
ENSG00000007062.11;chr4:16798891-16800093	0.0492889	0.0492889	0.0574308	0.0492889	0.0492889	0.0533568
ENSG00000007129.17;chr19:40576216-40577870	0.0492889	0.0492889	0.0529587	0.0492889	0.0492889	0.086536
ENSG00000007129.17;chr19:40600509-40600714	0.0492889	0.0492889	0.0550485	0.0492889	0.0492889	0.0579825
ENSG00000007129.17;chr19:40682420-40683585	0.0492889	0.0492889	0.0533254	0.0492889	0.0492889	0.0890839
ENSG00000007129.17;chr19:40776803-40778076	0.0492889	0.0492889	0.0541953	0.0492889	0.0492889	0.0683817
ENSG00000007129.17;chr19:40793159-40793592	0.0492889	0.0492889	0.0632913	0.0492889	0.0492889	0.064069
ENSG00000007129.17;chr19:40832930-40834551	0.0492889	0.0492889	0.0725253	0.0492889	0.0492889	0.0573883
ENSG00000007129.17;chr19:41264299-41265492	0.0492889	0.0492889	0.0519561	0.0492889	0.0492889	0.0586892
ENSG00000007129.17;chr19:41552678-41553191	0.0492889	0.0492889	0.0622867	0.0492889	0.0492889	0.0530352
ENSG00000007129.17;chr19:41872871-41873928	0.0492889	0.0492889	0.0581605	0.0492889	0.0492889	0.0612164
ENSG00000007129.17;chr19:42046162-42046404	0.0492889	0.0492889	0.0491841	0.0492889	0.0492889	0.0509769
ENSG00000007129.17;chr19:42068826-42070736	0.0492889	0.0492889	0.049142	0.0492889	0.0492889	0.0497338
ENSG00000007129.17;chr19:42075020-42076049	0.0492889	0.0492889	0.0496646	0.0492889	0.0492889	0.0494658
ENSG00000007129.17;chr19:42088057-42088394	0.0492889	0.0492889	0.0496329	0.0492889	0.0492889	0.0535737
ENSG00000007129.17;chr19:42088604-42088958	0.0492889	0.0492889	0.0492252	0.0492889	0.0492889	0.0497028
ENSG00000007129.17;chr19:42131595-42133853	0.0492889	0.0492889	0.0496411	0.0492889	0.0492889	0.0499805
ENSG00000007129.17;chr19:42474232-42475583	0.0492889	0.0492889	0.0503233	0.0492889	0.0492889	0.0831206
ENSG00000007129.17;chr19:41499497-41501218	0.0492889	0.0492889	0.0646487	0.0492889	0.0492889	0.121078
ENSG00000007341.18;chr1:111736549-111737401	0.0492889	0.0492889	0.0553963	0.0492889	0.0492889	0.0817557
ENSG00000007341.18;chr1:111818880-111819386	0.0492889	0.0492889	0.056384	0.0492889	0.0492889	0.0640057
ENSG00000007341.18;chr1:111893998-111894396	0.0492889	0.0492889	0.0653259	0.0492889	0.0492889	0.0497338
ENSG00000007341.18;chr1:111926296-111926845	0.0492889	0.0492889	0.0579733	0.0492889	0.0492889	0.0527293
ENSG00000007341.18;chr1:111977065-111977460	0.0492889	0.0492889	0.0820637	0.0492889	0.0492889	0.0525848
ENSG00000007341.18;chr1:112007503-112007800	0.0492889	0.0492889	0.104368	0.0492889	0.0492889	0.0496608
ENSG00000007341.18;chr1:112317665-112318123	0.0492889	0.0492889	0.0715293	0.0492889	0.0492889	0.0509492
ENSG00000007341.18;chr1:112390636-112391543	0.0492889	0.0492889	0.0991109	0.0492889	0.0492889	0.0665689
ENSG00000007341.18;chr1:112446123-112446951	0.0492889	0.0492889	0.141478	0.0492889	0.0492889	0.0497114
ENSG00000007341.18;chr1:112537857-112539062	0.319378	0.219134	0.183527	0.16793	0.0492889	0.12628
ENSG00000007341.18;chr1:112636503-112638667	0.0492889	0.223625	0.176973	0.197849	0.222093	0.0544943
ENSG00000007341.18;chr1:112832436-112832896	0.0492889	0.0492889	0.0933565	0.0492889	0.0492889	0.057542
ENSG00000007341.18;chr1:112881305-112883287	0.0492889	0.0492889	0.110237	0.0492889	0.0492889	0.125818
ENSG00000007341.18;chr1:112903460-112903795	0.0492889	0.0492889	0.130031	0.0492889	0.0492889	0.0744646
ENSG00000007341.18;chr1:112904877-112907090	0.0492889	0.0492889	0.127407	0.0492889	0.139552	0.0930062
ENSG00000007341.18;chr1:112936738-112938512	0.0492889	0.0492889	0.0876768	0.0492889	0.0492889	0.049397
ENSG00000007341.18;chr1:112997673-112999588	0.0492889	0.0492889	0.0600933	0.0492889	0.0492889	0.0560021
ENSG00000007516.13;chr16:372591-372854	0.0492889	0.0492889	0.0820732	0.0492889	0.0492889	0.0509162
ENSG00000007516.13;chr16:445866-446119	0.0492889	0.0492889	0.0739204	0.0492889	0.0492889	0.0611169
ENSG00000007516.13;chr16:482489-484460	0.0492889	0.0492889	0.0587729	0.0492889	0.0492889	0.0538709
ENSG00000007516.13;chr16:568945-569882	0.0492889	0.0492889	0.104323	0.0492889	0.0492889	0.0602549
ENSG00000007516.13;chr16:627034-627228	0.0492889	0.0492889	0.0612606	0.0492889	0.0492889	0.0496637
ENSG00000007516.13;chr16:629551-630787	0.0492889	0.0492889	0.0622698	0.0492889	0.0492889	0.0570942
ENSG00000007516.13;chr16:630818-631407	0.0492889	0.0492889	0.0680834	0.0492889	0.0492889	0.0514351
ENSG00000007516.13;chr16:689638-690902	0.0492889	0.0492889	0.0615853	0.0492889	0.0492889	0.051082
ENSG00000007516.13;chr16:704789-705334	0.0492889	0.0492889	0.109192	0.0492889	0.0492889	0.0582439
ENSG00000007516.13;chr16:739540-739935	0.0492889	0.0492889	0.0747998	0.0492889	0.0492889	0.0509447
ENSG00000007516.13;chr16:886929-887815	0.0492889	0.0492889	0.0908221	0.0492889	0.0492889	0.0690764
ENSG00000007516.13;chr16:919748-922027	0.0492889	0.0492889	0.0935043	0.0492889	0.0492889	0.0668959
ENSG00000007516.13;chr16:937327-939095	0.0492889	0.0492889	0.0857862	0.0492889	0.0492889	0.0809346
ENSG00000007516.13;chr16:950340-951974	0.0492889	0.0492889	0.114695	0.0492889	0.0492889	0.0788943
ENSG00000007516.13;chr16:990619-992521	0.0492889	0.0492889	0.0831802	0.0492889	0.0492889	0.0742013
ENSG00000007516.13;chr16:1014288-1015742	0.0492889	0.0492889	0.102441	0.0492889	0.0492889	0.0585113
ENSG00000007516.13;chr16:1098941-1099199	0.0492889	0.0492889	0.0633526	0.0492889	0.0492889	0.0577921
ENSG00000007516.13;chr16:1124578-1125632	0.0492889	0.0492889	0.0808473	0.0492889	0.0492889	0.144606
ENSG00000007516.13;chr16:1322851-1324867	0.318182	0.0492889	0.153135	0.0492889	0.0492889	0.189119
ENSG00000007516.13;chr16:1331549-1332106	0.356688	0.21441	0.150417	0.0492889	0.0492889	0.0541158
ENSG00000007516.13;chr16:1351957-1352520	0.309598	0.222166	0.141048	0.0492889	0.0492889	0.0556825
ENSG00000007516.13;chr16:1544867-1546500	0.0492889	0.0492889	0.103332	0.0492889	0.0492889	0.0494228
ENSG00000007516.13;chr16:1706241-1707781	0.0492889	0.0492889	0.0828457	0.0492889	0.129932	0.0616231
ENSG00000007516.13;chr16:1713825-1714113	0.0492889	0.0492889	0.09055	0.0492889	0.118033	0.0659143
ENSG00000007516.13;chr16:1825719-1826146	0.0492889	0.0492889	0.114544	0.0492889	0.0492889	0.0527172
ENSG00000007516.13;chr16:1944203-1944376	0.0492889	0.0492889	0.108971	0.0492889	0.0492889	0.0512562
ENSG00000007516.13;chr16:1999543-1999831	0.0492889	0.0492889	0.0650594	0.0492889	0.0492889	0.0827657
ENSG00000007516.13;chr16:2003464-2005901	0.0492889	0.0492889	0.0995221	0.0492889	0.0492889	0.0630541
ENSG00000007516.13;chr16:2039137-2039514	0.0492889	0.0492889	0.067756	0.0492889	0.0492889	0.0499777
ENSG00000007516.13;chr16:2140341-2140738	0.0492889	0.0492889	0.0622401	0.0492889	0.0492889	0.100869
ENSG00000007516.13;chr16:2146539-2147195	0.0492889	0.0492889	0.0613898	0.0492889	0.139159	0.125593
ENSG00000007516.13;chr16:2242770-2243633	0.0492889	0.0492889	0.0608292	0.0492889	0.0492889	0.0591346
ENSG00000007541.16;chr16:93814-94365	0.0492889	0.0492889	0.0564765	0.0492889	0.0492889	0.0556445
ENSG00000007541.16;chr16:137852-138452	0.0492889	0.0492889	0.0813937	0.0492889	0.127828	0.0527292
ENSG00000007541.16;chr16:286601-288251	0.0492889	0.0492889	0.093274	0.0492889	0.0492889	0.0527255
ENSG00000007541.16;chr16:372591-372854	0.0492889	0.0492889	0.106212	0.0492889	0.0492889	0.0555069
ENSG00000007541.16;chr16:445866-446119	0.0492889	0.0492889	0.0782527	0.0492889	0.0492889	0.105815
ENSG00000007541.16;chr16:482489-484460	0.0492889	0.0492889	0.139645	0.0492889	0.0492889	0.0606805
ENSG00000007541.16;chr16:568945-569882	0.0492889	0.216201	0.293083	0.207177	0.0492889	0.0820274
ENSG00000007541.16;chr16:627034-627228	0.322314	0.185944	0.15186	0.0492889	0.0492889	0.0499521
ENSG00000007541.16;chr16:629551-630787	0.333333	0.179289	0.15379	0.0492889	0.0492889	0.0586864
ENSG00000007541.16;chr16:630818-631407	0.316547	0.179289	0.141494	0.0492889	0.183436	0.0615661
ENSG00000007541.16;chr16:689638-690902	0.0492889	0.207388	0.159216	0.0492889	0.0492889	0.0506721
ENSG00000007541.16;chr16:704789-705334	0.0492889	0.0492889	0.208991	0.172524	0.0492889	0.105821
ENSG00000007541.16;chr16:739540-739935	0.0492889	0.0492889	0.164981	0.0492889	0.0492889	0.0500988
ENSG00000007541.16;chr16:886929-887815	0.0492889	0.0492889	0.0811131	0.0492889	0.0492889	0.0733983
ENSG00000007541.16;chr16:919748-922027	0.0492889	0.0492889	0.0888041	0.0492889	0.0492889	0.0601633
ENSG00000007541.16;chr16:937327-939095	0.0492889	0.0492889	0.0747992	0.0492889	0.0492889	0.0534384
ENSG00000007541.16;chr16:950340-951974	0.0492889	0.0492889	0.10997	0.0492889	0.0492889	0.103525
ENSG00000007541.16;chr16:990619-992521	0.0492889	0.0492889	0.073321	0.0492889	0.0492889	0.0799922
ENSG00000007541.16;chr16:1014288-1015742	0.0492889	0.0492889	0.0997099	0.0492889	0.0492889	0.0525971
ENSG00000007541.16;chr16:1098941-1099199	0.0492889	0.0492889	0.063674	0.0492889	0.0492889	0.0525855
ENSG00000007541.16;chr16:1124578-1125632	0.0492889	0.0492889	0.0715041	0.0492889	0.0492889	0.0595807
ENSG00000007541.16;chr16:1322851-1324867	0.0492889	0.0492889	0.0728482	0.0492889	0.0492889	0.0534384
ENSG00000007541.16;chr16:1331549-1332106	0.0492889	0.0492889	0.0955889	0.0492889	0.0492889	0.0618631
ENSG00000007541.16;chr16:1351957-1352520	0.0492889	0.0492889	0.0707531	0.0492889	0.0492889	0.0494228
ENSG00000007541.16;chr16:1544867-1546500	0.0492889	0.0492889	0.0628805	0.0492889	0.0492889	0.0564677
ENSG00000007541.16;chr16:326890-328307	0.0492889	0.0492889	0.0647027	0.0492889	0.0492889	0.0560985
ENSG00000008018.8;chr6:170150960-170153467	0.0492889	0.0492889	0.0738001	0.0492889	0.0492889	0.0571788
ENSG00000008018.8;chr6:170175667-170177142	0.0492889	0.0492889	0.0858818	0.0492889	0.0492889	0.0757472
ENSG00000008018.8;chr6:170184682-170186652	0.0492889	0.0492889	0.135624	0.0492889	0.140289	0.0558727
ENSG00000008018.8;chr6:170242999-170245529	0.0492889	0.0492889	0.144604	0.0492889	0.0492889	0.100905
ENSG00000008018.8;chr6:170306680-170307623	0.0492889	0.0492889	0.0650513	0.0492889	0.0492889	0.0745849
ENSG00000008018.8;chr6:170346487-170347912	0.0492889	0.0492889	0.0973777	0.0492889	0.0492889	0.0729215
ENSG00000008018.8;chr6:170398626-170399210	0.0492889	0.202366	0.049418	0.0492889	0.0492889	0.0499419
ENSG00000008018.8;chr6:170540141-170540566	0.294748	0.219268	0.245307	0.199185	0.251163	0.113101
ENSG00000008128.22;chr1:1005156-1005393	0.0492889	0.0492889	0.0551904	0.0492889	0.0492889	0.0537148
ENSG00000008128.22;chr1:1050136-1051663	0.0492889	0.0492889	0.0637281	0.0492889	0.0492889	0.0506504
ENSG00000008128.22;chr1:1307079-1307610	0.0492889	0.0492889	0.0645064	0.0492889	0.0492889	0.126775
ENSG00000008128.22;chr1:1308063-1308461	0.0492889	0.0492889	0.099826	0.0492889	0.0492889	0.050029
ENSG00000008128.22;chr1:1349660-1350009	0.0492889	0.0492889	0.0581647	0.0492889	0.0492889	0.0831526
ENSG00000008128.22;chr1:1357401-1359408	0.0492889	0.0492889	0.0537868	0.0492889	0.0492889	0.0568444
ENSG00000008128.22;chr1:1419494-1420101	0.0492889	0.0492889	0.0652606	0.0492889	0.142295	0.0614191
ENSG00000008128.22;chr1:1658715-1659727	0.251374	0.0492889	0.136194	0.0492889	0.0492889	0.0544922
ENSG00000008128.22;chr1:1692301-1693412	0.322011	0.0492889	0.143354	0.0492889	0.0492889	0.0664033
ENSG00000008128.22;chr1:1728598-1729110	0.324719	0.0492889	0.102204	0.0492889	0.0492889	0.117491
ENSG00000008128.22;chr1:1745574-1746735	0.294207	0.0492889	0.139049	0.0492889	0.0492889	0.114491
ENSG00000008128.22;chr1:1869357-1869981	0.273967	0.0492889	0.0554087	0.0492889	0.0492889	0.0765246
ENSG00000008128.22;chr1:1872205-1872603	0.270279	0.0492889	0.0564572	0.0492889	0.0492889	0.0700678
ENSG00000008128.22;chr1:1895343-1895697	0.22416	0.0492889	0.0775307	0.0492889	0.235052	0.0506174
ENSG00000008128.22;chr1:2041978-2042352	0.0492889	0.0492889	0.0706946	0.0492889	0.0492889	0.0508859
ENSG00000008128.22;chr1:2111598-2112561	0.0492889	0.0492889	0.108938	0.0492889	0.126828	0.0698016
ENSG00000008128.22;chr1:2139741-2140028	0.0492889	0.0492889	0.0966672	0.0492889	0.0492889	0.0512455
ENSG00000008128.22;chr1:2199492-2200026	0.0492889	0.0492889	0.0869714	0.0492889	0.0492889	0.0525975
ENSG00000008128.22;chr1:2314723-2315181	0.0492889	0.0492889	0.0631017	0.0492889	0.0492889	0.0519652
ENSG00000008128.22;chr1:2442049-2442552	0.0492889	0.0492889	0.105304	0.0492889	0.0492889	0.0496386
ENSG00000008128.22;chr1:2444098-2447478	0.0492889	0.0492889	0.165472	0.0492889	0.0492889	0.0505667
ENSG00000008128.22;chr1:2447509-2447794	0.0492889	0.0492889	0.0936417	0.0492889	0.0492889	0.0631403
ENSG00000008128.22;chr1:2449842-2450372	0.0492889	0.0492889	0.0968715	0.0492889	0.0492889	0.0672542
ENSG00000008128.22;chr1:2451551-2453846	0.0492889	0.0492889	0.119211	0.0492889	0.0492889	0.0756788
ENSG00000008128.22;chr1:2504082-2505627	0.0492889	0.0492889	0.0750544	0.0492889	0.0492889	0.0601867
ENSG00000008128.22;chr1:2544073-2544341	0.0492889	0.0492889	0.0527533	0.0492889	0.0492889	0.0716111
ENSG00000008128.22;chr1:818681-819250	0.0492889	0.0492889	0.0540334	0.0492889	0.0492889	0.0536415
ENSG00000008130.15;chr1:1005156-1005393	0.0492889	0.0492889	0.0571317	0.0492889	0.0492889	0.054933
ENSG00000008130.15;chr1:1050136-1051663	0.0492889	0.0492889	0.0650251	0.0492889	0.0492889	0.0533424
ENSG00000008130.15;chr1:1307079-1307610	0.0492889	0.0492889	0.0643057	0.0492889	0.0492889	0.0587555
ENSG00000008130.15;chr1:1308063-1308461	0.0492889	0.0492889	0.0925115	0.0492889	0.0492889	0.0620242
ENSG00000008130.15;chr1:1349660-1350009	0.0492889	0.0492889	0.0768356	0.0492889	0.0492889	0.0509564
ENSG00000008130.15;chr1:1357401-1359408	0.0492889	0.0492889	0.0754629	0.0492889	0.0492889	0.05277
ENSG00000008130.15;chr1:1419494-1420101	0.0492889	0.0492889	0.0863544	0.0492889	0.0492889	0.0560075
ENSG00000008130.15;chr1:1658715-1659727	0.0492889	0.0492889	0.118489	0.0492889	0.0492889	0.0958441
ENSG00000008130.15;chr1:1692301-1693412	0.0492889	0.0492889	0.395349	0.25841	0.127861	0.258317
ENSG00000008130.15;chr1:1728598-1729110	0.272382	0.0492889	0.183922	0.170844	0.0492889	0.0526032
ENSG00000008130.15;chr1:1745574-1746735	0.32358	0.0492889	0.130523	0.0492889	0.0492889	0.259036
ENSG00000008130.15;chr1:1869357-1869981	0.0492889	0.20473	0.111601	0.0492889	0.0492889	0.0498948
ENSG00000008130.15;chr1:1872205-1872603	0.0492889	0.0492889	0.109463	0.0492889	0.0492889	0.0532932
ENSG00000008130.15;chr1:1895343-1895697	0.0492889	0.0492889	0.120675	0.0492889	0.184227	0.135413
ENSG00000008130.15;chr1:2041978-2042352	0.0492889	0.0492889	0.0916157	0.0492889	0.0492889	0.0629206
ENSG00000008130.15;chr1:2111598-2112561	0.0492889	0.0492889	0.093543	0.0492889	0.0492889	0.0602858
ENSG00000008130.15;chr1:2139741-2140028	0.0492889	0.0492889	0.0763263	0.0492889	0.0492889	0.0572311
ENSG00000008130.15;chr1:2199492-2200026	0.0492889	0.0492889	0.0742082	0.0492889	0.0492889	0.0506454
ENSG00000008130.15;chr1:2314723-2315181	0.0492889	0.0492889	0.0686144	0.0492889	0.0492889	0.0646005
ENSG00000008130.15;chr1:2442049-2442552	0.0492889	0.0492889	0.100571	0.0492889	0.0492889	0.0772976
ENSG00000008130.15;chr1:2444098-2447478	0.0492889	0.0492889	0.14869	0.0492889	0.0492889	0.0500519
ENSG00000008130.15;chr1:2447509-2447794	0.0492889	0.0492889	0.0776017	0.0492889	0.0492889	0.0728267
ENSG00000008130.15;chr1:2449842-2450372	0.0492889	0.0492889	0.0846911	0.0492889	0.0492889	0.0523287
ENSG00000008130.15;chr1:2451551-2453846	0.0492889	0.0492889	0.11401	0.0492889	0.0492889	0.0518887
ENSG00000008130.15;chr1:2504082-2505627	0.0492889	0.0492889	0.0680386	0.0492889	0.0492889	0.057332
ENSG00000008130.15;chr1:2544073-2544341	0.0492889	0.0492889	0.0541964	0.0492889	0.0492889	0.0499039
ENSG00000008130.15;chr1:818681-819250	0.0492889	0.0492889	0.0527423	0.0492889	0.0492889	0.0840461
ENSG00000008283.15;chr17:62704223-62707016	0.0492889	0.0492889	0.0799269	0.0492889	0.0492889	0.0527293
ENSG00000008283.15;chr17:62723885-62725686	0.0492889	0.0492889	0.05208	0.0492889	0.0492889	0.0744321
ENSG00000008283.15;chr17:62913103-62914098	0.0492889	0.221527	0.143254	0.0492889	0.0492889	0.0537148
ENSG00000008283.15;chr17:63116214-63118116	0.0492889	0.0492889	0.166473	0.232462	0.0492889	0.0683477
ENSG00000008283.15;chr17:63358286-63358801	0.281418	0.148148	0.160918	0.0492889	0.0492889	0.0597548
ENSG00000008283.15;chr17:63368344-63368704	0.323394	0.142857	0.149626	0.0492889	0.0492889	0.0577935
ENSG00000008283.15;chr17:63435414-63436055	0.326772	0.225268	0.141322	0.0492889	0.0492889	0.0505587
ENSG00000008283.15;chr17:63437043-63437719	0.333333	0.139535	0.336667	0.355556	0.230657	0.169094
ENSG00000008283.15;chr17:63437765-63438449	0.264151	0.139535	0.390769	0.345029	0.22454	0.202151
ENSG00000008283.15;chr17:63476170-63476996	0.231934	0.0492889	0.143064	0.0492889	0.0492889	0.052929
ENSG00000008283.15;chr17:63675195-63676508	0.0492889	0.0492889	0.0495735	0.0492889	0.0492889	0.0866672
ENSG00000008283.15;chr17:63681681-63682324	0.0492889	0.0492889	0.0609688	0.0492889	0.0492889	0.050645
ENSG00000008283.15;chr17:63826486-63828356	0.0492889	0.0492889	0.0723528	0.0492889	0.0492889	0.0552877
ENSG00000008283.15;chr17:63840915-63842453	0.0492889	0.0492889	0.0987469	0.0492889	0.0492889	0.0527255
ENSG00000008283.15;chr17:64154759-64157435	0.0492889	0.0492889	0.0558607	0.0492889	0.0492889	0.0524466
ENSG00000008283.15;chr17:64173877-64176025	0.0492889	0.0492889	0.0624359	0.0492889	0.0492889	0.055633
ENSG00000008283.15;chr17:64200947-64204170	0.0492889	0.0492889	0.053006	0.0492889	0.0492889	0.0762321
ENSG00000008283.15;chr17:64233618-64234120	0.0492889	0.0492889	0.0530027	0.0492889	0.0492889	0.0555743
ENSG00000008283.15;chr17:64256168-64257608	0.0492889	0.0492889	0.120647	0.0492889	0.0492889	0.0589626
ENSG00000008283.15;chr17:64192105-64193229	0.0492889	0.0492889	0.147374	0.0492889	0.0492889	0.0499787
ENSG00000008394.12;chr12:15350982-15351349	0.0492889	0.0492889	0.0608611	0.0492889	0.0492889	0.0620077
ENSG00000008394.12;chr12:15544746-15545257	0.0492889	0.0492889	0.0691084	0.0492889	0.0492889	0.0524586
ENSG00000008394.12;chr12:15570499-15572189	0.0492889	0.0492889	0.108427	0.0492889	0.0492889	0.0521211
ENSG00000008394.12;chr12:15599231-15599936	0.0492889	0.0492889	0.0507566	0.0492889	0.0492889	0.0664955
ENSG00000008394.12;chr12:15762866-15763954	0.0492889	0.0492889	0.0492232	0.0492889	0.0492889	0.0645668
ENSG00000008394.12;chr12:15976086-15976400	0.0492889	0.0492889	0.0657372	0.0492889	0.0492889	0.0499578
ENSG00000008394.12;chr12:16166570-16168565	0.325411	0.20096	0.119848	0.0492889	0.0492889	0.0575433
ENSG00000008517.16;chr16:2140341-2140738	0.0492889	0.0492889	0.0537784	0.0492889	0.0492889	0.0768457
ENSG00000008517.16;chr16:2146539-2147195	0.0492889	0.0492889	0.0564735	0.0492889	0.188213	0.100037
ENSG00000008517.16;chr16:2242770-2243633	0.0492889	0.0492889	0.060239	0.0492889	0.0492889	0.0514399
ENSG00000008517.16;chr16:2511263-2511443	0.0492889	0.0492889	0.0507293	0.0492889	0.0492889	0.1274
ENSG00000008517.16;chr16:2530939-2533250	0.0492889	0.0492889	0.0754244	0.0492889	0.0492889	0.052998
ENSG00000008517.16;chr16:2584756-2586848	0.0492889	0.0492889	0.0494979	0.0492889	0.0492889	0.067965
ENSG00000008517.16;chr16:2586925-2587275	0.0492889	0.0492889	0.0518647	0.0492889	0.0492889	0.0641575
ENSG00000008517.16;chr16:2659840-2661183	0.0492889	0.0492889	0.11095	0.0492889	0.0492889	0.0504984
ENSG00000008517.16;chr16:2690995-2693783	0.0492889	0.0492889	0.0508317	0.0492889	0.0492889	0.0672085
ENSG00000008517.16;chr16:2771724-2771957	0.0492889	0.0492889	0.0747976	0.0492889	0.134466	0.0493965
ENSG00000008517.16;chr16:2918897-2920286	0.0492889	0.0492889	0.0777696	0.0492889	0.0492889	0.0648764
ENSG00000008517.16;chr16:2980533-2981336	0.0492889	0.0492889	0.236178	0.221374	0.166354	0.172857
ENSG00000008517.16;chr16:3183217-3183563	0.0492889	0.0492889	0.0613179	0.0492889	0.0492889	0.0526864
ENSG00000008517.16;chr16:3188118-3189542	0.0492889	0.0492889	0.0592401	0.0492889	0.0492889	0.0562548
ENSG00000008517.16;chr16:3282278-3284370	0.0492889	0.0492889	0.0789295	0.0492889	0.0492889	0.0556338
ENSG00000008517.16;chr16:3295469-3296610	0.0492889	0.0492889	0.100162	0.0492889	0.0492889	0.138404
ENSG00000008517.16;chr16:3475537-3475778	0.0492889	0.0492889	0.088754	0.0492889	0.0492889	0.0561243
ENSG00000008517.16;chr16:3689511-3691451	0.0492889	0.0492889	0.0731801	0.0492889	0.0492889	0.0597904
ENSG00000008517.16;chr16:3748105-3748942	0.0492889	0.0492889	0.0507878	0.0492889	0.0492889	0.0638012
ENSG00000008517.16;chr16:3754681-3754976	0.0492889	0.0492889	0.0513153	0.0492889	0.0492889	0.049944
ENSG00000008517.16;chr16:3817112-3817425	0.0492889	0.0492889	0.0532024	0.0492889	0.0492889	0.052516
ENSG00000008517.16;chr16:3856299-3856600	0.0492889	0.0492889	0.0518258	0.0492889	0.0492889	0.0732843
ENSG00000008517.16;chr16:3951351-3951576	0.0492889	0.0492889	0.0788931	0.0492889	0.0492889	0.0511251
ENSG00000008838.19;chr17:39082918-39083760	0.0492889	0.0492889	0.0577086	0.0492889	0.0492889	0.0515937
ENSG00000008838.19;chr17:39097143-39097596	0.0492889	0.0492889	0.0548148	0.0492889	0.0492889	0.0538178
ENSG00000008838.19;chr17:39164337-39166949	0.0492889	0.0492889	0.0584787	0.0492889	0.0492889	0.0658522
ENSG00000008838.19;chr17:39257680-39258264	0.0492889	0.0492889	0.0531925	0.0492889	0.0492889	0.0904286
ENSG00000008838.19;chr17:39377517-39377933	0.0492889	0.0492889	0.054441	0.0492889	0.0492889	0.0537148
ENSG00000008838.19;chr17:39450441-39452017	0.0492889	0.0492889	0.0508072	0.0492889	0.0492889	0.0541973
ENSG00000008838.19;chr17:39599164-39599719	0.0492889	0.0492889	0.145049	0.0492889	0.0492889	0.0508737
ENSG00000008838.19;chr17:39611103-39612942	0.0492889	0.0492889	0.0765555	0.0492889	0.0492889	0.0495808
ENSG00000008838.19;chr17:39952306-39952903	0.214624	0.225189	0.147155	0.0492889	0.0492889	0.0569055
ENSG00000008838.19;chr17:40194493-40195063	0.0492889	0.0492889	0.0611225	0.0492889	0.0492889	0.0956171
ENSG00000008838.19;chr17:40310451-40310647	0.0492889	0.0492889	0.0549812	0.0492889	0.0492889	0.0615654
ENSG00000008838.19;chr17:40310797-40311883	0.0492889	0.0492889	0.051017	0.0492889	0.0492889	0.0525317
ENSG00000008838.19;chr17:40318204-40319033	0.0492889	0.0492889	0.0501284	0.0492889	0.0492889	0.0501473
ENSG00000008838.19;chr17:40818031-40818967	0.0492889	0.0492889	0.0648136	0.0492889	0.0492889	0.0574244
ENSG00000008838.19;chr17:40921799-40923117	0.0492889	0.0492889	0.0697904	0.0492889	0.0492889	0.0664978
ENSG00000008988.9;chr8:55591195-55591663	0.0492889	0.0492889	0.0570296	0.0492889	0.0492889	0.0503333
ENSG00000008988.9;chr8:56972932-56973721	0.0492889	0.0492889	0.0650289	0.0492889	0.0492889	0.0961015
ENSG00000008988.9;chr8:56990391-56993349	0.0492889	0.0492889	0.129535	0.0492889	0.0492889	0.061559
ENSG00000008988.9;chr8:57030243-57030718	0.0492889	0.0492889	0.065456	0.0492889	0.0492889	0.0609041
ENSG00000008988.9;chr8:55491895-55493752	0.0492889	0.0492889	0.114455	0.0492889	0.122827	0.0756078
ENSG00000009335.17;chr7:156607435-156607861	0.0492889	0.0492889	0.0654066	0.0492889	0.0492889	0.0665072
ENSG00000009335.17;chr7:157309744-157311355	0.0492889	0.0492889	0.148828	0.0492889	0.0492889	0.0498453
ENSG00000009335.17;chr7:157525779-157526897	0.0492889	0.0492889	0.0595421	0.0492889	0.0492889	0.0511183
ENSG00000009335.17;chr7:157587571-157588662	0.0492889	0.0492889	0.071549	0.0492889	0.0492889	0.0642815
ENSG00000009335.17;chr7:157637366-157637707	0.0492889	0.0492889	0.0533021	0.0492889	0.0492889	0.0554975
ENSG00000009335.17;chr7:157769694-157770165	0.0492889	0.0492889	0.0636165	0.0492889	0.0492889	0.0499724
ENSG00000009335.17;chr7:157851521-157851738	0.0492889	0.0492889	0.0686732	0.0492889	0.0492889	0.112207
ENSG00000009830.11;chr14:76768417-76768673	0.0492889	0.0492889	0.0787231	0.0492889	0.0492889	0.0635195
ENSG00000009830.11;chr14:77029008-77029286	0.0492889	0.0492889	0.0529888	0.0492889	0.0492889	0.0579968
ENSG00000009830.11;chr14:77085080-77085646	0.0492889	0.0492889	0.0520656	0.0492889	0.0492889	0.0757932
ENSG00000009830.11;chr14:77103708-77104079	0.0492889	0.0492889	0.10081	0.0492889	0.0492889	0.0579037
ENSG00000009830.11;chr14:77104120-77106309	0.0492889	0.0492889	0.0614564	0.0492889	0.0492889	0.0512572
ENSG00000009830.11;chr14:77109633-77110408	0.0492889	0.0492889	0.0556524	0.0492889	0.0492889	0.0677253
ENSG00000009830.11;chr14:77207626-77208175	0.0492889	0.0492889	0.146008	0.0492889	0.116524	0.061944
ENSG00000009830.11;chr14:77260224-77261015	0.243601	0.215611	0.146339	0.0492889	0.0492889	0.0558967
ENSG00000009830.11;chr14:77287914-77288741	0.318269	0.221966	0.185006	0.184783	0.0492889	0.0518282
ENSG00000009830.11;chr14:77607967-77608312	0.0492889	0.0492889	0.0863991	0.0492889	0.0492889	0.0569042
ENSG00000009830.11;chr14:77681194-77683029	0.0492889	0.0492889	0.0846651	0.0492889	0.0492889	0.0539511
ENSG00000009830.11;chr14:77746404-77746749	0.0492889	0.0492889	0.0637922	0.0492889	0.0492889	0.0525023
ENSG00000009830.11;chr14:77768613-77769314	0.0492889	0.0492889	0.0642187	0.0492889	0.0492889	0.0564783
ENSG00000009830.11;chr14:77985626-77985832	0.0492889	0.0492889	0.0794567	0.0492889	0.0492889	0.0529417
ENSG00000009830.11;chr14:78277959-78278656	0.0492889	0.0492889	0.0512997	0.0492889	0.0492889	0.0742255
ENSG00000009844.15;chr6:142499861-142501338	0.0492889	0.0492889	0.064239	0.0492889	0.0492889	0.0655832
ENSG00000009844.15;chr6:142781344-142782116	0.0492889	0.0492889	0.0623429	0.0492889	0.0492889	0.0524809
ENSG00000009844.15;chr6:142871566-142873046	0.0492889	0.0492889	0.0574801	0.0492889	0.0492889	0.065044
ENSG00000009844.15;chr6:142946566-142947489	0.0492889	0.0492889	0.0608681	0.0492889	0.0492889	0.0562192
ENSG00000010030.13;chr6:36122882-36123922	0.0492889	0.0492889	0.0571071	0.0492889	0.0492889	0.0522354
ENSG00000010030.13;chr6:36129708-36130296	0.0492889	0.0492889	0.0851978	0.0492889	0.0492889	0.0614211
ENSG00000010030.13;chr6:36268698-36269460	0.0492889	0.0492889	0.0518785	0.0492889	0.0492889	0.107512
ENSG00000010030.13;chr6:36326070-36327759	0.0492889	0.0492889	0.135685	0.0492889	0.0492889	0.0568628
ENSG00000010030.13;chr6:36616626-36617324	0.0492889	0.0492889	0.120222	0.0492889	0.0492889	0.053394
ENSG00000010030.13;chr6:36622490-36624354	0.0492889	0.0492889	0.10609	0.0492889	0.0492889	0.0536081
ENSG00000010030.13;chr6:36629164-36629672	0.0492889	0.0492889	0.135802	0.0492889	0.0492889	0.102003
ENSG00000010030.13;chr6:36793150-36795329	0.0492889	0.0492889	0.0587558	0.0492889	0.0492889	0.0510815
ENSG00000010030.13;chr6:36924060-36925868	0.0492889	0.0492889	0.0684283	0.0492889	0.0492889	0.0562548
ENSG00000010030.13;chr6:36954619-36955667	0.0492889	0.0492889	0.119344	0.0492889	0.0492889	0.128954
ENSG00000010030.13;chr6:36969458-36969713	0.0492889	0.0492889	0.0622688	0.0492889	0.0492889	0.0497731
ENSG00000010030.13;chr6:36986184-36987558	0.0492889	0.0492889	0.0568069	0.0492889	0.0492889	0.0830562
ENSG00000010030.13;chr6:37029113-37029489	0.0492889	0.0492889	0.0729948	0.0492889	0.0492889	0.0557737
ENSG00000010030.13;chr6:37140802-37141788	0.0492889	0.0492889	0.0608301	0.0492889	0.0492889	0.0696062
ENSG00000010030.13;chr6:37239927-37240359	0.0492889	0.0492889	0.0563279	0.0492889	0.0492889	0.0556603
ENSG00000010030.13;chr6:37259416-37259933	0.0492889	0.0492889	0.0575436	0.0492889	0.0492889	0.102423
ENSG00000010165.19;chr1:170839980-170841270	0.0492889	0.0492889	0.0706567	0.0492889	0.0492889	0.073444
ENSG00000010165.19;chr1:170882404-170883224	0.0492889	0.0492889	0.0697657	0.0492889	0.0492889	0.102152
ENSG00000010165.19;chr1:171496882-171497473	0.0492889	0.0492889	0.0694468	0.0492889	0.0492889	0.0579519
ENSG00000010165.19;chr1:172052538-172053381	0.0492889	0.0492889	0.0911716	0.0492889	0.0492889	0.0593214
ENSG00000010219.13;chr12:3611155-3612906	0.0492889	0.0492889	0.0832128	0.0492889	0.0492889	0.0920764
ENSG00000010219.13;chr12:3657270-3658533	0.0492889	0.0492889	0.0733394	0.0492889	0.0492889	0.0510815
ENSG00000010219.13;chr12:4320238-4321020	0.0492889	0.0492889	0.0654458	0.0492889	0.0492889	0.054785
ENSG00000010219.13;chr12:4819553-4820144	0.0492889	0.0492889	0.0979883	0.0492889	0.0492889	0.0631682
ENSG00000010219.13;chr12:4859323-4860719	0.0492889	0.0492889	0.0830541	0.0492889	0.0492889	0.0803715
ENSG00000010219.13;chr12:4955878-4956554	0.0492889	0.0492889	0.0830927	0.0492889	0.0492889	0.0526192
ENSG00000010219.13;chr12:5047912-5048279	0.0492889	0.0492889	0.0967914	0.0492889	0.0492889	0.140487
ENSG00000010270.13;chr7:37198414-37198605	0.0492889	0.0492889	0.0515136	0.0492889	0.0492889	0.0597069
ENSG00000010270.13;chr7:37235115-37236704	0.0492889	0.0492889	0.0516788	0.0492889	0.0492889	0.0902299
ENSG00000010270.13;chr7:37243245-37243584	0.0492889	0.0492889	0.0645487	0.0492889	0.0492889	0.0497338
ENSG00000010270.13;chr7:37264804-37266847	0.0492889	0.0492889	0.062239	0.0492889	0.0492889	0.0568933
ENSG00000010270.13;chr7:37275600-37276100	0.0492889	0.0492889	0.0766333	0.0492889	0.0492889	0.0795645
ENSG00000010270.13;chr7:37344836-37345487	0.0492889	0.0492889	0.0990696	0.0492889	0.0492889	0.0946713
ENSG00000010270.13;chr7:37379975-37380325	0.0492889	0.0492889	0.103176	0.0492889	0.0492889	0.0526192
ENSG00000010270.13;chr7:37388997-37389310	0.0492889	0.0492889	0.0578404	0.0492889	0.0492889	0.0597297
ENSG00000010270.13;chr7:37391520-37392096	0.0492889	0.0492889	0.0868466	0.0492889	0.0492889	0.0510827
ENSG00000010270.13;chr7:37407580-37408210	0.0492889	0.0492889	0.0882424	0.0492889	0.116217	0.0525173
ENSG00000010270.13;chr7:37408222-37408508	0.0492889	0.0492889	0.0860572	0.0492889	0.0492889	0.0844859
ENSG00000010270.13;chr7:37449579-37449752	0.0492889	0.0492889	0.0596267	0.0492889	0.0492889	0.052732
ENSG00000010270.13;chr7:37476663-37477286	0.0492889	0.0492889	0.132248	0.0492889	0.0492889	0.072561
ENSG00000010270.13;chr7:37491936-37493823	0.0492889	0.0492889	0.0642368	0.0492889	0.0492889	0.0811928
ENSG00000010270.13;chr7:37942745-37944794	0.0492889	0.0492889	0.121385	0.0492889	0.0492889	0.0581077
ENSG00000010270.13;chr7:38260762-38264191	0.0492889	0.0492889	0.141003	0.0492889	0.0492889	0.0510118
ENSG00000010270.13;chr7:38465370-38466197	0.0492889	0.0492889	0.0677253	0.0492889	0.0492889	0.135321
ENSG00000010270.13;chr7:38830411-38832001	0.0492889	0.0492889	0.07224	0.0492889	0.0492889	0.0585663
ENSG00000010270.13;chr7:39034146-39034538	0.0492889	0.0492889	0.0650325	0.0492889	0.0492889	0.0555756
ENSG00000010270.13;chr7:39084177-39084511	0.0492889	0.0492889	0.0766416	0.0492889	0.0492889	0.0575531
ENSG00000010282.14;chr3:42020619-42021073	0.0492889	0.0492889	0.0603064	0.0492889	0.0492889	0.0590104
ENSG00000010282.14;chr3:42035740-42036089	0.0492889	0.0492889	0.0556947	0.0492889	0.0492889	0.0553282
ENSG00000010282.14;chr3:42171386-42172284	0.0492889	0.0492889	0.0735162	0.0492889	0.0492889	0.0506532
ENSG00000010282.14;chr3:42174848-42176731	0.0492889	0.0492889	0.0609376	0.0492889	0.0492889	0.0525817
ENSG00000010282.14;chr3:42177096-42178467	0.0492889	0.0492889	0.0872778	0.0492889	0.0492889	0.0640204
ENSG00000010282.14;chr3:42275511-42276432	0.0492889	0.0492889	0.0753192	0.0492889	0.0492889	0.0609041
ENSG00000010282.14;chr3:42472980-42474248	0.0492889	0.0492889	0.0746154	0.0492889	0.0492889	0.0517155
ENSG00000010282.14;chr3:42562162-42563217	0.0492889	0.0492889	0.089061	0.0492889	0.0492889	0.0526864
ENSG00000010282.14;chr3:42666029-42666234	0.0492889	0.0492889	0.161776	0.0492889	0.0492889	0.0863756
ENSG00000010282.14;chr3:42690724-42692451	0.0492889	0.0492889	0.176986	0.199404	0.0492889	0.0732603
ENSG00000010282.14;chr3:42700361-42703495	0.0492889	0.0492889	0.413043	0.346154	0.0492889	0.153214
ENSG00000010282.14;chr3:42721222-42721872	0.0492889	0.206989	0.399293	0.351931	0.123229	0.107509
ENSG00000010282.14;chr3:42722026-42722634	0.0492889	0.206989	0.407273	0.355311	0.143734	0.206941
ENSG00000010282.14;chr3:42724888-42726637	0.0492889	0.206989	0.397351	0.355102	0.130601	0.275
ENSG00000010282.14;chr3:43150137-43150887	0.0492889	0.0492889	0.0584645	0.0492889	0.0492889	0.0796415
ENSG00000010282.14;chr3:43325920-43326148	0.0492889	0.0492889	0.0676417	0.0492889	0.11203	0.0499902
ENSG00000010282.14;chr3:43418927-43419840	0.0492889	0.0492889	0.0751306	0.0492889	0.0492889	0.0514001
ENSG00000010282.14;chr3:42500072-42500317	0.0492889	0.0492889	0.093245	0.0492889	0.0492889	0.0509385
ENSG00000010292.12;chr12:6075294-6075935	0.0492889	0.0492889	0.153687	0.0492889	0.0492889	0.145391
ENSG00000010292.12;chr12:6223593-6224733	0.0492889	0.0492889	0.0822585	0.0492889	0.0492889	0.055606
ENSG00000010292.12;chr12:6232044-6232487	0.0492889	0.0492889	0.0844322	0.0492889	0.0492889	0.111913
ENSG00000010292.12;chr12:6284589-6285402	0.0492889	0.0492889	0.0553568	0.0492889	0.0492889	0.0621782
ENSG00000010292.12;chr12:6548565-6549104	0.0492889	0.0492889	0.139435	0.0492889	0.0492889	0.10565
ENSG00000010292.12;chr12:6612335-6613736	0.0492889	0.0492889	0.120685	0.0492889	0.0492889	0.0527935
ENSG00000010292.12;chr12:6637622-6637862	0.0492889	0.0492889	0.0905832	0.0492889	0.0492889	0.0748155
ENSG00000010292.12;chr12:6745571-6746678	0.0492889	0.0492889	0.0585931	0.0492889	0.0492889	0.0555327
ENSG00000010292.12;chr12:6828039-6828601	0.0492889	0.0492889	0.0558148	0.0492889	0.0492889	0.0525958
ENSG00000010292.12;chr12:6851320-6852496	0.0492889	0.0492889	0.0566493	0.0492889	0.0492889	0.0512723
ENSG00000010292.12;chr12:6954397-6954626	0.0492889	0.0492889	0.0547975	0.0492889	0.0492889	0.0503203
ENSG00000010292.12;chr12:6469840-6471784	0.0492889	0.206478	0.200345	0.195455	0.0492889	0.0751601
ENSG00000010292.12;chr12:6962970-6963229	0.0492889	0.0492889	0.0510618	0.0492889	0.0492889	0.0562165
ENSG00000010361.13;chr19:49017903-49018086	0.0492889	0.0492889	0.0581663	0.0492889	0.0492889	0.0613659
ENSG00000010361.13;chr19:49546830-49547787	0.0492889	0.0492889	0.0614785	0.0492889	0.0492889	0.0511185
ENSG00000010361.13;chr19:49551935-49553006	0.0492889	0.0492889	0.0561606	0.0492889	0.0492889	0.0536696
ENSG00000010361.13;chr19:49571351-49571653	0.0492889	0.0492889	0.053778	0.0492889	0.0492889	0.064242
ENSG00000010361.13;chr19:49584904-49585188	0.0492889	0.0492889	0.0540108	0.0492889	0.0492889	0.0544943
ENSG00000010361.13;chr19:49593097-49593420	0.0492889	0.0492889	0.057277	0.0492889	0.0492889	0.0573927
ENSG00000010361.13;chr19:49868815-49869493	0.0492889	0.0492889	0.0549413	0.0492889	0.0492889	0.0511356
ENSG00000010361.13;chr19:50135643-50137156	0.0492889	0.0492889	0.0649205	0.0492889	0.0492889	0.0586892
ENSG00000010361.13;chr19:50146972-50148598	0.0492889	0.0492889	0.0521887	0.0492889	0.0492889	0.055927
ENSG00000010361.13;chr19:50202204-50203311	0.0492889	0.0492889	0.0656253	0.0492889	0.0492889	0.0506571
ENSG00000010361.13;chr19:50203415-50204556	0.0492889	0.0492889	0.0524859	0.0492889	0.0492889	0.0553398
ENSG00000010361.13;chr19:50205159-50206073	0.0492889	0.0492889	0.0574732	0.0492889	0.0492889	0.0717323
ENSG00000010361.13;chr19:50368252-50369591	0.0492889	0.0492889	0.0554065	0.0492889	0.0492889	0.0497731
ENSG00000010361.13;chr19:50536424-50536651	0.0492889	0.0492889	0.056018	0.0492889	0.0492889	0.0504296
ENSG00000010361.13;chr19:50546850-50549137	0.0492889	0.0492889	0.0545581	0.0492889	0.0492889	0.0518177
ENSG00000010361.13;chr19:50607263-50608985	0.0492889	0.0492889	0.0666395	0.0492889	0.0492889	0.061137
ENSG00000010361.13;chr19:50804078-50805698	0.0492889	0.0492889	0.0581332	0.0492889	0.0492889	0.0702721
ENSG00000010361.13;chr19:50724002-50724893	0.0492889	0.0492889	0.0711409	0.0492889	0.0492889	0.0597993
ENSG00000010438.16;chr9:33065517-33066049	0.0492889	0.0492889	0.0590791	0.0492889	0.0492889	0.052483
ENSG00000010438.16;chr9:33189473-33189940	0.0492889	0.0492889	0.0677877	0.0492889	0.0492889	0.112063
ENSG00000010438.16;chr9:33288663-33291207	0.0492889	0.0492889	0.117593	0.0492889	0.0492889	0.0654854
ENSG00000010438.16;chr9:33315343-33315948	0.0492889	0.0492889	0.0548986	0.0492889	0.0492889	0.0571924
ENSG00000010438.16;chr9:33472926-33473994	0.0492889	0.0492889	0.08559	0.0492889	0.0492889	0.0513481
ENSG00000010438.16;chr9:33523140-33525444	0.0492889	0.0492889	0.119813	0.0492889	0.0492889	0.0493891
ENSG00000010438.16;chr9:33838537-33839490	0.0492889	0.0492889	0.19601	0.184815	0.0492889	0.15411
ENSG00000010438.16;chr9:33842551-33842929	0.0492889	0.0492889	0.22033	0.199229	0.217989	0.0965184
ENSG00000010438.16;chr9:34083892-34086461	0.0492889	0.0492889	0.145966	0.0492889	0.0492889	0.0545037
ENSG00000010438.16;chr9:34375772-34377836	0.0492889	0.0492889	0.102859	0.0492889	0.0492889	0.0538882
ENSG00000010438.16;chr9:34420142-34420716	0.0492889	0.0492889	0.119243	0.0492889	0.0492889	0.0526161
ENSG00000010438.16;chr9:34426576-34426827	0.0492889	0.0492889	0.124158	0.0492889	0.117879	0.0531381
ENSG00000010539.11;chr16:2242770-2243633	0.0492889	0.0492889	0.0494634	0.0492889	0.0492889	0.060151
ENSG00000010539.11;chr16:2511263-2511443	0.0492889	0.0492889	0.050286	0.0492889	0.0492889	0.0668959
ENSG00000010539.11;chr16:2530939-2533250	0.0492889	0.0492889	0.0695687	0.0492889	0.0492889	0.0507664
ENSG00000010539.11;chr16:2584756-2586848	0.0492889	0.0492889	0.0493853	0.0492889	0.0492889	0.0822336
ENSG00000010539.11;chr16:2586925-2587275	0.0492889	0.0492889	0.0509015	0.0492889	0.0492889	0.0539077
ENSG00000010539.11;chr16:2659840-2661183	0.0492889	0.0492889	0.103615	0.0492889	0.0492889	0.0544161
ENSG00000010539.11;chr16:2690995-2693783	0.0492889	0.0492889	0.0504629	0.0492889	0.0492889	0.0512551
ENSG00000010539.11;chr16:2771724-2771957	0.0492889	0.0492889	0.0692416	0.0492889	0.136682	0.0660652
ENSG00000010539.11;chr16:2918897-2920286	0.0492889	0.0492889	0.0663819	0.0492889	0.0492889	0.049992
ENSG00000010539.11;chr16:2980533-2981336	0.0492889	0.0492889	0.0950762	0.0492889	0.0492889	0.0680712
ENSG00000010539.11;chr16:3183217-3183563	0.238209	0.0492889	0.16382	0.0492889	0.0492889	0.0503317
ENSG00000010539.11;chr16:3188118-3189542	0.250683	0.0492889	0.161211	0.0492889	0.0492889	0.0553298
ENSG00000010539.11;chr16:3282278-3284370	0.229777	0.209006	0.15784	0.0492889	0.0492889	0.0704628
ENSG00000010539.11;chr16:3295469-3296610	0.258509	0.223645	0.192972	0.17368	0.0492889	0.0593538
ENSG00000010539.11;chr16:3475537-3475778	0.0492889	0.0492889	0.0912811	0.0492889	0.141085	0.0642725
ENSG00000010539.11;chr16:3689511-3691451	0.0492889	0.0492889	0.0628904	0.0492889	0.0492889	0.053133
ENSG00000010539.11;chr16:3748105-3748942	0.0492889	0.0492889	0.0499439	0.0492889	0.0492889	0.0512161
ENSG00000010539.11;chr16:3754681-3754976	0.0492889	0.0492889	0.0498346	0.0492889	0.0492889	0.0839671
ENSG00000010539.11;chr16:3817112-3817425	0.0492889	0.0492889	0.0493526	0.0492889	0.0492889	0.0502669
ENSG00000010539.11;chr16:3856299-3856600	0.0492889	0.0492889	0.0506996	0.0492889	0.0492889	0.0563478
ENSG00000010539.11;chr16:3951351-3951576	0.0492889	0.0492889	0.0928178	0.0492889	0.0492889	0.0620643
ENSG00000010539.11;chr16:4105773-4106134	0.0492889	0.0492889	0.0716532	0.0492889	0.0492889	0.0577979
ENSG00000010539.11;chr16:4212283-4212911	0.0492889	0.0492889	0.0579043	0.0492889	0.0492889	0.0495253
ENSG00000010610.9;chr12:6075294-6075935	0.0492889	0.0492889	0.113591	0.0492889	0.0492889	0.0648835
ENSG00000010610.9;chr12:6223593-6224733	0.0492889	0.0492889	0.0915085	0.0492889	0.0492889	0.0571569
ENSG00000010610.9;chr12:6232044-6232487	0.0492889	0.0492889	0.106822	0.0492889	0.118178	0.057976
ENSG00000010610.9;chr12:6284589-6285402	0.0492889	0.0492889	0.0594633	0.0492889	0.0492889	0.054892
ENSG00000010610.9;chr12:6548565-6549104	0.0492889	0.0492889	0.0537802	0.0492889	0.0492889	0.066057
ENSG00000010610.9;chr12:6612335-6613736	0.0492889	0.0492889	0.0809391	0.0492889	0.0492889	0.0599016
ENSG00000010610.9;chr12:6637622-6637862	0.0492889	0.0492889	0.0726419	0.0492889	0.0492889	0.0543087
ENSG00000010610.9;chr12:6745571-6746678	0.220145	0.0492889	0.199042	0.221698	0.0492889	0.105749
ENSG00000010610.9;chr12:6828039-6828601	0.238728	0.0492889	0.148425	0.0492889	0.0492889	0.0496567
ENSG00000010610.9;chr12:6851320-6852496	0.0492889	0.0492889	0.137732	0.0492889	0.133074	0.0530993
ENSG00000010610.9;chr12:6954397-6954626	0.0492889	0.0492889	0.0604925	0.0492889	0.0492889	0.0514336
ENSG00000010610.9;chr12:6469840-6471784	0.0492889	0.0492889	0.0705224	0.0492889	0.0492889	0.0530916
ENSG00000010610.9;chr12:6962970-6963229	0.0492889	0.0492889	0.0549309	0.0492889	0.0492889	0.105551
ENSG00000010626.14;chr12:6075294-6075935	0.0492889	0.0492889	0.0985729	0.0492889	0.1369	0.0526201
ENSG00000010626.14;chr12:6223593-6224733	0.0492889	0.0492889	0.0730272	0.0492889	0.0492889	0.0518887
ENSG00000010626.14;chr12:6232044-6232487	0.0492889	0.0492889	0.0831069	0.0492889	0.0492889	0.0530935
ENSG00000010626.14;chr12:6284589-6285402	0.0492889	0.0492889	0.0572414	0.0492889	0.113781	0.0573972
ENSG00000010626.14;chr12:6548565-6549104	0.0492889	0.0492889	0.051867	0.0492889	0.0492889	0.0541803
ENSG00000010626.14;chr12:6612335-6613736	0.0492889	0.0492889	0.0511491	0.0492889	0.0492889	0.0555275
ENSG00000010626.14;chr12:6637622-6637862	0.0492889	0.0492889	0.0550197	0.0492889	0.0492889	0.0499491
ENSG00000010626.14;chr12:6745571-6746678	0.0492889	0.0492889	0.161534	0.0492889	0.0492889	0.0613241
ENSG00000010626.14;chr12:6828039-6828601	0.0492889	0.0492889	0.166724	0.182796	0.0492889	0.119078
ENSG00000010626.14;chr12:6851320-6852496	0.0492889	0.20105	0.141504	0.0492889	0.124136	0.049992
ENSG00000010626.14;chr12:6954397-6954626	0.0492889	0.0492889	0.17729	0.187672	0.0492889	0.0762272
ENSG00000010626.14;chr12:6469840-6471784	0.0492889	0.0492889	0.0740191	0.0492889	0.0492889	0.0498273
ENSG00000010626.14;chr12:6962970-6963229	0.0492889	0.0492889	0.148027	0.0492889	0.0492889	0.0537987
ENSG00000010818.9;chr6:142499861-142501338	0.0492889	0.0492889	0.0608545	0.0492889	0.0492889	0.0615654
ENSG00000010818.9;chr6:142781344-142782116	0.336788	0.213775	0.0894139	0.0492889	0.0492889	0.0609934
ENSG00000010818.9;chr6:142871566-142873046	0.0492889	0.0492889	0.0733015	0.0492889	0.0492889	0.0510827
ENSG00000010818.9;chr6:142946566-142947489	0.315491	0.0492889	0.0819202	0.0492889	0.123099	0.0645668
ENSG00000010818.9;chr6:143298049-143299076	0.0492889	0.0492889	0.0670935	0.0492889	0.0492889	0.060204
ENSG00000010818.9;chr6:143400009-143400773	0.0492889	0.0492889	0.0808157	0.0492889	0.0492889	0.0557977
ENSG00000010818.9;chr6:143444402-143444873	0.0492889	0.0492889	0.0612918	0.0492889	0.0492889	0.0530261
ENSG00000010818.9;chr6:143457978-143458247	0.0492889	0.0492889	0.0601187	0.0492889	0.0492889	0.0638671
ENSG00000010818.9;chr6:143952647-143953914	0.0492889	0.0492889	0.049664	0.0492889	0.0492889	0.0528762
ENSG00000011028.13;chr17:61997217-61997540	0.0492889	0.0492889	0.10273	0.0492889	0.154704	0.0615862
ENSG00000011028.13;chr17:62704223-62707016	0.0492889	0.0492889	0.0732707	0.0492889	0.0492889	0.0649571
ENSG00000011028.13;chr17:62723885-62725686	0.0492889	0.0492889	0.0516874	0.0492889	0.0492889	0.0494099
ENSG00000011028.13;chr17:62913103-62914098	0.0492889	0.0492889	0.0514314	0.0492889	0.0492889	0.0518532
ENSG00000011028.13;chr17:63116214-63118116	0.0492889	0.0492889	0.0495471	0.0492889	0.0492889	0.0612164
ENSG00000011028.13;chr17:63358286-63358801	0.0492889	0.0492889	0.0496444	0.0492889	0.0492889	0.0502669
ENSG00000011028.13;chr17:63368344-63368704	0.0492889	0.0492889	0.0494218	0.0492889	0.0492889	0.280702
ENSG00000011028.13;chr17:63435414-63436055	0.0492889	0.0492889	0.0507392	0.0492889	0.0492889	0.0529266
ENSG00000011028.13;chr17:63437043-63437719	0.0492889	0.0492889	0.0679297	0.0492889	0.112014	0.0564828
ENSG00000011028.13;chr17:63437765-63438449	0.0492889	0.0492889	0.0789342	0.0492889	0.0492889	0.0568995
ENSG00000011028.13;chr17:63476170-63476996	0.0492889	0.0492889	0.0522899	0.0492889	0.0492889	0.0509413
ENSG00000011083.8;chr5:149195746-149196089	0.0492889	0.0492889	0.0495277	0.0492889	0.0492889	0.0512858
ENSG00000011083.8;chr5:149220536-149222039	0.0492889	0.0492889	0.0498527	0.0492889	0.0492889	0.0505509
ENSG00000011083.8;chr5:149265799-149268154	0.0492889	0.0492889	0.0518141	0.0492889	0.0492889	0.0700528
ENSG00000011083.8;chr5:149288843-149289187	0.0492889	0.0492889	0.0523404	0.0492889	0.0492889	0.086536
ENSG00000011083.8;chr5:149475344-149475987	0.0492889	0.0492889	0.064423	0.0492889	0.0492889	0.102311
ENSG00000011083.8;chr5:149572443-149573493	0.0492889	0.0492889	0.0762999	0.0492889	0.0492889	0.0590347
ENSG00000011083.8;chr5:149610379-149611995	0.0492889	0.0492889	0.0656623	0.0492889	0.0492889	0.0786846
ENSG00000011083.8;chr5:149681344-149681764	0.0492889	0.0492889	0.0699808	0.0492889	0.0492889	0.0524161
ENSG00000011083.8;chr5:149731916-149732532	0.0492889	0.0492889	0.0858677	0.0492889	0.0492889	0.0584964
ENSG00000011083.8;chr5:149805736-149806596	0.0492889	0.0492889	0.0655791	0.0492889	0.0492889	0.0613992
ENSG00000011083.8;chr5:149839894-149841042	0.0492889	0.0492889	0.0611385	0.0492889	0.0492889	0.088316
ENSG00000011083.8;chr5:149852918-149853215	0.0492889	0.0492889	0.0838607	0.0492889	0.0492889	0.0745348
ENSG00000011083.8;chr5:149895682-149896288	0.0492889	0.0492889	0.0673305	0.0492889	0.0492889	0.0552932
ENSG00000011083.8;chr5:150064232-150064519	0.0492889	0.0492889	0.0592541	0.0492889	0.0492889	0.0902077
ENSG00000011083.8;chr5:150080242-150080412	0.0492889	0.0492889	0.0608189	0.0492889	0.0492889	0.0569694
ENSG00000011083.8;chr5:150122428-150122657	0.0492889	0.0492889	0.105482	0.0492889	0.0492889	0.055346
ENSG00000011083.8;chr5:150141095-150141291	0.0492889	0.0492889	0.119182	0.0492889	0.0492889	0.131259
ENSG00000011083.8;chr5:150255308-150255684	0.22075	0.0492889	0.14104	0.0492889	0.0492889	0.0649341
ENSG00000011083.8;chr5:150309428-150309764	0.0492889	0.0492889	0.0995018	0.0492889	0.0492889	0.0649446
ENSG00000011083.8;chr5:150319694-150321130	0.0492889	0.0492889	0.0676833	0.0492889	0.0492889	0.0559603
ENSG00000011083.8;chr5:150326505-150327193	0.0492889	0.0492889	0.0688771	0.0492889	0.123994	0.0590074
ENSG00000011083.8;chr5:150345142-150345912	0.0492889	0.0492889	0.0627511	0.0492889	0.0492889	0.0681383
ENSG00000011083.8;chr5:150349810-150352125	0.0492889	0.0492889	0.0579344	0.0492889	0.0492889	0.0553501
ENSG00000011083.8;chr5:150497307-150499229	0.0492889	0.0492889	0.0546302	0.0492889	0.0492889	0.063356
ENSG00000011083.8;chr5:150800627-150802073	0.0492889	0.0492889	0.0720097	0.0492889	0.0492889	0.0635199
ENSG00000011083.8;chr5:150946041-150947568	0.0492889	0.0492889	0.118368	0.0492889	0.0492889	0.0742882
ENSG00000011083.8;chr5:149617509-149619498	0.0492889	0.0492889	0.0596984	0.0492889	0.0492889	0.12354
ENSG00000011083.8;chr5:149994923-149996514	0.0492889	0.0492889	0.0584893	0.0492889	0.0492889	0.0609787
ENSG00000011083.8;chr5:150338381-150340112	0.0492889	0.0492889	0.116348	0.0492889	0.0492889	0.0516891
ENSG00000011260.13;chr17:50421658-50422060	0.0492889	0.0492889	0.0933581	0.0492889	0.0492889	0.0560198
ENSG00000011260.13;chr17:50604199-50605866	0.0492889	0.0492889	0.057745	0.0492889	0.0492889	0.0512551
ENSG00000011260.13;chr17:50837151-50839096	0.0492889	0.0492889	0.0564117	0.0492889	0.0492889	0.0716063
ENSG00000011260.13;chr17:50961543-50962040	0.0492889	0.0492889	0.0997032	0.0492889	0.0492889	0.0497133
ENSG00000011260.13;chr17:51013616-51016627	0.0492889	0.0492889	0.125244	0.0492889	0.0492889	0.0770289
ENSG00000011260.13;chr17:51121002-51121984	0.0492889	0.0492889	0.145193	0.0492889	0.0492889	0.0529451
ENSG00000011260.13;chr17:51173619-51174692	0.0492889	0.198046	0.171331	0.171955	0.139159	0.0698962
ENSG00000011260.13;chr17:51508627-51509977	0.0492889	0.0492889	0.0700961	0.0492889	0.0492889	0.0737255
ENSG00000011260.13;chr17:51516483-51517952	0.0492889	0.0492889	0.0945601	0.0492889	0.0492889	0.0495808
ENSG00000011260.13;chr17:51617178-51618936	0.0492889	0.0492889	0.065038	0.0492889	0.0492889	0.055802
ENSG00000011376.9;chr3:44554494-44556038	0.0492889	0.0492889	0.0516967	0.0492889	0.0492889	0.0595807
ENSG00000011376.9;chr3:44729004-44730138	0.0492889	0.0492889	0.100436	0.0492889	0.0492889	0.0573791
ENSG00000011376.9;chr3:44964936-44965282	0.0492889	0.0492889	0.0505528	0.0492889	0.0492889	0.0538049
ENSG00000011376.9;chr3:45507786-45510388	0.323285	0.161458	0.160601	0.0492889	0.0492889	0.0657813
ENSG00000011376.9;chr3:45751664-45752147	0.0492889	0.0492889	0.12771	0.0492889	0.0492889	0.111994
ENSG00000011376.9;chr3:45818439-45819002	0.0492889	0.0492889	0.124961	0.0492889	0.0492889	0.0616231
ENSG00000011376.9;chr3:45841233-45842171	0.0492889	0.0492889	0.0806199	0.0492889	0.0492889	0.0605252
ENSG00000011376.9;chr3:45910873-45912197	0.0492889	0.0492889	0.0583914	0.0492889	0.0492889	0.0509067
ENSG00000011376.9;chr3:45938602-45940275	0.0492889	0.0492889	0.0986669	0.0492889	0.0492889	0.0571937
ENSG00000011376.9;chr3:46142620-46143057	0.0492889	0.0492889	0.0830156	0.0492889	0.0492889	0.0615192
ENSG00000011376.9;chr3:46223080-46223616	0.0492889	0.0492889	0.0927691	0.0492889	0.0492889	0.0498835
ENSG00000011376.9;chr3:45956923-45959278	0.0492889	0.0492889	0.0908247	0.0492889	0.0492889	0.0528313
ENSG00000011376.9;chr3:45611166-45613418	0.0492889	0.222051	0.093125	0.0492889	0.0492889	0.0534104
ENSG00000011454.16;chr9:122014132-122014441	0.0492889	0.0492889	0.0546005	0.0492889	0.0492889	0.0615469
ENSG00000011454.16;chr9:122059448-122059623	0.0492889	0.0492889	0.0605815	0.0492889	0.0492889	0.0829582
ENSG00000011454.16;chr9:122154018-122154442	0.0492889	0.0492889	0.0563139	0.0492889	0.0492889	0.0629257
ENSG00000011454.16;chr9:122226586-122228506	0.0492889	0.0492889	0.0530254	0.0492889	0.0492889	0.105696
ENSG00000011454.16;chr9:122346664-122346972	0.0492889	0.0492889	0.0612296	0.0492889	0.0492889	0.0497009
ENSG00000011454.16;chr9:122898224-122898467	0.0492889	0.0492889	0.176227	0.206028	0.0492889	0.0508859
ENSG00000011454.16;chr9:122974618-122975240	0.272727	0.0492889	0.16596	0.0492889	0.0492889	0.0961033
ENSG00000011454.16;chr9:123049058-123050134	0.0492889	0.0492889	0.153418	0.0492889	0.281818	0.122182
ENSG00000011454.16;chr9:123110568-123110887	0.318396	0.0492889	0.149186	0.0492889	0.0492889	0.0752252
ENSG00000011454.16;chr9:123117015-123117254	0.306122	0.0492889	0.147198	0.0492889	0.0492889	0.0778101
ENSG00000011454.16;chr9:123117356-123117907	0.299944	0.0492889	0.142267	0.0492889	0.0492889	0.0501473
ENSG00000011454.16;chr9:123268721-123269716	0.0492889	0.207284	0.143732	0.0492889	0.0492889	0.0585916
ENSG00000011454.16;chr9:123472642-123474047	0.0492889	0.0492889	0.0524087	0.0492889	0.0492889	0.0532993
ENSG00000011454.16;chr9:123549131-123549682	0.0492889	0.0492889	0.0572134	0.0492889	0.0492889	0.0915805
ENSG00000011454.16;chr9:123696287-123696938	0.0492889	0.0492889	0.0560239	0.0492889	0.0492889	0.049992
ENSG00000011454.16;chr9:123864149-123865833	0.0492889	0.0492889	0.0557349	0.0492889	0.0492889	0.050553
ENSG00000011454.16;chr9:122912501-122914129	0.0492889	0.0492889	0.141507	0.0492889	0.178876	0.117635
ENSG00000011590.13;chr19:35088292-35088793	0.0492889	0.0492889	0.0587294	0.0492889	0.0492889	0.0545156
ENSG00000011590.13;chr19:35134004-35135958	0.0492889	0.0492889	0.104518	0.0492889	0.0492889	0.0577975
ENSG00000011590.13;chr19:35139356-35141153	0.0492889	0.0492889	0.0683271	0.0492889	0.0492889	0.0507653
ENSG00000011590.13;chr19:35281597-35281951	0.0492889	0.0492889	0.0582537	0.0492889	0.0492889	0.0716502
ENSG00000011590.13;chr19:35284271-35284496	0.0492889	0.0492889	0.120886	0.0492889	0.0492889	0.0742091
ENSG00000011590.13;chr19:35727378-35729124	0.272011	0.218771	0.45283	0.388889	0.154596	0.287037
ENSG00000011590.13;chr19:35744654-35746112	0.233764	0.204482	0.137179	0.0492889	0.0492889	0.0494588
ENSG00000011590.13;chr19:35867778-35868417	0.0492889	0.0492889	0.0602235	0.0492889	0.0492889	0.0503317
ENSG00000011590.13;chr19:35898391-35900851	0.0492889	0.0492889	0.0554058	0.0492889	0.0492889	0.0562391
ENSG00000011590.13;chr19:36208762-36209812	0.0492889	0.0492889	0.139621	0.0492889	0.0492889	0.0585759
ENSG00000011590.13;chr19:36244914-36246641	0.0492889	0.0492889	0.0524017	0.0492889	0.0492889	0.0500988
ENSG00000011590.13;chr19:36527668-36529201	0.0492889	0.0492889	0.127673	0.0492889	0.150594	0.0559822
ENSG00000011590.13;chr19:36604284-36606078	0.0492889	0.0492889	0.078584	0.0492889	0.0492889	0.0510556
ENSG00000011590.13;chr19:36093334-36094367	0.0492889	0.0492889	0.103979	0.0492889	0.0492889	0.0801663
ENSG00000011638.10;chr16:20899298-20901761	0.0492889	0.0492889	0.0574656	0.0492889	0.0492889	0.0641625
ENSG00000011638.10;chr16:21187956-21188197	0.0492889	0.0492889	0.242443	0.251025	0.0492889	0.111953
ENSG00000011638.10;chr16:21556406-21556834	0.0492889	0.0492889	0.0491314	0.0492889	0.0492889	0.0576168
ENSG00000011638.10;chr16:21646608-21646899	0.0492889	0.0492889	0.0493359	0.0492889	0.0492889	0.0547454
ENSG00000011638.10;chr16:21997025-21998201	0.0492889	0.0492889	0.0495978	0.0492889	0.0492889	0.0697377
ENSG00000012660.13;chr6:52504761-52504978	0.0492889	0.0492889	0.0993168	0.0492889	0.167299	0.0598184
ENSG00000012660.13;chr6:52993473-52995665	0.0492889	0.0492889	0.0583566	0.0492889	0.0492889	0.0579734
ENSG00000012660.13;chr6:53171649-53173036	0.0492889	0.0492889	0.112677	0.0492889	0.0492889	0.0602387
ENSG00000012660.13;chr6:53179729-53180207	0.0492889	0.0492889	0.120828	0.0492889	0.0492889	0.0602192
ENSG00000012660.13;chr6:53829789-53830498	0.0492889	0.0492889	0.0654481	0.0492889	0.0492889	0.06145
ENSG00000012660.13;chr6:54102541-54102982	0.0492889	0.0492889	0.0850864	0.0492889	0.0492889	0.0536646
ENSG00000012660.13;chr6:54107259-54107955	0.0492889	0.0492889	0.0718356	0.0492889	0.0492889	0.0547689
ENSG00000012660.13;chr6:53280702-53281148	0.0492889	0.211007	0.221995	0.192049	0.0492889	0.0615654
ENSG00000012779.10;chr10:44853590-44854361	0.0492889	0.0492889	0.0600127	0.0492889	0.0492889	0.0644636
ENSG00000012779.10;chr10:44932718-44934086	0.0492889	0.0492889	0.0901708	0.0492889	0.0492889	0.0593923
ENSG00000012779.10;chr10:44959839-44960990	0.0492889	0.0492889	0.084512	0.0492889	0.0492889	0.0509476
ENSG00000012779.10;chr10:45297974-45299487	0.215456	0.211938	0.236211	0.166984	0.236726	0.144661
ENSG00000012779.10;chr10:45373251-45374083	0.259584	0.0492889	0.212748	0.178802	0.168669	0.0860559
ENSG00000012779.10;chr10:46228728-46229306	0.0492889	0.0492889	0.0742159	0.0492889	0.0492889	0.0541576
ENSG00000012779.10;chr10:45726627-45728155	0.0492889	0.0492889	0.0646335	0.0492889	0.0492889	0.0558553
ENSG00000012822.15;chr12:52870223-52870402	0.0492889	0.0492889	0.058761	0.0492889	0.0492889	0.0575732
ENSG00000012822.15;chr12:52871966-52872171	0.0492889	0.0492889	0.0844374	0.0492889	0.0492889	0.0543276
ENSG00000012822.15;chr12:53027973-53029032	0.0492889	0.0492889	0.0627968	0.0492889	0.0492889	0.0659152
ENSG00000012822.15;chr12:53052861-53054468	0.0492889	0.0492889	0.055518	0.0492889	0.0492889	0.0506454
ENSG00000012822.15;chr12:53071719-53073190	0.244736	0.0492889	0.0631192	0.0492889	0.0492889	0.0574323
ENSG00000012822.15;chr12:53219491-53221737	0.0492889	0.0492889	0.0538664	0.0492889	0.0492889	0.0798593
ENSG00000012822.15;chr12:53344146-53346242	0.0492889	0.0492889	0.0500373	0.0492889	0.0492889	0.058565
ENSG00000012822.15;chr12:53482300-53482534	0.0492889	0.0492889	0.0549562	0.0492889	0.0492889	0.0766238
ENSG00000012822.15;chr12:53532113-53534315	0.0492889	0.0492889	0.0937055	0.0492889	0.0492889	0.0782652
ENSG00000012822.15;chr12:53676302-53678842	0.0492889	0.0492889	0.0526753	0.0492889	0.0492889	0.0747219
ENSG00000012822.15;chr12:53699556-53701352	0.0492889	0.0492889	0.0544495	0.0492889	0.0492889	0.0547589
ENSG00000012822.15;chr12:53748257-53748420	0.0492889	0.0492889	0.0563903	0.0492889	0.0492889	0.060727
ENSG00000012822.15;chr12:54052762-54053054	0.0492889	0.0492889	0.0518227	0.0492889	0.0492889	0.0700874
ENSG00000012822.15;chr12:54216839-54218950	0.0492889	0.0492889	0.0580676	0.0492889	0.0492889	0.0969465
ENSG00000012822.15;chr12:54219002-54219272	0.0492889	0.0492889	0.0712794	0.0492889	0.0492889	0.0649583
ENSG00000012822.15;chr12:54251789-54252462	0.0492889	0.0492889	0.050971	0.0492889	0.0492889	0.0506753
ENSG00000012822.15;chr12:54293681-54296211	0.0492889	0.0492889	0.0515372	0.0492889	0.0492889	0.0497642
ENSG00000012822.15;chr12:54550719-54550960	0.0492889	0.0492889	0.0567465	0.0492889	0.0492889	0.0508379
ENSG00000012822.15;chr12:53231008-53233588	0.0492889	0.0492889	0.0499312	0.0492889	0.0492889	0.0497642
ENSG00000012822.15;chr12:54279048-54280591	0.0492889	0.0492889	0.0500943	0.0492889	0.0492889	0.0492959
ENSG00000013016.15;chr2:30252413-30253410	0.0492889	0.0492889	0.0531141	0.0492889	0.0492889	0.0555774
ENSG00000013016.15;chr2:30359658-30359846	0.0492889	0.0492889	0.069111	0.0492889	0.0492889	0.0647221
ENSG00000013016.15;chr2:30416878-30417728	0.0492889	0.0492889	0.119235	0.0492889	0.131485	0.0509395
ENSG00000013016.15;chr2:30694155-30695350	0.27787	0.0492889	0.0622044	0.0492889	0.0492889	0.117611
ENSG00000013016.15;chr2:31066288-31067568	0.0492889	0.0492889	0.111333	0.0492889	0.13291	0.0525958
ENSG00000013016.15;chr2:31238084-31240915	0.275794	0.0492889	0.272109	0.241214	0.135754	0.193707
ENSG00000013016.15;chr2:31263199-31263715	0.318374	0.0492889	0.0952221	0.0492889	0.0492889	0.0609576
ENSG00000013016.15;chr2:32136199-32136533	0.0492889	0.0492889	0.0625603	0.0492889	0.0492889	0.0515942
ENSG00000013016.15;chr2:32062199-32064679	0.0492889	0.0492889	0.0645541	0.0492889	0.0492889	0.0501695
ENSG00000013288.8;chr4:5824104-5824607	0.0492889	0.0492889	0.0819995	0.0492889	0.0492889	0.064568
ENSG00000013288.8;chr4:5858108-5858892	0.0492889	0.0492889	0.102451	0.0492889	0.0492889	0.120059
ENSG00000013288.8;chr4:5888671-5889472	0.0492889	0.0492889	0.0794658	0.0492889	0.0492889	0.0628664
ENSG00000013288.8;chr4:6050031-6050641	0.0492889	0.0492889	0.0672501	0.0492889	0.0492889	0.0591589
ENSG00000013288.8;chr4:6200766-6201280	0.0492889	0.0492889	0.0686554	0.0492889	0.0492889	0.0500226
ENSG00000013288.8;chr4:6229191-6230206	0.0492889	0.0492889	0.0626975	0.0492889	0.0492889	0.0530352
ENSG00000013288.8;chr4:6271418-6272482	0.0492889	0.0492889	0.0697375	0.0492889	0.0492889	0.0577979
ENSG00000013288.8;chr4:6327114-6327498	0.0492889	0.0492889	0.0719698	0.0492889	0.0492889	0.0500575
ENSG00000013288.8;chr4:6334751-6335166	0.0492889	0.0492889	0.0805931	0.0492889	0.0492889	0.05384
ENSG00000013288.8;chr4:6341345-6343386	0.0492889	0.0492889	0.0807728	0.0492889	0.0492889	0.0678259
ENSG00000013288.8;chr4:6381105-6381351	0.0492889	0.0492889	0.0876427	0.0492889	0.0492889	0.0510799
ENSG00000013288.8;chr4:6509780-6509994	0.0492889	0.0492889	0.129687	0.0492889	0.0492889	0.049661
ENSG00000013288.8;chr4:6513415-6513821	0.0492889	0.0492889	0.135119	0.0492889	0.0492889	0.050931
ENSG00000013288.8;chr4:6546557-6547974	0.0492889	0.0492889	0.116991	0.0492889	0.0492889	0.0496442
ENSG00000013288.8;chr4:6549210-6549434	0.0492889	0.0492889	0.126982	0.0492889	0.0492889	0.0654854
ENSG00000013288.8;chr4:6556850-6557182	0.214705	0.0492889	0.118588	0.0492889	0.0492889	0.0495253
ENSG00000013288.8;chr4:6608096-6609713	0.166667	0.218594	0.143015	0.0492889	0.0492889	0.0547454
ENSG00000013288.8;chr4:6658147-6659488	0.212814	0.0492889	0.129688	0.0492889	0.0492889	0.0522395
ENSG00000013288.8;chr4:6728411-6728882	0.0492889	0.0492889	0.0642576	0.0492889	0.0492889	0.111738
ENSG00000013288.8;chr4:6783743-6784302	0.0492889	0.0492889	0.056627	0.0492889	0.0492889	0.0559902
ENSG00000013288.8;chr4:6848582-6849009	0.0492889	0.0492889	0.0585273	0.0492889	0.0492889	0.0531488
ENSG00000013288.8;chr4:6953676-6953923	0.0492889	0.0492889	0.0745181	0.0492889	0.0492889	0.107806
ENSG00000013288.8;chr4:7193035-7194604	0.0492889	0.0492889	0.079879	0.0492889	0.0492889	0.0985932
ENSG00000013288.8;chr4:7206274-7207701	0.0492889	0.0492889	0.0773388	0.0492889	0.0492889	0.111299
ENSG00000013288.8;chr4:7275004-7275577	0.0492889	0.0492889	0.101022	0.0492889	0.0492889	0.121452
ENSG00000013288.8;chr4:7299418-7299596	0.0492889	0.0492889	0.11192	0.0492889	0.0492889	0.05403
ENSG00000013288.8;chr4:7312301-7314677	0.0492889	0.0492889	0.140942	0.0492889	0.111014	0.0557534
ENSG00000013288.8;chr4:7321803-7321918	0.0492889	0.0492889	0.0857488	0.0492889	0.0492889	0.0512723
ENSG00000013288.8;chr4:7326395-7328012	0.0492889	0.0492889	0.145968	0.0492889	0.121447	0.0558558
ENSG00000013288.8;chr4:7335340-7335914	0.0492889	0.0492889	0.0938159	0.0492889	0.0492889	0.0527085
ENSG00000013288.8;chr4:7341988-7343705	0.0492889	0.0492889	0.124759	0.0492889	0.0492889	0.0534318
ENSG00000013288.8;chr4:7350137-7353299	0.0492889	0.0492889	0.133206	0.0492889	0.0492889	0.0549267
ENSG00000013288.8;chr4:7360766-7362145	0.0492889	0.0492889	0.105909	0.0492889	0.0492889	0.0526117
ENSG00000013288.8;chr4:7364556-7367056	0.0492889	0.0492889	0.128105	0.0492889	0.0492889	0.0509558
ENSG00000013288.8;chr4:7367568-7367748	0.0492889	0.0492889	0.0864168	0.0492889	0.0492889	0.112236
ENSG00000013288.8;chr4:7381372-7382923	0.0492889	0.0492889	0.124075	0.0492889	0.160428	0.0652427
ENSG00000013288.8;chr4:7391382-7392806	0.0492889	0.0492889	0.095154	0.0492889	0.124937	0.0608634
ENSG00000013288.8;chr4:7469464-7469739	0.0492889	0.0492889	0.0965567	0.0492889	0.0492889	0.0501473
ENSG00000013288.8;chr4:7321985-7325311	0.0492889	0.0492889	0.142119	0.0492889	0.143907	0.0702214
ENSG00000013306.15;chr17:43360040-43362590	0.0492889	0.0492889	0.123375	0.0492889	0.0492889	0.0658371
ENSG00000013306.15;chr17:43893099-43893400	0.0492889	0.0492889	0.0560505	0.0492889	0.0492889	0.0553038
ENSG00000013306.15;chr17:43905787-43908218	0.0492889	0.0492889	0.065356	0.0492889	0.0492889	0.0515505
ENSG00000013306.15;chr17:44070736-44072057	0.0492889	0.0492889	0.0579762	0.0492889	0.0492889	0.0634021
ENSG00000013306.15;chr17:44384638-44386358	0.0492889	0.0492889	0.133715	0.0492889	0.0492889	0.052613
ENSG00000013306.15;chr17:44707882-44709448	0.0492889	0.0492889	0.0761466	0.0492889	0.0492889	0.0602348
ENSG00000013306.15;chr17:44916575-44916872	0.0492889	0.0492889	0.0869818	0.0492889	0.0492889	0.0495253
ENSG00000013306.15;chr17:44917310-44917522	0.0492889	0.0492889	0.0896594	0.0492889	0.0492889	0.0527052
ENSG00000013306.15;chr17:44931013-44931904	0.0492889	0.0492889	0.108654	0.0492889	0.0492889	0.0518278
ENSG00000013306.15;chr17:44965921-44966700	0.0492889	0.0492889	0.0818262	0.0492889	0.130243	0.057986
ENSG00000013306.15;chr17:45012579-45014042	0.0492889	0.0492889	0.100273	0.0492889	0.0492889	0.0600047
ENSG00000013306.15;chr17:45019398-45019875	0.0492889	0.0492889	0.0717225	0.0492889	0.0492889	0.117599
ENSG00000013306.15;chr17:45043669-45044514	0.0492889	0.0492889	0.0698098	0.0492889	0.0492889	0.0648969
ENSG00000013306.15;chr17:45075862-45076097	0.0492889	0.0492889	0.0977983	0.0492889	0.121801	0.0759699
ENSG00000013306.15;chr17:45296880-45297244	0.0492889	0.0492889	0.0497675	0.0492889	0.0492889	0.0531374
ENSG00000013306.15;chr17:43613288-43615010	0.0492889	0.0492889	0.0719695	0.0492889	0.0492889	0.0617959
ENSG00000013573.16;chr12:30895774-30897547	0.0492889	0.0492889	0.135764	0.0492889	0.0492889	0.0601211
ENSG00000013573.16;chr12:30952213-30952487	0.0492889	0.0492889	0.136657	0.0492889	0.0492889	0.0524161
ENSG00000013573.16;chr12:30953300-30955266	0.0492889	0.0492889	0.0502645	0.0492889	0.0492889	0.0620103
ENSG00000013573.16;chr12:30979441-30979570	0.0492889	0.0492889	0.143379	0.0492889	0.0492889	0.055416
ENSG00000013573.16;chr12:31073335-31074927	0.292683	NA	0.290043	0.170805	0.428571	0.6
ENSG00000013573.16;chr12:31234941-31235889	0.0492889	0.200746	0.146049	0.0492889	0.0492889	0.0504266
ENSG00000013573.16;chr12:31370273-31371103	0.0492889	0.0492889	0.0692492	0.0492889	0.0492889	0.0678316
ENSG00000013573.16;chr12:31579194-31579552	0.0492889	0.0492889	0.0771006	0.0492889	0.0492889	0.0560493
ENSG00000013573.16;chr12:31629805-31630477	0.0492889	0.0492889	0.0939463	0.0492889	0.0492889	0.0569694
ENSG00000013573.16;chr12:31732096-31732683	0.0492889	0.0492889	0.0838377	0.0492889	0.0492889	0.0635771
ENSG00000013573.16;chr12:31746080-31747747	0.0492889	0.0492889	0.0811611	0.0492889	0.0492889	0.052399
ENSG00000013573.16;chr12:31810959-31811334	0.0492889	0.0492889	0.0910967	0.0492889	0.0492889	0.0648615
ENSG00000013725.14;chr11:60377190-60377762	0.0492889	0.0492889	0.0806614	0.0492889	0.0492889	0.0964077
ENSG00000013725.14;chr11:60785579-60787193	0.0492889	0.0492889	0.0526425	0.0492889	0.0492889	0.051466
ENSG00000013725.14;chr11:60830739-60831210	0.0492889	0.0492889	0.0697868	0.0492889	0.0492889	0.0659052
ENSG00000013725.14;chr11:60921619-60921825	0.0492889	0.0492889	0.14171	0.0492889	0.0492889	0.0500988
ENSG00000013725.14;chr11:61036954-61037733	0.329621	0.225089	0.141268	0.0492889	0.0492889	0.057986
ENSG00000013725.14;chr11:61151174-61151615	0.0492889	0.0492889	0.133681	0.0492889	0.118815	0.0500988
ENSG00000013725.14;chr11:61293746-61295935	0.0492889	0.0492889	0.0493686	0.0492889	0.0492889	0.0558376
ENSG00000013725.14;chr11:61475554-61475875	0.0492889	0.0492889	0.0498544	0.0492889	0.0492889	0.0499747
ENSG00000013725.14;chr11:61497953-61498188	0.0492889	0.0492889	0.0499296	0.0492889	0.0492889	0.054785
ENSG00000013725.14;chr11:61541201-61541372	0.0492889	0.0492889	0.0514644	0.0492889	0.0492889	0.0557396
ENSG00000013725.14;chr11:61554706-61556167	0.0492889	0.0492889	0.05191	0.0492889	0.0492889	0.0500475
ENSG00000013725.14;chr11:61599143-61599471	0.0492889	0.0492889	0.0564757	0.0492889	0.0492889	0.0557923
ENSG00000013725.14;chr11:61680614-61681169	0.0492889	0.0492889	0.0710458	0.0492889	0.0492889	0.0562252
ENSG00000013725.14;chr11:61726040-61726272	0.0492889	0.0492889	0.0509616	0.0492889	0.0492889	0.0499517
ENSG00000013725.14;chr11:61747925-61749711	0.0492889	0.0492889	0.0591646	0.0492889	0.0492889	0.0780866
ENSG00000013725.14;chr11:61750108-61750726	0.0492889	0.0492889	0.0517168	0.0492889	0.0492889	0.0575041
ENSG00000013725.14;chr11:61776840-61777498	0.0492889	0.0492889	0.121977	0.0492889	0.112527	0.130652
ENSG00000013725.14;chr11:61970722-61973392	0.0492889	0.0492889	0.0509051	0.0492889	0.0492889	0.0558185
ENSG00000013725.14;chr11:60899082-60899674	0.0492889	0.0492889	0.162916	0.0492889	0.170213	0.055227
ENSG00000013725.14;chr11:61160297-61162816	0.0492889	0.0492889	0.0512821	0.0492889	0.0492889	0.0590207
ENSG00000013725.14;chr11:61814682-61816866	0.0492889	0.0492889	0.0928015	0.0492889	0.0492889	0.0497238
ENSG00000013810.18;chr4:772565-773979	0.0492889	0.0492889	0.102216	0.0492889	0.0492889	0.0579828
ENSG00000013810.18;chr4:775164-775426	0.0492889	0.0492889	0.0578723	0.0492889	0.0492889	0.105879
ENSG00000013810.18;chr4:898842-900373	0.0492889	0.0492889	0.0593474	0.0492889	0.0492889	0.0555774
ENSG00000013810.18;chr4:1045680-1046153	0.0492889	0.0492889	0.111237	0.0492889	0.117901	0.0524732
ENSG00000013810.18;chr4:1050475-1051108	0.0492889	0.0492889	0.0679597	0.0492889	0.0492889	0.13886
ENSG00000013810.18;chr4:1117335-1117667	0.0492889	0.0492889	0.0818164	0.0492889	0.0492889	0.119519
ENSG00000013810.18;chr4:1215525-1215722	0.0492889	0.0492889	0.05689	0.0492889	0.0492889	0.0518282
ENSG00000013810.18;chr4:1356154-1356626	0.0492889	0.0492889	0.125039	0.0492889	0.0492889	0.0742777
ENSG00000013810.18;chr4:1548451-1548956	0.0492889	0.0492889	0.0812663	0.0492889	0.0492889	0.0669313
ENSG00000013810.18;chr4:1748416-1748979	0.0492889	0.21608	0.141222	0.0492889	0.115094	0.0651001
ENSG00000013810.18;chr4:1788379-1788988	0.0492889	0.0492889	0.142894	0.0492889	0.0492889	0.0500519
ENSG00000013810.18;chr4:1833157-1834701	0.0492889	0.0492889	0.161665	0.0492889	0.0492889	0.0531037
ENSG00000013810.18;chr4:1971072-1972083	0.0492889	0.0492889	0.102406	0.0492889	0.0492889	0.0578329
ENSG00000013810.18;chr4:2401620-2403547	0.0492889	0.0492889	0.0957837	0.0492889	0.0492889	0.0495666
ENSG00000013810.18;chr4:2462917-2463697	0.0492889	0.0492889	0.0791319	0.0492889	0.0492889	0.0509125
ENSG00000013810.18;chr4:2476193-2476444	0.0492889	0.0492889	0.0672454	0.0492889	0.0492889	0.0554934
ENSG00000013810.18;chr4:2648109-2648416	0.0492889	0.0492889	0.0610159	0.0492889	0.0492889	0.0507859
ENSG00000014138.8;chr11:64268578-64269955	0.0492889	0.0492889	0.0579166	0.0492889	0.0492889	0.062837
ENSG00000014138.8;chr11:64283973-64286424	0.0492889	0.0492889	0.0618415	0.0492889	0.0492889	0.0509296
ENSG00000014138.8;chr11:64355269-64355636	0.0492889	0.0492889	0.0510575	0.0492889	0.0492889	0.0619512
ENSG00000014138.8;chr11:64618846-64620821	0.0492889	0.0492889	0.0757518	0.0492889	0.0492889	0.0518736
ENSG00000014138.8;chr11:64625783-64626084	0.0492889	0.0492889	0.0760095	0.0492889	0.112954	0.0494781
ENSG00000014138.8;chr11:64635627-64637456	0.0492889	0.0492889	0.0758243	0.0492889	0.0492889	0.0549627
ENSG00000014138.8;chr11:64660042-64660454	0.0492889	0.0492889	0.0583855	0.0492889	0.0492889	0.0557016
ENSG00000014138.8;chr11:64693956-64695914	0.0492889	0.0492889	0.0769197	0.0492889	0.0492889	0.05308
ENSG00000014138.8;chr11:64809633-64811391	0.0492889	0.0492889	0.0509705	0.0492889	0.0492889	0.0511164
ENSG00000014138.8;chr11:65279865-65280335	0.31742	0.0492889	0.148238	0.0492889	0.0492889	0.0502669
ENSG00000014138.8;chr11:65290371-65292971	0.324294	0.0492889	0.160975	0.0492889	0.0492889	0.0619512
ENSG00000014138.8;chr11:65307765-65308028	0.28255	0.224595	0.179104	0.220231	0.0492889	0.0598148
ENSG00000014138.8;chr11:65417557-65417918	0.0492889	0.0492889	0.126427	0.0492889	0.0492889	0.0616231
ENSG00000014138.8;chr11:65445601-65445919	0.0492889	0.0492889	0.0507639	0.0492889	0.0492889	0.175477
ENSG00000014138.8;chr11:65499096-65499945	0.0492889	0.0492889	0.0515896	0.0492889	0.0492889	0.0509534
ENSG00000014138.8;chr11:65605403-65605580	0.0492889	0.0492889	0.066898	0.0492889	0.0492889	0.0640712
ENSG00000014138.8;chr11:65609819-65610141	0.0492889	0.0492889	0.0514239	0.0492889	0.0492889	0.0540363
ENSG00000014138.8;chr11:65779463-65780892	0.0492889	0.0492889	0.0544294	0.0492889	0.0492889	0.0560171
ENSG00000014138.8;chr11:65817363-65818341	0.0492889	0.0492889	0.0511207	0.0492889	0.0492889	0.0558396
ENSG00000014138.8;chr11:65872857-65874251	0.0492889	0.0492889	0.0516132	0.0492889	0.0492889	0.0558472
ENSG00000014138.8;chr11:65927822-65929138	0.0492889	0.0492889	0.0832106	0.0492889	0.0492889	0.0518891
ENSG00000014138.8;chr11:66188399-66188819	0.0492889	0.0492889	0.0499473	0.0492889	0.0492889	0.0512773
ENSG00000014138.8;chr11:66224814-66226396	0.0492889	0.0492889	0.0498814	0.0492889	0.0492889	0.0900047
ENSG00000014257.15;chr3:131370897-131371527	0.0492889	0.0492889	0.0522963	0.0492889	0.0492889	0.0741896
ENSG00000014257.15;chr3:131821008-131821369	0.0492889	0.0492889	0.112044	0.0492889	0.0492889	0.0576071
ENSG00000014257.15;chr3:132033196-132035059	0.0492889	0.0492889	0.0758032	0.0492889	0.0492889	0.0664776
ENSG00000014257.15;chr3:132839937-132841318	0.0492889	0.0492889	0.157861	0.0492889	0.0492889	0.0663944
ENSG00000014257.15;chr3:133248073-133248441	0.0492889	0.0492889	0.0913695	0.0492889	0.0492889	0.0502669
ENSG00000014824.13;chr4:41021958-41022233	0.0492889	0.0492889	0.116336	0.0492889	0.128035	0.0708136
ENSG00000014824.13;chr4:41079498-41081916	0.0492889	0.0492889	0.0894213	0.0492889	0.0492889	0.0628664
ENSG00000014824.13;chr4:41102078-41103094	0.0492889	0.0492889	0.0973088	0.0492889	0.135402	0.0713936
ENSG00000014824.13;chr4:41185659-41188081	0.0492889	0.0492889	0.0913669	0.0492889	0.0492889	0.0509447
ENSG00000014824.13;chr4:41189577-41189978	0.0492889	0.0492889	0.078945	0.0492889	0.0492889	0.0923314
ENSG00000014824.13;chr4:41199984-41200340	0.0492889	0.0492889	0.11181	0.0492889	0.0492889	0.0543684
ENSG00000014824.13;chr4:41204427-41205417	0.0492889	0.0492889	0.0763954	0.0492889	0.0492889	0.0609601
ENSG00000014824.13;chr4:41255462-41259420	0.0492889	0.0492889	0.10641	0.0492889	0.0492889	0.0509523
ENSG00000014824.13;chr4:41360129-41360644	0.0492889	0.0492889	0.0572979	0.0492889	0.0492889	0.0498938
ENSG00000014824.13;chr4:41464020-41464951	0.0492889	0.0492889	0.0522506	0.0492889	0.0492889	0.105879
ENSG00000014824.13;chr4:41514410-41515924	0.0492889	0.0492889	0.0514381	0.0492889	0.0492889	0.0544943
ENSG00000014824.13;chr4:41566914-41567104	0.0492889	0.0492889	0.0825385	0.0492889	0.0492889	0.052516
ENSG00000014824.13;chr4:41572604-41573612	0.0492889	0.0492889	0.091999	0.0492889	0.0492889	0.0596243
ENSG00000014824.13;chr4:41610962-41611505	0.0492889	0.0492889	0.0544048	0.0492889	0.0492889	0.0530261
ENSG00000014824.13;chr4:41643115-41645022	0.0492889	0.0492889	0.0644944	0.0492889	0.0492889	0.0575557
ENSG00000014824.13;chr4:41656578-41657497	0.0492889	0.0492889	0.0552876	0.0492889	0.0492889	0.110406
ENSG00000014824.13;chr4:42455089-42456132	0.0492889	0.0492889	0.0731268	0.0492889	0.0492889	0.0511516
ENSG00000014824.13;chr4:42634738-42635071	0.0492889	0.0492889	0.0690587	0.0492889	0.0492889	0.0526011
ENSG00000014824.13;chr4:42654471-42655173	0.0492889	0.0492889	0.0733743	0.0492889	0.0492889	0.0593905
ENSG00000014824.13;chr4:42904147-42905392	0.0492889	0.0492889	0.0832433	0.0492889	0.0492889	0.0494788
ENSG00000014824.13;chr4:42955086-42957052	0.0492889	0.0492889	0.0898814	0.0492889	0.0492889	0.0616231
ENSG00000014824.13;chr4:41467763-41468054	0.0492889	0.0492889	0.0667708	0.0492889	0.0492889	0.0720249
ENSG00000014914.20;chr1:148941856-148942143	0.0492889	0.0492889	0.0491883	0.0492889	0.0492889	0.0662704
ENSG00000014914.20;chr1:148980807-148981764	0.0492889	0.0492889	0.049197	0.0492889	0.0492889	0.0711089
ENSG00000014914.20;chr1:149177365-149177904	0.0492889	0.0492889	0.0493639	0.0492889	0.0492889	0.0759699
ENSG00000014914.20;chr1:149740443-149740769	0.0492889	0.0492889	0.0504933	0.0492889	0.0492889	0.0502669
ENSG00000014914.20;chr1:149747449-149748395	0.0492889	0.0492889	0.0506109	0.0492889	0.0492889	0.0509091
ENSG00000014914.20;chr1:149944483-149945777	0.313671	0.0492889	0.119146	0.0492889	0.0492889	0.0586892
ENSG00000014914.20;chr1:150309832-150310119	0.0492889	0.0492889	0.097026	0.0492889	0.0492889	0.0553194
ENSG00000014914.20;chr1:150332428-150333802	0.0492889	0.0492889	0.073717	0.0492889	0.0492889	0.149451
ENSG00000014914.20;chr1:150507357-150509226	0.0492889	0.0492889	0.082679	0.0492889	0.0492889	0.0640022
ENSG00000014914.20;chr1:150577284-150579703	0.0492889	0.0492889	0.0720139	0.0492889	0.0492889	0.0556115
ENSG00000014914.20;chr1:150813374-150813698	0.0492889	0.0492889	0.0513078	0.0492889	0.0492889	0.0614211
ENSG00000014914.20;chr1:150895343-150896624	0.0492889	0.0492889	0.111804	0.0492889	0.0492889	0.0729215
ENSG00000014914.20;chr1:149995177-149996400	0.0492889	0.0492889	0.13979	0.0492889	0.0492889	0.0595479
ENSG00000015133.18;chr14:90427392-90427844	0.0492889	0.0492889	0.0664026	0.0492889	0.0492889	0.0538641
ENSG00000015133.18;chr14:90452648-90455432	0.0492889	0.0492889	0.0518278	0.0492889	0.0492889	0.0689532
ENSG00000015133.18;chr14:90730308-90730503	0.0492889	0.0492889	0.0697785	0.0492889	0.0492889	0.0598206
ENSG00000015133.18;chr14:90732469-90734100	0.0492889	0.0492889	0.144244	0.0492889	0.0492889	0.0601843
ENSG00000015133.18;chr14:90785670-90786777	0.0492889	0.0492889	0.0881563	0.0492889	0.0492889	0.0494228
ENSG00000015133.18;chr14:91102879-91104068	0.0492889	0.0492889	0.0608836	0.0492889	0.0492889	0.083983
ENSG00000015133.18;chr14:91368458-91370145	0.0492889	0.0492889	0.204755	0.207736	0.122366	0.0693636
ENSG00000015133.18;chr14:91484258-91484970	0.0492889	0.0492889	0.153585	0.0492889	0.0492889	0.0599016
ENSG00000015133.18;chr14:91455245-91456302	0.0492889	0.0492889	0.165825	0.0492889	0.0492889	0.0538114
ENSG00000015475.18;chr22:17035887-17037131	0.0492889	0.0492889	0.0663723	0.0492889	0.0492889	0.0498937
ENSG00000015475.18;chr22:17256950-17259055	0.0492889	0.0492889	0.0693086	0.0492889	0.0492889	0.0505497
ENSG00000015475.18;chr22:17430345-17431369	0.0492889	0.0492889	0.0844065	0.0492889	0.0492889	0.0550899
ENSG00000015475.18;chr22:17575160-17577143	0.0492889	0.0492889	0.162232	0.0492889	0.0492889	0.0579519
ENSG00000015475.18;chr22:17600675-17602241	0.0492889	0.0492889	0.166098	0.0492889	0.0492889	0.0583371
ENSG00000015475.18;chr22:17705665-17707691	0.268594	0.222561	0.149257	0.0492889	0.0492889	0.0770289
ENSG00000015475.18;chr22:17786334-17788333	0.0492889	0.0492889	0.169311	0.17945	0.0492889	0.052743
ENSG00000015475.18;chr22:17792210-17792590	0.0492889	0.0492889	0.145048	0.0492889	0.0492889	0.0528762
ENSG00000015475.18;chr22:17794978-17795225	0.0492889	0.0492889	0.135903	0.0492889	0.0492889	0.0620378
ENSG00000015475.18;chr22:17875838-17876295	0.0492889	0.0492889	0.124947	0.0492889	0.0492889	0.0518999
ENSG00000015475.18;chr22:17914258-17914738	0.0492889	0.0492889	0.123287	0.0492889	0.0492889	0.0509316
ENSG00000015475.18;chr22:17969612-17970648	0.0492889	0.0492889	0.0929933	0.0492889	0.0492889	0.049434
ENSG00000015475.18;chr22:17972334-17972620	0.0492889	0.0492889	0.0649437	0.0492889	0.0492889	0.0496588
ENSG00000015475.18;chr22:18130573-18131099	0.0492889	0.0492889	0.067019	0.0492889	0.0492889	0.0664319
ENSG00000015475.18;chr22:18528600-18529200	0.0492889	0.0492889	0.0491268	0.0492889	0.0492889	0.0525005
ENSG00000015475.18;chr22:17562180-17564839	0.0492889	0.0492889	0.0511632	0.0492889	0.0492889	0.0664923
ENSG00000015592.16;chr8:26273128-26273338	0.0492889	0.0492889	0.0499423	0.0492889	0.0492889	0.0509281
ENSG00000015592.16;chr8:26418722-26419374	0.0492889	0.0492889	0.11405	0.0492889	0.0492889	0.0542823
ENSG00000015592.16;chr8:26579969-26580982	0.0492889	0.0492889	0.123183	0.0492889	0.0492889	0.116886
ENSG00000015592.16;chr8:26586404-26589520	0.0492889	0.0492889	0.0829711	0.0492889	0.0492889	0.0536529
ENSG00000015592.16;chr8:26598044-26598305	0.0492889	0.0492889	0.0790257	0.0492889	0.0492889	0.0506469
ENSG00000015592.16;chr8:26684921-26685927	0.0492889	0.0492889	0.0880957	0.0492889	0.0492889	0.0584988
ENSG00000015592.16;chr8:26847574-26848572	0.0492889	0.0492889	0.124843	0.0492889	0.0492889	0.0944559
ENSG00000015592.16;chr8:27232050-27232497	0.315264	0.0492889	0.214471	0.214989	0.0492889	0.100553
ENSG00000015592.16;chr8:27232832-27234707	0.315833	0.0492889	0.380117	0.280899	0.120136	0.122292
ENSG00000015592.16;chr8:27241177-27241545	0.319444	0.225279	0.308511	0.257622	0.116538	0.128742
ENSG00000015592.16;chr8:27243718-27244123	0.338422	0.223446	0.363636	0.351351	0.243948	0.287823
ENSG00000015592.16;chr8:27244233-27245403	0.338164	0.223446	0.235294	0.259259	0.228346	0.297872
ENSG00000015592.16;chr8:27247638-27247835	0.337278	0.223446	0.333333	0.333333	0.135453	0.239737
ENSG00000015592.16;chr8:27248607-27248926	0.338501	0.223446	0.393939	0.333333	0.0492889	0.271144
ENSG00000015592.16;chr8:27249112-27249386	0.327586	0.212777	0.441176	0.342105	0.0492889	0.0900591
ENSG00000015592.16;chr8:27249657-27250973	0.323124	0.209655	0.277778	0.285714	0.217119	0.483871
ENSG00000015592.16;chr8:27255354-27255685	0.319679	0.0492889	0.375	0.348837	0.0492889	0.0992656
ENSG00000015592.16;chr8:27255700-27255971	0.317766	0.0492889	0.178862	0.180955	0.0492889	0.0585323
ENSG00000015592.16;chr8:27256590-27259126	0.320341	0.211333	0.363636	0.342105	0.234637	0.315789
ENSG00000015592.16;chr8:27260965-27261982	0.337143	0.223229	0.441667	0.367347	0.0492889	0.185334
ENSG00000015592.16;chr8:27267311-27269916	0.320738	0.0492889	0.446809	0.347826	0.0492889	0.160744
ENSG00000015592.16;chr8:27379888-27380143	0.0492889	0.0492889	0.0646476	0.0492889	0.0492889	0.0551709
ENSG00000015592.16;chr8:27405879-27406706	0.0492889	0.0492889	0.0691997	0.0492889	0.0492889	0.0552969
ENSG00000015592.16;chr8:27634052-27635111	0.0492889	0.0492889	0.0750718	0.0492889	0.0492889	0.0545191
ENSG00000015592.16;chr8:27635743-27635958	0.0492889	0.0492889	0.0583012	0.0492889	0.0492889	0.049586
ENSG00000015592.16;chr8:27669324-27669742	0.0492889	0.0492889	0.0765575	0.0492889	0.0492889	0.0494257
ENSG00000015592.16;chr8:27736190-27737456	0.0492889	0.0492889	0.0974611	0.0492889	0.0492889	0.0624786
ENSG00000015592.16;chr8:27245608-27246991	0.352941	0.223446	0.315789	0.310345	0.228824	0.350877
ENSG00000016402.13;chr6:136045528-136046027	0.0492889	0.0492889	0.0491174	0.0492889	0.0492889	0.0629257
ENSG00000016402.13;chr6:136470950-136471225	0.0492889	0.0492889	0.0506243	0.0492889	0.0492889	0.0786293
ENSG00000016402.13;chr6:136505571-136505836	0.0492889	0.0492889	0.0519456	0.0492889	0.0492889	0.0527351
ENSG00000016402.13;chr6:136523722-136524453	0.0492889	0.0492889	0.0493371	0.0492889	0.0492889	0.0525377
ENSG00000016402.13;chr6:136546495-136547243	0.0492889	0.0492889	0.0492247	0.0492889	0.0492889	0.0502835
ENSG00000016402.13;chr6:136609379-136609594	0.0492889	0.0492889	0.0508815	0.0492889	0.0492889	0.0531119
ENSG00000016402.13;chr6:136643785-136644904	0.0492889	0.0492889	0.0802343	0.0492889	0.0492889	0.0703121
ENSG00000016402.13;chr6:136684206-136685356	0.0492889	0.0492889	0.0501453	0.0492889	0.0492889	0.0660804
ENSG00000016402.13;chr6:136771599-136772123	0.0492889	0.0492889	0.0600054	0.0492889	0.0492889	0.0560985
ENSG00000016402.13;chr6:137043873-137044621	0.322689	0.212562	0.116571	0.0492889	0.202899	0.0613576
ENSG00000016402.13;chr6:137823631-137824869	0.0492889	0.0492889	0.0646417	0.0492889	0.140222	0.0994829
ENSG00000016402.13;chr6:137847744-137847935	0.0492889	0.0492889	0.0918959	0.0492889	0.0492889	0.0571607
ENSG00000016402.13;chr6:136524490-136528075	0.0492889	0.0492889	0.0560438	0.0492889	0.0492889	0.0636269
ENSG00000018699.11;chr2:32136199-32136533	0.0492889	0.0492889	0.0568415	0.0492889	0.0492889	0.123173
ENSG00000018699.11;chr2:32425575-32425849	0.0492889	0.0492889	0.0536732	0.0492889	0.0492889	0.078373
ENSG00000018699.11;chr2:32715260-32715477	0.235591	0.210925	0.131803	0.0492889	0.0492889	0.0742013
ENSG00000018699.11;chr2:32874078-32875839	0.0492889	0.0492889	0.0609395	0.0492889	0.0492889	0.0553398
ENSG00000018699.11;chr2:32926173-32928026	0.0492889	0.0492889	0.119888	0.0492889	0.0492889	0.0493646
ENSG00000018699.11;chr2:33292613-33293495	0.0492889	0.0492889	0.0747014	0.0492889	0.0492889	0.0525907
ENSG00000018699.11;chr2:33378258-33380032	0.0492889	0.0492889	0.0618725	0.0492889	0.0492889	0.0525817
ENSG00000018699.11;chr2:33412711-33413705	0.0492889	0.0492889	0.0592102	0.0492889	0.0492889	0.073698
ENSG00000018699.11;chr2:33490533-33490859	0.0492889	0.0492889	0.0990814	0.0492889	0.0492889	0.0518649
ENSG00000018699.11;chr2:32062199-32064679	0.0492889	0.0492889	0.0519944	0.0492889	0.0492889	0.0509729
ENSG00000019102.11;chr11:124082229-124082592	0.0492889	0.0492889	0.0683506	0.0492889	0.0492889	0.0537148
ENSG00000019102.11;chr11:124467718-124467953	0.0492889	0.0492889	0.0604981	0.0492889	0.0492889	0.0556358
ENSG00000019102.11;chr11:124519447-124520032	0.0492889	0.0492889	0.0832514	0.0492889	0.0492889	0.0702598
ENSG00000019102.11;chr11:124536192-124536713	0.0492889	0.0492889	0.0810932	0.0492889	0.0492889	0.0616231
ENSG00000019102.11;chr11:124881951-124883490	0.0492889	0.0492889	0.113772	0.0492889	0.0492889	0.055797
ENSG00000019102.11;chr11:124916117-124918581	0.0492889	0.0492889	0.133087	0.0492889	0.0492889	0.0630212
ENSG00000019102.11;chr11:124919405-124920568	0.0492889	0.0492889	0.0727811	0.0492889	0.0492889	0.0635409
ENSG00000019102.11;chr11:125224728-125225065	0.0492889	0.0492889	0.103526	0.0492889	0.0492889	0.0631484
ENSG00000019102.11;chr11:125313124-125313591	0.0492889	0.0492889	0.0535495	0.0492889	0.0492889	0.0511152
ENSG00000019102.11;chr11:125373578-125373866	0.0492889	0.0492889	0.0529875	0.0492889	0.0492889	0.0649446
ENSG00000019102.11;chr11:125380225-125380600	0.0492889	0.0492889	0.0526162	0.0492889	0.0492889	0.166369
ENSG00000019102.11;chr11:125427226-125427454	0.0492889	0.0492889	0.0581611	0.0492889	0.0492889	0.0533033
ENSG00000019102.11;chr11:125477388-125477765	0.0492889	0.0492889	0.0720796	0.0492889	0.0492889	0.0994462
ENSG00000019102.11;chr11:125480138-125482903	0.0492889	0.0492889	0.0819668	0.0492889	0.0492889	0.0539502
ENSG00000019102.11;chr11:125484720-125484970	0.0492889	0.0492889	0.0554475	0.0492889	0.0492889	0.0700874
ENSG00000019102.11;chr11:125624855-125626756	0.0492889	0.0492889	0.0741039	0.0492889	0.0492889	0.0644749
ENSG00000019102.11;chr11:125090983-125092511	0.0492889	0.0492889	0.0728486	0.0492889	0.0492889	0.0513165
ENSG00000019186.9;chr20:53330600-53330786	0.0492889	0.0492889	0.0524099	0.0492889	0.0492889	0.0524838
ENSG00000019186.9;chr20:53547290-53547950	0.0492889	0.0492889	0.0722776	0.0492889	0.0492889	0.0493203
ENSG00000019186.9;chr20:53917704-53918064	0.0492889	0.0492889	0.0635783	0.0492889	0.0492889	0.0552932
ENSG00000019186.9;chr20:53982650-53983991	0.0492889	0.0492889	0.0617609	0.0492889	0.0492889	0.0660811
ENSG00000019186.9;chr20:54013315-54016157	0.0492889	0.0492889	0.0653404	0.0492889	0.0492889	0.0652427
ENSG00000019186.9;chr20:54134235-54134590	0.233437	0.0492889	0.144243	0.0492889	0.0492889	0.0497341
ENSG00000019186.9;chr20:54515309-54517462	0.0492889	0.0492889	0.0579297	0.0492889	0.0492889	0.101031
ENSG00000020922.12;chr11:93533189-93533548	0.0492889	0.0492889	0.0607392	0.0492889	0.0492889	0.115385
ENSG00000020922.12;chr11:93740821-93742426	0.0492889	0.0492889	0.0530044	0.0492889	0.0492889	0.056311
ENSG00000020922.12;chr11:93744669-93746220	0.0492889	0.0492889	0.0766052	0.0492889	0.0492889	0.0839036
ENSG00000020922.12;chr11:94193342-94193581	0.0492889	0.0492889	0.0900336	0.0492889	0.156016	0.0658694
ENSG00000020922.12;chr11:94602215-94603677	0.0492889	0.0492889	0.169396	0.166723	0.0492889	0.119078
ENSG00000020922.12;chr11:94834756-94835192	0.0492889	0.0492889	0.082341	0.0492889	0.0492889	0.0556591
ENSG00000020922.12;chr11:94835412-94835845	0.0492889	0.0492889	0.0521934	0.0492889	0.0492889	0.0697069
ENSG00000020922.12;chr11:95101738-95102303	0.0492889	0.0492889	0.0579328	0.0492889	0.0492889	0.073687
ENSG00000020922.12;chr11:95132188-95132555	0.0492889	0.0492889	0.065834	0.0492889	0.0492889	0.0534384
ENSG00000020922.12;chr11:95432076-95433064	0.0492889	0.0492889	0.0539593	0.0492889	0.0492889	0.0527172
ENSG00000021355.12;chr6:1917442-1918411	0.0492889	0.0492889	0.103901	0.0492889	0.0492889	0.063356
ENSG00000021355.12;chr6:1986461-1987081	0.0492889	0.0492889	0.0581935	0.0492889	0.0492889	0.0562604
ENSG00000021355.12;chr6:2097240-2098840	0.0492889	0.0492889	0.052365	0.0492889	0.0492889	0.0572979
ENSG00000021355.12;chr6:2448996-2449473	0.0492889	0.0492889	0.0761544	0.0492889	0.0492889	0.0556338
ENSG00000021355.12;chr6:2730124-2731657	0.0492889	0.0492889	0.0800556	0.0492889	0.0492889	0.0553501
ENSG00000021355.12;chr6:2840031-2842287	0.353982	0.211301	0.155697	0.0492889	0.0492889	0.145168
ENSG00000021355.12;chr6:2961551-2961943	0.0492889	0.0492889	0.0799122	0.0492889	0.0492889	0.155378
ENSG00000021355.12;chr6:3025688-3026057	0.0492889	0.0492889	0.0967611	0.0492889	0.111245	0.0654854
ENSG00000021355.12;chr6:3026363-3026792	0.0492889	0.0492889	0.0842473	0.0492889	0.0492889	0.0563254
ENSG00000021355.12;chr6:3074551-3074925	0.0492889	0.0492889	0.0746591	0.0492889	0.0492889	0.0577975
ENSG00000021355.12;chr6:3125840-3127211	0.0492889	0.0492889	0.0534427	0.0492889	0.0492889	0.0578701
ENSG00000021355.12;chr6:3466352-3467572	0.0492889	0.0492889	0.065293	0.0492889	0.0492889	0.0513797
ENSG00000021355.12;chr6:3484350-3485985	0.0492889	0.0492889	0.13593	0.0492889	0.0492889	0.100982
ENSG00000021355.12;chr6:3632534-3633332	0.0492889	0.0492889	0.0834606	0.0492889	0.0492889	0.0541135
ENSG00000021355.12;chr6:3635249-3636165	0.0492889	0.0492889	0.130128	0.0492889	0.0492889	0.103089
ENSG00000021355.12;chr6:3640967-3641472	0.0492889	0.0492889	0.101164	0.0492889	0.0492889	0.0614063
ENSG00000021355.12;chr6:3644361-3645106	0.0492889	0.0492889	0.114831	0.0492889	0.0492889	0.133271
ENSG00000021355.12;chr6:3645107-3645970	0.0492889	0.0492889	0.0821697	0.0492889	0.0492889	0.0567205
ENSG00000021355.12;chr6:3664042-3666671	0.0492889	0.0492889	0.160456	0.0492889	0.0492889	0.0684649
ENSG00000021355.12;chr6:3696349-3697606	0.0492889	0.0492889	0.107064	0.0492889	0.0492889	0.0509564
ENSG00000021355.12;chr6:3719421-3720064	0.0492889	0.0492889	0.105215	0.0492889	0.0492889	0.0509574
ENSG00000021355.12;chr6:3777730-3778027	0.0492889	0.0492889	0.0632037	0.0492889	0.0492889	0.0561164
ENSG00000021355.12;chr6:3824521-3826898	0.0492889	0.0492889	0.0549769	0.0492889	0.0492889	0.078373
ENSG00000021355.12;chr6:3063513-3064857	0.0492889	0.0492889	0.0640947	0.0492889	0.0492889	0.0542183
ENSG00000021355.12;chr6:3472530-3473546	0.0492889	0.0492889	0.0987462	0.0492889	0.12551	0.148276
ENSG00000021488.12;chr19:32325178-32325613	0.0492889	0.0492889	0.0675886	0.0492889	0.0492889	0.0536977
ENSG00000021488.12;chr19:32351868-32352264	0.0492889	0.0492889	0.0608258	0.0492889	0.0492889	0.0716735
ENSG00000021488.12;chr19:32674937-32676135	0.0492889	0.0492889	0.141069	0.0492889	0.0492889	0.0658553
ENSG00000021488.12;chr19:32745504-32746311	0.0492889	0.223937	0.249648	0.206327	0.0492889	0.0705742
ENSG00000021488.12;chr19:33196093-33196367	0.0492889	0.0492889	0.0840303	0.0492889	0.0492889	0.135212
ENSG00000021826.14;chr2:209604526-209604964	0.0492889	0.0492889	0.0515172	0.0492889	0.0492889	0.0571875
ENSG00000021826.14;chr2:210591202-210592579	0.0492889	0.0492889	0.216802	0.218468	0.0492889	0.126063
ENSG00000022556.15;chr19:54208424-54210758	0.0492889	0.0492889	0.0681589	0.0492889	0.0492889	0.0635581
ENSG00000022556.15;chr19:54374871-54375267	0.0492889	0.0492889	0.0729638	0.0492889	0.0492889	0.0541002
ENSG00000022556.15;chr19:54415542-54417369	0.0492889	0.0492889	0.0672844	0.0492889	0.0492889	0.0647221
ENSG00000022556.15;chr19:55206256-55208002	0.0492889	0.0492889	0.0682698	0.0492889	0.0492889	0.0497049
ENSG00000022556.15;chr19:55283277-55283926	0.0492889	0.0492889	0.0675437	0.0492889	0.0492889	0.0569389
ENSG00000022556.15;chr19:55378944-55379233	0.0492889	0.0492889	0.0585247	0.0492889	0.0492889	0.0509339
ENSG00000022556.15;chr19:55392506-55393318	0.0492889	0.0492889	0.0855957	0.0492889	0.0492889	0.0545037
ENSG00000022556.15;chr19:55451159-55452973	0.0492889	0.0492889	0.0626257	0.0492889	0.0492889	0.0512551
ENSG00000022556.15;chr19:55453885-55454101	0.0492889	0.0492889	0.0727313	0.0492889	0.0492889	0.0729215
ENSG00000022556.15;chr19:55466184-55467211	0.0492889	0.0492889	0.0832454	0.0492889	0.0492889	0.0527255
ENSG00000022556.15;chr19:55611087-55612392	0.0492889	0.0492889	0.0543555	0.0492889	0.0492889	0.0828746
ENSG00000022976.15;chr14:101759929-101760486	0.0492889	0.0492889	0.0541465	0.0492889	0.0492889	0.0649447
ENSG00000022976.15;chr14:101835101-101835385	0.0492889	0.0492889	0.0560064	0.0492889	0.0492889	0.0552049
ENSG00000022976.15;chr14:101926264-101927016	0.0492889	0.0492889	0.0606056	0.0492889	0.0492889	0.0995927
ENSG00000022976.15;chr14:101927034-101929065	0.0492889	0.0492889	0.0585753	0.0492889	0.0492889	0.0573927
ENSG00000022976.15;chr14:102043146-102044551	0.308338	0.0492889	0.0786692	0.0492889	0.0492889	0.0511183
ENSG00000022976.15;chr14:102097697-102098144	0.224265	0.0492889	0.0694881	0.0492889	0.0492889	0.0527656
ENSG00000022976.15;chr14:102159003-102159528	0.0492889	0.0492889	0.05812	0.0492889	0.0492889	0.0751914
ENSG00000022976.15;chr14:102200575-102200779	0.0492889	0.0492889	0.0928995	0.0492889	0.140462	0.0655832
ENSG00000022976.15;chr14:102218507-102218729	0.0492889	0.0492889	0.0803551	0.0492889	0.0492889	0.0664319
ENSG00000022976.15;chr14:102231541-102232594	0.0492889	0.0492889	0.0878059	0.0492889	0.0492889	0.0499511
ENSG00000022976.15;chr14:102362124-102362929	0.0492889	0.0492889	0.0585711	0.0492889	0.0492889	0.055205
ENSG00000022976.15;chr14:102388467-102388643	0.0492889	0.0492889	0.0866404	0.0492889	0.0492889	0.0593538
ENSG00000022976.15;chr14:102509948-102510690	0.0492889	0.0492889	0.056641	0.0492889	0.0492889	0.053238
ENSG00000022976.15;chr14:102696974-102697452	0.0492889	0.0492889	0.0512564	0.0492889	0.0492889	0.0569694
ENSG00000022976.15;chr14:103032283-103032433	0.0492889	0.0492889	0.0524669	0.0492889	0.0492889	0.0512505
ENSG00000022976.15;chr14:102415943-102417681	0.0492889	0.0492889	0.0880926	0.0492889	0.0492889	0.0577472
ENSG00000022976.15;chr14:102497290-102499049	0.0492889	0.0492889	0.16068	0.0492889	0.152247	0.0615224
ENSG00000023041.11;chr10:112208604-112209738	0.0492889	0.0492889	0.10945	0.0492889	0.0492889	0.0500906
ENSG00000023041.11;chr10:112949592-112950136	0.0492889	0.0492889	0.0504538	0.0492889	0.0492889	0.0526046
ENSG00000023041.11;chr10:113053348-113053849	0.0492889	0.0492889	0.0514059	0.0492889	0.0492889	0.0502669
ENSG00000023041.11;chr10:113104037-113104508	0.0492889	0.0492889	0.0528873	0.0492889	0.0492889	0.0560094
ENSG00000023041.11;chr10:113127245-113127868	0.0492889	0.0492889	0.0508153	0.0492889	0.0492889	0.0577002
ENSG00000023041.11;chr10:113323092-113323412	0.0492889	0.0492889	0.0673231	0.0492889	0.0492889	0.0510815
ENSG00000023191.16;chr11:221985-223839	0.0492889	0.0492889	0.10868	0.0492889	0.0492889	0.0518658
ENSG00000023191.16;chr11:316489-317169	0.0492889	0.0492889	0.107084	0.0492889	0.0492889	0.0641581
ENSG00000023191.16;chr11:355166-356113	0.0492889	0.0492889	0.179657	0.239743	0.0492889	0.0881713
ENSG00000023191.16;chr11:518961-519249	0.317804	0.22342	0.142519	0.0492889	0.0492889	0.0545014
ENSG00000023191.16;chr11:534252-535224	0.265894	0.212441	0.18755	0.172951	0.0492889	0.0556606
ENSG00000023191.16;chr11:679962-681119	0.0492889	0.0492889	0.161008	0.0492889	0.0492889	0.0614312
ENSG00000023191.16;chr11:782999-784455	0.0492889	0.0492889	0.0680801	0.0492889	0.0492889	0.0537148
ENSG00000023191.16;chr11:799314-799667	0.0492889	0.0492889	0.0557565	0.0492889	0.0492889	0.0738843
ENSG00000023191.16;chr11:804989-805845	0.0492889	0.0492889	0.125304	0.0492889	0.0492889	0.0669206
ENSG00000023191.16;chr11:888362-890400	0.0492889	0.0492889	0.125996	0.0492889	0.0492889	0.0544904
ENSG00000023191.16;chr11:891032-891722	0.0492889	0.0492889	0.0590032	0.0492889	0.0492889	0.0537576
ENSG00000023191.16;chr11:942371-942597	0.0492889	0.0492889	0.113341	0.0492889	0.0492889	0.0522901
ENSG00000023191.16;chr11:1301705-1302007	0.0492889	0.0492889	0.0572342	0.0492889	0.0492889	0.0500575
ENSG00000023191.16;chr11:1335638-1336672	0.0492889	0.0492889	0.0853581	0.0492889	0.150694	0.0533636
ENSG00000023191.16;chr11:1487971-1488184	0.0492889	0.0492889	0.0624048	0.0492889	0.0492889	0.0498984
ENSG00000023191.16;chr11:1496173-1497842	0.0492889	0.0492889	0.0677551	0.0492889	0.0492889	0.0647975
ENSG00000023228.13;chr2:205696320-205696734	0.0492889	0.0492889	0.0587644	0.0492889	0.0492889	0.0552813
ENSG00000023228.13;chr2:205697618-205697991	0.0492889	0.0492889	0.0517329	0.0492889	0.0492889	0.0493787
ENSG00000023228.13;chr2:205705851-205708234	0.0492889	0.0492889	0.056361	0.0492889	0.0492889	0.0621309
ENSG00000023228.13;chr2:205737595-205738022	0.0492889	0.0492889	0.0612803	0.0492889	0.0492889	0.0518631
ENSG00000023228.13;chr2:206369862-206370228	0.0492889	0.0492889	0.112989	0.0492889	0.0492889	0.0494228
ENSG00000023228.13;chr2:206847068-206847895	0.0492889	0.0492889	0.0571261	0.0492889	0.0492889	0.0557417
ENSG00000023228.13;chr2:206866512-206868133	0.0492889	0.0492889	0.0563101	0.0492889	0.0492889	0.0684883
ENSG00000023228.13;chr2:207131001-207131236	0.0492889	0.0492889	0.124177	0.0492889	0.0492889	0.0717323
ENSG00000023228.13;chr2:207133028-207134031	0.0492889	0.0492889	0.0585746	0.0492889	0.0492889	0.0525863
ENSG00000023516.8;chr13:41427830-41429040	0.0492889	0.0492889	0.0669984	0.0492889	0.0492889	0.0582409
ENSG00000023516.8;chr13:41461528-41461986	0.0492889	0.0492889	0.0844498	0.0492889	0.118612	0.054154
ENSG00000023516.8;chr13:41495257-41495897	0.0492889	0.0492889	0.0659497	0.0492889	0.0492889	0.0597096
ENSG00000023516.8;chr13:41671224-41671961	0.0492889	0.0492889	0.0530042	0.0492889	0.0492889	0.0710019
ENSG00000023516.8;chr13:42047230-42049072	0.0492889	0.0492889	0.102164	0.0492889	0.0492889	0.0509564
ENSG00000023516.8;chr13:42107631-42107946	0.0492889	0.0492889	0.105446	0.0492889	0.0492889	0.0781731
ENSG00000023516.8;chr13:43044642-43045972	0.0492889	0.0492889	0.111369	0.0492889	0.0492889	0.0744617
ENSG00000023516.8;chr13:41828112-41828464	0.0492889	0.0492889	0.0608221	0.0492889	0.0492889	0.0547493
ENSG00000023608.4;chr14:60866927-60867554	0.0492889	0.0492889	0.0493873	0.0492889	0.0492889	0.057155
ENSG00000023608.4;chr14:61348021-61348315	0.0492889	0.0492889	0.0623471	0.0492889	0.0492889	0.0516256
ENSG00000023608.4;chr14:61493123-61493418	0.0492889	0.0492889	0.0571951	0.0492889	0.0492889	0.0509374
ENSG00000023608.4;chr14:61488762-61490038	0.0492889	0.0492889	0.0781631	0.0492889	0.0492889	0.0573013
ENSG00000023909.9;chr1:93567384-93568030	0.0492889	0.0492889	0.0497124	0.0492889	0.0492889	0.0910148
ENSG00000023909.9;chr1:93574797-93575311	0.0492889	0.0492889	0.0773678	0.0492889	0.0492889	0.064687
ENSG00000023909.9;chr1:93663156-93663474	0.0492889	0.0492889	0.11126	0.0492889	0.0492889	0.0498333
ENSG00000023909.9;chr1:93664919-93665450	0.0492889	0.0492889	0.108882	0.0492889	0.0492889	0.0948873
ENSG00000023909.9;chr1:93908398-93910472	0.319317	0.0492889	0.121159	0.0492889	0.0492889	0.0494087
ENSG00000023909.9;chr1:94218769-94219128	0.0492889	0.0492889	0.0839256	0.0492889	0.0492889	0.0516676
ENSG00000023909.9;chr1:94298965-94300284	0.0492889	0.0492889	0.0880901	0.0492889	0.0492889	0.0584664
ENSG00000023909.9;chr1:94305546-94306017	0.0492889	0.0492889	0.0525662	0.0492889	0.0492889	0.0571318
ENSG00000023909.9;chr1:94533711-94534285	0.0492889	0.0492889	0.0534876	0.0492889	0.0492889	0.0673606
ENSG00000023909.9;chr1:94744483-94745080	0.0492889	0.0492889	0.0760029	0.0492889	0.0492889	0.053803
ENSG00000023909.9;chr1:94883098-94883324	0.0492889	0.0492889	0.0513866	0.0492889	0.0492889	0.0571875
ENSG00000025156.12;chr6:121521890-121522305	0.0492889	0.0492889	0.0907787	0.0492889	0.0492889	0.0579289
ENSG00000025156.12;chr6:121932070-121932388	0.0492889	0.0492889	0.0525873	0.0492889	0.0492889	0.0557396
ENSG00000025156.12;chr6:122063203-122064109	0.0492889	0.0492889	0.068584	0.0492889	0.0492889	0.0515289
ENSG00000025156.12;chr6:122458902-122459408	0.0492889	0.0492889	0.0747477	0.0492889	0.0492889	0.0502206
ENSG00000025156.12;chr6:122604445-122605418	0.0492889	0.0492889	0.0630751	0.0492889	0.0492889	0.0536681
ENSG00000025156.12;chr6:122696109-122696522	0.0492889	0.0492889	0.0534162	0.0492889	0.0492889	0.0613924
ENSG00000025156.12;chr6:122752655-122754576	0.0492889	0.0492889	0.0957748	0.0492889	0.0492889	0.0831716
ENSG00000025423.11;chr12:55908564-55910099	0.0492889	0.0492889	0.0494602	0.0492889	0.0492889	0.060051
ENSG00000025423.11;chr12:56020094-56022362	0.0492889	0.0492889	0.0500156	0.0492889	0.0492889	0.0590945
ENSG00000025423.11;chr12:56029014-56030110	0.0492889	0.0492889	0.0587353	0.0492889	0.0492889	0.0525375
ENSG00000025423.11;chr12:56128080-56129775	0.0492889	0.0492889	0.0494752	0.0492889	0.0492889	0.0745547
ENSG00000025423.11;chr12:56165749-56165998	0.0492889	0.0492889	0.0498285	0.0492889	0.0492889	0.0961342
ENSG00000025423.11;chr12:56464063-56464392	0.0492889	0.0492889	0.0721302	0.0492889	0.0492889	0.0823213
ENSG00000025423.11;chr12:56941263-56942913	0.0492889	0.0492889	0.0906769	0.0492889	0.114293	0.058873
ENSG00000025423.11;chr12:56991973-56992336	0.0492889	0.0492889	0.0604865	0.0492889	0.0492889	0.0626489
ENSG00000025423.11;chr12:57172632-57172956	0.0492889	0.0492889	0.0533313	0.0492889	0.0492889	0.0523721
ENSG00000025423.11;chr12:57339676-57343096	0.0492889	0.0492889	0.105163	0.0492889	0.0492889	0.0549627
ENSG00000025423.11;chr12:57596920-57597282	0.0492889	0.0492889	0.0571496	0.0492889	0.0492889	0.0497916
ENSG00000025423.11;chr12:57630232-57630586	0.0492889	0.0492889	0.0555143	0.0492889	0.0492889	0.0778527
ENSG00000025423.11;chr12:57725814-57726630	0.0492889	0.0492889	0.049929	0.0492889	0.0492889	0.100854
ENSG00000025423.11;chr12:57458546-57460187	0.0492889	0.0492889	0.0529921	0.0492889	0.0492889	0.0558417
ENSG00000025800.13;chr1:31181500-31183112	0.0492889	0.0492889	0.0997294	0.0492889	0.0492889	0.0528762
ENSG00000025800.13;chr1:31184985-31185354	0.0492889	0.0492889	0.128034	0.0492889	0.114379	0.0574237
ENSG00000025800.13;chr1:31189526-31190246	0.0492889	0.0492889	0.0892485	0.0492889	0.0492889	0.061423
ENSG00000025800.13;chr1:31201577-31203323	0.0492889	0.0492889	0.133342	0.0492889	0.0492889	0.0521703
ENSG00000025800.13;chr1:31203519-31204615	0.0492889	0.0492889	0.135024	0.0492889	0.0492889	0.0556552
ENSG00000025800.13;chr1:31207521-31208622	0.0492889	0.0492889	0.132757	0.0492889	0.0492889	0.0508906
ENSG00000025800.13;chr1:31215532-31216130	0.0492889	0.0492889	0.135444	0.0492889	0.0492889	0.0509395
ENSG00000025800.13;chr1:31217613-31219880	0.0492889	0.0492889	0.135534	0.0492889	0.0492889	0.0564828
ENSG00000025800.13;chr1:31233727-31234594	0.0492889	0.0492889	0.115129	0.0492889	0.12475	0.0514447
ENSG00000025800.13;chr1:31238157-31239621	0.0492889	0.0492889	0.135775	0.0492889	0.0492889	0.0568118
ENSG00000025800.13;chr1:31249599-31249969	0.0492889	0.0492889	0.0654315	0.0492889	0.0492889	0.0646673
ENSG00000025800.13;chr1:31273030-31273578	0.0492889	0.0492889	0.0633992	0.0492889	0.0492889	0.0514351
ENSG00000025800.13;chr1:31382276-31382580	0.0492889	0.0492889	0.0745305	0.0492889	0.0492889	0.0640767
ENSG00000025800.13;chr1:31694257-31696342	0.0492889	0.0492889	0.0767988	0.0492889	0.112749	0.0621309
ENSG00000025800.13;chr1:31704125-31704362	0.0492889	0.0492889	0.0756188	0.0492889	0.135593	0.0539511
ENSG00000025800.13;chr1:31796012-31796270	0.0492889	0.0492889	0.131251	0.0492889	0.0492889	0.126775
ENSG00000025800.13;chr1:31796407-31796601	0.0492889	0.0492889	0.0911226	0.0492889	0.0492889	0.0541434
ENSG00000025800.13;chr1:31810640-31812590	0.0492889	0.0492889	0.153584	0.0492889	0.0492889	0.0498956
ENSG00000025800.13;chr1:31830677-31830916	0.0492889	0.0492889	0.0571127	0.0492889	0.0492889	0.0545871
ENSG00000025800.13;chr1:31842252-31844416	0.0492889	0.0492889	0.0575278	0.0492889	0.156161	0.0512491
ENSG00000025800.13;chr1:32063610-32064019	0.0492889	0.0492889	0.131153	0.0492889	0.0492889	0.0831079
ENSG00000025800.13;chr1:32144114-32144374	0.0492889	0.0492889	0.113864	0.0492889	0.0492889	0.0644248
ENSG00000025800.13;chr1:32500866-32502323	0.0492889	0.0492889	0.0523973	0.0492889	0.0492889	0.0526277
ENSG00000025800.13;chr1:32681627-32681833	0.0492889	0.0492889	0.0539624	0.0492889	0.0492889	0.094086
ENSG00000025800.13;chr1:33010561-33011155	0.0492889	0.0492889	0.0575359	0.0492889	0.0492889	0.0655832
ENSG00000025800.13;chr1:33084094-33084264	0.0492889	0.0492889	0.0492496	0.0492889	0.0492889	0.0501474
ENSG00000025800.13;chr1:33086237-33086496	0.0492889	0.0492889	0.0565741	0.0492889	0.0492889	0.056147
ENSG00000025800.13;chr1:31227325-31228672	0.0492889	0.0492889	0.125505	0.0492889	0.0492889	0.0651823
ENSG00000025800.13;chr1:32964559-32965725	0.0492889	0.0492889	0.0497221	0.0492889	0.0492889	0.0525454
ENSG00000026025.15;chr10:16519316-16520680	0.0492889	0.0492889	0.0753256	0.0492889	0.0492889	0.094086
ENSG00000026025.15;chr10:16591282-16592578	0.0492889	0.0492889	0.0692538	0.0492889	0.0492889	0.0645716
ENSG00000026025.15;chr10:16592713-16593155	0.0492889	0.0492889	0.0695059	0.0492889	0.0492889	0.0509357
ENSG00000026025.15;chr10:16593225-16594276	0.0492889	0.0492889	0.0561655	0.0492889	0.0492889	0.0642094
ENSG00000026025.15;chr10:16985504-16987965	0.323188	0.0492889	0.170974	0.176112	0.0492889	0.0498931
ENSG00000026025.15;chr10:17200153-17202208	0.0492889	0.0492889	0.11445	0.0492889	0.0492889	0.0742281
ENSG00000026025.15;chr10:17672318-17673102	0.0492889	0.0492889	0.0954335	0.0492889	0.0492889	0.0509447
ENSG00000026103.21;chr10:88062032-88063647	0.0492889	0.0492889	0.0694586	0.0492889	0.0492889	0.066892
ENSG00000026103.21;chr10:88158176-88158530	0.0492889	0.0492889	0.0565914	0.0492889	0.0492889	0.0529318
ENSG00000026103.21;chr10:88256523-88257048	0.0492889	0.0492889	0.0519341	0.0492889	0.0492889	0.0644932
ENSG00000026103.21;chr10:88931506-88931748	0.0492889	0.0492889	0.146034	0.0492889	0.0492889	0.0562632
ENSG00000026103.21;chr10:89029742-89030583	0.242883	0.0492889	0.329268	0.272177	0.110555	0.16617
ENSG00000026103.21;chr10:89064791-89065490	0.0492889	0.0492889	0.167669	0.170407	0.0492889	0.0938872
ENSG00000026103.21;chr10:89086186-89087944	0.0492889	0.0492889	0.166695	0.175387	0.0492889	0.0642287
ENSG00000026103.21;chr10:89091754-89092154	0.0492889	0.0492889	0.142687	0.0492889	0.0492889	0.0578329
ENSG00000026103.21;chr10:89206192-89208746	0.0492889	0.0492889	0.0810453	0.0492889	0.165504	0.0711358
ENSG00000026103.21;chr10:89219516-89220361	0.0492889	0.0492889	0.0654284	0.0492889	0.0492889	0.0557081
ENSG00000026103.21;chr10:89232217-89235940	0.0492889	0.0492889	0.0707098	0.0492889	0.202692	0.0757472
ENSG00000026103.21;chr10:89241002-89241416	0.0492889	0.0492889	0.064184	0.0492889	0.0492889	0.0558569
ENSG00000026103.21;chr10:89245621-89246351	0.0492889	0.0492889	0.058985	0.0492889	0.0492889	0.058318
ENSG00000026103.21;chr10:89250686-89252765	0.0492889	0.0492889	0.0568752	0.0492889	0.0492889	0.0665172
ENSG00000026103.21;chr10:89300751-89304529	0.0492889	0.0492889	0.114047	0.0492889	0.0492889	0.0531473
ENSG00000026103.21;chr10:89454716-89455046	0.0492889	0.0492889	0.0508376	0.0492889	0.0492889	0.0614156
ENSG00000026103.21;chr10:89805707-89806891	0.0492889	0.0492889	0.0622351	0.0492889	0.0492889	0.062038
ENSG00000026751.16;chr1:159918364-159918926	0.0492889	0.0492889	0.0592217	0.0492889	0.0492889	0.0590389
ENSG00000026751.16;chr1:160092612-160093145	0.0492889	0.0492889	0.0659245	0.0492889	0.0492889	0.06471
ENSG00000026751.16;chr1:160099122-160099571	0.0492889	0.0492889	0.0704131	0.0492889	0.0492889	0.0641345
ENSG00000026751.16;chr1:160103051-160103443	0.0492889	0.0492889	0.0632099	0.0492889	0.0492889	0.0548642
ENSG00000026751.16;chr1:160290463-160290648	0.0492889	0.0492889	0.0870277	0.0492889	0.0492889	0.055843
ENSG00000026751.16;chr1:160293770-160294501	0.0492889	0.0492889	0.0702865	0.0492889	0.0492889	0.0642545
ENSG00000026751.16;chr1:161138598-161139216	0.0492889	0.0492889	0.0526624	0.0492889	0.0492889	0.0555882
ENSG00000026751.16;chr1:161153194-161154672	0.0492889	0.0492889	0.0521035	0.0492889	0.0492889	0.0766643
ENSG00000026751.16;chr1:161260206-161261372	0.0492889	0.0492889	0.064846	0.0492889	0.0492889	0.0528313
ENSG00000026751.16;chr1:161291110-161291796	0.0492889	0.0492889	0.0897227	0.0492889	0.0492889	0.0548544
ENSG00000026751.16;chr1:161367656-161369136	0.0492889	0.0492889	0.0796149	0.0492889	0.0492889	0.0529239
ENSG00000026751.16;chr1:161487467-161488175	0.0492889	0.0492889	0.074404	0.0492889	0.0492889	0.0677617
ENSG00000026751.16;chr1:161492498-161493812	0.0492889	0.0492889	0.0650734	0.0492889	0.0492889	0.0518868
ENSG00000026751.16;chr1:161513493-161514173	0.0492889	0.0492889	0.0649691	0.0492889	0.0492889	0.0518891
ENSG00000026751.16;chr1:161529875-161532939	0.0492889	0.0492889	0.0844777	0.0492889	0.0492889	0.0525551
ENSG00000026751.16;chr1:161553947-161554558	0.0492889	0.0492889	0.118023	0.0492889	0.0492889	0.050208
ENSG00000026751.16;chr1:161594084-161594996	0.0492889	0.0492889	0.132409	0.0492889	0.0492889	0.0525171
ENSG00000026751.16;chr1:161595164-161595972	0.0492889	0.0492889	0.0583864	0.0492889	0.0492889	0.0525906
ENSG00000026751.16;chr1:161611650-161613413	0.0492889	0.0492889	0.073631	0.0492889	0.0492889	0.0626074
ENSG00000027001.9;chr13:22914514-22916637	0.0492889	0.0492889	0.0665465	0.0492889	0.0492889	0.0533501
ENSG00000027001.9;chr13:23794903-23795343	0.0492889	0.207523	0.143187	0.0492889	0.0492889	0.0512683
ENSG00000027001.9;chr13:24252053-24252228	0.0492889	0.0492889	0.0859773	0.0492889	0.0492889	0.0579897
ENSG00000027001.9;chr13:24267176-24267470	0.0492889	0.0492889	0.089832	0.0492889	0.0492889	0.0499396
ENSG00000027697.13;chr6:136470950-136471225	0.0492889	0.0492889	0.0500618	0.0492889	0.0492889	0.0500529
ENSG00000027697.13;chr6:136505571-136505836	0.0492889	0.0492889	0.0512525	0.0492889	0.0492889	0.0953757
ENSG00000027697.13;chr6:136523722-136524453	0.0492889	0.0492889	0.0492848	0.0492889	0.122955	0.0510926
ENSG00000027697.13;chr6:136546495-136547243	0.0492889	0.0492889	0.0492099	0.0492889	0.0492889	0.0547454
ENSG00000027697.13;chr6:136609379-136609594	0.0492889	0.0492889	0.0509597	0.0492889	0.0492889	0.0839345
ENSG00000027697.13;chr6:136643785-136644904	0.0492889	0.0492889	0.107642	0.0492889	0.149143	0.0502835
ENSG00000027697.13;chr6:136684206-136685356	0.0492889	0.0492889	0.0535099	0.0492889	0.0492889	0.0565178
ENSG00000027697.13;chr6:136771599-136772123	0.0492889	0.0492889	0.0872085	0.0492889	0.0492889	0.0525062
ENSG00000027697.13;chr6:137043873-137044621	0.0492889	0.0492889	0.062173	0.0492889	0.0492889	0.0502856
ENSG00000027697.13;chr6:137823631-137824869	0.0492889	0.0492889	0.0607309	0.0492889	0.0492889	0.0511264
ENSG00000027697.13;chr6:137847744-137847935	0.0492889	0.0492889	0.101607	0.0492889	0.123427	0.0521062
ENSG00000027697.13;chr6:136524490-136528075	0.0492889	0.0492889	0.0542231	0.0492889	0.0492889	0.0535838
ENSG00000027847.13;chr5:176631698-176631878	0.0492889	0.0492889	0.0504456	0.0492889	0.0492889	0.0607962
ENSG00000027847.13;chr5:176699830-176701060	0.0492889	0.0492889	0.0538924	0.0492889	0.0492889	0.054507
ENSG00000027847.13;chr5:176875410-176876287	0.0492889	0.0492889	0.0507554	0.0492889	0.0492889	0.066057
ENSG00000027847.13;chr5:177390356-177391349	0.0492889	0.0492889	0.0533814	0.0492889	0.0492889	0.0575854
ENSG00000027847.13;chr5:178062178-178062499	0.0492889	0.0492889	0.0684296	0.0492889	0.0492889	0.0668485
ENSG00000027847.13;chr5:178346004-178347771	0.0492889	0.0492889	0.14518	0.0492889	0.0492889	0.0640943
ENSG00000027847.13;chr5:178467353-178467590	0.0492889	0.0492889	0.0585761	0.0492889	0.0492889	0.144803
ENSG00000027847.13;chr5:178585432-178585833	0.0492889	0.0492889	0.0575848	0.0492889	0.0492889	0.125768
ENSG00000027869.11;chr1:155822634-155823192	0.0492889	0.0492889	0.0494062	0.0492889	0.0492889	0.0659052
ENSG00000027869.11;chr1:156089704-156089942	0.0492889	0.0492889	0.0507424	0.0492889	0.0492889	0.0510728
ENSG00000027869.11;chr1:156204287-156204973	0.0492889	0.0492889	0.0607169	0.0492889	0.128684	0.0628134
ENSG00000027869.11;chr1:156247039-156248129	0.0492889	0.0492889	0.0524054	0.0492889	0.0492889	0.0518891
ENSG00000027869.11;chr1:156257157-156257483	0.0492889	0.0492889	0.0733464	0.0492889	0.0492889	0.0495848
ENSG00000027869.11;chr1:156259503-156259857	0.0492889	0.0492889	0.0690942	0.0492889	0.0492889	0.0605252
ENSG00000027869.11;chr1:156260136-156262302	0.0492889	0.0492889	0.164543	0.0492889	0.0492889	0.0510529
ENSG00000027869.11;chr1:156301281-156302305	0.0492889	0.0492889	0.134925	0.0492889	0.0492889	0.0518868
ENSG00000027869.11;chr1:156385357-156385583	0.0492889	0.0492889	0.0521948	0.0492889	0.0492889	0.0635168
ENSG00000027869.11;chr1:156401952-156402546	0.0492889	0.0492889	0.0520861	0.0492889	0.0492889	0.0697356
ENSG00000027869.11;chr1:156409706-156409903	0.0492889	0.0492889	0.053009	0.0492889	0.0492889	0.0615224
ENSG00000027869.11;chr1:156422054-156422489	0.0492889	0.0492889	0.0520775	0.0492889	0.0492889	0.0571875
ENSG00000027869.11;chr1:156443398-156444243	0.0492889	0.0492889	0.0663227	0.0492889	0.0492889	0.0947069
ENSG00000027869.11;chr1:156445583-156446512	0.0492889	0.0492889	0.055685	0.0492889	0.0492889	0.083152
ENSG00000027869.11;chr1:156468223-156468396	0.0492889	0.0492889	0.054306	0.0492889	0.0492889	0.0556358
ENSG00000027869.11;chr1:156502578-156502863	0.0492889	0.0492889	0.101615	0.0492889	0.0492889	0.0609708
ENSG00000027869.11;chr1:156591060-156594096	0.0492889	0.0492889	0.0549997	0.0492889	0.0492889	0.0503485
ENSG00000027869.11;chr1:156689022-156689707	0.0492889	0.0492889	0.0522217	0.0492889	0.0492889	0.0644636
ENSG00000027869.11;chr1:156813516-156814679	0.0492889	0.0492889	0.0612273	0.0492889	0.0492889	0.0541576
ENSG00000027869.11;chr1:157044663-157045637	0.0492889	0.0492889	0.0542888	0.0492889	0.0492889	0.0616342
ENSG00000027869.11;chr1:155910029-155912249	0.0492889	0.0492889	0.0495958	0.0492889	0.0492889	0.0677114
ENSG00000027869.11;chr1:156434281-156434542	0.0492889	0.0492889	0.0564457	0.0492889	0.0492889	0.0763649
ENSG00000028277.21;chr19:41264299-41265492	0.0492889	0.0492889	0.0498919	0.0492889	0.0492889	0.0646723
ENSG00000028277.21;chr19:41552678-41553191	0.0492889	0.0492889	0.0519162	0.0492889	0.0492889	0.0503317
ENSG00000028277.21;chr19:41872871-41873928	0.0492889	0.0492889	0.0858638	0.0492889	0.0492889	0.155233
ENSG00000028277.21;chr19:42046162-42046404	0.0492889	0.0492889	0.108891	0.0492889	0.0492889	0.0545236
ENSG00000028277.21;chr19:42068826-42070736	0.0492889	0.0492889	0.112332	0.0492889	0.0492889	0.0497731
ENSG00000028277.21;chr19:42075020-42076049	0.0492889	0.204558	0.131253	0.0492889	0.0492889	0.121378
ENSG00000028277.21;chr19:42088057-42088394	0.0492889	0.0492889	0.128336	0.0492889	0.0492889	0.103377
ENSG00000028277.21;chr19:42088604-42088958	0.0492889	0.212844	0.116819	0.0492889	0.0492889	0.0615698
ENSG00000028277.21;chr19:42131595-42133853	0.0492889	0.204212	0.127195	0.0492889	0.0492889	0.109722
ENSG00000028277.21;chr19:42474232-42475583	0.0492889	0.0492889	0.0510111	0.0492889	0.0492889	0.0497238
ENSG00000028277.21;chr19:42563255-42564806	0.0492889	0.0492889	0.0514964	0.0492889	0.0492889	0.054933
ENSG00000028277.21;chr19:42655744-42656916	0.0492889	0.0492889	0.0671043	0.0492889	0.0492889	0.0602042
ENSG00000028277.21;chr19:42830555-42833073	0.0492889	0.0492889	0.0950961	0.0492889	0.0492889	0.169151
ENSG00000028277.21;chr19:41499497-41501218	0.0492889	0.0492889	0.0501593	0.0492889	0.0492889	0.0509583
ENSG00000029559.6;chr4:87073395-87074001	0.0492889	0.0492889	0.0560455	0.0492889	0.0492889	0.0537148
ENSG00000029559.6;chr4:87239948-87240332	0.0492889	0.0492889	0.060824	0.0492889	0.0492889	0.0537148
ENSG00000029559.6;chr4:87270424-87270740	0.0492889	0.0492889	0.0541721	0.0492889	0.0492889	0.0537588
ENSG00000029559.6;chr4:87353291-87354744	0.0492889	0.0492889	0.11667	0.0492889	0.0492889	0.0521582
ENSG00000029559.6;chr4:87390222-87392199	0.0492889	0.0492889	0.085824	0.0492889	0.165445	0.0495064
ENSG00000029559.6;chr4:87476635-87477512	0.0492889	0.0492889	0.0765507	0.0492889	0.0492889	0.0772883
ENSG00000029559.6;chr4:87482130-87482365	0.0492889	0.0492889	0.123809	0.0492889	0.0492889	0.0564677
ENSG00000029559.6;chr4:87520848-87521041	0.0492889	0.0492889	0.06655	0.0492889	0.0492889	0.0535812
ENSG00000029559.6;chr4:88144027-88144250	0.0492889	0.0492889	0.0585205	0.0492889	0.0492889	0.0579343
ENSG00000029559.6;chr4:88157532-88158727	0.0492889	0.0492889	0.0588115	0.0492889	0.0492889	0.0514405
ENSG00000029559.6;chr4:88598316-88598771	0.0492889	0.0492889	0.0502886	0.0492889	0.0492889	0.0499561
ENSG00000029559.6;chr4:88646765-88647066	0.0492889	0.0492889	0.0509072	0.0492889	0.0492889	0.0529247
ENSG00000029559.6;chr4:87619842-87621889	0.0492889	0.0492889	0.138995	0.0492889	0.0492889	0.0494045
ENSG00000029639.10;chr6:154433146-154434399	0.0492889	0.0492889	0.0610263	0.0492889	0.0492889	0.0536995
ENSG00000029639.10;chr6:154509016-154511411	0.0492889	0.0492889	0.0675808	0.0492889	0.0492889	0.0509212
ENSG00000029639.10;chr6:154732499-154733252	0.0492889	0.0492889	0.0566573	0.0492889	0.0492889	0.0577401
ENSG00000029639.10;chr6:154750295-154750848	0.0492889	0.0492889	0.051739	0.0492889	0.0492889	0.0752252
ENSG00000029639.10;chr6:155182116-155183605	0.0492889	0.0492889	0.120557	0.0492889	0.0492889	0.0500659
ENSG00000029639.10;chr6:155207300-155207993	0.0492889	0.0492889	0.141162	0.0492889	0.0492889	0.0521431
ENSG00000029639.10;chr6:155377873-155378201	0.0492889	0.0492889	0.146967	0.0492889	0.0492889	0.0552816
ENSG00000029639.10;chr6:155437413-155437852	0.0492889	0.0492889	0.0517176	0.0492889	0.0492889	0.0519652
ENSG00000029639.10;chr6:156146427-156147450	0.0492889	0.0492889	0.0669878	0.0492889	0.0492889	0.0579918
ENSG00000030110.12;chr6:32584026-32584884	0.0492889	0.0492889	0.166445	0.167004	0.112578	0.0527813
ENSG00000030110.12;chr6:32589126-32589846	0.0492889	0.0492889	0.184838	0.167644	0.0492889	0.0598525
ENSG00000030110.12;chr6:32589948-32590547	0.0492889	0.0492889	0.181313	0.167869	0.164088	0.0780072
ENSG00000030110.12;chr6:32604887-32605378	0.0492889	0.0492889	0.183937	0.168011	0.201805	0.111787
ENSG00000030110.12;chr6:32609247-32609821	0.0492889	0.0492889	0.129474	0.0492889	0.0492889	0.06471
ENSG00000030110.12;chr6:32665030-32665741	0.0492889	0.0492889	0.127552	0.0492889	0.0492889	0.0564841
ENSG00000030110.12;chr6:32665899-32666771	0.0492889	0.0492889	0.127438	0.0492889	0.0492889	0.061137
ENSG00000030110.12;chr6:33116472-33118278	0.0492889	0.0492889	0.121714	0.0492889	0.0492889	0.110533
ENSG00000030110.12;chr6:33426801-33427902	0.0492889	0.0492889	0.0973281	0.0492889	0.118178	0.0654854
ENSG00000030110.12;chr6:33692560-33693091	0.0492889	0.0492889	0.134779	0.0492889	0.0492889	0.0512572
ENSG00000030110.12;chr6:33744674-33747639	0.0492889	0.0492889	0.137727	0.0492889	0.124034	0.0839036
ENSG00000030110.12;chr6:34136046-34137457	0.0492889	0.0492889	0.0664575	0.0492889	0.0492889	0.0571875
ENSG00000030110.12;chr6:34298937-34299906	0.0492889	0.0492889	0.0521941	0.0492889	0.0492889	0.0776388
ENSG00000030110.12;chr6:34350246-34351073	0.0492889	0.0492889	0.0570794	0.0492889	0.0492889	0.0839671
ENSG00000030110.12;chr6:34511943-34512198	0.0492889	0.0492889	0.0521912	0.0492889	0.0492889	0.148276
ENSG00000030110.12;chr6:34514491-34516778	0.0492889	0.0492889	0.0523562	0.0492889	0.0492889	0.0585567
ENSG00000030110.12;chr6:34532951-34533181	0.0492889	0.0492889	0.0535526	0.0492889	0.0492889	0.0562165
ENSG00000030110.12;chr6:32603660-32604624	0.0492889	0.0492889	0.184118	0.167926	0.203476	0.082231
ENSG00000030582.17;chr17:43360040-43362590	0.0492889	0.0492889	0.126399	0.0492889	0.0492889	0.0542965
ENSG00000030582.17;chr17:43893099-43893400	0.0492889	0.0492889	0.0776725	0.0492889	0.0492889	0.104868
ENSG00000030582.17;chr17:43905787-43908218	0.0492889	0.0492889	0.0793531	0.0492889	0.0492889	0.199157
ENSG00000030582.17;chr17:44070736-44072057	0.0492889	0.0492889	0.0581414	0.0492889	0.0492889	0.0882594
ENSG00000030582.17;chr17:44384638-44386358	0.244688	0.0492889	0.145588	0.0492889	0.0492889	0.0559169
ENSG00000030582.17;chr17:44707882-44709448	0.0492889	0.0492889	0.0657238	0.0492889	0.0492889	0.0499474
ENSG00000030582.17;chr17:44916575-44916872	0.0492889	0.0492889	0.0707585	0.0492889	0.0492889	0.0512368
ENSG00000030582.17;chr17:44917310-44917522	0.0492889	0.0492889	0.0587677	0.0492889	0.0492889	0.0501924
ENSG00000030582.17;chr17:44931013-44931904	0.0492889	0.0492889	0.0759801	0.0492889	0.118118	0.0524161
ENSG00000030582.17;chr17:44965921-44966700	0.0492889	0.0492889	0.0605954	0.0492889	0.0492889	0.0973049
ENSG00000030582.17;chr17:45012579-45014042	0.0492889	0.0492889	0.0838631	0.0492889	0.0492889	0.0500098
ENSG00000030582.17;chr17:45019398-45019875	0.0492889	0.0492889	0.0604382	0.0492889	0.0492889	0.0602159
ENSG00000030582.17;chr17:45043669-45044514	0.0492889	0.0492889	0.0584292	0.0492889	0.0492889	0.0495808
ENSG00000030582.17;chr17:45075862-45076097	0.0492889	0.0492889	0.092722	0.0492889	0.0492889	0.055872
ENSG00000030582.17;chr17:45296880-45297244	0.0492889	0.0492889	0.0497461	0.0492889	0.0492889	0.0512491
ENSG00000030582.17;chr17:43613288-43615010	0.0492889	0.0492889	0.0707449	0.0492889	0.0492889	0.0668429
ENSG00000032444.15;chr19:6737911-6739465	0.0492889	0.0492889	0.0693438	0.0492889	0.0492889	0.0676766
ENSG00000032444.15;chr19:7181460-7184206	0.0492889	0.0492889	0.0862374	0.0492889	0.0492889	0.0546553
ENSG00000032444.15;chr19:7196683-7198165	0.0492889	0.0492889	0.126984	0.0492889	0.0492889	0.0678764
ENSG00000032444.15;chr19:7223981-7225015	0.0492889	0.0492889	0.0907379	0.0492889	0.0492889	0.05314
ENSG00000032444.15;chr19:7251134-7251369	0.0492889	0.0492889	0.067768	0.0492889	0.0492889	0.0521211
ENSG00000032444.15;chr19:7414854-7416351	0.0492889	0.0492889	0.103305	0.0492889	0.0492889	0.0540363
ENSG00000032444.15;chr19:7436002-7437905	0.0492889	0.0492889	0.131643	0.0492889	0.0492889	0.0497338
ENSG00000032444.15;chr19:7739246-7739906	0.0492889	0.0492889	0.0672442	0.0492889	0.0492889	0.0615654
ENSG00000032444.15;chr19:8000175-8000615	0.22723	0.0492889	0.0712448	0.0492889	0.0492889	0.0528417
ENSG00000032444.15;chr19:8008854-8009268	0.243914	0.0492889	0.0694703	0.0492889	0.0492889	0.0533033
ENSG00000032444.15;chr19:8050011-8050624	0.311314	0.0492889	0.0751396	0.0492889	0.0492889	0.0537118
ENSG00000032444.15;chr19:8157140-8157761	0.0492889	0.0492889	0.0749836	0.0492889	0.0492889	0.0526011
ENSG00000032444.15;chr19:8352774-8354530	0.0492889	0.0492889	0.0638027	0.0492889	0.0492889	0.0504296
ENSG00000032444.15;chr19:8391050-8392305	0.0492889	0.0492889	0.0668658	0.0492889	0.0492889	0.0546745
ENSG00000032444.15;chr19:8239782-8241773	0.0492889	0.0492889	0.0888253	0.0492889	0.0492889	0.0524732
ENSG00000032742.17;chr13:19696507-19697406	0.0492889	0.0492889	0.0516683	0.0492889	0.0492889	0.05307
ENSG00000032742.17;chr13:19845243-19846837	0.0492889	0.0492889	0.0559666	0.0492889	0.0492889	0.0505584
ENSG00000032742.17;chr13:19863702-19864995	0.0492889	0.0492889	0.0836592	0.0492889	0.0492889	0.063356
ENSG00000032742.17;chr13:20608075-20610563	0.0492889	0.22468	0.17393	0.170849	0.0492889	0.0526054
ENSG00000032742.17;chr13:20707926-20708814	0.0492889	0.0492889	0.145996	0.0492889	0.137317	0.0786846
ENSG00000032742.17;chr13:21039508-21039848	0.0492889	0.0492889	0.0642892	0.0492889	0.0492889	0.0494
ENSG00000032742.17;chr13:21318489-21319567	0.0492889	0.0492889	0.116133	0.0492889	0.0492889	0.0585546
ENSG00000032742.17;chr13:21433577-21436690	0.0492889	0.0492889	0.0781852	0.0492889	0.0492889	0.0560293
ENSG00000032742.17;chr13:21546562-21547688	0.0492889	0.0492889	0.0566937	0.0492889	0.0492889	0.0501473
ENSG00000034053.14;chr15:28129359-28129630	0.0492889	0.0492889	0.0615856	0.0492889	0.170129	0.0573647
ENSG00000034053.14;chr15:28789472-28790291	0.0492889	0.0492889	0.100443	0.0492889	0.0492889	0.0530916
ENSG00000034053.14;chr15:28831749-28834012	0.0492889	0.0492889	0.116809	0.0492889	0.0492889	0.0654854
ENSG00000034053.14;chr15:28862778-28863668	0.0492889	0.0492889	0.0646574	0.0492889	0.0492889	0.0536904
ENSG00000034053.14;chr15:28910062-28910748	0.0492889	0.0492889	0.0590504	0.0492889	0.0492889	0.0529266
ENSG00000034053.14;chr15:28919009-28919750	0.0492889	0.0492889	0.0803936	0.0492889	0.0492889	0.0509281
ENSG00000034053.14;chr15:28923766-28924237	0.0492889	0.0492889	0.0637148	0.0492889	0.0492889	0.0547798
ENSG00000034053.14;chr15:29019598-29019877	0.0492889	0.0492889	0.0906591	0.0492889	0.0492889	0.0613222
ENSG00000034053.14;chr15:29069324-29072226	0.0492889	0.0492889	0.076595	0.0492889	0.0492889	0.0531374
ENSG00000034053.14;chr15:29091572-29092209	0.232081	0.0492889	0.0778191	0.0492889	0.0492889	0.0534958
ENSG00000034239.10;chr8:47734820-47737579	0.0492889	0.0492889	0.0491261	0.0492889	0.0492889	0.0851732
ENSG00000034239.10;chr8:48542400-48543326	0.0492889	0.0492889	0.160454	0.0492889	0.148929	0.0636422
ENSG00000034239.10;chr8:49299111-49299652	0.0492889	0.0492889	0.115531	0.0492889	0.0492889	0.0621818
ENSG00000034533.11;chr3:130428411-130430342	0.0492889	0.0492889	0.0710416	0.0492889	0.0492889	0.0572176
ENSG00000034533.11;chr3:130856142-130856612	0.0492889	0.0492889	0.191925	0.254181	0.242938	0.0584988
ENSG00000034533.11;chr3:131018384-131018864	0.0492889	0.209571	0.142629	0.0492889	0.0492889	0.0879476
ENSG00000034533.11;chr3:131303056-131303908	0.0492889	0.0492889	0.0850082	0.0492889	0.0492889	0.0583381
ENSG00000034533.11;chr3:131370897-131371527	0.0492889	0.0492889	0.0535665	0.0492889	0.0492889	0.0610235
ENSG00000034533.11;chr3:131821008-131821369	0.0492889	0.0492889	0.10263	0.0492889	0.0492889	0.0658726
ENSG00000034713.7;chr16:74591179-74593018	0.0492889	0.0492889	0.149712	0.0492889	0.119272	0.0969465
ENSG00000034713.7;chr16:74665952-74666971	0.0492889	0.0492889	0.104778	0.0492889	0.0492889	0.100723
ENSG00000034713.7;chr16:74716327-74718369	0.0492889	0.0492889	0.0723355	0.0492889	0.0492889	0.0509574
ENSG00000034713.7;chr16:74774951-74775479	0.0492889	0.0492889	0.0759964	0.0492889	0.0492889	0.0564211
ENSG00000034713.7;chr16:74898916-74899506	0.0492889	0.0492889	0.0575787	0.0492889	0.0492889	0.0569055
ENSG00000034713.7;chr16:74984361-74985364	0.0492889	0.0492889	0.0586593	0.0492889	0.0492889	0.0540363
ENSG00000034713.7;chr16:75256381-75257550	0.0492889	0.0492889	0.0610055	0.0492889	0.0492889	0.054933
ENSG00000034713.7;chr16:75498254-75498883	0.0492889	0.0492889	0.0644988	0.0492889	0.0492889	0.0591363
ENSG00000034713.7;chr16:75516130-75517974	0.0492889	0.0492889	0.0538995	0.0492889	0.0492889	0.0574736
ENSG00000034713.7;chr16:75622288-75623939	0.0492889	0.0492889	0.117977	0.0492889	0.0492889	0.0545191
ENSG00000034713.7;chr16:75800918-75801429	0.0492889	0.0492889	0.051997	0.0492889	0.0492889	0.0609146
ENSG00000034713.7;chr16:75837515-75838349	0.0492889	0.0492889	0.0612743	0.0492889	0.0492889	0.0569843
ENSG00000034713.7;chr16:75859996-75862353	0.0492889	0.0492889	0.058181	0.0492889	0.0492889	0.050669
ENSG00000034713.7;chr16:75947417-75950619	0.337629	0.21237	0.0959361	0.0492889	0.0492889	0.0839671
ENSG00000034713.7;chr16:75975362-75978147	0.252747	0.0492889	0.067423	0.0492889	0.0492889	0.0547397
ENSG00000034713.7;chr16:76287219-76288070	0.0492889	0.0492889	0.0570418	0.0492889	0.0492889	0.0582388
ENSG00000034713.7;chr16:76358904-76360946	0.0492889	0.0492889	0.0738886	0.0492889	0.0492889	0.0558501
ENSG00000034713.7;chr16:76459172-76459858	0.0492889	0.0492889	0.0916602	0.0492889	0.0492889	0.0568802
ENSG00000034713.7;chr16:74760118-74760588	0.0492889	0.0492889	0.0964704	0.0492889	0.0492889	0.0638671
ENSG00000034713.7;chr16:75266028-75268219	0.0492889	0.0492889	0.0924114	0.0492889	0.0492889	0.0601389
ENSG00000034713.7;chr16:75579186-75579484	0.0492889	0.0492889	0.0739173	0.0492889	0.0492889	0.0536643
ENSG00000035403.17;chr10:73264058-73264565	0.0492889	0.0492889	0.0858899	0.0492889	0.0492889	0.0525731
ENSG00000035403.17;chr10:73466085-73467137	0.0492889	0.0492889	0.0564068	0.0492889	0.0492889	0.0545191
ENSG00000035403.17;chr10:73821599-73821839	0.0492889	0.0492889	0.0546408	0.0492889	0.0492889	0.0555701
ENSG00000035403.17;chr10:73836236-73837118	0.0492889	0.0492889	0.0511006	0.0492889	0.0492889	0.0529158
ENSG00000035403.17;chr10:73867609-73868550	0.0492889	0.0492889	0.0530119	0.0492889	0.0492889	0.0632117
ENSG00000035403.17;chr10:73874295-73874536	0.0492889	0.0492889	0.0500462	0.0492889	0.0492889	0.0557051
ENSG00000035403.17;chr10:73909231-73909629	0.0492889	0.0492889	0.0739045	0.0492889	0.0492889	0.0499446
ENSG00000035403.17;chr10:74121639-74122192	0.0492889	0.21129	0.144891	0.0492889	0.130732	0.0801557
ENSG00000035403.17;chr10:74593170-74593407	0.278221	0.0492889	0.218794	0.347518	0.0492889	0.132179
ENSG00000035403.17;chr10:74950199-74950807	0.0492889	0.0492889	0.0505512	0.0492889	0.0492889	0.0640438
ENSG00000035403.17;chr10:74825455-74826248	0.0492889	0.0492889	0.0522499	0.0492889	0.0492889	0.0510801
ENSG00000035664.11;chr15:63402611-63402897	0.0492889	0.0492889	0.0669445	0.0492889	0.0492889	0.0531364
ENSG00000035664.11;chr15:63463233-63464267	0.0492889	0.0492889	0.0612457	0.0492889	0.0492889	0.0557396
ENSG00000035664.11;chr15:63501614-63501981	0.0492889	0.0492889	0.0548511	0.0492889	0.0492889	0.0509311
ENSG00000035664.11;chr15:63539086-63540336	0.0492889	0.0492889	0.0562021	0.0492889	0.0492889	0.0570978
ENSG00000035664.11;chr15:63968900-63969295	0.0492889	0.0492889	0.151568	0.0492889	0.0492889	0.0579897
ENSG00000035664.11;chr15:63984474-63985884	0.0492889	0.0492889	0.147956	0.0492889	0.0492889	0.0518581
ENSG00000035664.11;chr15:63991750-63992167	0.0492889	0.0492889	0.222165	0.199257	0.0492889	0.157563
ENSG00000035664.11;chr15:64015208-64015719	0.252026	0.212816	0.146694	0.0492889	0.12103	0.0531364
ENSG00000035664.11;chr15:64105233-64105804	0.0492889	0.0492889	0.148597	0.0492889	0.0492889	0.0545099
ENSG00000035664.11;chr15:64116178-64117141	0.0492889	0.0492889	0.160964	0.0492889	0.120246	0.0649583
ENSG00000035664.11;chr15:64141334-64142626	0.0492889	0.0492889	0.146845	0.0492889	0.0492889	0.0524161
ENSG00000035664.11;chr15:64249178-64250058	0.0492889	0.0492889	0.0497406	0.0492889	0.0492889	0.0500268
ENSG00000035664.11;chr15:64509570-64509795	0.0492889	0.0492889	0.0509121	0.0492889	0.0492889	0.0560293
ENSG00000035664.11;chr15:64526477-64526860	0.0492889	0.0492889	0.0615329	0.0492889	0.0492889	0.0656521
ENSG00000035664.11;chr15:64542079-64542738	0.0492889	0.0492889	0.0512523	0.0492889	0.0492889	0.0604751
ENSG00000035664.11;chr15:64548424-64548703	0.0492889	0.0492889	0.0509079	0.0492889	0.0492889	0.0509291
ENSG00000035664.11;chr15:64560811-64561181	0.0492889	0.0492889	0.0505196	0.0492889	0.0492889	0.0625449
ENSG00000035664.11;chr15:64691967-64692176	0.0492889	0.0492889	0.0512103	0.0492889	0.0492889	0.049434
ENSG00000035664.11;chr15:64700456-64700757	0.0492889	0.0492889	0.0524793	0.0492889	0.0492889	0.0531512
ENSG00000035664.11;chr15:64702049-64704042	0.0492889	0.0492889	0.0512436	0.0492889	0.0492889	0.055379
ENSG00000035664.11;chr15:64835924-64836437	0.0492889	0.0492889	0.097568	0.0492889	0.0492889	0.0569011
ENSG00000035664.11;chr15:64988665-64989833	0.0492889	0.0492889	0.0661421	0.0492889	0.0492889	0.0543346
ENSG00000035664.11;chr15:65055456-65056077	0.0492889	0.0492889	0.0513159	0.0492889	0.0492889	0.068076
ENSG00000035664.11;chr15:63487128-63488141	0.0492889	0.0492889	0.0582538	0.0492889	0.0492889	0.0720834
ENSG00000035664.11;chr15:64552525-64553081	0.0492889	0.0492889	0.0502723	0.0492889	0.0492889	0.0509437
ENSG00000035720.7;chr4:67374013-67376039	0.0492889	0.0492889	0.118965	0.0492889	0.132817	0.0602159
ENSG00000035720.7;chr4:67437534-67439557	0.0492889	0.0492889	0.0896206	0.0492889	0.0492889	0.0582446
ENSG00000035720.7;chr4:67499894-67501422	0.0492889	0.0492889	0.0990932	0.0492889	0.0492889	0.0494045
ENSG00000035720.7;chr4:67501462-67501715	0.0492889	0.0492889	0.0669973	0.0492889	0.0492889	0.0866667
ENSG00000035720.7;chr4:67546478-67547435	0.0492889	0.0492889	0.0801243	0.0492889	0.0492889	0.0778047
ENSG00000036448.9;chr8:1252073-1252842	0.0492889	0.0492889	0.0903889	0.0492889	0.0492889	0.0985362
ENSG00000036448.9;chr8:1453837-1454574	0.0492889	0.0492889	0.103529	0.0492889	0.0492889	0.0614803
ENSG00000036448.9;chr8:1455483-1457692	0.0492889	0.0492889	0.112346	0.0492889	0.0492889	0.0717323
ENSG00000036448.9;chr8:1778290-1779703	0.0492889	0.0492889	0.0917258	0.0492889	0.0492889	0.0521211
ENSG00000036448.9;chr8:1833509-1834373	0.0492889	0.0492889	0.168698	0.206946	0.0492889	0.0549627
ENSG00000036448.9;chr8:1835869-1836305	0.0492889	0.0492889	0.137658	0.0492889	0.0492889	0.0737272
ENSG00000036448.9;chr8:1842130-1843071	0.0492889	0.0492889	0.115531	0.0492889	0.0492889	0.0497195
ENSG00000036448.9;chr8:1843202-1843594	0.0492889	0.0492889	0.111201	0.0492889	0.0492889	0.052105
ENSG00000036448.9;chr8:1847020-1848663	0.0492889	0.0492889	0.118535	0.0492889	0.0492889	0.0493981
ENSG00000036448.9;chr8:1853958-1854246	0.0492889	0.0492889	0.112641	0.0492889	0.110881	0.0531037
ENSG00000036448.9;chr8:1896385-1898396	0.0492889	0.0492889	0.124669	0.0492889	0.0492889	0.0533006
ENSG00000036448.9;chr8:1911690-1912347	0.0492889	0.0492889	0.0984807	0.0492889	0.0492889	0.0867325
ENSG00000036448.9;chr8:1913626-1915484	0.0492889	0.0492889	0.107495	0.0492889	0.135704	0.0538821
ENSG00000036448.9;chr8:1917243-1917905	0.0492889	0.0492889	0.10267	0.0492889	0.0492889	0.0559755
ENSG00000036448.9;chr8:1938876-1939504	0.0492889	0.0492889	0.105411	0.0492889	0.0492889	0.0659052
ENSG00000036448.9;chr8:1943795-1944369	0.0492889	0.0492889	0.12285	0.0492889	0.0492889	0.0535251
ENSG00000036448.9;chr8:2051040-2052884	0.3125	0.207452	0.147528	0.0492889	0.178971	0.0802058
ENSG00000036448.9;chr8:2313512-2314356	0.0492889	0.0492889	0.123688	0.0492889	0.0492889	0.0505747
ENSG00000036448.9;chr8:2629828-2631728	0.0492889	0.0492889	0.097922	0.0492889	0.0492889	0.0620643
ENSG00000036448.9;chr8:2726707-2728715	0.0492889	0.0492889	0.157205	0.0492889	0.0492889	0.0636206
ENSG00000036448.9;chr8:2788058-2788849	0.0492889	0.0492889	0.0862172	0.0492889	0.0492889	0.0541573
ENSG00000036448.9;chr8:1785808-1786276	0.0492889	0.0492889	0.106172	0.0492889	0.145508	0.0828607
ENSG00000037042.8;chr17:41683594-41684126	0.0492889	0.0492889	0.0560785	0.0492889	0.0492889	0.063423
ENSG00000037042.8;chr17:41775047-41778927	0.0492889	0.0492889	0.054245	0.0492889	0.0492889	0.0531364
ENSG00000037042.8;chr17:41986916-41988028	0.0492889	0.0492889	0.05035	0.0492889	0.0492889	0.0563375
ENSG00000037042.8;chr17:42016003-42016247	0.0492889	0.0492889	0.0507691	0.0492889	0.0492889	0.0527442
ENSG00000037042.8;chr17:42120471-42121956	0.0492889	0.0492889	0.05574	0.0492889	0.165134	0.0579897
ENSG00000037042.8;chr17:42345242-42346401	0.0492889	0.0492889	0.103741	0.0492889	0.0492889	0.0506391
ENSG00000037042.8;chr17:42361639-42361887	0.0492889	0.0492889	0.142024	0.0492889	0.0492889	0.0509526
ENSG00000037042.8;chr17:42456534-42456917	0.0492889	0.213107	0.143251	0.0492889	0.0492889	0.0528506
ENSG00000037042.8;chr17:42527216-42528040	0.0492889	0.220604	0.149839	0.0492889	0.0492889	0.0615963
ENSG00000037042.8;chr17:42535069-42536250	0.0492889	0.0492889	0.19275	0.213326	0.0492889	0.112063
ENSG00000037042.8;chr17:42585192-42585884	0.0492889	0.202797	0.157977	0.0492889	0.0492889	0.0539652
ENSG00000037042.8;chr17:42679414-42680213	0.347339	0.186265	0.312585	0.234177	0.0492889	0.146272
ENSG00000037042.8;chr17:42720828-42722255	0.232796	0.222536	0.215625	0.252199	0.113098	0.0901141
ENSG00000037042.8;chr17:43014859-43015130	0.0492889	0.0492889	0.0512695	0.0492889	0.0492889	0.0502669
ENSG00000037042.8;chr17:43034804-43035213	0.0492889	0.0492889	0.0522807	0.0492889	0.0492889	0.0640399
ENSG00000037042.8;chr17:43308310-43310125	0.0492889	0.0492889	0.172713	0.208819	0.0492889	0.0577024
ENSG00000037042.8;chr17:43314768-43316444	0.0492889	0.0492889	0.148627	0.0492889	0.0492889	0.0617996
ENSG00000037042.8;chr17:43322366-43323978	0.0492889	0.0492889	0.100562	0.0492889	0.0492889	0.049467
ENSG00000037042.8;chr17:43360040-43362590	0.0492889	0.0492889	0.126138	0.0492889	0.0492889	0.0571863
ENSG00000037042.8;chr17:43613288-43615010	0.0492889	0.0492889	0.066347	0.0492889	0.0492889	0.0585567
ENSG00000037280.15;chr5:180135646-180136139	0.0492889	0.0492889	0.0650472	0.0492889	0.0492889	0.103185
ENSG00000037280.15;chr5:180185863-180186470	0.0492889	0.0492889	0.082442	0.0492889	0.0492889	0.0500988
ENSG00000037280.15;chr5:180251605-180251921	0.0492889	0.0492889	0.0721271	0.0492889	0.0492889	0.0498852
ENSG00000037280.15;chr5:180292174-180294092	0.0492889	0.0492889	0.0738152	0.0492889	0.0492889	0.0525377
ENSG00000037280.15;chr5:180313620-180314934	0.0492889	0.0492889	0.137168	0.0492889	0.0492889	0.0579686
ENSG00000037280.15;chr5:180825187-180825396	0.0492889	0.0492889	0.0665395	0.0492889	0.0492889	0.0511152
ENSG00000037280.15;chr5:180869866-180870366	0.0492889	0.0492889	0.0587567	0.0492889	0.0492889	0.0506633
ENSG00000037280.15;chr5:181245628-181247306	0.0492889	0.0492889	0.0940538	0.0492889	0.0492889	0.0558967
ENSG00000037280.15;chr5:179698938-179700107	0.0492889	0.0492889	0.0515148	0.0492889	0.0492889	0.0498199
ENSG00000037474.14;chr5:6227989-6229423	0.0492889	0.0492889	0.137624	0.0492889	0.0492889	0.0510799
ENSG00000037474.14;chr5:6377428-6379171	0.0492889	0.0492889	0.0657181	0.0492889	0.0492889	0.0530916
ENSG00000037474.14;chr5:7321432-7321646	0.0492889	0.0492889	0.0598679	0.0492889	0.0492889	0.0839753
ENSG00000037474.14;chr5:7347160-7349568	0.0492889	0.0492889	0.0741131	0.0492889	0.165328	0.0586892
ENSG00000037474.14;chr5:7518512-7519603	0.0492889	0.0492889	0.0819037	0.0492889	0.0492889	0.0712088
ENSG00000037637.10;chr1:15409045-15409809	0.0492889	0.0492889	0.0524904	0.0492889	0.0492889	0.0630047
ENSG00000037637.10;chr1:15523745-15524502	0.0492889	0.0492889	0.124062	0.0492889	0.0492889	0.0562647
ENSG00000037637.10;chr1:15545976-15548026	0.0492889	0.0492889	0.139287	0.0492889	0.0492889	0.060727
ENSG00000037637.10;chr1:15690570-15691914	0.0492889	0.0492889	0.0695233	0.0492889	0.0492889	0.053716
ENSG00000037637.10;chr1:15866349-15867774	0.0492889	0.0492889	0.0571847	0.0492889	0.0492889	0.055846
ENSG00000037637.10;chr1:15994789-15995010	0.0492889	0.0492889	0.106465	0.0492889	0.0492889	0.0507859
ENSG00000037637.10;chr1:16062132-16063053	0.0492889	0.0492889	0.177605	0.197637	0.154704	0.0557783
ENSG00000037637.10;chr1:16066982-16068910	0.0492889	0.0492889	0.106477	0.0492889	0.0492889	0.050669
ENSG00000037637.10;chr1:16118969-16119441	0.0492889	0.0492889	0.129452	0.0492889	0.0492889	0.05378
ENSG00000037637.10;chr1:16125882-16126133	0.0492889	0.0492889	0.11842	0.0492889	0.0492889	0.0573827
ENSG00000037637.10;chr1:16559231-16561110	0.0492889	0.0492889	0.051691	0.0492889	0.0492889	0.0596765
ENSG00000037637.10;chr1:16565813-16567445	0.0492889	0.0492889	0.11212	0.0492889	0.0492889	0.0559467
ENSG00000037637.10;chr1:16602148-16604798	0.0492889	0.0492889	0.0544223	0.0492889	0.0492889	0.050669
ENSG00000037637.10;chr1:16617859-16619120	0.0492889	0.0492889	0.0726375	0.0492889	0.0492889	0.10093
ENSG00000037637.10;chr1:16619816-16621742	0.0492889	0.0492889	0.052283	0.0492889	0.128913	0.084346
ENSG00000037637.10;chr1:16643817-16645533	0.0492889	0.0492889	0.0510582	0.0492889	0.128058	0.0525731
ENSG00000037637.10;chr1:16693723-16694586	0.0492889	0.0492889	0.0492507	0.0492889	0.0492889	0.0664403
ENSG00000037637.10;chr1:16711931-16713435	0.0492889	0.0492889	0.0521216	0.0492889	0.0492889	0.0703121
ENSG00000037637.10;chr1:16764948-16766051	0.0492889	0.0492889	0.0495746	0.0492889	0.0492889	0.0509447
ENSG00000037637.10;chr1:16796348-16797274	0.0492889	0.0492889	0.0504462	0.0492889	0.0492889	0.0564211
ENSG00000037637.10;chr1:16888644-16890210	0.0492889	0.0492889	0.0693815	0.0492889	0.0492889	0.0577979
ENSG00000037637.10;chr1:16894947-16897520	0.0492889	0.0492889	0.137769	0.0492889	0.135077	0.0641345
ENSG00000037637.10;chr1:16903860-16905267	0.0492889	0.0492889	0.0518172	0.0492889	0.0492889	0.0538641
ENSG00000037637.10;chr1:16905517-16905849	0.0492889	0.0492889	0.0517072	0.0492889	0.0492889	0.0514585
ENSG00000037637.10;chr1:16914186-16915661	0.0492889	0.0492889	0.05206	0.0492889	0.0492889	0.0555774
ENSG00000037637.10;chr1:16921366-16922425	0.0492889	0.0492889	0.0544348	0.0492889	0.0492889	0.0647975
ENSG00000037637.10;chr1:17087086-17087437	0.0492889	0.0492889	0.08839	0.0492889	0.0492889	0.0508685
ENSG00000037637.10;chr1:17140676-17141868	0.0492889	0.0492889	0.105192	0.0492889	0.0492889	0.0511183
ENSG00000037637.10;chr1:16612125-16614203	0.0492889	0.0492889	0.0587815	0.0492889	0.118966	0.0555119
ENSG00000037637.10;chr1:16709911-16711711	0.0492889	0.0492889	0.0499445	0.0492889	0.0492889	0.0535251
ENSG00000037757.13;chr19:12765565-12766745	0.0492889	0.0492889	0.0548182	0.0492889	0.0492889	0.0564732
ENSG00000037757.13;chr19:12791522-12793560	0.0492889	0.0492889	0.0508095	0.0492889	0.0492889	0.0509702
ENSG00000037757.13;chr19:12846885-12848205	0.0492889	0.0492889	0.0529914	0.0492889	0.0492889	0.0509437
ENSG00000037757.13;chr19:12982636-12982838	0.0492889	0.0492889	0.0500898	0.0492889	0.0492889	0.0602159
ENSG00000037757.13;chr19:13023239-13023975	0.0492889	0.0492889	0.0503483	0.0492889	0.0492889	0.0509826
ENSG00000037757.13;chr19:13044607-13045420	0.0492889	0.0492889	0.051643	0.0492889	0.0492889	0.0571613
ENSG00000037757.13;chr19:13060161-13062171	0.0492889	0.0492889	0.0497961	0.0492889	0.0492889	0.0494228
ENSG00000037757.13;chr19:13298785-13299253	0.0492889	0.0492889	0.0755448	0.0492889	0.0492889	0.0559156
ENSG00000037757.13;chr19:13415315-13415582	0.0492889	0.0492889	0.0628325	0.0492889	0.0492889	0.0545014
ENSG00000037757.13;chr19:13504959-13505151	0.0492889	0.0492889	0.0571238	0.0492889	0.0492889	0.0569694
ENSG00000037757.13;chr19:13711989-13712896	0.219256	0.0492889	0.140749	0.0492889	0.0492889	0.0531377
ENSG00000037757.13;chr19:13712955-13713360	0.221134	0.0492889	0.147682	0.0492889	0.0492889	0.0602035
ENSG00000037757.13;chr19:13838714-13840821	0.0492889	0.0492889	0.140194	0.0492889	0.137408	0.0562354
ENSG00000037757.13;chr19:14057647-14058221	0.0492889	0.0492889	0.0496861	0.0492889	0.0492889	0.0553298
ENSG00000037757.13;chr19:14159088-14159646	0.0492889	0.0492889	0.0522806	0.0492889	0.0492889	0.0759297
ENSG00000037757.13;chr19:14160367-14160813	0.0492889	0.0492889	0.0516278	0.0492889	0.0492889	0.063607
ENSG00000037757.13;chr19:14283487-14284639	0.0492889	0.0492889	0.0577192	0.0492889	0.0492889	0.0510279
ENSG00000037757.13;chr19:14362913-14364557	0.0492889	0.0492889	0.0563556	0.0492889	0.0492889	0.0649496
ENSG00000037757.13;chr19:14380527-14382689	0.0492889	0.0492889	0.0707287	0.0492889	0.0492889	0.0620643
ENSG00000037757.13;chr19:14528865-14529313	0.0492889	0.0492889	0.0678826	0.0492889	0.0492889	0.0567205
ENSG00000037757.13;chr19:14551151-14551855	0.0492889	0.0492889	0.0589011	0.0492889	0.0492889	0.058556
ENSG00000037757.13;chr19:14574407-14574746	0.0492889	0.0492889	0.0622331	0.0492889	0.0492889	0.0521263
ENSG00000038002.8;chr4:176450553-176452375	0.0492889	0.0492889	0.103775	0.0492889	0.0492889	0.0617637
ENSG00000038002.8;chr4:177596359-177597272	0.0492889	0.0492889	0.143443	0.0492889	0.0492889	0.0566425
ENSG00000038002.8;chr4:178228329-178229756	0.0492889	0.0492889	0.19431	0.21954	0.122875	0.088211
ENSG00000038002.8;chr4:178229903-178231556	0.0492889	0.0492889	0.178222	0.207629	0.136773	0.062866
ENSG00000038210.12;chr4:24547179-24547848	0.0492889	0.0492889	0.0565798	0.0492889	0.0492889	0.056342
ENSG00000038210.12;chr4:24802238-24803432	0.0492889	0.0492889	0.0778077	0.0492889	0.0492889	0.0542699
ENSG00000038210.12;chr4:24816406-24817900	0.0492889	0.0492889	0.194118	0.223081	0.119346	0.0558339
ENSG00000038210.12;chr4:24820192-24820747	0.0492889	0.0492889	0.0944018	0.0492889	0.0492889	0.0538069
ENSG00000038210.12;chr4:24852821-24853698	0.0492889	0.0492889	0.0585054	0.0492889	0.0492889	0.0590303
ENSG00000038210.12;chr4:25015059-25015523	0.346369	0.208851	0.0870323	0.0492889	0.0492889	0.0573133
ENSG00000038210.12;chr4:26022472-26023203	0.0492889	0.0492889	0.0564339	0.0492889	0.0492889	0.0493989
ENSG00000038219.12;chr4:13441682-13442208	0.0492889	0.0492889	0.0524765	0.0492889	0.0492889	0.0986826
ENSG00000038219.12;chr4:13653766-13655317	0.321586	0.0492889	0.148084	0.0492889	0.0492889	0.0803221
ENSG00000038219.12;chr4:13727490-13727845	0.0492889	0.0492889	0.111219	0.0492889	0.0492889	0.0534586
ENSG00000038219.12;chr4:13785185-13785585	0.0492889	0.0492889	0.0798652	0.0492889	0.0492889	0.0494707
ENSG00000038382.18;chr5:13594475-13594965	0.0492889	0.0492889	0.0933857	0.0492889	0.0492889	0.049992
ENSG00000038382.18;chr5:14157056-14157917	0.0492889	0.0492889	0.0651535	0.0492889	0.0492889	0.0582473
ENSG00000038382.18;chr5:14185173-14186270	0.0492889	0.0492889	0.0863249	0.0492889	0.131947	0.0770609
ENSG00000038382.18;chr5:14199333-14200009	0.0492889	0.0492889	0.0921307	0.0492889	0.0492889	0.0540363
ENSG00000038382.18;chr5:14217524-14217814	0.0492889	0.0492889	0.0864059	0.0492889	0.122173	0.0510815
ENSG00000038382.18;chr5:14407085-14407905	0.0492889	0.0492889	0.052973	0.0492889	0.0492889	0.0826265
ENSG00000038382.18;chr5:14408269-14408577	0.0492889	0.0492889	0.0595376	0.0492889	0.0492889	0.057177
ENSG00000038382.18;chr5:14418826-14419238	0.0492889	0.0492889	0.0549333	0.0492889	0.0492889	0.050022
ENSG00000038382.18;chr5:14433194-14433415	0.0492889	0.0492889	0.075257	0.0492889	0.0492889	0.0497038
ENSG00000038382.18;chr5:14464649-14464990	0.0492889	0.0492889	0.0565455	0.0492889	0.0492889	0.0509447
ENSG00000038382.18;chr5:14501401-14502278	0.0492889	0.0492889	0.0766035	0.0492889	0.0492889	0.0524482
ENSG00000038382.18;chr5:14502437-14502790	0.0492889	0.0492889	0.0570806	0.0492889	0.0492889	0.0577472
ENSG00000038382.18;chr5:14581156-14581742	0.0492889	0.0492889	0.0556494	0.0492889	0.0492889	0.0790878
ENSG00000038382.18;chr5:14743566-14745158	0.0492889	0.0492889	0.110285	0.0492889	0.0492889	0.0729215
ENSG00000038382.18;chr5:14775799-14776031	0.0492889	0.0492889	0.0991027	0.0492889	0.0492889	0.0500407
ENSG00000038382.18;chr5:14807185-14807464	0.0492889	0.0492889	0.0988545	0.0492889	0.0492889	0.0512368
ENSG00000038382.18;chr5:14820911-14822311	0.0492889	0.0492889	0.0982553	0.0492889	0.0492889	0.0619512
ENSG00000039139.9;chr5:13594475-13594965	0.0492889	0.0492889	0.121584	0.0492889	0.0492889	0.0585678
ENSG00000039139.9;chr5:14157056-14157917	0.0492889	0.0492889	0.0559523	0.0492889	0.0492889	0.050945
ENSG00000039139.9;chr5:14185173-14186270	0.0492889	0.0492889	0.0683586	0.0492889	0.0492889	0.0931042
ENSG00000039139.9;chr5:14199333-14200009	0.0492889	0.0492889	0.0869199	0.0492889	0.0492889	0.0521211
ENSG00000039139.9;chr5:14217524-14217814	0.0492889	0.0492889	0.0827011	0.0492889	0.0492889	0.060964
ENSG00000039139.9;chr5:14407085-14407905	0.0492889	0.0492889	0.0514041	0.0492889	0.0492889	0.0525476
ENSG00000039139.9;chr5:14408269-14408577	0.0492889	0.0492889	0.0557595	0.0492889	0.0492889	0.0498984
ENSG00000039139.9;chr5:14418826-14419238	0.0492889	0.0492889	0.0558419	0.0492889	0.0492889	0.0502591
ENSG00000039139.9;chr5:14433194-14433415	0.0492889	0.0492889	0.0643544	0.0492889	0.0492889	0.0865252
ENSG00000039139.9;chr5:14464649-14464990	0.0492889	0.0492889	0.0555497	0.0492889	0.0492889	0.0509413
ENSG00000039139.9;chr5:14501401-14502278	0.0492889	0.0492889	0.0754196	0.0492889	0.0492889	0.049712
ENSG00000039139.9;chr5:14502437-14502790	0.0492889	0.0492889	0.0580757	0.0492889	0.0492889	0.055089
ENSG00000039139.9;chr5:14581156-14581742	0.0492889	0.0492889	0.0594517	0.0492889	0.0492889	0.0524053
ENSG00000039139.9;chr5:14743566-14745158	0.0492889	0.0492889	0.128101	0.0492889	0.0492889	0.0530983
ENSG00000039139.9;chr5:14775799-14776031	0.0492889	0.0492889	0.0752331	0.0492889	0.0492889	0.0525077
ENSG00000039139.9;chr5:14807185-14807464	0.0492889	0.0492889	0.05756	0.0492889	0.0492889	0.0558332
ENSG00000039139.9;chr5:14820911-14822311	0.0492889	0.0492889	0.0818497	0.0492889	0.0492889	0.144661
ENSG00000039523.19;chr16:66543091-66543379	0.0492889	0.0492889	0.0497057	0.0492889	0.0492889	0.0529464
ENSG00000039523.19;chr16:66901511-66901681	0.0492889	0.0492889	0.0726904	0.0492889	0.0492889	0.0660992
ENSG00000039523.19;chr16:67130552-67131051	0.0492889	0.0492889	0.0492519	0.0492889	0.0492889	0.0553482
ENSG00000039523.19;chr16:67146128-67146635	0.0492889	0.0492889	0.0494627	0.0492889	0.0492889	0.0502835
ENSG00000039523.19;chr16:67150373-67151744	0.0492889	0.0492889	0.0492498	0.0492889	0.0492889	0.0738195
ENSG00000039523.19;chr16:67155544-67156242	0.0492889	0.0492889	0.0492866	0.0492889	0.0492889	0.0628714
ENSG00000039523.19;chr16:67197772-67198898	0.0492889	0.0492889	0.0492475	0.0492889	0.0492889	0.0571875
ENSG00000039523.19;chr16:67637130-67637911	0.0492889	0.0492889	0.0497468	0.0492889	0.0492889	0.128469
ENSG00000039523.19;chr16:67857100-67857382	0.0492889	0.0492889	0.0537834	0.0492889	0.0492889	0.0509689
ENSG00000039523.19;chr16:68215851-68216406	0.0492889	0.0492889	0.0718385	0.0492889	0.0492889	0.0534318
ENSG00000039650.11;chr19:49017903-49018086	0.0492889	0.0492889	0.0671067	0.0492889	0.0492889	0.0811966
ENSG00000039650.11;chr19:49546830-49547787	0.0492889	0.0492889	0.0592022	0.0492889	0.0492889	0.0530578
ENSG00000039650.11;chr19:49551935-49553006	0.0492889	0.0492889	0.0545483	0.0492889	0.0492889	0.0562604
ENSG00000039650.11;chr19:49571351-49571653	0.0492889	0.0492889	0.0535486	0.0492889	0.0492889	0.0697419
ENSG00000039650.11;chr19:49584904-49585188	0.0492889	0.0492889	0.0536752	0.0492889	0.0492889	0.0499557
ENSG00000039650.11;chr19:49593097-49593420	0.0492889	0.0492889	0.0567077	0.0492889	0.0492889	0.052743
ENSG00000039650.11;chr19:49868815-49869493	0.325188	0.184891	0.143227	0.0492889	0.14001	0.0525263
ENSG00000039650.11;chr19:50135643-50137156	0.0492889	0.0492889	0.0667092	0.0492889	0.0492889	0.0505618
ENSG00000039650.11;chr19:50146972-50148598	0.0492889	0.0492889	0.0549337	0.0492889	0.0492889	0.0524517
ENSG00000039650.11;chr19:50202204-50203311	0.0492889	0.0492889	0.0732777	0.0492889	0.0492889	0.0579227
ENSG00000039650.11;chr19:50203415-50204556	0.0492889	0.0492889	0.0536202	0.0492889	0.0492889	0.057576
ENSG00000039650.11;chr19:50205159-50206073	0.0492889	0.0492889	0.059623	0.0492889	0.0492889	0.050669
ENSG00000039650.11;chr19:50368252-50369591	0.0492889	0.0492889	0.0570169	0.0492889	0.122273	0.0601576
ENSG00000039650.11;chr19:50536424-50536651	0.0492889	0.0492889	0.0572166	0.0492889	0.0492889	0.0593697
ENSG00000039650.11;chr19:50546850-50549137	0.0492889	0.0492889	0.0568273	0.0492889	0.0492889	0.0534589
ENSG00000039650.11;chr19:50607263-50608985	0.0492889	0.0492889	0.0664471	0.0492889	0.0492889	0.0537782
ENSG00000039650.11;chr19:50804078-50805698	0.0492889	0.0492889	0.0716164	0.0492889	0.0492889	0.114457
ENSG00000039650.11;chr19:50724002-50724893	0.0492889	0.0492889	0.0719552	0.0492889	0.0492889	0.0666886
ENSG00000040275.16;chr5:168885044-168885274	0.0492889	0.0492889	0.0582937	0.0492889	0.0492889	0.0500988
ENSG00000040275.16;chr5:169893994-169896725	0.0492889	0.0492889	0.0778267	0.0492889	0.0492889	0.0502856
ENSG00000040275.16;chr5:169976477-169978099	0.0492889	0.0492889	0.0884275	0.0492889	0.0492889	0.0723172
ENSG00000040275.16;chr5:170226127-170226398	0.0492889	0.0492889	0.0780876	0.0492889	0.0492889	0.0579787
ENSG00000040275.16;chr5:170265087-170267724	0.0492889	0.0492889	0.0627339	0.0492889	0.0492889	0.0641426
ENSG00000040275.16;chr5:170288278-170288463	0.0492889	0.0492889	0.0646744	0.0492889	0.0492889	0.0511516
ENSG00000040275.16;chr5:170288541-170288783	0.0492889	0.0492889	0.0631284	0.0492889	0.0492889	0.05128
ENSG00000040275.16;chr5:170506286-170506531	0.0492889	0.0492889	0.0573585	0.0492889	0.13223	0.0563277
ENSG00000040275.16;chr5:169934776-169935385	0.0492889	0.0492889	0.0613911	0.0492889	0.0492889	0.0836325
ENSG00000040487.12;chr1:18557500-18558450	0.0492889	0.0492889	0.0542203	0.0492889	0.0492889	0.052503
ENSG00000040487.12;chr1:19256794-19257573	0.221172	0.0492889	0.107128	0.0492889	0.173036	0.0883399
ENSG00000040487.12;chr1:19348296-19348713	0.0492889	0.0492889	0.159277	0.0492889	0.0492889	0.080755
ENSG00000040487.12;chr1:19353771-19353997	0.0492889	0.0492889	0.159881	0.0492889	0.112924	0.060949
ENSG00000040487.12;chr1:19374446-19375222	0.0492889	0.0492889	0.116194	0.0492889	0.0492889	0.0517155
ENSG00000040487.12;chr1:19411466-19411717	0.0492889	0.0492889	0.112917	0.0492889	0.0492889	0.0500436
ENSG00000040487.12;chr1:19437089-19437717	0.0492889	0.0492889	0.248468	0.252492	0.240506	0.0872282
ENSG00000040487.12;chr1:19444494-19444647	0.0492889	0.0492889	0.107091	0.0492889	0.163362	0.0678322
ENSG00000040487.12;chr1:19452141-19452773	0.0492889	0.0492889	0.181973	0.206121	0.112631	0.0645311
ENSG00000040487.12;chr1:19453269-19453998	0.0492889	0.0492889	0.315493	0.252485	0.163555	0.0756954
ENSG00000040487.12;chr1:19454008-19455390	0.0492889	0.0492889	0.240821	0.182857	0.144953	0.0700655
ENSG00000040487.12;chr1:19646541-19646831	0.0492889	0.0492889	0.0817286	0.0492889	0.0492889	0.0572311
ENSG00000040487.12;chr1:19684004-19684654	0.0492889	0.0492889	0.0628335	0.0492889	0.0492889	0.0677457
ENSG00000040487.12;chr1:19892494-19892851	0.0492889	0.0492889	0.0567663	0.0492889	0.0492889	0.0635597
ENSG00000040487.12;chr1:20179167-20179622	0.0492889	0.0492889	0.0571759	0.0492889	0.0492889	0.0602858
ENSG00000040531.14;chr17:2657321-2658035	0.0492889	0.0492889	0.0500356	0.0492889	0.0492889	0.0679087
ENSG00000040531.14;chr17:2689726-2690521	0.216686	0.0492889	0.0518296	0.0492889	0.0492889	0.0549627
ENSG00000040531.14;chr17:2724907-2725287	0.294388	0.0492889	0.0555976	0.0492889	0.0492889	0.0599016
ENSG00000040531.14;chr17:2799061-2800640	0.0492889	0.0492889	0.0587687	0.0492889	0.0492889	0.0496745
ENSG00000040531.14;chr17:3529094-3531747	0.0492889	0.0492889	0.124869	0.0492889	0.0492889	0.0500988
ENSG00000040531.14;chr17:3694577-3696061	0.243249	0.0492889	0.144206	0.0492889	0.0492889	0.0499472
ENSG00000040531.14;chr17:3696207-3697881	0.23913	0.0492889	0.160907	0.0492889	0.0492889	0.0508906
ENSG00000040531.14;chr17:3879089-3880453	0.0492889	0.0492889	0.0786674	0.0492889	0.0492889	0.0509395
ENSG00000040531.14;chr17:4033819-4034130	0.0492889	0.0492889	0.0741054	0.0492889	0.0492889	0.0637747
ENSG00000040531.14;chr17:4077777-4078430	0.0492889	0.0492889	0.0845417	0.0492889	0.0492889	0.0851218
ENSG00000040531.14;chr17:4087625-4089778	0.0492889	0.0492889	0.0721897	0.0492889	0.0492889	0.145701
ENSG00000040531.14;chr17:4134804-4134999	0.0492889	0.0492889	0.0814614	0.0492889	0.0492889	0.0549312
ENSG00000040531.14;chr17:4171075-4171613	0.0492889	0.0492889	0.0763559	0.0492889	0.0492889	0.0509769
ENSG00000040531.14;chr17:4492130-4493503	0.0492889	0.0492889	0.118524	0.0492889	0.0492889	0.0697409
ENSG00000040531.14;chr17:4518730-4521968	0.0492889	0.0492889	0.0833169	0.0492889	0.0492889	0.0664963
ENSG00000040731.10;chr5:24636164-24636850	0.0492889	0.0492889	0.0865339	0.0492889	0.142215	0.0658824
ENSG00000041515.15;chr13:108276091-108276580	0.264286	0.0492889	0.0664739	0.0492889	0.0492889	0.055817
ENSG00000041515.15;chr13:109105935-109107068	0.0492889	0.0492889	0.0582199	0.0492889	0.0492889	0.0511183
ENSG00000041515.15;chr13:109368602-109370479	0.0492889	0.0492889	0.0680473	0.0492889	0.0492889	0.0651001
ENSG00000041802.10;chr3:193712063-193712410	0.0492889	0.0492889	0.0742482	0.0492889	0.0492889	0.0929769
ENSG00000041802.10;chr3:194685750-194686760	0.323129	0.187186	0.148526	0.0492889	0.0492889	0.0534284
ENSG00000041802.10;chr3:194686860-194688461	0.318054	0.187186	0.147727	0.0492889	0.0492889	0.0542699
ENSG00000041802.10;chr3:195112794-195113430	0.0492889	0.0492889	0.0649815	0.0492889	0.0492889	0.064687
ENSG00000041802.10;chr3:195150284-195151412	0.0492889	0.0492889	0.0853973	0.0492889	0.0492889	0.0742654
ENSG00000041802.10;chr3:195253253-195253514	0.0492889	0.0492889	0.0550717	0.0492889	0.0492889	0.0544368
ENSG00000041802.10;chr3:195382285-195383050	0.0492889	0.0492889	0.0534573	0.0492889	0.0492889	0.0589794
ENSG00000041802.10;chr3:195583021-195585048	0.0492889	0.0492889	0.0797337	0.0492889	0.0492889	0.0545135
ENSG00000041802.10;chr3:195634533-195634967	0.0492889	0.0492889	0.0660925	0.0492889	0.0492889	0.0589794
ENSG00000041802.10;chr3:195657155-195658316	0.0492889	0.0492889	0.139325	0.0492889	0.0492889	0.0572121
ENSG00000041988.15;chr1:5991968-5992489	0.0492889	0.0492889	0.0520519	0.0492889	0.0492889	0.0498922
ENSG00000041988.15;chr1:6024521-6025306	0.0492889	0.0492889	0.0702852	0.0492889	0.0492889	0.0602387
ENSG00000041988.15;chr1:6082262-6082541	0.0492889	0.0492889	0.0575986	0.0492889	0.0492889	0.0525406
ENSG00000041988.15;chr1:6082696-6084023	0.0492889	0.0492889	0.0673597	0.0492889	0.0492889	0.0737525
ENSG00000041988.15;chr1:6086338-6086667	0.0492889	0.0492889	0.0640369	0.0492889	0.0492889	0.144267
ENSG00000041988.15;chr1:6086992-6087253	0.0492889	0.0492889	0.0617551	0.0492889	0.0492889	0.0658654
[truncated: 91,401 more rows]

## Sheet: Heart
gene;ARE	gARE-dist-to-FMeQTL	gARE-proximal-eQTL	coloc-H4	coloc-H4/H3	MR	ExpPGS-gARE-corr.
ENSG00000000457.13;chr1:169151739-169152776	0.049321	0.049321	0.0577721	0.049321	0.049321	0.0553979
ENSG00000000457.13;chr1:170049234-170049773	0.049321	0.049321	0.110839	0.049321	0.049321	0.0513144
ENSG00000000460.16;chr1:168728032-168729720	0.049321	0.049321	0.0698065	0.049321	0.049321	0.0649969
ENSG00000000460.16;chr1:169151739-169152776	0.049321	0.049321	0.0661718	0.049321	0.049321	0.0951126
ENSG00000000460.16;chr1:170049234-170049773	0.049321	0.049321	0.0901894	0.049321	0.049321	0.0522129
ENSG00000000938.12;chr1:27392710-27393151	0.049321	0.049321	0.120743	0.049321	0.049321	0.0537105
ENSG00000000938.12;chr1:27402089-27406973	0.049321	0.209689	0.117912	0.049321	0.049321	0.0552858
ENSG00000000938.12;chr1:27426859-27427172	0.049321	0.049321	0.151353	0.049321	0.049321	0.0497149
ENSG00000000938.12;chr1:27488301-27491286	0.049321	0.049321	0.140532	0.049321	0.049321	0.0563914
ENSG00000000938.12;chr1:27562998-27565691	0.049321	0.200089	0.194848	0.205468	0.177778	0.0645401
ENSG00000000938.12;chr1:27628775-27629630	0.370641	0.049321	0.160353	0.049321	0.049321	0.0521238
ENSG00000000938.12;chr1:27913697-27915177	0.049321	0.049321	0.0634218	0.049321	0.049321	0.0503134
ENSG00000000938.12;chr1:27971602-27972440	0.049321	0.049321	0.0554412	0.049321	0.049321	0.226054
ENSG00000000938.12;chr1:28030872-28031965	0.049321	0.049321	0.0554577	0.049321	0.049321	0.0599101
ENSG00000000938.12;chr1:28075940-28076578	0.049321	0.049321	0.0560393	0.049321	0.049321	0.0768701
ENSG00000000938.12;chr1:28244220-28245957	0.049321	0.049321	0.0918417	0.049321	0.049321	0.0516473
ENSG00000000938.12;chr1:28246191-28247296	0.049321	0.049321	0.134803	0.049321	0.049321	0.0521451
ENSG00000000938.12;chr1:28500528-28501166	0.049321	0.049321	0.0589042	0.049321	0.049321	0.0494476
ENSG00000000938.12;chr1:27098054-27101321	0.049321	0.049321	0.10176	0.049321	0.049321	0.0512101
ENSG00000000938.12;chr1:27491918-27492618	0.049321	0.049321	0.159364	0.049321	0.049321	0.0512539
ENSG00000001084.10;chr6:52663217-52665100	0.049321	0.049321	0.0969403	0.049321	0.049321	0.0525256
ENSG00000001084.10;chr6:53055609-53056092	0.049321	0.049321	0.0581774	0.049321	0.049321	0.103081
ENSG00000001084.10;chr6:53281246-53283597	0.049321	0.049321	0.0724168	0.049321	0.049321	0.0634945
ENSG00000001084.10;chr6:53523484-53524062	0.049321	0.195956	0.142867	0.049321	0.049321	0.0516686
ENSG00000001084.10;chr6:53643118-53644471	0.049321	0.049321	0.0923743	0.049321	0.049321	0.0683215
ENSG00000001084.10;chr6:53651419-53653097	0.049321	0.049321	0.073511	0.049321	0.13388	0.0527315
ENSG00000001084.10;chr6:53815348-53816248	0.049321	0.049321	0.0645741	0.049321	0.049321	0.0539179
ENSG00000001084.10;chr6:53926550-53928132	0.049321	0.049321	0.0720457	0.049321	0.049321	0.0510078
ENSG00000001084.10;chr6:53988429-53988631	0.049321	0.049321	0.0679238	0.049321	0.049321	0.0540384
ENSG00000001084.10;chr6:54028571-54028865	0.049321	0.049321	0.0830396	0.049321	0.049321	0.0536239
ENSG00000001084.10;chr6:54057645-54058219	0.049321	0.049321	0.0568411	0.049321	0.049321	0.0561807
ENSG00000001084.10;chr6:54254101-54254478	0.049321	0.049321	0.0628922	0.049321	0.049321	0.050479
ENSG00000001084.10;chr6:54115911-54116549	0.049321	0.049321	0.0608845	0.049321	0.049321	0.0507355
ENSG00000001167.14;chr6:40345318-40346103	0.049321	0.049321	0.062624	0.049321	0.049321	0.0497302
ENSG00000001167.14;chr6:41056163-41056413	0.049321	0.209272	0.137035	0.049321	0.194613	0.0632367
ENSG00000001167.14;chr6:41429350-41430354	0.049321	0.049321	0.0585015	0.049321	0.049321	0.058622
ENSG00000001167.14;chr6:41567629-41569623	0.049321	0.049321	0.0950772	0.049321	0.049321	0.0897346
ENSG00000001167.14;chr6:41638030-41638318	0.049321	0.049321	0.0563231	0.049321	0.049321	0.0963894
ENSG00000001167.14;chr6:41766313-41768236	0.049321	0.049321	0.0618119	0.049321	0.049321	0.0504369
ENSG00000001167.14;chr6:42044806-42047136	0.049321	0.049321	0.0605789	0.049321	0.049321	0.060004
ENSG00000001460.17;chr1:23482931-23484211	0.049321	0.049321	0.0589273	0.049321	0.049321	0.0722387
ENSG00000001460.17;chr1:23555165-23555793	0.049321	0.049321	0.0549792	0.049321	0.103304	0.0504302
ENSG00000001460.17;chr1:23798907-23801655	0.049321	0.049321	0.0770658	0.049321	0.049321	0.0747445
ENSG00000001460.17;chr1:23865131-23866184	0.049321	0.049321	0.123669	0.049321	0.049321	0.0668469
ENSG00000001460.17;chr1:23867437-23869209	0.049321	0.049321	0.0772204	0.049321	0.049321	0.0586496
ENSG00000001460.17;chr1:23961143-23961446	0.049321	0.049321	0.0741505	0.049321	0.049321	0.0608786
ENSG00000001460.17;chr1:23979258-23979440	0.049321	0.049321	0.0976252	0.049321	0.049321	0.0605495
ENSG00000001460.17;chr1:24015371-24015646	0.049321	0.049321	0.103011	0.049321	0.126306	0.163676
ENSG00000001460.17;chr1:24142672-24143499	0.049321	0.049321	0.109927	0.049321	0.049321	0.0521073
ENSG00000001460.17;chr1:24236452-24237364	0.343519	0.200731	0.11982	0.049321	0.049321	0.0502847
ENSG00000001460.17;chr1:24503216-24503930	0.049321	0.049321	0.0977632	0.049321	0.049321	0.0525831
ENSG00000001460.17;chr1:24752791-24755166	0.049321	0.049321	0.0530625	0.049321	0.049321	0.055169
ENSG00000001460.17;chr1:24825826-24826500	0.049321	0.049321	0.0499362	0.049321	0.049321	0.0508198
ENSG00000001460.17;chr1:24928699-24929418	0.049321	0.049321	0.0581584	0.049321	0.049321	0.0512539
ENSG00000001460.17;chr1:25022304-25023439	0.049321	0.049321	0.0717758	0.049321	0.049321	0.0678062
ENSG00000001460.17;chr1:25266467-25266924	0.049321	0.049321	0.0905728	0.049321	0.049321	0.0669001
ENSG00000001460.17;chr1:25267379-25268709	0.049321	0.049321	0.138534	0.049321	0.049321	0.0706988
ENSG00000001460.17;chr1:25304821-25305237	0.049321	0.049321	0.049509	0.049321	0.049321	0.0563887
ENSG00000001460.17;chr1:25320017-25321119	0.049321	0.049321	0.0546505	0.049321	0.049321	0.130364
ENSG00000001460.17;chr1:25328981-25331598	0.049321	0.049321	0.138491	0.049321	0.049321	0.0542227
ENSG00000001561.6;chr6:45986067-45986979	0.049321	0.049321	0.163553	0.049321	0.049321	0.121619
ENSG00000001561.6;chr6:46000464-46001767	0.049321	0.049321	0.148408	0.049321	0.049321	0.0646826
ENSG00000001561.6;chr6:46183966-46184682	0.049321	0.049321	0.18197	0.17831	0.049321	0.0707145
ENSG00000001561.6;chr6:46379677-46380056	0.049321	0.049321	0.0604457	0.049321	0.049321	0.0546545
ENSG00000001561.6;chr6:46456893-46457123	0.049321	0.049321	0.0547846	0.049321	0.049321	0.0683215
ENSG00000001561.6;chr6:46505486-46506226	0.049321	0.049321	0.0547378	0.049321	0.049321	0.143509
ENSG00000001561.6;chr6:46771124-46773502	0.049321	0.049321	0.0510169	0.049321	0.049321	0.0529466
ENSG00000001561.6;chr6:46919448-46919791	0.049321	0.049321	0.0545894	0.049321	0.049321	0.051679
ENSG00000001561.6;chr6:46919805-46923593	0.049321	0.049321	0.0544119	0.049321	0.049321	0.0649423
ENSG00000001561.6;chr6:46170034-46171580	0.049321	0.221761	0.159272	0.049321	0.049321	0.0515995
ENSG00000001617.11;chr3:49198588-49200391	0.049321	0.049321	0.0523014	0.049321	0.049321	0.0527516
ENSG00000001617.11;chr3:49400375-49400921	0.049321	0.049321	0.0510184	0.049321	0.049321	0.103516
ENSG00000001617.11;chr3:49461569-49463062	0.049321	0.049321	0.0546991	0.049321	0.049321	0.104798
ENSG00000001617.11;chr3:49498773-49499027	0.049321	0.049321	0.0553886	0.049321	0.049321	0.0568102
ENSG00000001617.11;chr3:49698780-49699313	0.049321	0.049321	0.0565417	0.049321	0.049321	0.059997
ENSG00000001617.11;chr3:49722880-49725135	0.049321	0.049321	0.0641936	0.049321	0.049321	0.0936154
ENSG00000001617.11;chr3:49775075-49775503	0.049321	0.049321	0.13856	0.049321	0.049321	0.0529451
ENSG00000001617.11;chr3:50236322-50238861	0.049321	0.049321	0.151348	0.049321	0.146995	0.0553479
ENSG00000001617.11;chr3:50278153-50280298	0.049321	0.049321	0.168105	0.049321	0.049321	0.0673946
ENSG00000001617.11;chr3:50630131-50630448	0.049321	0.049321	0.0749156	0.049321	0.049321	0.0790306
ENSG00000001617.11;chr3:50648151-50650538	0.049321	0.049321	0.0563479	0.049321	0.049321	0.0525626
ENSG00000001617.11;chr3:50662418-50663903	0.049321	0.049321	0.0635376	0.049321	0.049321	0.0527271
ENSG00000001617.11;chr3:50592210-50593913	0.049321	0.049321	0.0588803	0.049321	0.049321	0.0640647
ENSG00000001626.14;chr7:116573609-116574982	0.049321	0.049321	0.0546626	0.049321	0.049321	0.0511007
ENSG00000001626.14;chr7:117165736-117166328	0.049321	0.049321	0.0616607	0.049321	0.049321	0.0535817
ENSG00000001626.14;chr7:117771556-117771991	0.049321	0.049321	0.110444	0.049321	0.049321	0.0569092
ENSG00000001626.14;chr7:118213919-118215093	0.049321	0.049321	0.0686161	0.049321	0.049321	0.07191
ENSG00000001629.9;chr7:91330344-91332002	0.049321	0.049321	0.149045	0.049321	0.049321	0.0919486
ENSG00000001629.9;chr7:92042000-92044793	0.049321	0.049321	0.178135	0.177977	0.049321	0.0631944
ENSG00000001629.9;chr7:92060799-92061455	0.049321	0.049321	0.120154	0.049321	0.049321	0.0674919
ENSG00000001629.9;chr7:92253443-92253888	0.049321	0.049321	0.1313	0.049321	0.049321	0.155203
ENSG00000001629.9;chr7:92622667-92623303	0.049321	0.049321	0.0516002	0.049321	0.049321	0.0511234
ENSG00000001631.15;chr7:91330344-91332002	0.049321	0.049321	0.0717158	0.049321	0.0966506	0.0508447
ENSG00000001631.15;chr7:92042000-92044793	0.049321	0.049321	0.121382	0.049321	0.049321	0.0601902
ENSG00000001631.15;chr7:92060799-92061455	0.049321	0.049321	0.0765875	0.049321	0.049321	0.0605227
ENSG00000001631.15;chr7:92253443-92253888	0.049321	0.049321	0.0592873	0.049321	0.0969275	0.0973451
ENSG00000001631.15;chr7:92622667-92623303	0.049321	0.049321	0.0512897	0.049321	0.049321	0.0836036
ENSG00000002016.17;chr12:538804-539362	0.049321	0.049321	0.0665357	0.049321	0.049321	0.0502148
ENSG00000002016.17;chr12:578388-579522	0.049321	0.049321	0.0737948	0.049321	0.049321	0.0874308
ENSG00000002016.17;chr12:609861-611186	0.049321	0.049321	0.0704078	0.049321	0.049321	0.0715136
ENSG00000002016.17;chr12:645501-647542	0.049321	0.049321	0.0596558	0.049321	0.049321	0.0733494
ENSG00000002016.17;chr12:857700-858113	0.049321	0.222651	0.166863	0.049321	0.154357	0.0536274
ENSG00000002016.17;chr12:942102-944147	0.435065	0.252914	0.0691586	0.049321	0.143447	0.0619318
ENSG00000002016.17;chr12:1082654-1084666	0.049321	0.049321	0.073374	0.049321	0.049321	0.0531037
ENSG00000002016.17;chr12:1219600-1220305	0.049321	0.049321	0.0700201	0.049321	0.049321	0.0897323
ENSG00000002016.17;chr12:1611513-1612997	0.049321	0.049321	0.0639195	0.049321	0.049321	0.0641365
ENSG00000002016.17;chr12:1658510-1661126	0.049321	0.049321	0.053855	0.049321	0.049321	0.0616652
ENSG00000002330.13;chr11:64150295-64151703	0.049321	0.049321	0.110197	0.049321	0.049321	0.0493801
ENSG00000002330.13;chr11:64156273-64158269	0.049321	0.049321	0.100278	0.049321	0.049321	0.05357
ENSG00000002330.13;chr11:64341940-64342896	0.310259	0.049321	0.135473	0.049321	0.049321	0.13109
ENSG00000002330.13;chr11:64723165-64724182	0.049321	0.049321	0.0547023	0.049321	0.049321	0.0550259
ENSG00000002330.13;chr11:64792907-64794690	0.049321	0.049321	0.0542695	0.049321	0.146753	0.0560176
ENSG00000002330.13;chr11:64876388-64878595	0.049321	0.049321	0.0516444	0.049321	0.049321	0.0767966
ENSG00000002330.13;chr11:65117921-65118165	0.049321	0.049321	0.0530451	0.049321	0.049321	0.051679
ENSG00000002330.13;chr11:63503799-63504523	0.049321	0.049321	0.0527488	0.049321	0.049321	0.0835938
ENSG00000002549.12;chr4:16652940-16654202	0.049321	0.049321	0.0562151	0.049321	0.049321	0.0636185
ENSG00000002549.12;chr4:16757430-16757852	0.049321	0.049321	0.0738282	0.049321	0.049321	0.0581492
ENSG00000002549.12;chr4:16862098-16862348	0.049321	0.049321	0.0585403	0.049321	0.049321	0.0629005
ENSG00000002549.12;chr4:17058582-17059903	0.049321	0.049321	0.068091	0.049321	0.049321	0.130044
ENSG00000002549.12;chr4:17166341-17169243	0.049321	0.049321	0.0750927	0.049321	0.049321	0.0630054
ENSG00000002549.12;chr4:17276954-17277666	0.049321	0.049321	0.0527124	0.049321	0.049321	0.0527286
ENSG00000002549.12;chr4:17576532-17581175	0.049321	0.195245	0.374074	0.206327	0.224615	0.197872
ENSG00000002587.9;chr4:12230837-12232183	0.049321	0.049321	0.0698041	0.049321	0.049321	0.0589964
ENSG00000002587.9;chr4:12239071-12241230	0.049321	0.049321	0.0714451	0.049321	0.049321	0.0590014
ENSG00000002726.20;chr7:150449021-150452504	0.049321	0.049321	0.116313	0.049321	0.049321	0.0493896
ENSG00000002726.20;chr7:150473648-150473965	0.049321	0.049321	0.112059	0.049321	0.049321	0.103542
ENSG00000002726.20;chr7:150478027-150478255	0.049321	0.049321	0.0932998	0.049321	0.049321	0.105321
ENSG00000002726.20;chr7:150603939-150604822	0.049321	0.049321	0.125199	0.049321	0.049321	0.0562254
ENSG00000002726.20;chr7:150823224-150825114	0.432692	0.221453	0.204029	0.177302	0.049321	0.107276
ENSG00000002726.20;chr7:150954144-150955817	0.049321	0.049321	0.151717	0.049321	0.049321	0.0566282
ENSG00000002726.20;chr7:151256614-151257030	0.049321	0.049321	0.0581465	0.049321	0.049321	0.0501556
ENSG00000002726.20;chr7:151610161-151610548	0.049321	0.049321	0.0736366	0.049321	0.049321	0.0646296
ENSG00000002726.20;chr7:151656816-151658059	0.049321	0.049321	0.105367	0.049321	0.106048	0.0542227
ENSG00000002726.20;chr7:151695202-151697102	0.049321	0.049321	0.0950959	0.049321	0.049321	0.0532834
ENSG00000002726.20;chr7:151711179-151713148	0.049321	0.049321	0.141694	0.049321	0.049321	0.0530621
ENSG00000002726.20;chr7:151716729-151717256	0.049321	0.049321	0.10054	0.049321	0.049321	0.0608868
ENSG00000002726.20;chr7:151721887-151723415	0.049321	0.049321	0.0957367	0.049321	0.049321	0.0508188
ENSG00000002726.20;chr7:149880394-149882062	0.049321	0.049321	0.0800542	0.049321	0.049321	0.0544018
ENSG00000002726.20;chr7:150322614-150324033	0.049321	0.049321	0.0698819	0.049321	0.049321	0.0502227
ENSG00000002822.15;chr7:1454121-1455738	0.049321	0.049321	0.052946	0.049321	0.049321	0.0545744
ENSG00000002822.15;chr7:1459779-1461716	0.049321	0.049321	0.0530605	0.049321	0.049321	0.0494014
ENSG00000002822.15;chr7:1895140-1896509	0.049321	0.049321	0.0863684	0.049321	0.102773	0.104579
ENSG00000002822.15;chr7:1913707-1914269	0.049321	0.049321	0.0900364	0.049321	0.049321	0.0510078
ENSG00000002822.15;chr7:1940778-1941449	0.049321	0.049321	0.0733218	0.049321	0.049321	0.0668075
ENSG00000002822.15;chr7:2024045-2024585	0.271767	0.049321	0.143963	0.049321	0.049321	0.0595433
ENSG00000002822.15;chr7:2150855-2151706	0.049321	0.049321	0.124923	0.049321	0.049321	0.0520859
ENSG00000002822.15;chr7:2163029-2164475	0.049321	0.049321	0.152256	0.049321	0.049321	0.0497235
ENSG00000002822.15;chr7:2471328-2471882	0.049321	0.049321	0.0624446	0.049321	0.049321	0.0497244
ENSG00000002822.15;chr7:2712852-2714160	0.277943	0.049321	0.0611016	0.049321	0.049321	0.0527286
ENSG00000002822.15;chr7:2787460-2788080	0.049321	0.049321	0.0815722	0.049321	0.049321	0.122278
ENSG00000002822.15;chr7:2804847-2806352	0.049321	0.049321	0.0665332	0.049321	0.049321	0.0995601
ENSG00000002822.15;chr7:2822400-2823849	0.049321	0.049321	0.068762	0.049321	0.049321	0.0605743
ENSG00000002822.15;chr7:2870290-2871293	0.049321	0.049321	0.0589974	0.049321	0.049321	0.102758
ENSG00000002822.15;chr7:3181605-3182118	0.049321	0.049321	0.0895385	0.049321	0.116738	0.0553485
ENSG00000002822.15;chr7:3013772-3014788	0.049321	0.049321	0.0814917	0.049321	0.049321	0.055344
ENSG00000002919.14;chr17:47245016-47245544	0.049321	0.049321	0.060722	0.049321	0.049321	0.0534806
ENSG00000002919.14;chr17:47323034-47325005	0.049321	0.049321	0.130853	0.049321	0.122959	0.0553887
ENSG00000002919.14;chr17:47684892-47685573	0.049321	0.049321	0.0527083	0.049321	0.049321	0.154606
ENSG00000002919.14;chr17:48547152-48547357	0.049321	0.049321	0.113136	0.049321	0.100086	0.0551455
ENSG00000002919.14;chr17:48907448-48909633	0.049321	0.049321	0.0590485	0.049321	0.049321	0.0592589
ENSG00000002933.7;chr7:150449021-150452504	0.049321	0.049321	0.0866799	0.049321	0.049321	0.053677
ENSG00000002933.7;chr7:150473648-150473965	0.049321	0.049321	0.0805624	0.049321	0.049321	0.0611628
ENSG00000002933.7;chr7:150478027-150478255	0.049321	0.049321	0.0609137	0.049321	0.049321	0.0527286
ENSG00000002933.7;chr7:150603939-150604822	0.049321	0.049321	0.12518	0.049321	0.049321	0.0564078
ENSG00000002933.7;chr7:150823224-150825114	0.473354	0.254274	0.243463	0.176609	0.143345	0.266867
ENSG00000002933.7;chr7:150954144-150955817	0.049321	0.049321	0.149367	0.049321	0.049321	0.0544683
ENSG00000002933.7;chr7:151256614-151257030	0.049321	0.049321	0.0576258	0.049321	0.049321	0.0719237
ENSG00000002933.7;chr7:151610161-151610548	0.049321	0.049321	0.0604609	0.049321	0.049321	0.050643
ENSG00000002933.7;chr7:151656816-151658059	0.049321	0.049321	0.0940136	0.049321	0.049321	0.0620301
ENSG00000002933.7;chr7:151695202-151697102	0.049321	0.049321	0.0690704	0.049321	0.049321	0.0506836
ENSG00000002933.7;chr7:151711179-151713148	0.049321	0.049321	0.140223	0.049321	0.049321	0.0523259
ENSG00000002933.7;chr7:151716729-151717256	0.049321	0.049321	0.0728352	0.049321	0.049321	0.0521001
ENSG00000002933.7;chr7:151721887-151723415	0.049321	0.049321	0.0665418	0.049321	0.049321	0.0509351
ENSG00000002933.7;chr7:149880394-149882062	0.049321	0.049321	0.112202	0.049321	0.049321	0.0580896
ENSG00000002933.7;chr7:150322614-150324033	0.049321	0.049321	0.0946927	0.049321	0.049321	0.0544772
ENSG00000003147.17;chr7:7709045-7709438	0.049321	0.049321	0.0896049	0.049321	0.049321	0.0599349
ENSG00000003147.17;chr7:8260338-8262962	0.301705	0.049321	0.0660283	0.049321	0.049321	0.0544683
ENSG00000003249.13;chr16:89257373-89258092	0.049321	0.049321	0.149313	0.049321	0.049321	0.0545921
ENSG00000003249.13;chr16:89292974-89293266	0.049321	0.221506	0.148325	0.049321	0.15119	0.0500393
ENSG00000003249.13;chr16:89382443-89383742	0.049321	0.049321	0.157864	0.049321	0.049321	0.115372
ENSG00000003249.13;chr16:89442164-89444640	0.049321	0.049321	0.151322	0.049321	0.108591	0.0527101
ENSG00000003249.13;chr16:89446525-89447064	0.049321	0.049321	0.158075	0.049321	0.0980278	0.0613722
ENSG00000003249.13;chr16:89523172-89526343	0.049321	0.049321	0.152997	0.049321	0.049321	0.05357
ENSG00000003249.13;chr16:89827065-89828306	0.049321	0.221937	0.151948	0.049321	0.0965934	0.0798954
ENSG00000003249.13;chr16:89949198-89949612	0.049321	0.049321	0.154946	0.049321	0.049321	0.0529575
ENSG00000003249.13;chr16:90081990-90082947	0.260205	0.191598	0.156198	0.049321	0.134793	0.0707802
ENSG00000003249.13;chr16:89372744-89374865	0.049321	0.191669	0.148359	0.049321	0.049321	0.0678344
ENSG00000003400.14;chr2:200677378-200679805	0.049321	0.049321	0.0918649	0.049321	0.049321	0.0665485
ENSG00000003400.14;chr2:201149973-201150250	0.049321	0.049321	0.096227	0.049321	0.049321	0.0511389
ENSG00000003400.14;chr2:201232866-201234477	0.269966	0.049321	0.131703	0.049321	0.049321	0.077902
ENSG00000003400.14;chr2:201389378-201390061	0.049321	0.049321	0.0550069	0.049321	0.049321	0.0506944
ENSG00000003400.14;chr2:201402634-201404108	0.049321	0.049321	0.0607578	0.049321	0.049321	0.0576016
ENSG00000003400.14;chr2:201405548-201407616	0.049321	0.049321	0.0617953	0.049321	0.049321	0.0570558
ENSG00000003400.14;chr2:201761334-201762113	0.049321	0.049321	0.0603757	0.049321	0.049321	0.0569377
ENSG00000003400.14;chr2:201779822-201781823	0.049321	0.049321	0.0660982	0.049321	0.049321	0.161331
ENSG00000003400.14;chr2:201146328-201146597	0.049321	0.049321	0.090031	0.049321	0.049321	0.0534682
ENSG00000003402.19;chr2:200677378-200679805	0.049321	0.049321	0.0812975	0.049321	0.049321	0.0532978
ENSG00000003402.19;chr2:201149973-201150250	0.049321	0.049321	0.0753757	0.049321	0.0965097	0.0589015
ENSG00000003402.19;chr2:201232866-201234477	0.049321	0.049321	0.0622497	0.049321	0.049321	0.0602886
ENSG00000003402.19;chr2:201389378-201390061	0.049321	0.049321	0.0508146	0.049321	0.049321	0.0673946
ENSG00000003402.19;chr2:201402634-201404108	0.049321	0.049321	0.0576949	0.049321	0.049321	0.0649604
ENSG00000003402.19;chr2:201405548-201407616	0.049321	0.049321	0.0576226	0.049321	0.049321	0.0618612
ENSG00000003402.19;chr2:201761334-201762113	0.049321	0.049321	0.0634182	0.049321	0.049321	0.0561807
ENSG00000003402.19;chr2:201779822-201781823	0.049321	0.049321	0.0683116	0.049321	0.049321	0.0973451
ENSG00000003402.19;chr2:201146328-201146597	0.049321	0.049321	0.100576	0.049321	0.049321	0.054494
ENSG00000003436.15;chr2:186604445-186605694	0.049321	0.049321	0.0506331	0.049321	0.049321	0.0651791
ENSG00000003436.15;chr2:187423778-187424886	0.049321	0.220172	0.269978	0.282805	0.049321	0.103542
ENSG00000003436.15;chr2:187501624-187503402	0.247659	0.049321	0.172209	0.176265	0.049321	0.0764854
ENSG00000003436.15;chr2:187504921-187505216	0.251553	0.232397	0.160768	0.049321	0.162306	0.0768315
ENSG00000003436.15;chr2:187550016-187550631	0.390071	0.260684	0.263736	0.26455	0.187269	0.193272
ENSG00000003436.15;chr2:188290911-188294474	0.049321	0.049321	0.109028	0.049321	0.107048	0.0537663
ENSG00000003436.15;chr2:188526762-188528159	0.049321	0.049321	0.0516522	0.049321	0.049321	0.0625199
ENSG00000003436.15;chr2:188332933-188335103	0.049321	0.049321	0.11196	0.049321	0.049321	0.0638965
ENSG00000003509.15;chr2:36354991-36355453	0.049321	0.049321	0.0624138	0.049321	0.049321	0.0523639
ENSG00000003509.15;chr2:36409431-36409636	0.049321	0.049321	0.070671	0.049321	0.049321	0.0500493
ENSG00000003509.15;chr2:36422319-36424243	0.049321	0.049321	0.0915409	0.049321	0.049321	0.0558673
ENSG00000003509.15;chr2:36477237-36479290	0.049321	0.049321	0.0732736	0.049321	0.049321	0.0520203
ENSG00000003509.15;chr2:36597323-36598847	0.049321	0.049321	0.066688	0.049321	0.101529	0.0614164
ENSG00000003509.15;chr2:37230588-37232549	0.049321	0.049321	0.14338	0.049321	0.049321	0.054541
ENSG00000003509.15;chr2:37641833-37642035	0.049321	0.049321	0.0696493	0.049321	0.049321	0.0562254
ENSG00000003509.15;chr2:37665176-37665500	0.049321	0.049321	0.0618706	0.049321	0.049321	0.0520877
ENSG00000003509.15;chr2:37734802-37735615	0.049321	0.049321	0.0850128	0.049321	0.049321	0.132031
ENSG00000003509.15;chr2:37850879-37852368	0.049321	0.049321	0.0939527	0.049321	0.049321	0.0494416
ENSG00000003509.15;chr2:38098045-38099423	0.049321	0.049321	0.0782939	0.049321	0.049321	0.0897221
ENSG00000003509.15;chr2:38189986-38190657	0.049321	0.049321	0.0683986	0.049321	0.049321	0.0533467
ENSG00000003509.15;chr2:36388431-36390104	0.049321	0.049321	0.0741496	0.049321	0.049321	0.055187
ENSG00000003989.17;chr8:16603537-16604891	0.049321	0.049321	0.0824915	0.049321	0.049321	0.0561736
ENSG00000003989.17;chr8:17157257-17158064	0.049321	0.049321	0.18545	0.245113	0.115558	0.0882377
ENSG00000003989.17;chr8:17158314-17159526	0.049321	0.049321	0.122967	0.049321	0.049321	0.0504457
ENSG00000003989.17;chr8:17159807-17160246	0.049321	0.049321	0.104285	0.049321	0.0964554	0.0507157
ENSG00000003989.17;chr8:17162505-17164266	0.049321	0.049321	0.168393	0.049321	0.187221	0.0768742
ENSG00000003989.17;chr8:17183902-17184984	0.049321	0.049321	0.118383	0.049321	0.049321	0.0574097
ENSG00000003989.17;chr8:17360062-17361607	0.330793	0.209404	0.2	0.176918	0.049321	0.155116
ENSG00000003989.17;chr8:17471743-17472784	0.255443	0.049321	0.170877	0.049321	0.117117	0.063011
ENSG00000003989.17;chr8:17607814-17609425	0.049321	0.049321	0.0935772	0.049321	0.184615	0.0562507
ENSG00000003989.17;chr8:17610408-17610972	0.049321	0.049321	0.141294	0.049321	0.049321	0.0611296
ENSG00000003989.17;chr8:17618651-17620377	0.049321	0.049321	0.125619	0.049321	0.049321	0.0512746
ENSG00000003989.17;chr8:17647745-17650020	0.049321	0.049321	0.0867558	0.049321	0.049321	0.0498987
ENSG00000003989.17;chr8:17949617-17950195	0.049321	0.049321	0.0856539	0.049321	0.049321	0.0555323
ENSG00000004139.13;chr17:28057565-28058972	0.049321	0.049321	0.0500646	0.049321	0.049321	0.0515718
ENSG00000004139.13;chr17:28570696-28572670	0.049321	0.049321	0.0506255	0.049321	0.049321	0.0528146
ENSG00000004139.13;chr17:28574897-28575522	0.049321	0.049321	0.0499208	0.049321	0.049321	0.0512483
ENSG00000004139.13;chr17:28576615-28577576	0.049321	0.049321	0.0495889	0.049321	0.049321	0.0523961
ENSG00000004139.13;chr17:28885029-28885592	0.049321	0.049321	0.0571801	0.049321	0.049321	0.0527455
ENSG00000004139.13;chr17:28902028-28902712	0.049321	0.049321	0.0592723	0.049321	0.049321	0.0855408
ENSG00000004468.12;chr4:15001076-15002348	0.049321	0.049321	0.0572422	0.049321	0.049321	0.0703481
ENSG00000004468.12;chr4:15488235-15489759	0.049321	0.049321	0.0906545	0.049321	0.049321	0.0533353
ENSG00000004468.12;chr4:15587851-15588528	0.049321	0.049321	0.0576512	0.049321	0.049321	0.0630673
ENSG00000004468.12;chr4:15665442-15666915	0.049321	0.049321	0.151045	0.049321	0.049321	0.0703142
ENSG00000004468.12;chr4:15808762-15810407	0.049321	0.233418	0.144391	0.049321	0.049321	0.0495986
ENSG00000004468.12;chr4:15854718-15857388	0.049321	0.049321	0.147319	0.049321	0.049321	0.0555387
ENSG00000004468.12;chr4:16225428-16226094	0.049321	0.049321	0.0627131	0.049321	0.049321	0.0919943
ENSG00000004468.12;chr4:16652940-16654202	0.049321	0.049321	0.0533647	0.049321	0.049321	0.0567963
ENSG00000004468.12;chr4:16757430-16757852	0.049321	0.049321	0.0564049	0.049321	0.133864	0.053293
ENSG00000004468.12;chr4:15777743-15780346	0.049321	0.232759	0.165489	0.049321	0.199237	0.119517
ENSG00000004468.12;chr4:16203561-16204185	0.049321	0.049321	0.0733772	0.049321	0.147059	0.053311
ENSG00000004534.14;chr3:48945831-48946321	0.049321	0.189621	0.110273	0.049321	0.181818	0.0523639
ENSG00000004534.14;chr3:48948180-48950753	0.049321	0.049321	0.110465	0.049321	0.049321	0.0715136
ENSG00000004534.14;chr3:49103608-49105837	0.049321	0.19531	0.127078	0.049321	0.049321	0.0603428
ENSG00000004534.14;chr3:49198588-49200391	0.049321	0.190107	0.145664	0.049321	0.049321	0.0574472
ENSG00000004534.14;chr3:49400375-49400921	0.049321	0.231088	0.148186	0.049321	0.049321	0.0536082
ENSG00000004534.14;chr3:49461569-49463062	0.049321	0.189454	0.182117	0.176126	0.103512	0.120647
ENSG00000004534.14;chr3:49498773-49499027	0.049321	0.228602	0.211792	0.182884	0.112334	0.111319
ENSG00000004534.14;chr3:49698780-49699313	0.049321	0.254342	0.151389	0.049321	0.049321	0.055187
ENSG00000004534.14;chr3:49722880-49725135	0.049321	0.259159	0.151466	0.049321	0.237569	0.071302
ENSG00000004534.14;chr3:49775075-49775503	0.049321	0.259159	0.150962	0.049321	0.216602	0.0544875
ENSG00000004534.14;chr3:50236322-50238861	0.049321	0.049321	0.148186	0.049321	0.256198	0.053002
ENSG00000004534.14;chr3:50278153-50280298	0.049321	0.193076	0.161633	0.049321	0.049321	0.0658124
ENSG00000004534.14;chr3:50630131-50630448	0.049321	0.049321	0.143718	0.049321	0.049321	0.0582195
ENSG00000004534.14;chr3:50648151-50650538	0.049321	0.049321	0.12493	0.049321	0.049321	0.0655096
ENSG00000004534.14;chr3:50662418-50663903	0.049321	0.049321	0.126743	0.049321	0.049321	0.0500393
ENSG00000004534.14;chr3:50592210-50593913	0.049321	0.189547	0.124962	0.049321	0.049321	0.0665532
ENSG00000004660.14;chr17:3529671-3531790	0.049321	0.049321	0.117075	0.049321	0.049321	0.054112
ENSG00000004660.14;chr17:3722701-3724263	0.049321	0.049321	0.0635239	0.049321	0.049321	0.0506422
ENSG00000004660.14;chr17:3818273-3819707	0.049321	0.049321	0.10908	0.049321	0.049321	0.0502281
ENSG00000004660.14;chr17:3886945-3889282	0.405674	0.049321	0.128782	0.049321	0.049321	0.0494889
ENSG00000004660.14;chr17:4001963-4003447	0.049321	0.049321	0.0826477	0.049321	0.049321	0.0555376
ENSG00000004660.14;chr17:4162431-4163972	0.049321	0.049321	0.138543	0.049321	0.049321	0.060469
ENSG00000004660.14;chr17:4164134-4164763	0.049321	0.049321	0.0894323	0.049321	0.049321	0.0927018
ENSG00000004660.14;chr17:4204692-4204922	0.049321	0.049321	0.0650097	0.049321	0.049321	0.0629005
ENSG00000004660.14;chr17:4213590-4216123	0.049321	0.049321	0.0618375	0.049321	0.049321	0.0529495
ENSG00000004660.14;chr17:4250661-4251951	0.049321	0.049321	0.0576362	0.049321	0.049321	0.0518718
ENSG00000004660.14;chr17:4313119-4314510	0.049321	0.049321	0.0499934	0.049321	0.049321	0.0493723
ENSG00000004660.14;chr17:4508919-4510949	0.049321	0.049321	0.0767158	0.049321	0.049321	0.0664005
ENSG00000004660.14;chr17:4719437-4722287	0.049321	0.049321	0.100797	0.049321	0.049321	0.0566632
ENSG00000004660.14;chr17:4242870-4244421	0.049321	0.049321	0.0510615	0.049321	0.049321	0.0504305
ENSG00000004777.18;chr19:34994282-34995501	0.049321	0.049321	0.0946316	0.049321	0.049321	0.053304
ENSG00000004777.18;chr19:34999012-35000311	0.049321	0.049321	0.0782211	0.049321	0.049321	0.0841588
ENSG00000004777.18;chr19:35420456-35420925	0.049321	0.049321	0.0636163	0.049321	0.049321	0.0562254
ENSG00000004777.18;chr19:35898308-35901211	0.049321	0.049321	0.078122	0.049321	0.049321	0.0527101
ENSG00000004777.18;chr19:35909631-35910047	0.049321	0.049321	0.0722221	0.049321	0.049321	0.0605743
ENSG00000004777.18;chr19:36331008-36332572	0.049321	0.049321	0.0522538	0.049321	0.049321	0.0594996
ENSG00000004779.9;chr16:23074012-23075779	0.049321	0.049321	0.0955781	0.049321	0.106781	0.0569092
ENSG00000004779.9;chr16:23081709-23083434	0.049321	0.049321	0.108355	0.049321	0.116847	0.0675757
ENSG00000004779.9;chr16:23121215-23121515	0.049321	0.049321	0.071008	0.049321	0.049321	0.0528146
ENSG00000004779.9;chr16:23584342-23585282	0.281709	0.241026	0.246541	0.187963	0.267692	0.0954583
ENSG00000004779.9;chr16:23588852-23589231	0.294223	0.241026	0.193557	0.185185	0.255102	0.210974
ENSG00000004779.9;chr16:23594350-23596867	0.313645	0.241026	0.246096	0.2267	0.234676	0.315068
ENSG00000004779.9;chr16:24570908-24572936	0.049321	0.049321	0.0590494	0.049321	0.049321	0.0503134
ENSG00000004779.9;chr16:23508641-23511075	0.049321	0.211685	0.158583	0.049321	0.049321	0.0527642
ENSG00000004897.11;chr17:46191197-46191478	0.049321	0.049321	0.0533418	0.049321	0.049321	0.0822077
ENSG00000004897.11;chr17:46191550-46193460	0.049321	0.049321	0.0712233	0.049321	0.049321	0.0515385
ENSG00000004897.11;chr17:46210820-46212021	0.049321	0.049321	0.052786	0.049321	0.049321	0.0674919
ENSG00000004897.11;chr17:46225166-46226320	0.049321	0.049321	0.0937322	0.049321	0.049321	0.0512447
ENSG00000004897.11;chr17:46259697-46260081	0.049321	0.049321	0.0617429	0.049321	0.049321	0.0610081
ENSG00000004897.11;chr17:46770649-46771437	0.049321	0.049321	0.0870319	0.049321	0.049321	0.0524074
ENSG00000004897.11;chr17:47245016-47245544	0.049321	0.049321	0.147301	0.049321	0.049321	0.0544869
ENSG00000004897.11;chr17:47323034-47325005	0.049321	0.049321	0.0991208	0.049321	0.049321	0.058168
ENSG00000004897.11;chr17:47684892-47685573	0.049321	0.049321	0.0617389	0.049321	0.049321	0.0675124
ENSG00000005075.15;chr7:101846316-101847058	0.049321	0.049321	0.0533056	0.049321	0.049321	0.0768564
ENSG00000005075.15;chr7:101870439-101870892	0.049321	0.049321	0.0572734	0.049321	0.049321	0.0591947
ENSG00000005075.15;chr7:101880930-101884063	0.049321	0.049321	0.0530647	0.049321	0.049321	0.0658124
ENSG00000005075.15;chr7:101884844-101885240	0.049321	0.049321	0.0575839	0.049321	0.049321	0.0847331
ENSG00000005075.15;chr7:102023568-102025781	0.049321	0.049321	0.0689211	0.049321	0.049321	0.0549294
ENSG00000005075.15;chr7:102044687-102046034	0.049321	0.049321	0.0585644	0.049321	0.049321	0.0542376
ENSG00000005075.15;chr7:102118123-102120156	0.049321	0.049321	0.0760695	0.049321	0.049321	0.0572874
ENSG00000005075.15;chr7:102362986-102364881	0.049321	0.049321	0.155578	0.049321	0.049321	0.0639618
ENSG00000005075.15;chr7:102671439-102671997	0.049321	0.049321	0.109436	0.049321	0.162088	0.0553291
ENSG00000005075.15;chr7:103279370-103281261	0.049321	0.049321	0.0661657	0.049321	0.049321	0.0689436
ENSG00000005102.12;chr17:42920077-42920961	0.049321	0.049321	0.0530654	0.049321	0.11127	0.110256
ENSG00000005102.12;chr17:43029282-43030589	0.049321	0.049321	0.12063	0.049321	0.049321	0.0503134
ENSG00000005102.12;chr17:43129128-43130102	0.049321	0.049321	0.0666905	0.049321	0.049321	0.0760624
ENSG00000005102.12;chr17:43322374-43323827	0.049321	0.049321	0.0559301	0.049321	0.049321	0.0513033
ENSG00000005102.12;chr17:43359794-43362493	0.049321	0.049321	0.103303	0.049321	0.112021	0.0494476
ENSG00000005102.12;chr17:43410853-43411959	0.049321	0.049321	0.0543932	0.049321	0.049321	0.049485
ENSG00000005102.12;chr17:43528040-43529171	0.049321	0.049321	0.109112	0.049321	0.049321	0.0866687
ENSG00000005102.12;chr17:43627626-43628887	0.309129	0.20264	0.15128	0.049321	0.049321	0.0782167
ENSG00000005102.12;chr17:43871746-43873184	0.049321	0.049321	0.0563067	0.049321	0.049321	0.053233
ENSG00000005102.12;chr17:44004948-44005570	0.049321	0.049321	0.0515309	0.049321	0.049321	0.0589195
ENSG00000005102.12;chr17:44535972-44537299	0.049321	0.049321	0.052351	0.049321	0.049321	0.131517
ENSG00000005102.12;chr17:44555885-44557607	0.049321	0.049321	0.05301	0.049321	0.049321	0.103367
ENSG00000005102.12;chr17:44569203-44569822	0.049321	0.049321	0.0521185	0.049321	0.049321	0.100059
ENSG00000005102.12;chr17:44627896-44629680	0.049321	0.049321	0.0676666	0.049321	0.049321	0.0513272
ENSG00000005102.12;chr17:43581282-43581989	0.049321	0.049321	0.1632	0.049321	0.049321	0.0572616
ENSG00000005102.12;chr17:43514178-43516004	0.049321	0.049321	0.0995868	0.049321	0.049321	0.263623
ENSG00000005108.15;chr7:10920057-10920535	0.049321	0.049321	0.0678882	0.049321	0.049321	0.0497515
ENSG00000005108.15;chr7:11194553-11195537	0.049321	0.049321	0.0878213	0.049321	0.049321	0.0505772
ENSG00000005108.15;chr7:11458211-11459662	0.049321	0.049321	0.0790389	0.049321	0.049321	0.08752
ENSG00000005156.11;chr17:35312621-35316271	0.049321	0.049321	0.076299	0.049321	0.114032	0.0611152
ENSG00000005156.11;chr17:35345160-35347339	0.049321	0.049321	0.0666854	0.049321	0.049321	0.0513272
ENSG00000005156.11;chr17:35616523-35618211	0.049321	0.049321	0.0609624	0.049321	0.049321	0.0632367
ENSG00000005156.11;chr17:35789102-35789595	0.049321	0.049321	0.0516542	0.049321	0.049321	0.070986
ENSG00000005156.11;chr17:35795611-35796241	0.049321	0.049321	0.0514719	0.049321	0.049321	0.0494799
ENSG00000005156.11;chr17:35801220-35802543	0.049321	0.049321	0.0529822	0.049321	0.049321	0.055939
ENSG00000005156.11;chr17:34979774-34982082	0.454148	0.259598	0.200863	0.192516	0.049321	0.160617
ENSG00000005189.19;chr16:19868514-19869007	0.049321	0.049321	0.0515843	0.049321	0.049321	0.0530363
ENSG00000005189.19;chr16:20868528-20868875	0.049321	0.20281	0.201307	0.178163	0.126024	0.0496457
ENSG00000005189.19;chr16:20868969-20869658	0.049321	0.20281	0.264595	0.231579	0.049321	0.143993
ENSG00000005189.19;chr16:20884342-20884751	0.049321	0.202404	0.168592	0.049321	0.100691	0.0523158
ENSG00000005189.19;chr16:21032945-21034716	0.049321	0.049321	0.107879	0.049321	0.049321	0.062069
ENSG00000005189.19;chr16:21501224-21503085	0.049321	0.049321	0.0492754	0.049321	0.049321	0.0523918
ENSG00000005189.19;chr16:21772263-21773661	0.049321	0.049321	0.0655735	0.049321	0.049321	0.0651257
ENSG00000005189.19;chr16:21509756-21513146	0.049321	0.049321	0.0492954	0.049321	0.049321	0.0493641
ENSG00000005194.14;chr16:57084368-57085606	0.049321	0.049321	0.0714045	0.049321	0.049321	0.056411
ENSG00000005194.14;chr16:57147498-57148801	0.049321	0.049321	0.0537113	0.049321	0.049321	0.116904
ENSG00000005194.14;chr16:57316024-57317679	0.049321	0.049321	0.0842188	0.049321	0.049321	0.0493842
ENSG00000005194.14;chr16:57341092-57341742	0.049321	0.049321	0.08332	0.049321	0.049321	0.0529676
ENSG00000005194.14;chr16:57384154-57384858	0.049321	0.208851	0.110321	0.049321	0.049321	0.0521661
ENSG00000005194.14;chr16:57426517-57426891	0.049321	0.219419	0.135438	0.049321	0.049321	0.0631425
ENSG00000005194.14;chr16:57524266-57525284	0.049321	0.049321	0.102184	0.049321	0.049321	0.0508991
ENSG00000005194.14;chr16:57535117-57537393	0.049321	0.049321	0.109036	0.049321	0.100086	0.0803231
ENSG00000005194.14;chr16:58126241-58128074	0.049321	0.049321	0.0553048	0.049321	0.049321	0.0601209
ENSG00000005194.14;chr16:58198261-58198639	0.049321	0.049321	0.0791888	0.049321	0.049321	0.0614164
ENSG00000005194.14;chr16:58339187-58340700	0.049321	0.049321	0.0680672	0.049321	0.049321	0.0564334
ENSG00000005194.14;chr16:58421265-58422837	0.049321	0.049321	0.0515743	0.049321	0.049321	0.0495998
ENSG00000005194.14;chr16:58433303-58434715	0.049321	0.049321	0.0507558	0.049321	0.049321	0.0586817
ENSG00000005194.14;chr16:57786251-57787119	0.049321	0.049321	0.0602906	0.049321	0.049321	0.0589083
ENSG00000005206.16;chr19:1406731-1407299	0.049321	0.049321	0.0541416	0.049321	0.049321	0.0604984
ENSG00000005206.16;chr19:2081751-2082612	0.049321	0.049321	0.0747377	0.049321	0.049321	0.147694
ENSG00000005206.16;chr19:2126940-2128578	0.049321	0.049321	0.0605996	0.049321	0.049321	0.0524363
ENSG00000005206.16;chr19:2273483-2273782	0.049321	0.049321	0.148234	0.049321	0.250513	0.0896623
ENSG00000005206.16;chr19:2474719-2475958	0.049321	0.049321	0.141083	0.049321	0.049321	0.0591886
ENSG00000005206.16;chr19:2567309-2568230	0.049321	0.049321	0.131897	0.049321	0.049321	0.0725222
ENSG00000005206.16;chr19:3062640-3063606	0.049321	0.049321	0.117861	0.049321	0.137478	0.0575366
ENSG00000005206.16;chr19:1604441-1606787	0.049321	0.049321	0.0554356	0.049321	0.049321	0.052386
ENSG00000005206.16;chr19:2652864-2654212	0.049321	0.049321	0.105433	0.049321	0.049321	0.0710304
ENSG00000005243.9;chr17:47245016-47245544	0.049321	0.049321	0.106362	0.049321	0.049321	0.0946977
ENSG00000005243.9;chr17:47323034-47325005	0.049321	0.049321	0.17406	0.176059	0.049321	0.0688573
ENSG00000005243.9;chr17:47684892-47685573	0.049321	0.049321	0.0557427	0.049321	0.049321	0.0499963
ENSG00000005243.9;chr17:48547152-48547357	0.049321	0.049321	0.0696288	0.049321	0.049321	0.180022
ENSG00000005243.9;chr17:48907448-48909633	0.049321	0.049321	0.0525811	0.049321	0.049321	0.0754484
ENSG00000005249.12;chr7:106129209-106131078	0.049321	0.049321	0.118168	0.049321	0.049321	0.0646826
ENSG00000005249.12;chr7:106153524-106154113	0.049321	0.049321	0.0616945	0.049321	0.049321	0.0521661
ENSG00000005249.12;chr7:107044822-107045950	0.049321	0.049321	0.0827185	0.049321	0.049321	0.0522866
ENSG00000005249.12;chr7:107201550-107202430	0.049321	0.049321	0.0695481	0.049321	0.049321	0.0784028
ENSG00000005249.12;chr7:107907275-107908629	0.049321	0.049321	0.0580078	0.049321	0.049321	0.0646296
ENSG00000005249.12;chr7:106215589-106218714	0.049321	0.049321	0.0739419	0.049321	0.049321	0.0806935
ENSG00000005421.8;chr7:94391787-94392174	0.049321	0.049321	0.0551669	0.049321	0.049321	0.0554351
ENSG00000005421.8;chr7:94400740-94401318	0.049321	0.049321	0.0527584	0.049321	0.049321	0.0507288
ENSG00000005421.8;chr7:94655090-94656249	0.049321	0.049321	0.0511175	0.049321	0.049321	0.0530874
ENSG00000005421.8;chr7:94887863-94889663	0.244363	0.049321	0.09141	0.049321	0.1109	0.0555323
ENSG00000005421.8;chr7:95594024-95594285	0.049321	0.049321	0.081455	0.049321	0.049321	0.0641365
ENSG00000005421.8;chr7:95772189-95774110	0.049321	0.049321	0.0849305	0.049321	0.049321	0.0530621
ENSG00000005421.8;chr7:95971745-95973131	0.049321	0.049321	0.0637181	0.049321	0.049321	0.055301
ENSG00000005421.8;chr7:96299390-96299681	0.049321	0.049321	0.0497148	0.049321	0.049321	0.0590103
ENSG00000005421.8;chr7:96310444-96312837	0.049321	0.049321	0.0509723	0.049321	0.049321	0.0733705
ENSG00000005421.8;chr7:94453599-94454381	0.049321	0.049321	0.0522913	0.049321	0.049321	0.0643054
ENSG00000005421.8;chr7:96075607-96076553	0.049321	0.049321	0.0640758	0.049321	0.049321	0.0513272
ENSG00000005436.13;chr2:74714996-74716100	0.049321	0.049321	0.0565145	0.049321	0.049321	0.0507915
ENSG00000005436.13;chr2:74843347-74844100	0.049321	0.049321	0.107154	0.049321	0.049321	0.0539179
ENSG00000005436.13;chr2:74863458-74864450	0.049321	0.049321	0.104241	0.049321	0.049321	0.0574472
ENSG00000005436.13;chr2:74874641-74876398	0.049321	0.049321	0.101325	0.049321	0.049321	0.053233
ENSG00000005436.13;chr2:75710004-75711720	0.049321	0.251734	0.171644	0.176432	0.049321	0.0625199
ENSG00000005471.15;chr7:87734481-87736516	0.049321	0.049321	0.0492891	0.049321	0.049321	0.0639608
ENSG00000005486.16;chr7:74850790-74851285	0.049321	0.049321	0.0506277	0.049321	0.049321	0.0594618
ENSG00000005486.16;chr7:75636658-75637105	0.049321	0.049321	0.0858825	0.049321	0.049321	0.0506954
ENSG00000005486.16;chr7:75710957-75713424	0.049321	0.049321	0.0840313	0.049321	0.049321	0.056496
ENSG00000005486.16;chr7:75739339-75740348	0.049321	0.049321	0.0962684	0.049321	0.049321	0.0522129
ENSG00000005486.16;chr7:75842252-75844074	0.264392	0.049321	0.115252	0.049321	0.049321	0.0782167
ENSG00000005486.16;chr7:75887886-75888330	0.349509	0.049321	0.0831121	0.049321	0.049321	0.0864178
ENSG00000005486.16;chr7:76291623-76293415	0.049321	0.049321	0.0514558	0.049321	0.049321	0.0512447
ENSG00000005486.16;chr7:76297540-76297745	0.049321	0.049321	0.0588455	0.049321	0.049321	0.0505561
ENSG00000005486.16;chr7:76323709-76323981	0.049321	0.049321	0.0527509	0.049321	0.049321	0.065847
ENSG00000005486.16;chr7:76336488-76336876	0.049321	0.049321	0.0528778	0.049321	0.049321	0.0493352
ENSG00000005486.16;chr7:76582367-76584467	0.049321	0.049321	0.0948502	0.049321	0.049321	0.0568973
ENSG00000005486.16;chr7:76606141-76607793	0.049321	0.049321	0.187175	0.202973	0.049321	0.0549878
ENSG00000005486.16;chr7:76626257-76626859	0.049321	0.049321	0.105423	0.049321	0.049321	0.0700834
ENSG00000005486.16;chr7:74890146-74891517	0.049321	0.049321	0.0503436	0.049321	0.049321	0.0871669
ENSG00000005486.16;chr7:76626977-76628172	0.049321	0.049321	0.112675	0.049321	0.049321	0.0610937
ENSG00000005801.16;chr11:2515739-2516169	0.049321	0.049321	0.0702603	0.049321	0.049321	0.0575875
ENSG00000005801.16;chr11:2929727-2930895	0.049321	0.049321	0.0564516	0.049321	0.049321	0.053829
ENSG00000005801.16;chr11:2944793-2946217	0.049321	0.049321	0.0560303	0.049321	0.049321	0.0577181
ENSG00000005801.16;chr11:3036702-3037863	0.049321	0.049321	0.0621139	0.049321	0.049321	0.0651364
ENSG00000005801.16;chr11:3155142-3156095	0.049321	0.049321	0.0767847	0.049321	0.049321	0.0498734
ENSG00000005801.16;chr11:3168997-3170387	0.049321	0.049321	0.110071	0.049321	0.0998544	0.0586776
ENSG00000005801.16;chr11:4187162-4188079	0.049321	0.049321	0.0835253	0.049321	0.049321	0.0517666
ENSG00000005801.16;chr11:3817231-3817659	0.049321	0.049321	0.102712	0.049321	0.049321	0.0594996
ENSG00000005844.17;chr16:29614415-29615053	0.049321	0.049321	0.0523994	0.049321	0.049321	0.0716433
ENSG00000005844.17;chr16:29815967-29817230	0.049321	0.049321	0.055369	0.049321	0.049321	0.0537021
ENSG00000005844.17;chr16:30837487-30838097	0.049321	0.049321	0.0507573	0.049321	0.049321	0.0734775
ENSG00000005882.11;chr17:49259182-49261507	0.049321	0.049321	0.0853726	0.049321	0.049321	0.0548607
ENSG00000005882.11;chr17:49520302-49520993	0.049321	0.049321	0.0536063	0.049321	0.049321	0.0768742
ENSG00000005882.11;chr17:49779228-49779702	0.049321	0.049321	0.0499196	0.049321	0.049321	0.0659427
ENSG00000005882.11;chr17:50109997-50113825	0.363905	0.216405	0.151209	0.049321	0.049321	0.0800926
ENSG00000005882.11;chr17:50164054-50164673	0.049321	0.049321	0.148439	0.049321	0.049321	0.071994
ENSG00000005882.11;chr17:50170608-50172028	0.049321	0.049321	0.143261	0.049321	0.134946	0.0839611
ENSG00000005882.11;chr17:50507530-50509459	0.049321	0.049321	0.127252	0.049321	0.049321	0.0497515
ENSG00000005882.11;chr17:50564469-50565081	0.049321	0.049321	0.0538933	0.049321	0.049321	0.0536563
ENSG00000005882.11;chr17:50908371-50910762	0.049321	0.049321	0.102216	0.049321	0.049321	0.0509351
ENSG00000005882.11;chr17:50916301-50916737	0.049321	0.049321	0.0598157	0.049321	0.049321	0.0907763
ENSG00000005882.11;chr17:50935068-50935493	0.049321	0.049321	0.0709947	0.049321	0.049321	0.0493896
ENSG00000005961.17;chr17:43410853-43411959	0.049321	0.049321	0.051527	0.049321	0.049321	0.157374
ENSG00000005961.17;chr17:43528040-43529171	0.049321	0.049321	0.0537757	0.049321	0.107243	0.0495183
ENSG00000005961.17;chr17:43627626-43628887	0.049321	0.049321	0.064493	0.049321	0.049321	0.0512746
ENSG00000005961.17;chr17:43871746-43873184	0.049321	0.049321	0.0989714	0.049321	0.117837	0.0706996
ENSG00000005961.17;chr17:44004948-44005570	0.049321	0.049321	0.0537981	0.049321	0.049321	0.049352
ENSG00000005961.17;chr17:44535972-44537299	0.049321	0.049321	0.0521285	0.049321	0.049321	0.0511389
ENSG00000005961.17;chr17:44555885-44557607	0.049321	0.049321	0.0532775	0.049321	0.049321	0.0525808
ENSG00000005961.17;chr17:44569203-44569822	0.049321	0.049321	0.0526856	0.049321	0.049321	0.0724051
ENSG00000005961.17;chr17:44627896-44629680	0.049321	0.049321	0.101115	0.049321	0.049321	0.225071
ENSG00000005961.17;chr17:44811522-44813021	0.049321	0.049321	0.144045	0.049321	0.049321	0.0570796
ENSG00000005961.17;chr17:44871671-44873529	0.049321	0.049321	0.205832	0.175795	0.115316	0.155452
ENSG00000005961.17;chr17:44932628-44933434	0.049321	0.049321	0.149079	0.049321	0.049321	0.0617754
ENSG00000005961.17;chr17:44987435-44987830	0.049321	0.049321	0.183416	0.185984	0.129203	0.14846
ENSG00000005961.17;chr17:45109372-45109890	0.049321	0.049321	0.0660075	0.049321	0.049321	0.0508064
ENSG00000005961.17;chr17:45127110-45130131	0.049321	0.049321	0.0557317	0.049321	0.049321	0.0667239
ENSG00000005961.17;chr17:45148538-45150466	0.049321	0.049321	0.0637583	0.049321	0.049321	0.102663
ENSG00000005961.17;chr17:45246749-45248732	0.049321	0.049321	0.0740179	0.049321	0.134686	0.0540384
ENSG00000005961.17;chr17:45372860-45373280	0.049321	0.049321	0.0544707	0.049321	0.049321	0.101801
ENSG00000005961.17;chr17:45379666-45381702	0.049321	0.049321	0.103781	0.049321	0.049321	0.0837745
ENSG00000005961.17;chr17:45384233-45385519	0.049321	0.049321	0.0495668	0.049321	0.049321	0.0515458
ENSG00000005961.17;chr17:43581282-43581989	0.049321	0.049321	0.0578876	0.049321	0.049321	0.0815777
ENSG00000005961.17;chr17:43514178-43516004	0.049321	0.049321	0.050471	0.049321	0.049321	0.0577042
ENSG00000006042.11;chr17:32102946-32104284	0.049321	0.049321	0.0517766	0.049321	0.049321	0.122473
ENSG00000006042.11;chr17:32156657-32157499	0.049321	0.049321	0.050461	0.049321	0.049321	0.0734458
ENSG00000006042.11;chr17:32264869-32265524	0.049321	0.049321	0.0567489	0.049321	0.049321	0.0503134
ENSG00000006042.11;chr17:32470250-32471489	0.049321	0.049321	0.0519213	0.049321	0.049321	0.0635071
ENSG00000006042.11;chr17:32494939-32497254	0.049321	0.049321	0.0576622	0.049321	0.049321	0.0764683
ENSG00000006042.11;chr17:32877344-32877956	0.049321	0.049321	0.160791	0.049321	0.049321	0.0646557
ENSG00000006042.11;chr17:32912135-32912464	0.304178	0.049321	0.151322	0.049321	0.049321	0.0513272
ENSG00000006042.11;chr17:32928308-32929085	0.384452	0.246988	0.151478	0.049321	0.049321	0.0738167
ENSG00000006071.12;chr11:16941769-16942091	0.049321	0.049321	0.0592912	0.049321	0.049321	0.0513272
ENSG00000006071.12;chr11:16942113-16943024	0.049321	0.049321	0.0586912	0.049321	0.049321	0.0750225
ENSG00000006071.12;chr11:16997964-16998293	0.049321	0.049321	0.0551925	0.049321	0.049321	0.0571722
ENSG00000006071.12;chr11:17713916-17715449	0.049321	0.049321	0.0648534	0.049321	0.049321	0.0535823
ENSG00000006071.12;chr11:17977774-17978815	0.049321	0.049321	0.0557677	0.049321	0.049321	0.0722448
ENSG00000006071.12;chr11:18312206-18312975	0.049321	0.049321	0.139883	0.049321	0.119881	0.0543493
ENSG00000006071.12;chr11:18411713-18412939	0.049321	0.049321	0.130758	0.049321	0.049321	0.0525831
ENSG00000006071.12;chr11:16613039-16614790	0.049321	0.049321	0.0540713	0.049321	0.110399	0.0610724
ENSG00000006125.17;chr17:35312621-35316271	0.049321	0.049321	0.0647914	0.049321	0.049321	0.0634588
ENSG00000006125.17;chr17:35345160-35347339	0.049321	0.049321	0.0608634	0.049321	0.049321	0.069102
ENSG00000006125.17;chr17:35616523-35618211	0.049321	0.226797	0.210958	0.183194	0.049321	0.0527271
ENSG00000006125.17;chr17:35789102-35789595	0.049321	0.049321	0.148639	0.049321	0.049321	0.0642161
ENSG00000006125.17;chr17:35795611-35796241	0.049321	0.049321	0.149199	0.049321	0.156854	0.0512488
ENSG00000006125.17;chr17:35801220-35802543	0.049321	0.049321	0.153027	0.049321	0.157456	0.0551705
ENSG00000006125.17;chr17:34979774-34982082	0.049321	0.049321	0.0558038	0.049321	0.049321	0.0560045
ENSG00000006194.9;chr16:2342123-2342752	0.049321	0.049321	0.0514487	0.049321	0.049321	0.0586531
ENSG00000006194.9;chr16:2429437-2430440	0.049321	0.049321	0.0795138	0.049321	0.049321	0.0536165
ENSG00000006194.9;chr16:2867690-2869037	0.049321	0.049321	0.0629412	0.049321	0.049321	0.0553613
ENSG00000006194.9;chr16:3064481-3066864	0.049321	0.049321	0.0741779	0.049321	0.049321	0.0676477
ENSG00000006194.9;chr16:3085758-3088739	0.049321	0.049321	0.0602246	0.049321	0.049321	0.0605103
ENSG00000006194.9;chr16:3348108-3349656	0.049321	0.049321	0.112941	0.049321	0.049321	0.0621271
ENSG00000006194.9;chr16:3546815-3549160	0.049321	0.049321	0.0561365	0.049321	0.049321	0.0780291
ENSG00000006194.9;chr16:4047273-4048491	0.049321	0.049321	0.0718982	0.049321	0.049321	0.0629443
ENSG00000006194.9;chr16:4064171-4065637	0.049321	0.049321	0.070696	0.049321	0.049321	0.0512532
ENSG00000006194.9;chr16:2767948-2769820	0.049321	0.049321	0.0517405	0.049321	0.049321	0.0710644
ENSG00000006194.9;chr16:4194079-4194712	0.049321	0.049321	0.0765283	0.049321	0.049321	0.0532961
ENSG00000006282.20;chr17:49779228-49779702	0.049321	0.049321	0.0496099	0.049321	0.049321	0.0499518
ENSG00000006282.20;chr17:50109997-50113825	0.049321	0.049321	0.0896417	0.049321	0.049321	0.0500393
ENSG00000006282.20;chr17:50164054-50164673	0.049321	0.049321	0.0631444	0.049321	0.049321	0.0601209
ENSG00000006282.20;chr17:50170608-50172028	0.049321	0.049321	0.10171	0.049321	0.0998174	0.0542376
ENSG00000006282.20;chr17:50507530-50509459	0.276112	0.203086	0.0957541	0.049321	0.049321	0.0518838
ENSG00000006282.20;chr17:50564469-50565081	0.367253	0.233129	0.151852	0.049321	0.049321	0.0595347
ENSG00000006282.20;chr17:50908371-50910762	0.049321	0.049321	0.0831365	0.049321	0.049321	0.0745515
ENSG00000006282.20;chr17:50916301-50916737	0.049321	0.049321	0.0579104	0.049321	0.049321	0.0580252
ENSG00000006282.20;chr17:50935068-50935493	0.049321	0.049321	0.0592695	0.049321	0.049321	0.0512447
ENSG00000006283.17;chr17:49779228-49779702	0.049321	0.049321	0.0498069	0.049321	0.049321	0.0498897
ENSG00000006283.17;chr17:50109997-50113825	0.049321	0.049321	0.0549049	0.049321	0.049321	0.0817997
ENSG00000006283.17;chr17:50164054-50164673	0.049321	0.049321	0.0923562	0.049321	0.049321	0.0682534
ENSG00000006283.17;chr17:50170608-50172028	0.049321	0.049321	0.109802	0.049321	0.049321	0.0493797
ENSG00000006283.17;chr17:50507530-50509459	0.049321	0.049321	0.122093	0.049321	0.049321	0.0740364
ENSG00000006283.17;chr17:50564469-50565081	0.049321	0.049321	0.133407	0.049321	0.049321	0.05534
ENSG00000006283.17;chr17:50908371-50910762	0.049321	0.049321	0.107513	0.049321	0.049321	0.0719033
ENSG00000006283.17;chr17:50916301-50916737	0.049321	0.049321	0.0608639	0.049321	0.049321	0.0495786
ENSG00000006283.17;chr17:50935068-50935493	0.049321	0.049321	0.0645433	0.049321	0.049321	0.0572801
ENSG00000006432.15;chr14:70595112-70595622	0.049321	0.049321	0.0629871	0.049321	0.11008	0.0536866
ENSG00000006432.15;chr14:70907524-70909265	0.049321	0.049321	0.138696	0.049321	0.049321	0.0493801
ENSG00000006432.15;chr14:71241657-71242696	0.049321	0.049321	0.0642795	0.049321	0.049321	0.0659521
ENSG00000006453.13;chr7:98110040-98111367	0.049321	0.049321	0.187411	0.18143	0.209607	0.0624819
ENSG00000006453.13;chr7:98177581-98179402	0.049321	0.049321	0.154086	0.049321	0.049321	0.0624964
ENSG00000006453.13;chr7:98249010-98249898	0.049321	0.22134	0.260563	0.192885	0.049321	0.115372
ENSG00000006453.13;chr7:98280655-98281527	0.049321	0.198141	0.151917	0.049321	0.049321	0.0517809
ENSG00000006453.13;chr7:99067408-99069184	0.049321	0.049321	0.0542638	0.049321	0.049321	0.0499329
ENSG00000006453.13;chr7:99097148-99097770	0.049321	0.049321	0.0535114	0.049321	0.049321	0.0498272
ENSG00000006453.13;chr7:99378865-99380957	0.049321	0.049321	0.0495425	0.049321	0.049321	0.0515458
ENSG00000006453.13;chr7:98106737-98108631	0.049321	0.049321	0.144913	0.049321	0.049321	0.0902148
ENSG00000006530.15;chr7:140625093-140625362	0.049321	0.049321	0.0525859	0.049321	0.049321	0.0655096
ENSG00000006530.15;chr7:141328664-141330215	0.049321	0.049321	0.0532105	0.049321	0.049321	0.0574472
ENSG00000006530.15;chr7:141381303-141383240	0.049321	0.049321	0.063368	0.049321	0.049321	0.0519379
ENSG00000006530.15;chr7:141440736-141441289	0.049321	0.049321	0.0617508	0.049321	0.049321	0.0553882
ENSG00000006607.13;chr2:240897473-240899594	0.049321	0.049321	0.0691282	0.049321	0.049321	0.0540148
ENSG00000006607.13;chr2:241149425-241151205	0.049321	0.049321	0.149605	0.049321	0.049321	0.0496346
ENSG00000006607.13;chr2:241161408-241162957	0.049321	0.049321	0.1492	0.049321	0.049321	0.0556162
ENSG00000006607.13;chr2:241314392-241315766	0.049321	0.220633	0.186405	0.180063	0.049321	0.0550744
ENSG00000006607.13;chr2:241339237-241341116	0.049321	0.222193	0.16699	0.049321	0.049321	0.0588971
ENSG00000006607.13;chr2:241673897-241675314	0.049321	0.049321	0.0667797	0.049321	0.049321	0.0606541
ENSG00000006607.13;chr2:241816733-241817808	0.049321	0.049321	0.0886043	0.049321	0.049321	0.0595351
ENSG00000006607.13;chr2:241965678-241966607	0.049321	0.049321	0.0964171	0.049321	0.049321	0.0605651
ENSG00000006625.17;chr7:30068156-30068861	0.049321	0.049321	0.0501885	0.049321	0.049321	0.0567034
ENSG00000006625.17;chr7:30135054-30135428	0.049321	0.049321	0.0547854	0.049321	0.049321	0.0580458
ENSG00000006625.17;chr7:30448033-30449818	0.049321	0.049321	0.151054	0.049321	0.049321	0.0507029
ENSG00000006625.17;chr7:30548796-30551994	0.241908	0.214462	0.223469	0.190727	0.0966046	0.0827985
ENSG00000006625.17;chr7:30561728-30562376	0.049321	0.20926	0.231238	0.183333	0.049321	0.0523707
ENSG00000006625.17;chr7:30681719-30684058	0.049321	0.049321	0.134172	0.049321	0.049321	0.0524363
ENSG00000006625.17;chr7:30693939-30696001	0.049321	0.049321	0.135297	0.049321	0.049321	0.061578
ENSG00000006625.17;chr7:30744507-30745783	0.049321	0.049321	0.112159	0.049321	0.049321	0.0499808
ENSG00000006625.17;chr7:30755275-30756060	0.049321	0.049321	0.0871101	0.049321	0.049321	0.0610587
ENSG00000006625.17;chr7:30788641-30790268	0.049321	0.049321	0.0642153	0.049321	0.049321	0.0942982
ENSG00000006625.17;chr7:30845260-30846691	0.049321	0.049321	0.0635929	0.049321	0.049321	0.0563774
ENSG00000006625.17;chr7:30863024-30864325	0.049321	0.049321	0.0589476	0.049321	0.049321	0.0564596
ENSG00000006638.11;chr19:3062640-3063606	0.049321	0.049321	0.1012	0.049321	0.049321	0.111319
ENSG00000006638.11;chr19:3409908-3410540	0.049321	0.049321	0.0623089	0.049321	0.049321	0.0674444
ENSG00000006638.11;chr19:3450149-3452218	0.049321	0.049321	0.0581367	0.049321	0.049321	0.0780476
ENSG00000006638.11;chr19:3625988-3627662	0.049321	0.049321	0.0711323	0.049321	0.049321	0.0687868
ENSG00000006638.11;chr19:3976287-3977553	0.049321	0.049321	0.0539187	0.049321	0.049321	0.0542376
ENSG00000006638.11;chr19:4327516-4328300	0.049321	0.049321	0.0565955	0.049321	0.049321	0.0505524
ENSG00000006638.11;chr19:4511767-4512357	0.049321	0.049321	0.0571141	0.049321	0.049321	0.0504719
ENSG00000006638.11;chr19:2652864-2654212	0.049321	0.049321	0.0553392	0.049321	0.049321	0.0574937
ENSG00000006638.11;chr19:4455023-4457776	0.049321	0.049321	0.136775	0.049321	0.049321	0.0553613
ENSG00000006652.13;chr7:112006533-112007078	0.049321	0.049321	0.054558	0.049321	0.049321	0.0629566
ENSG00000006652.13;chr7:112009839-112010769	0.049321	0.049321	0.0537574	0.049321	0.049321	0.0583373
ENSG00000006652.13;chr7:112084352-112085269	0.049321	0.049321	0.0637412	0.049321	0.049321	0.0510078
ENSG00000006652.13;chr7:112112233-112114368	0.049321	0.049321	0.0735641	0.049321	0.133973	0.0792061
ENSG00000006652.13;chr7:112141881-112142456	0.049321	0.049321	0.0659394	0.049321	0.049321	0.0578346
ENSG00000006652.13;chr7:112160252-112163369	0.049321	0.049321	0.0953998	0.049321	0.049321	0.0589209
ENSG00000006652.13;chr7:112204076-112206508	0.049321	0.049321	0.0859227	0.049321	0.049321	0.0642807
ENSG00000006652.13;chr7:112422133-112423874	0.268994	0.049321	0.177694	0.17616	0.049321	0.0736252
ENSG00000006652.13;chr7:112782352-112782901	0.049321	0.049321	0.0500592	0.049321	0.049321	0.11988
ENSG00000006715.15;chr7:38349220-38350749	0.049321	0.049321	0.135541	0.049321	0.049321	0.0639977
ENSG00000006715.15;chr7:38752892-38754372	0.049321	0.197028	0.178565	0.176202	0.049321	0.0733494
ENSG00000006715.15;chr7:39673705-39674774	0.049321	0.049321	0.060874	0.049321	0.103264	0.0539986
ENSG00000006740.16;chr17:12522462-12523381	0.049321	0.049321	0.0607403	0.049321	0.125027	0.0493836
ENSG00000006740.16;chr17:13415493-13417856	0.049321	0.049321	0.0749014	0.049321	0.049321	0.0786771
ENSG00000006740.16;chr17:13602005-13602550	0.049321	0.049321	0.0898703	0.049321	0.049321	0.0874369
ENSG00000006740.16;chr17:12680183-12681961	0.049321	0.049321	0.197304	0.182229	0.049321	0.0982234
ENSG00000006744.18;chr17:12522462-12523381	0.049321	0.049321	0.0680382	0.049321	0.1033	0.0619068
ENSG00000006744.18;chr17:13415493-13417856	0.049321	0.049321	0.0734987	0.049321	0.049321	0.0504302
ENSG00000006744.18;chr17:13602005-13602550	0.049321	0.049321	0.0642675	0.049321	0.049321	0.0607777
ENSG00000006744.18;chr17:12680183-12681961	0.049321	0.049321	0.0707972	0.049321	0.049321	0.0602886
ENSG00000007062.11;chr4:15488235-15489759	0.049321	0.049321	0.0867607	0.049321	0.049321	0.0774912
ENSG00000007062.11;chr4:15587851-15588528	0.049321	0.049321	0.0908651	0.049321	0.049321	0.0493641
ENSG00000007062.11;chr4:15665442-15666915	0.049321	0.049321	0.107757	0.049321	0.049321	0.0553818
ENSG00000007062.11;chr4:15808762-15810407	0.049321	0.049321	0.0799249	0.049321	0.049321	0.0870733
ENSG00000007062.11;chr4:15854718-15857388	0.049321	0.049321	0.0544909	0.049321	0.049321	0.0510068
ENSG00000007062.11;chr4:16225428-16226094	0.049321	0.049321	0.0746434	0.049321	0.049321	0.0507126
ENSG00000007062.11;chr4:16652940-16654202	0.049321	0.049321	0.0667446	0.049321	0.049321	0.0768315
ENSG00000007062.11;chr4:16757430-16757852	0.049321	0.049321	0.0598058	0.049321	0.049321	0.0846978
ENSG00000007062.11;chr4:16862098-16862348	0.049321	0.049321	0.0578339	0.049321	0.049321	0.0627453
ENSG00000007062.11;chr4:17058582-17059903	0.049321	0.049321	0.0640554	0.049321	0.049321	0.0838387
ENSG00000007062.11;chr4:15777743-15780346	0.049321	0.049321	0.102208	0.049321	0.049321	0.0569938
ENSG00000007062.11;chr4:16203561-16204185	0.049321	0.049321	0.0844006	0.049321	0.049321	0.0572058
ENSG00000007080.10;chr19:17352594-17353391	0.049321	0.049321	0.0796405	0.049321	0.049321	0.0595307
ENSG00000007080.10;chr19:17522690-17523852	0.049321	0.049321	0.0686147	0.049321	0.049321	0.0517543
ENSG00000007080.10;chr19:17717580-17718148	0.049321	0.049321	0.0690442	0.049321	0.049321	0.056763
ENSG00000007080.10;chr19:17846849-17849352	0.049321	0.049321	0.194583	0.182232	0.049321	0.0898656
ENSG00000007080.10;chr19:18006941-18009535	0.049321	0.049321	0.172349	0.177731	0.049321	0.128859
ENSG00000007080.10;chr19:18031244-18031842	0.049321	0.049321	0.176373	0.177235	0.142574	0.0848281
ENSG00000007080.10;chr19:18156632-18157259	0.049321	0.049321	0.0659406	0.049321	0.049321	0.049454
ENSG00000007080.10;chr19:18157475-18157996	0.049321	0.049321	0.0692262	0.049321	0.049321	0.0700574
ENSG00000007080.10;chr19:18227253-18228199	0.049321	0.049321	0.0703289	0.049321	0.049321	0.0675205
ENSG00000007080.10;chr19:18281008-18281405	0.049321	0.049321	0.0687816	0.049321	0.049321	0.049601
ENSG00000007129.17;chr19:40776827-40779053	0.049321	0.049321	0.0639798	0.049321	0.049321	0.0532165
ENSG00000007129.17;chr19:41135248-41136303	0.049321	0.049321	0.0640678	0.049321	0.049321	0.0599753
ENSG00000007129.17;chr19:41264259-41265942	0.049321	0.049321	0.0561954	0.049321	0.049321	0.0599349
ENSG00000007129.17;chr19:41408510-41412520	0.049321	0.049321	0.186984	0.185613	0.049321	0.10908
ENSG00000007129.17;chr19:41446298-41448226	0.049321	0.049321	0.177134	0.181849	0.049321	0.0501384
ENSG00000007129.17;chr19:41882283-41885006	0.049321	0.049321	0.0501987	0.049321	0.049321	0.0727853
ENSG00000007129.17;chr19:42074895-42076277	0.049321	0.049321	0.0496291	0.049321	0.049321	0.0767549
ENSG00000007129.17;chr19:42199321-42199665	0.049321	0.049321	0.0495228	0.049321	0.049321	0.0529076
ENSG00000007129.17;chr19:42279564-42282655	0.049321	0.049321	0.0506269	0.049321	0.109953	0.0535414
ENSG00000007129.17;chr19:42285896-42286637	0.049321	0.049321	0.0533975	0.049321	0.049321	0.0544683
ENSG00000007129.17;chr19:42419379-42420014	0.049321	0.049321	0.0535471	0.049321	0.049321	0.053293
ENSG00000007129.17;chr19:41957958-41959831	0.049321	0.049321	0.0495313	0.049321	0.049321	0.0501536
ENSG00000007129.17;chr19:42465845-42467997	0.049321	0.049321	0.0557429	0.049321	0.049321	0.0689655
ENSG00000007171.16;chr17:28057565-28058972	0.049321	0.049321	0.0493151	0.049321	0.049321	0.0616119
ENSG00000007171.16;chr17:28570696-28572670	0.049321	0.049321	0.0497893	0.049321	0.049321	0.0522989
ENSG00000007171.16;chr17:28574897-28575522	0.049321	0.049321	0.0498828	0.049321	0.049321	0.0547438
ENSG00000007171.16;chr17:28576615-28577576	0.049321	0.049321	0.0494522	0.049321	0.049321	0.0589495
ENSG00000007237.18;chr17:10047246-10047502	0.049321	0.220797	0.15115	0.049321	0.049321	0.0567034
ENSG00000007237.18;chr17:10119821-10120380	0.049321	0.049321	0.180743	0.178305	0.049321	0.0574472
ENSG00000007237.18;chr17:10196561-10198400	0.049321	0.049321	0.0967957	0.049321	0.049321	0.224678
ENSG00000007237.18;chr17:9240154-9242428	0.049321	0.049321	0.0530296	0.049321	0.049321	0.0603029
ENSG00000007255.10;chr19:44366222-44366703	0.049321	0.049321	0.083389	0.049321	0.049321	0.0561716
ENSG00000007255.10;chr19:44633388-44635145	0.049321	0.049321	0.0581624	0.049321	0.049321	0.0515428
ENSG00000007255.10;chr19:44845410-44845967	0.049321	0.049321	0.171176	0.183149	0.049321	0.0702625
ENSG00000007255.10;chr19:45250499-45251228	0.240496	0.049321	0.120835	0.049321	0.124567	0.0529676
ENSG00000007255.10;chr19:45467279-45470309	0.049321	0.049321	0.0572694	0.049321	0.049321	0.142559
ENSG00000007255.10;chr19:45579019-45579421	0.049321	0.049321	0.0594584	0.049321	0.049321	0.0564263
ENSG00000007255.10;chr19:45716192-45718785	0.049321	0.049321	0.0544669	0.049321	0.049321	0.23617
ENSG00000007255.10;chr19:45789455-45789680	0.049321	0.049321	0.0559761	0.049321	0.049321	0.131936
ENSG00000007255.10;chr19:45955216-45956095	0.049321	0.049321	0.0904211	0.049321	0.049321	0.057364
ENSG00000007255.10;chr19:45973619-45973944	0.049321	0.049321	0.111014	0.049321	0.049321	0.109597
ENSG00000007314.12;chr17:63039181-63040029	0.049321	0.049321	0.116768	0.049321	0.049321	0.0600529
ENSG00000007314.12;chr17:63249210-63250083	0.049321	0.049321	0.0844262	0.049321	0.049321	0.0625199
ENSG00000007314.12;chr17:63740672-63742859	0.049321	0.049321	0.0510484	0.049321	0.049321	0.065487
ENSG00000007314.12;chr17:63772406-63775104	0.049321	0.049321	0.0668795	0.049321	0.049321	0.0618184
ENSG00000007314.12;chr17:63826286-63828436	0.049321	0.049321	0.107202	0.049321	0.049321	0.0539986
ENSG00000007314.12;chr17:63848455-63849834	0.049321	0.049321	0.0605346	0.049321	0.049321	0.066357
ENSG00000007314.12;chr17:64152039-64152304	0.049321	0.049321	0.0509591	0.049321	0.049321	0.0542376
ENSG00000007314.12;chr17:64173985-64175518	0.049321	0.049321	0.0651057	0.049321	0.049321	0.0561736
ENSG00000007314.12;chr17:64275998-64276738	0.049321	0.049321	0.0611613	0.049321	0.049321	0.0563753
ENSG00000007314.12;chr17:64282300-64282958	0.049321	0.049321	0.0842942	0.049321	0.114814	0.0655932
ENSG00000007314.12;chr17:64320380-64320636	0.049321	0.049321	0.0603201	0.049321	0.049321	0.0701269
ENSG00000007314.12;chr17:64573357-64574010	0.049321	0.049321	0.0562218	0.049321	0.049321	0.049454
ENSG00000007314.12;chr17:64706202-64708033	0.049321	0.049321	0.0588666	0.049321	0.049321	0.103974
ENSG00000007314.12;chr17:64918613-64919047	0.049321	0.049321	0.0492753	0.049321	0.049321	0.0611479
ENSG00000007314.12;chr17:64965523-64966969	0.049321	0.049321	0.0492612	0.049321	0.049321	0.0586531
ENSG00000007314.12;chr17:63356444-63357579	0.049321	0.049321	0.125801	0.049321	0.049321	0.0560059
ENSG00000007341.18;chr1:111863013-111864037	0.049321	0.049321	0.0756056	0.049321	0.049321	0.112583
ENSG00000007341.18;chr1:111944122-111945649	0.049321	0.049321	0.110295	0.049321	0.096475	0.0649904
ENSG00000007341.18;chr1:111955698-111956793	0.049321	0.049321	0.0917962	0.049321	0.049321	0.0535676
ENSG00000007341.18;chr1:112267419-112268084	0.049321	0.049321	0.0621855	0.049321	0.049321	0.0641365
ENSG00000007341.18;chr1:112448986-112449492	0.049321	0.049321	0.160895	0.049321	0.113383	0.0638212
ENSG00000007341.18;chr1:112713694-112715190	0.049321	0.049321	0.404494	0.340314	0.049321	0.209896
ENSG00000007341.18;chr1:112881375-112883279	0.049321	0.049321	0.0925799	0.049321	0.049321	0.0554351
ENSG00000007376.7;chr16:75348-78237	0.049321	0.049321	0.0567731	0.049321	0.096494	0.088445
ENSG00000007376.7;chr16:78395-79103	0.049321	0.049321	0.0590234	0.049321	0.049321	0.0565322
ENSG00000007376.7;chr16:252061-253682	0.049321	0.049321	0.0553972	0.049321	0.049321	0.0537052
ENSG00000007376.7;chr16:370431-371715	0.049321	0.049321	0.0840998	0.049321	0.049321	0.0566254
ENSG00000007376.7;chr16:383626-384738	0.049321	0.049321	0.0680782	0.049321	0.049321	0.0521944
ENSG00000007376.7;chr16:482509-484647	0.049321	0.049321	0.0534625	0.049321	0.049321	0.058622
ENSG00000007376.7;chr16:569115-569895	0.049321	0.049321	0.0985887	0.049321	0.049321	0.0535181
ENSG00000007376.7;chr16:648066-649368	0.049321	0.049321	0.0648019	0.049321	0.049321	0.0816189
ENSG00000007376.7;chr16:901513-902829	0.049321	0.049321	0.162469	0.049321	0.049321	0.072488
ENSG00000007376.7;chr16:1072944-1074578	0.049321	0.049321	0.0781004	0.049321	0.049321	0.0499378
ENSG00000007376.7;chr16:1220808-1221354	0.049321	0.049321	0.0705848	0.049321	0.049321	0.0967742
ENSG00000007376.7;chr16:1508636-1510797	0.049321	0.049321	0.0702885	0.049321	0.049321	0.0560176
ENSG00000007376.7;chr16:1708006-1709554	0.049321	0.049321	0.0536858	0.049321	0.049321	0.0789117
ENSG00000007384.15;chr16:75348-78237	0.378287	0.20086	0.118717	0.049321	0.049321	0.071071
ENSG00000007384.15;chr16:78395-79103	0.389349	0.20086	0.127096	0.049321	0.049321	0.0520859
ENSG00000007384.15;chr16:252061-253682	0.049321	0.049321	0.137971	0.049321	0.049321	0.0524533
ENSG00000007384.15;chr16:370431-371715	0.049321	0.049321	0.103398	0.049321	0.049321	0.160796
ENSG00000007384.15;chr16:383626-384738	0.049321	0.049321	0.104296	0.049321	0.117491	0.0592683
ENSG00000007384.15;chr16:482509-484647	0.049321	0.049321	0.0647066	0.049321	0.049321	0.101703
ENSG00000007384.15;chr16:569115-569895	0.049321	0.049321	0.11951	0.049321	0.049321	0.05456
ENSG00000007384.15;chr16:648066-649368	0.049321	0.049321	0.0762021	0.049321	0.049321	0.0586776
ENSG00000007384.15;chr16:901513-902829	0.049321	0.049321	0.128149	0.049321	0.049321	0.0533258
ENSG00000007384.15;chr16:1072944-1074578	0.049321	0.049321	0.0640221	0.049321	0.049321	0.155693
ENSG00000007516.13;chr16:370431-371715	0.049321	0.049321	0.101133	0.049321	0.049321	0.0503134
ENSG00000007516.13;chr16:383626-384738	0.049321	0.049321	0.0656372	0.049321	0.049321	0.0585519
ENSG00000007516.13;chr16:482509-484647	0.049321	0.049321	0.0576932	0.049321	0.049321	0.0553594
ENSG00000007516.13;chr16:569115-569895	0.049321	0.049321	0.107108	0.049321	0.115041	0.0510828
ENSG00000007516.13;chr16:648066-649368	0.049321	0.049321	0.0703188	0.049321	0.049321	0.0546004
ENSG00000007516.13;chr16:901513-902829	0.049321	0.049321	0.151269	0.049321	0.049321	0.0607041
ENSG00000007516.13;chr16:1072944-1074578	0.049321	0.049321	0.0894182	0.049321	0.049321	0.100606
ENSG00000007516.13;chr16:1220808-1221354	0.049321	0.049321	0.0903019	0.049321	0.049321	0.0503134
ENSG00000007516.13;chr16:1508636-1510797	0.049321	0.049321	0.0816305	0.049321	0.049321	0.125747
ENSG00000007516.13;chr16:1708006-1709554	0.049321	0.049321	0.0635217	0.049321	0.049321	0.0907514
ENSG00000007516.13;chr16:1963872-1965815	0.049321	0.049321	0.0649478	0.049321	0.049321	0.0549429
ENSG00000007516.13;chr16:1991444-1992255	0.049321	0.049321	0.0607185	0.049321	0.049321	0.076793
ENSG00000007516.13;chr16:2080888-2083193	0.049321	0.049321	0.0647973	0.049321	0.049321	0.0800486
ENSG00000007516.13;chr16:2136068-2137275	0.049321	0.049321	0.0510178	0.049321	0.049321	0.169394
ENSG00000007520.3;chr16:370431-371715	0.049321	0.049321	0.0844009	0.049321	0.049321	0.0503134
ENSG00000007520.3;chr16:383626-384738	0.049321	0.049321	0.0754895	0.049321	0.049321	0.0614164
ENSG00000007520.3;chr16:482509-484647	0.049321	0.049321	0.075672	0.049321	0.049321	0.0731791
ENSG00000007520.3;chr16:569115-569895	0.049321	0.049321	0.106114	0.049321	0.049321	0.0496305
ENSG00000007520.3;chr16:648066-649368	0.049321	0.049321	0.065965	0.049321	0.049321	0.0580857
ENSG00000007520.3;chr16:901513-902829	0.049321	0.049321	0.125058	0.049321	0.049321	0.0589083
ENSG00000007520.3;chr16:1072944-1074578	0.049321	0.049321	0.0978239	0.049321	0.049321	0.0562254
ENSG00000007520.3;chr16:1220808-1221354	0.049321	0.049321	0.0955873	0.049321	0.049321	0.0594844
ENSG00000007520.3;chr16:1508636-1510797	0.049321	0.049321	0.0682739	0.049321	0.0965384	0.0530571
ENSG00000007520.3;chr16:1708006-1709554	0.049321	0.049321	0.0657994	0.049321	0.049321	0.0566057
ENSG00000007520.3;chr16:1963872-1965815	0.049321	0.049321	0.0596605	0.049321	0.049321	0.0520382
ENSG00000007520.3;chr16:1991444-1992255	0.049321	0.049321	0.0563233	0.049321	0.049321	0.0570556
ENSG00000007520.3;chr16:2080888-2083193	0.049321	0.049321	0.0620492	0.049321	0.049321	0.0731387
ENSG00000007520.3;chr16:2136068-2137275	0.049321	0.049321	0.0568704	0.049321	0.049321	0.0530581
ENSG00000007520.3;chr16:2342123-2342752	0.049321	0.049321	0.0566615	0.049321	0.049321	0.0531342
ENSG00000007933.12;chr1:171484466-171486782	0.049321	0.049321	0.0634373	0.049321	0.049321	0.052099
ENSG00000007933.12;chr1:172071227-172071880	0.049321	0.049321	0.0499964	0.049321	0.049321	0.0509351
ENSG00000008018.8;chr6:170151214-170153407	0.049321	0.049321	0.069408	0.049321	0.049321	0.0589083
ENSG00000008018.8;chr6:170167350-170168810	0.049321	0.049321	0.125587	0.049321	0.049321	0.0692644
ENSG00000008018.8;chr6:170248053-170248471	0.049321	0.049321	0.070406	0.049321	0.049321	0.062069
ENSG00000008018.8;chr6:170288491-170288849	0.049321	0.049321	0.0771358	0.049321	0.049321	0.0507029
ENSG00000008128.22;chr1:829960-830228	0.049321	0.049321	0.0554655	0.049321	0.049321	0.053677
ENSG00000008128.22;chr1:1230664-1232084	0.049321	0.049321	0.0682805	0.049321	0.049321	0.0638218
ENSG00000008128.22;chr1:1658650-1660034	0.275483	0.049321	0.172508	0.172863	0.049321	0.099907
ENSG00000008128.22;chr1:1692292-1693442	0.384226	0.049321	0.0493111	0.049321	0.049321	0.0542376
ENSG00000008128.22;chr1:1728452-1729735	0.255592	0.049321	0.138225	0.049321	0.111914	0.0567034
ENSG00000008128.22;chr1:1745583-1746718	0.049321	0.049321	0.0493106	0.049321	0.049321	0.0568652
ENSG00000008128.22;chr1:1776777-1778316	0.049321	0.049321	0.194467	0.18491	0.049321	0.0540384
ENSG00000008128.22;chr1:1782268-1783503	0.049321	0.049321	0.158438	0.049321	0.049321	0.0599555
ENSG00000008128.22;chr1:1881244-1882223	0.363368	0.049321	0.163774	0.049321	0.129258	0.0629668
ENSG00000008128.22;chr1:1891154-1892580	0.313755	0.235335	0.160213	0.049321	0.049321	0.0572629
ENSG00000008128.22;chr1:1927439-1928152	0.244772	0.049321	0.170939	0.049321	0.049321	0.0493896
ENSG00000008128.22;chr1:2025033-2026616	0.256682	0.049321	0.157533	0.049321	0.049321	0.0713376
ENSG00000008128.22;chr1:2157897-2158477	0.049321	0.049321	0.0748395	0.049321	0.049321	0.058168
ENSG00000008128.22;chr1:2206895-2207812	0.049321	0.049321	0.0725528	0.049321	0.049321	0.0512108
ENSG00000008128.22;chr1:2239901-2240924	0.049321	0.049321	0.0605538	0.049321	0.049321	0.0593048
ENSG00000008128.22;chr1:2392147-2392990	0.049321	0.049321	0.0732474	0.049321	0.049321	0.0700666
ENSG00000008128.22;chr1:2412758-2413618	0.049321	0.049321	0.0628608	0.049321	0.049321	0.0495277
ENSG00000008130.15;chr1:829960-830228	0.049321	0.049321	0.0612066	0.049321	0.103712	0.0570201
ENSG00000008130.15;chr1:1230664-1232084	0.049321	0.049321	0.0608766	0.049321	0.049321	0.0512476
ENSG00000008130.15;chr1:1658650-1660034	0.049321	0.049321	0.148397	0.049321	0.049321	0.0544875
ENSG00000008130.15;chr1:1692292-1693442	0.049321	0.049321	0.0493123	0.049321	0.049321	0.0722094
ENSG00000008130.15;chr1:1728452-1729735	0.313501	0.220056	0.134938	0.049321	0.049321	0.0553594
ENSG00000008130.15;chr1:1745583-1746718	0.411859	0.236994	0.0493362	0.049321	0.049321	0.0904623
ENSG00000008130.15;chr1:1776777-1778316	0.27962	0.224234	0.237154	0.204527	0.049321	0.0756385
ENSG00000008130.15;chr1:1782268-1783503	0.269791	0.049321	0.180689	0.178431	0.049321	0.0506954
ENSG00000008130.15;chr1:1881244-1882223	0.049321	0.229167	0.166618	0.049321	0.165906	0.0697741
ENSG00000008130.15;chr1:1891154-1892580	0.049321	0.228126	0.250363	0.204272	0.146201	0.1318
ENSG00000008130.15;chr1:1927439-1928152	0.049321	0.222712	0.145209	0.049321	0.049321	0.0976973
ENSG00000008130.15;chr1:2025033-2026616	0.049321	0.049321	0.162567	0.049321	0.049321	0.0519837
ENSG00000008130.15;chr1:2157897-2158477	0.049321	0.049321	0.137969	0.049321	0.049321	0.0555704
ENSG00000008130.15;chr1:2206895-2207812	0.049321	0.049321	0.135377	0.049321	0.049321	0.0500368
ENSG00000008130.15;chr1:2239901-2240924	0.049321	0.049321	0.135337	0.049321	0.049321	0.0638305
ENSG00000008130.15;chr1:2392147-2392990	0.049321	0.049321	0.0744556	0.049321	0.049321	0.0570508
ENSG00000008130.15;chr1:2412758-2413618	0.049321	0.049321	0.0702729	0.049321	0.049321	0.0555323
ENSG00000008256.15;chr7:5594748-5596209	0.049321	0.049321	0.0615803	0.049321	0.049321	0.0576843
ENSG00000008256.15;chr7:5898256-5898790	0.049321	0.049321	0.0720212	0.049321	0.049321	0.0523961
ENSG00000008256.15;chr7:6025793-6028050	0.049321	0.049321	0.0761456	0.049321	0.049321	0.0664608
ENSG00000008256.15;chr7:6248836-6249470	0.049321	0.049321	0.107108	0.049321	0.131644	0.0529041
ENSG00000008256.15;chr7:6252682-6252899	0.049321	0.049321	0.104615	0.049321	0.049321	0.0756385
ENSG00000008256.15;chr7:6257176-6257635	0.049321	0.049321	0.117421	0.049321	0.049321	0.0673986
ENSG00000008256.15;chr7:6290252-6291033	0.049321	0.049321	0.0749874	0.049321	0.049321	0.0898876
ENSG00000008256.15;chr7:6208892-6210131	0.261529	0.049321	0.109949	0.049321	0.049321	0.0565733
ENSG00000008256.15;chr7:7256523-7259605	0.049321	0.049321	0.0852664	0.049321	0.049321	0.0606764
ENSG00000008277.14;chr7:87734481-87736516	0.049321	0.049321	0.0497232	0.049321	0.049321	0.0553485
ENSG00000008282.8;chr7:105678191-105678515	0.049321	0.049321	0.114498	0.049321	0.049321	0.0837097
ENSG00000008282.8;chr7:105680032-105681147	0.049321	0.049321	0.0575041	0.049321	0.049321	0.0709011
ENSG00000008282.8;chr7:106129209-106131078	0.049321	0.25486	0.402913	0.289474	0.267081	0.323718
ENSG00000008282.8;chr7:106153524-106154113	0.049321	0.049321	0.149412	0.049321	0.049321	0.0615466
ENSG00000008282.8;chr7:107044822-107045950	0.049321	0.049321	0.0617313	0.049321	0.049321	0.0768533
ENSG00000008282.8;chr7:106215589-106218714	0.049321	0.049321	0.148386	0.049321	0.049321	0.0506954
ENSG00000008282.8;chr7:105512932-105513393	0.049321	0.049321	0.0590568	0.049321	0.049321	0.0693117
ENSG00000008283.15;chr17:63039181-63040029	0.049321	0.222008	0.208865	0.178783	0.049321	0.155248
ENSG00000008283.15;chr17:63249210-63250083	0.049321	0.222355	0.148049	0.049321	0.049321	0.0562507
ENSG00000008283.15;chr17:63740672-63742859	0.049321	0.049321	0.0522718	0.049321	0.049321	0.0643054
ENSG00000008283.15;chr17:63772406-63775104	0.049321	0.049321	0.0637423	0.049321	0.049321	0.0617754
ENSG00000008283.15;chr17:63826286-63828436	0.049321	0.049321	0.114252	0.049321	0.049321	0.0519379
ENSG00000008283.15;chr17:63848455-63849834	0.049321	0.049321	0.0681527	0.049321	0.049321	0.0520146
ENSG00000008283.15;chr17:64152039-64152304	0.049321	0.049321	0.0542814	0.049321	0.049321	0.0527271
ENSG00000008283.15;chr17:64173985-64175518	0.049321	0.049321	0.0780255	0.049321	0.0969275	0.0517543
ENSG00000008283.15;chr17:64275998-64276738	0.049321	0.049321	0.0565616	0.049321	0.049321	0.0745515
ENSG00000008283.15;chr17:64282300-64282958	0.049321	0.049321	0.0849497	0.049321	0.049321	0.0792382
ENSG00000008283.15;chr17:64320380-64320636	0.049321	0.049321	0.0559405	0.049321	0.049321	0.0596721
ENSG00000008283.15;chr17:63356444-63357579	0.049321	0.222253	0.222988	0.202769	0.049321	0.164811
ENSG00000008382.15;chr19:3409908-3410540	0.049321	0.049321	0.0644717	0.049321	0.049321	0.049953
ENSG00000008382.15;chr19:3450149-3452218	0.049321	0.049321	0.0644895	0.049321	0.049321	0.0636185
ENSG00000008382.15;chr19:3625988-3627662	0.049321	0.049321	0.0660136	0.049321	0.049321	0.0832279
ENSG00000008382.15;chr19:3976287-3977553	0.049321	0.049321	0.0690594	0.049321	0.049321	0.055169
ENSG00000008382.15;chr19:4327516-4328300	0.29012	0.049321	0.171409	0.177377	0.049321	0.0530596
ENSG00000008382.15;chr19:4511767-4512357	0.049321	0.049321	0.149313	0.049321	0.049321	0.0626533
ENSG00000008382.15;chr19:4706876-4708680	0.049321	0.049321	0.0654077	0.049321	0.049321	0.0560792
ENSG00000008382.15;chr19:4790706-4791307	0.049321	0.049321	0.0645375	0.049321	0.049321	0.0555461
ENSG00000008382.15;chr19:4812016-4813860	0.049321	0.049321	0.0617193	0.049321	0.049321	0.061114
ENSG00000008382.15;chr19:4815871-4816337	0.049321	0.049321	0.0658713	0.049321	0.049321	0.0520859
ENSG00000008382.15;chr19:4895713-4896035	0.049321	0.049321	0.0644844	0.049321	0.049321	0.0820495
ENSG00000008382.15;chr19:4984070-4984452	0.049321	0.049321	0.0595376	0.049321	0.049321	0.0580229
ENSG00000008382.15;chr19:5005050-5005358	0.049321	0.049321	0.0592761	0.049321	0.049321	0.0518817
ENSG00000008382.15;chr19:5022936-5024002	0.049321	0.049321	0.0639252	0.049321	0.049321	0.052506
ENSG00000008382.15;chr19:5127069-5129777	0.049321	0.049321	0.0747207	0.049321	0.049321	0.0958141
ENSG00000008382.15;chr19:4455023-4457776	0.049321	0.221714	0.161311	0.049321	0.134383	0.0858868
ENSG00000008394.12;chr12:15881612-15883589	0.049321	0.049321	0.049723	0.049321	0.049321	0.0520203
ENSG00000008394.12;chr12:16011693-16012617	0.049321	0.049321	0.0528073	0.049321	0.049321	0.0558219
ENSG00000008394.12;chr12:15663065-15663775	0.049321	0.049321	0.052413	0.049321	0.049321	0.0591947
ENSG00000008516.16;chr16:2080888-2083193	0.049321	0.049321	0.0504427	0.049321	0.049321	0.0622519
ENSG00000008516.16;chr16:2136068-2137275	0.049321	0.049321	0.0580555	0.049321	0.109762	0.070484
ENSG00000008516.16;chr16:2342123-2342752	0.049321	0.049321	0.0602649	0.049321	0.049321	0.0682296
ENSG00000008516.16;chr16:2429437-2430440	0.049321	0.049321	0.081177	0.049321	0.126995	0.116356
ENSG00000008516.16;chr16:2867690-2869037	0.049321	0.049321	0.102963	0.049321	0.049321	0.0843879
ENSG00000008516.16;chr16:3064481-3066864	0.340897	0.221128	0.157249	0.049321	0.151939	0.0536647
ENSG00000008516.16;chr16:3085758-3088739	0.271974	0.049321	0.151263	0.049321	0.049321	0.0548437
ENSG00000008516.16;chr16:3348108-3349656	0.049321	0.049321	0.0586604	0.049321	0.049321	0.0534064
ENSG00000008516.16;chr16:3546815-3549160	0.049321	0.049321	0.0611451	0.049321	0.049321	0.0512447
ENSG00000008516.16;chr16:2767948-2769820	0.049321	0.049321	0.050807	0.049321	0.049321	0.0645151
ENSG00000008517.16;chr16:2080888-2083193	0.049321	0.049321	0.0496035	0.049321	0.049321	0.0939221
ENSG00000008517.16;chr16:2136068-2137275	0.049321	0.049321	0.0519709	0.049321	0.096475	0.0664608
ENSG00000008517.16;chr16:2342123-2342752	0.049321	0.049321	0.0592902	0.049321	0.049321	0.0674191
ENSG00000008517.16;chr16:2429437-2430440	0.049321	0.049321	0.101192	0.049321	0.161765	0.0648617
ENSG00000008517.16;chr16:2867690-2869037	0.049321	0.049321	0.0974911	0.049321	0.049321	0.195473
ENSG00000008517.16;chr16:3064481-3066864	0.468	0.25477	0.249009	0.195396	0.225664	0.312183
ENSG00000008517.16;chr16:3085758-3088739	0.329626	0.210838	0.159961	0.049321	0.049321	0.0553323
ENSG00000008517.16;chr16:3348108-3349656	0.049321	0.049321	0.0589632	0.049321	0.049321	0.0793292
ENSG00000008517.16;chr16:3546815-3549160	0.049321	0.049321	0.0702472	0.049321	0.049321	0.0561964
ENSG00000008517.16;chr16:4047273-4048491	0.049321	0.049321	0.0557315	0.049321	0.049321	0.0523645
ENSG00000008517.16;chr16:4064171-4065637	0.049321	0.049321	0.0589466	0.049321	0.049321	0.0565907
ENSG00000008517.16;chr16:2767948-2769820	0.049321	0.049321	0.0524907	0.049321	0.049321	0.0755044
ENSG00000008735.13;chr22:49917391-49918570	0.049321	0.049321	0.126819	0.049321	0.049321	0.17072
ENSG00000008735.13;chr22:49948395-49949835	0.049321	0.049321	0.118081	0.049321	0.049321	0.160401
ENSG00000008735.13;chr22:50111691-50113244	0.049321	0.049321	0.124732	0.049321	0.049321	0.0757915
ENSG00000008735.13;chr22:50120018-50121285	0.049321	0.049321	0.0612418	0.049321	0.049321	0.0563855
ENSG00000008735.13;chr22:50217931-50218740	0.049321	0.049321	0.076763	0.049321	0.049321	0.0768361
ENSG00000008735.13;chr22:50307945-50308582	0.049321	0.049321	0.0551322	0.049321	0.049321	0.0705514
ENSG00000008735.13;chr22:50727275-50728043	0.049321	0.049321	0.105756	0.049321	0.049321	0.052189
ENSG00000008838.19;chr17:39143285-39144588	0.049321	0.049321	0.0555666	0.049321	0.049321	0.0584557
ENSG00000008838.19;chr17:39151792-39154856	0.049321	0.049321	0.0558134	0.049321	0.049321	0.103417
ENSG00000008838.19;chr17:39163889-39165640	0.049321	0.049321	0.057577	0.049321	0.049321	0.0525256
ENSG00000008838.19;chr17:39407509-39407914	0.049321	0.049321	0.0626444	0.049321	0.049321	0.107555
ENSG00000008838.19;chr17:40017414-40017931	0.365056	0.218255	0.183408	0.175079	0.254348	0.0536218
ENSG00000008838.19;chr17:40017944-40019216	0.3772	0.218255	0.20368	0.177441	0.049321	0.123147
ENSG00000008838.19;chr17:40037989-40039756	0.330206	0.214928	0.177698	0.178862	0.049321	0.0542997
ENSG00000008838.19;chr17:40286782-40287600	0.049321	0.049321	0.0497261	0.049321	0.049321	0.0553594
ENSG00000008838.19;chr17:40457794-40458688	0.049321	0.049321	0.0910634	0.049321	0.049321	0.0520445
ENSG00000008838.19;chr17:40462208-40463623	0.049321	0.049321	0.0594711	0.049321	0.049321	0.137644
ENSG00000008838.19;chr17:40479980-40480759	0.049321	0.049321	0.0702465	0.049321	0.049321	0.0493352
ENSG00000008838.19;chr17:40058055-40059070	0.271568	0.202342	0.243493	0.175819	0.135106	0.0613174
ENSG00000008838.19;chr17:40139211-40141501	0.049321	0.049321	0.145061	0.049321	0.049321	0.0493641
ENSG00000008853.16;chr8:22188277-22189877	0.049321	0.049321	0.0546891	0.049321	0.049321	0.0509351
ENSG00000008853.16;chr8:22401565-22401882	0.049321	0.049321	0.0601437	0.049321	0.049321	0.0503926
ENSG00000008853.16;chr8:22550591-22551692	0.049321	0.049321	0.0837479	0.049321	0.049321	0.0792522
ENSG00000008853.16;chr8:22668033-22669782	0.049321	0.049321	0.0553808	0.049321	0.049321	0.111849
ENSG00000008853.16;chr8:22784489-22785272	0.049321	0.049321	0.0560684	0.049321	0.049321	0.0646826
ENSG00000008853.16;chr8:22840781-22842278	0.049321	0.049321	0.0918361	0.049321	0.049321	0.0503134
ENSG00000008853.16;chr8:23042032-23042531	0.049321	0.049321	0.138223	0.049321	0.049321	0.0924499
ENSG00000008853.16;chr8:23230279-23231421	0.049321	0.049321	0.107305	0.049321	0.049321	0.0707597
ENSG00000008853.16;chr8:23320709-23322267	0.049321	0.049321	0.108281	0.049321	0.049321	0.0721936
ENSG00000008853.16;chr8:23389616-23390562	0.049321	0.049321	0.0828101	0.049321	0.049321	0.0497087
ENSG00000008853.16;chr8:23508166-23509457	0.049321	0.049321	0.0677396	0.049321	0.049321	0.0493896
ENSG00000008853.16;chr8:23538684-23539861	0.049321	0.049321	0.0834738	0.049321	0.049321	0.0519379
ENSG00000008853.16;chr8:22838268-22839625	0.049321	0.049321	0.10013	0.049321	0.049321	0.066859
ENSG00000008853.16;chr8:22953377-22954702	0.30894	0.049321	0.115019	0.049321	0.049321	0.0538348
ENSG00000008853.16;chr8:23330696-23331293	0.049321	0.049321	0.10469	0.049321	0.049321	0.0505252
ENSG00000008988.9;chr8:56073275-56075503	0.049321	0.246672	0.176309	0.176213	0.049321	0.0957738
ENSG00000009307.15;chr1:115139041-115139949	0.049321	0.049321	0.126452	0.049321	0.049321	0.169061
ENSG00000009307.15;chr1:115267043-115268100	0.049321	0.049321	0.0976813	0.049321	0.049321	0.062069
ENSG00000009307.15;chr1:115282148-115285385	0.049321	0.049321	0.125522	0.049321	0.049321	0.0604984
ENSG00000009307.15;chr1:115370733-115371268	0.241952	0.049321	0.134683	0.049321	0.049321	0.0722125
ENSG00000009307.15;chr1:115470324-115470819	0.238944	0.049321	0.132054	0.049321	0.160109	0.0497087
ENSG00000009413.15;chr6:110615444-110615746	0.049321	0.049321	0.0543274	0.049321	0.049321	0.0560792
ENSG00000009413.15;chr6:110616116-110616718	0.049321	0.049321	0.0533362	0.049321	0.049321	0.0626111
ENSG00000009413.15;chr6:110981241-110982746	0.049321	0.049321	0.110133	0.049321	0.049321	0.0583373
ENSG00000009413.15;chr6:111566648-111568495	0.442308	0.235294	0.286792	0.210784	0.139133	0.267281
ENSG00000009413.15;chr6:111662688-111664733	0.049321	0.049321	0.149198	0.049321	0.049321	0.0743556
ENSG00000009413.15;chr6:111710054-111712997	0.049321	0.049321	0.160988	0.049321	0.049321	0.0734469
ENSG00000009413.15;chr6:111760334-111761344	0.049321	0.049321	0.0613613	0.049321	0.049321	0.0620495
ENSG00000009413.15;chr6:111780655-111781609	0.049321	0.049321	0.053705	0.049321	0.049321	0.0643054
ENSG00000009413.15;chr6:111822915-111825149	0.049321	0.049321	0.0684655	0.049321	0.130286	0.0511867
ENSG00000009413.15;chr6:112154229-112155315	0.049321	0.049321	0.109874	0.049321	0.049321	0.0570223
ENSG00000009413.15;chr6:112156576-112156959	0.049321	0.049321	0.0943918	0.049321	0.049321	0.0698229
ENSG00000009413.15;chr6:112251840-112252514	0.049321	0.049321	0.0666529	0.049321	0.049321	0.049485
ENSG00000009413.15;chr6:112268110-112270634	0.049321	0.049321	0.0712398	0.049321	0.049321	0.0606459
ENSG00000009830.11;chr14:76772051-76774230	0.049321	0.049321	0.176285	0.177121	0.0969915	0.0684486
ENSG00000009830.11;chr14:76788369-76789713	0.049321	0.049321	0.119023	0.049321	0.049321	0.0518367
ENSG00000009830.11;chr14:76959016-76959514	0.049321	0.049321	0.056362	0.049321	0.049321	0.183797
ENSG00000009830.11;chr14:77023276-77023736	0.049321	0.049321	0.0576518	0.049321	0.049321	0.062069
ENSG00000009830.11;chr14:77074977-77076425	0.049321	0.049321	0.0570643	0.049321	0.049321	0.0601209
ENSG00000009830.11;chr14:77096759-77098068	0.049321	0.049321	0.0805807	0.049321	0.049321	0.0506377
ENSG00000009830.11;chr14:77106205-77107236	0.049321	0.049321	0.0576354	0.049321	0.049321	0.136123
ENSG00000009830.11;chr14:77113222-77114911	0.049321	0.049321	0.0642458	0.049321	0.049321	0.0519594
ENSG00000009830.11;chr14:77640944-77642882	0.049321	0.049321	0.0919417	0.049321	0.049321	0.0596168
ENSG00000009950.15;chr7:72878522-72880730	0.049321	0.049321	0.0526452	0.049321	0.049321	0.0553594
ENSG00000009950.15;chr7:73578783-73579802	0.248588	0.223881	0.227456	0.176542	0.049321	0.133516
ENSG00000009950.15;chr7:73879212-73882153	0.049321	0.049321	0.0550922	0.049321	0.049321	0.052911
ENSG00000009950.15;chr7:73891872-73892493	0.049321	0.049321	0.058491	0.049321	0.049321	0.0757708
ENSG00000009950.15;chr7:73894050-73894995	0.049321	0.049321	0.061996	0.049321	0.049321	0.0540675
ENSG00000009950.15;chr7:74278981-74281051	0.049321	0.049321	0.0548201	0.049321	0.049321	0.0738024
ENSG00000009950.15;chr7:74453294-74453745	0.049321	0.049321	0.055038	0.049321	0.049321	0.0555704
ENSG00000010072.15;chr1:230696452-230696868	0.049321	0.049321	0.0772758	0.049321	0.049321	0.0792893
ENSG00000010072.15;chr1:230752865-230755212	0.049321	0.049321	0.0751111	0.049321	0.049321	0.0535529
ENSG00000010072.15;chr1:230824025-230826569	0.049321	0.049321	0.0998883	0.049321	0.049321	0.0513272
ENSG00000010072.15;chr1:230909990-230911984	0.049321	0.049321	0.0687805	0.049321	0.120745	0.0529495
ENSG00000010072.15;chr1:231019973-231022540	0.049321	0.049321	0.0661238	0.049321	0.098661	0.0498897
ENSG00000010072.15;chr1:231040421-231041587	0.049321	0.049321	0.0583272	0.049321	0.049321	0.0503134
ENSG00000010072.15;chr1:231424984-231425604	0.049321	0.049321	0.149303	0.049321	0.049321	0.0562174
ENSG00000010072.15;chr1:231831057-231831508	0.049321	0.049321	0.0701901	0.049321	0.049321	0.0497897
ENSG00000010072.15;chr1:232028897-232029695	0.049321	0.049321	0.0552247	0.049321	0.049321	0.106736
ENSG00000010072.15;chr1:232287845-232288075	0.049321	0.049321	0.0548377	0.049321	0.049321	0.102567
ENSG00000010282.14;chr3:41997390-41998965	0.049321	0.049321	0.0652551	0.049321	0.049321	0.140774
ENSG00000010282.14;chr3:42114816-42116937	0.049321	0.049321	0.148177	0.049321	0.049321	0.0827462
ENSG00000010282.14;chr3:42119995-42120235	0.049321	0.049321	0.0633048	0.049321	0.049321	0.0710075
ENSG00000010282.14;chr3:42369199-42369719	0.049321	0.049321	0.0693046	0.049321	0.049321	0.0523211
ENSG00000010282.14;chr3:42489685-42490951	0.049321	0.049321	0.100644	0.049321	0.049321	0.0574297
ENSG00000010282.14;chr3:42590087-42591916	0.049321	0.049321	0.0825261	0.049321	0.049321	0.0668534
ENSG00000010282.14;chr3:42691709-42692143	0.370431	0.214506	0.160498	0.049321	0.049321	0.0826816
ENSG00000010282.14;chr3:42720431-42722678	0.286867	0.209692	0.18738	0.177801	0.049321	0.155172
ENSG00000010282.14;chr3:42996752-42997220	0.049321	0.196651	0.149077	0.049321	0.049321	0.0493801
ENSG00000010282.14;chr3:43418076-43419481	0.049321	0.049321	0.0508504	0.049321	0.049321	0.0747233
ENSG00000010282.14;chr3:43690093-43692228	0.049321	0.049321	0.0493617	0.049321	0.049321	0.065171
ENSG00000010282.14;chr3:42090231-42092914	0.049321	0.049321	0.0704969	0.049321	0.049321	0.0533441
ENSG00000010292.12;chr12:5566509-5567410	0.049321	0.049321	0.058369	0.049321	0.049321	0.0545744
ENSG00000010292.12;chr12:5976372-5976880	0.049321	0.049321	0.0718646	0.049321	0.049321	0.0662772
ENSG00000010292.12;chr12:6074606-6075866	0.049321	0.049321	0.0659188	0.049321	0.049321	0.0510086
ENSG00000010292.12;chr12:6079090-6079658	0.049321	0.049321	0.0736206	0.049321	0.049321	0.0493641
ENSG00000010292.12;chr12:6113843-6114220	0.049321	0.049321	0.0590858	0.049321	0.049321	0.0780743
ENSG00000010292.12;chr12:6115689-6116686	0.049321	0.049321	0.0614756	0.049321	0.049321	0.0702758
ENSG00000010292.12;chr12:6171838-6172993	0.049321	0.049321	0.0571285	0.049321	0.049321	0.0789117
ENSG00000010292.12;chr12:6294416-6295222	0.049321	0.049321	0.057805	0.049321	0.049321	0.0510817
ENSG00000010292.12;chr12:6766993-6767799	0.049321	0.049321	0.0794656	0.049321	0.049321	0.0565406
ENSG00000010292.12;chr12:6820863-6822566	0.049321	0.049321	0.0750922	0.049321	0.049321	0.056496
ENSG00000010292.12;chr12:6943018-6945147	0.049321	0.049321	0.0506157	0.049321	0.049321	0.0611364
ENSG00000010292.12;chr12:6969417-6971727	0.049321	0.049321	0.0507894	0.049321	0.049321	0.0704738
ENSG00000010292.12;chr12:6469843-6471951	0.049321	0.222817	0.151364	0.049321	0.049321	0.0673665
ENSG00000010295.19;chr12:5566509-5567410	0.049321	0.049321	0.0533817	0.049321	0.049321	0.0673946
ENSG00000010295.19;chr12:5976372-5976880	0.049321	0.049321	0.0663569	0.049321	0.049321	0.0555323
ENSG00000010295.19;chr12:6074606-6075866	0.049321	0.049321	0.0619851	0.049321	0.049321	0.0562507
ENSG00000010295.19;chr12:6079090-6079658	0.049321	0.049321	0.0701801	0.049321	0.049321	0.052099
ENSG00000010295.19;chr12:6113843-6114220	0.049321	0.049321	0.0605361	0.049321	0.049321	0.0606148
ENSG00000010295.19;chr12:6115689-6116686	0.049321	0.049321	0.0620086	0.049321	0.049321	0.0683215
ENSG00000010295.19;chr12:6171838-6172993	0.049321	0.049321	0.062768	0.049321	0.049321	0.0663627
ENSG00000010295.19;chr12:6294416-6295222	0.049321	0.049321	0.0562078	0.049321	0.049321	0.0508178
ENSG00000010295.19;chr12:6766993-6767799	0.049321	0.049321	0.0674258	0.049321	0.049321	0.0615581
ENSG00000010295.19;chr12:6820863-6822566	0.049321	0.049321	0.0602795	0.049321	0.049321	0.0507106
ENSG00000010295.19;chr12:6943018-6945147	0.049321	0.049321	0.0501674	0.049321	0.049321	0.055599
ENSG00000010295.19;chr12:6969417-6971727	0.049321	0.049321	0.0511023	0.049321	0.049321	0.0497087
ENSG00000010295.19;chr12:6469843-6471951	0.049321	0.049321	0.141956	0.049321	0.049321	0.0588222
ENSG00000010322.15;chr3:51994653-51996462	0.049321	0.049321	0.0514838	0.049321	0.105425	0.0523961
ENSG00000010322.15;chr3:52045941-52047950	0.049321	0.049321	0.0501433	0.049321	0.049321	0.0520377
ENSG00000010322.15;chr3:52135955-52136240	0.049321	0.049321	0.152318	0.049321	0.049321	0.0542376
ENSG00000010322.15;chr3:52197361-52199039	0.049321	0.049321	0.194858	0.204246	0.049321	0.130364
ENSG00000010322.15;chr3:52239215-52239839	0.049321	0.213908	0.186626	0.189175	0.049321	0.137276
ENSG00000010322.15;chr3:52449460-52449646	0.049321	0.209791	0.157393	0.049321	0.049321	0.0607794
ENSG00000010322.15;chr3:52451658-52451891	0.049321	0.049321	0.21943	0.235453	0.049321	0.0753395
ENSG00000010322.15;chr3:52892047-52894229	0.049321	0.049321	0.191554	0.21144	0.208696	0.0615466
ENSG00000010322.15;chr3:53072405-53074164	0.049321	0.049321	0.0685181	0.049321	0.049321	0.0553897
ENSG00000010322.15;chr3:53250945-53251362	0.049321	0.049321	0.099798	0.049321	0.049321	0.0535203
ENSG00000010322.15;chr3:53254236-53255663	0.049321	0.049321	0.0542367	0.049321	0.049321	0.0579104
ENSG00000010361.13;chr19:48867763-48869155	0.049321	0.049321	0.099056	0.049321	0.049321	0.0527924
ENSG00000010361.13;chr19:49117983-49119224	0.049321	0.049321	0.0603581	0.049321	0.049321	0.0814149
ENSG00000010361.13;chr19:49119804-49120180	0.049321	0.049321	0.0553251	0.049321	0.049321	0.0569938
ENSG00000010361.13;chr19:49207659-49208893	0.049321	0.049321	0.0633237	0.049321	0.049321	0.229931
ENSG00000010361.13;chr19:49486735-49487378	0.049321	0.049321	0.0572678	0.049321	0.049321	0.102826
ENSG00000010361.13;chr19:49487511-49489663	0.049321	0.049321	0.0729293	0.049321	0.049321	0.0767908
ENSG00000010361.13;chr19:49559588-49561267	0.049321	0.049321	0.0637808	0.049321	0.049321	0.0706141
ENSG00000010361.13;chr19:49567332-49567722	0.049321	0.049321	0.0619538	0.049321	0.049321	0.0512488
ENSG00000010361.13;chr19:49592853-49593980	0.049321	0.049321	0.0837682	0.049321	0.049321	0.0513272
ENSG00000010361.13;chr19:49671928-49672566	0.049321	0.049321	0.0632839	0.049321	0.049321	0.0715567
ENSG00000010361.13;chr19:49712649-49713100	0.049321	0.049321	0.118734	0.049321	0.049321	0.0685256
ENSG00000010361.13;chr19:49716940-49718592	0.049321	0.049321	0.123663	0.049321	0.049321	0.0506954
ENSG00000010361.13;chr19:50190718-50192149	0.049321	0.049321	0.0545056	0.049321	0.049321	0.0503134
ENSG00000010361.13;chr19:50332759-50334329	0.049321	0.049321	0.0591156	0.049321	0.049321	0.0544772
ENSG00000010361.13;chr19:50356964-50359067	0.049321	0.049321	0.085378	0.049321	0.049321	0.0496305
ENSG00000010361.13;chr19:49216118-49218761	0.049321	0.049321	0.0586541	0.049321	0.049321	0.0701501
ENSG00000010379.15;chr12:538804-539362	0.049321	0.049321	0.10189	0.049321	0.049321	0.0767966
ENSG00000010379.15;chr12:578388-579522	0.049321	0.049321	0.0747358	0.049321	0.049321	0.0864178
ENSG00000010379.15;chr12:609861-611186	0.049321	0.049321	0.0787909	0.049321	0.049321	0.0615085
ENSG00000010379.15;chr12:645501-647542	0.049321	0.049321	0.0627347	0.049321	0.049321	0.0553293
ENSG00000010379.15;chr12:857700-858113	0.049321	0.049321	0.0731909	0.049321	0.049321	0.0560799
ENSG00000010379.15;chr12:942102-944147	0.049321	0.049321	0.135249	0.049321	0.049321	0.0505135
ENSG00000010379.15;chr12:1082654-1084666	0.049321	0.049321	0.0815287	0.049321	0.11008	0.0511755
ENSG00000010379.15;chr12:1219600-1220305	0.049321	0.049321	0.0661043	0.049321	0.049321	0.0553594
ENSG00000010610.9;chr12:5976372-5976880	0.049321	0.049321	0.0707867	0.049321	0.049321	0.0493882
ENSG00000010610.9;chr12:6074606-6075866	0.049321	0.049321	0.0717508	0.049321	0.049321	0.0505441
ENSG00000010610.9;chr12:6079090-6079658	0.049321	0.049321	0.0824554	0.049321	0.049321	0.149754
ENSG00000010610.9;chr12:6113843-6114220	0.049321	0.049321	0.065359	0.049321	0.049321	0.0801935
ENSG00000010610.9;chr12:6115689-6116686	0.049321	0.049321	0.0669289	0.049321	0.049321	0.049454
ENSG00000010610.9;chr12:6171838-6172993	0.049321	0.049321	0.0618294	0.049321	0.049321	0.0512153
ENSG00000010610.9;chr12:6294416-6295222	0.049321	0.049321	0.0559059	0.049321	0.049321	0.0566402
ENSG00000010610.9;chr12:6766993-6767799	0.318566	0.049321	0.204823	0.183307	0.049321	0.066307
ENSG00000010610.9;chr12:6820863-6822566	0.288788	0.049321	0.151341	0.049321	0.0997103	0.0524363
ENSG00000010610.9;chr12:6943018-6945147	0.049321	0.049321	0.0617735	0.049321	0.049321	0.0645172
ENSG00000010610.9;chr12:6969417-6971727	0.049321	0.049321	0.0651758	0.049321	0.049321	0.0527139
ENSG00000010610.9;chr12:6469843-6471951	0.049321	0.049321	0.10847	0.049321	0.0988868	0.0562564
ENSG00000010626.14;chr12:5976372-5976880	0.049321	0.049321	0.10402	0.049321	0.049321	0.0701615
ENSG00000010626.14;chr12:6074606-6075866	0.049321	0.049321	0.106435	0.049321	0.049321	0.0570368
ENSG00000010626.14;chr12:6079090-6079658	0.049321	0.049321	0.109095	0.049321	0.049321	0.111303
ENSG00000010626.14;chr12:6113843-6114220	0.049321	0.049321	0.0589411	0.049321	0.049321	0.0664108
ENSG00000010626.14;chr12:6115689-6116686	0.049321	0.049321	0.0601214	0.049321	0.049321	0.0588167
ENSG00000010626.14;chr12:6171838-6172993	0.049321	0.049321	0.0627239	0.049321	0.049321	0.0620301
ENSG00000010626.14;chr12:6294416-6295222	0.049321	0.049321	0.0657438	0.049321	0.049321	0.0774912
ENSG00000010626.14;chr12:6766993-6767799	0.049321	0.049321	0.149105	0.049321	0.049321	0.0603428
ENSG00000010626.14;chr12:6820863-6822566	0.049321	0.049321	0.14849	0.049321	0.049321	0.0586817
ENSG00000010626.14;chr12:6943018-6945147	0.272332	0.253854	0.168529	0.049321	0.20852	0.0749568
ENSG00000010626.14;chr12:6969417-6971727	0.049321	0.049321	0.147691	0.049321	0.049321	0.0575074
ENSG00000010626.14;chr12:6469843-6471951	0.049321	0.049321	0.106599	0.049321	0.0972887	0.0656756
ENSG00000011007.12;chr1:23101523-23103766	0.049321	0.049321	0.0509488	0.049321	0.049321	0.057419
ENSG00000011007.12;chr1:23482931-23484211	0.049321	0.049321	0.0601829	0.049321	0.049321	0.147694
ENSG00000011007.12;chr1:23555165-23555793	0.27597	0.049321	0.0585699	0.049321	0.049321	0.0553479
ENSG00000011007.12;chr1:23798907-23801655	0.049321	0.049321	0.0745631	0.049321	0.049321	0.0506404
ENSG00000011007.12;chr1:23865131-23866184	0.049321	0.049321	0.134145	0.049321	0.049321	0.0896611
ENSG00000011007.12;chr1:23867437-23869209	0.049321	0.049321	0.0938601	0.049321	0.049321	0.071302
ENSG00000011007.12;chr1:23961143-23961446	0.049321	0.049321	0.0733834	0.049321	0.049321	0.0749032
ENSG00000011007.12;chr1:23979258-23979440	0.049321	0.049321	0.0894244	0.049321	0.049321	0.0555387
ENSG00000011007.12;chr1:24015371-24015646	0.049321	0.049321	0.096366	0.049321	0.049321	0.0554034
ENSG00000011007.12;chr1:24142672-24143499	0.049321	0.049321	0.0591211	0.049321	0.049321	0.0811766
ENSG00000011007.12;chr1:24236452-24237364	0.049321	0.049321	0.0655031	0.049321	0.049321	0.0610504
ENSG00000011007.12;chr1:24503216-24503930	0.049321	0.049321	0.0721339	0.049321	0.049321	0.0629247
ENSG00000011021.21;chr1:10818714-10821623	0.049321	0.049321	0.0525743	0.049321	0.049321	0.0499616
ENSG00000011021.21;chr1:11179978-11180322	0.049321	0.049321	0.0514364	0.049321	0.049321	0.0917784
ENSG00000011021.21;chr1:11593855-11594338	0.049321	0.049321	0.0586694	0.049321	0.049321	0.128471
ENSG00000011021.21;chr1:11663622-11664376	0.049321	0.049321	0.0626229	0.049321	0.049321	0.0909091
ENSG00000011021.21;chr1:11664545-11665229	0.049321	0.049321	0.0592893	0.049321	0.049321	0.138403
ENSG00000011021.21;chr1:11784877-11785189	0.316595	0.221846	0.175956	0.17837	0.049321	0.0505492
ENSG00000011021.21;chr1:11786960-11788235	0.310406	0.221846	0.171712	0.175105	0.049321	0.0505709
ENSG00000011021.21;chr1:11788834-11790965	0.30395	0.221846	0.151057	0.049321	0.049321	0.0586068
ENSG00000011021.21;chr1:11797225-11798164	0.279959	0.221147	0.181101	0.171156	0.049321	0.0594631
ENSG00000011021.21;chr1:11907808-11910207	0.049321	0.049321	0.149393	0.049321	0.049321	0.0582208
ENSG00000011021.21;chr1:11992328-11992635	0.049321	0.049321	0.0561292	0.049321	0.049321	0.049701
ENSG00000011021.21;chr1:12013722-12015366	0.049321	0.049321	0.0649779	0.049321	0.049321	0.0659991
ENSG00000011021.21;chr1:12230048-12232536	0.049321	0.049321	0.050306	0.049321	0.049321	0.0553979
ENSG00000011021.21;chr1:12432653-12434955	0.049321	0.049321	0.0495134	0.049321	0.049321	0.0502223
ENSG00000011021.21;chr1:10943862-10944761	0.049321	0.049321	0.0567208	0.049321	0.049321	0.0508137
ENSG00000011021.21;chr1:11059149-11059899	0.049321	0.049321	0.0552216	0.049321	0.049321	0.0595115
ENSG00000011021.21;chr1:11795810-11797115	0.283104	0.221147	0.162485	0.049321	0.049321	0.0709811
ENSG00000011028.13;chr17:63039181-63040029	0.049321	0.049321	0.0575067	0.049321	0.049321	0.0650614
ENSG00000011028.13;chr17:63249210-63250083	0.049321	0.049321	0.0495377	0.049321	0.049321	0.0508188
ENSG00000011028.13;chr17:63356444-63357579	0.049321	0.049321	0.0509585	0.049321	0.049321	0.0507915
ENSG00000011258.15;chr17:50507530-50509459	0.049321	0.049321	0.128847	0.049321	0.049321	0.0519379
ENSG00000011258.15;chr17:50564469-50565081	0.049321	0.049321	0.0519155	0.049321	0.049321	0.0675205
ENSG00000011258.15;chr17:50908371-50910762	0.049321	0.049321	0.0889351	0.049321	0.049321	0.0494249
ENSG00000011258.15;chr17:50916301-50916737	0.049321	0.049321	0.0591119	0.049321	0.049321	0.049621
ENSG00000011258.15;chr17:50935068-50935493	0.049321	0.049321	0.0615074	0.049321	0.049321	0.0609425
ENSG00000011260.13;chr17:50507530-50509459	0.049321	0.049321	0.122797	0.049321	0.049321	0.0523908
ENSG00000011260.13;chr17:50564469-50565081	0.049321	0.049321	0.055068	0.049321	0.049321	0.155248
ENSG00000011260.13;chr17:50908371-50910762	0.049321	0.049321	0.101956	0.049321	0.049321	0.0870181
ENSG00000011260.13;chr17:50916301-50916737	0.049321	0.049321	0.0764191	0.049321	0.049321	0.0555376
ENSG00000011260.13;chr17:50935068-50935493	0.049321	0.049321	0.100214	0.049321	0.049321	0.168317
ENSG00000011295.15;chr17:15109251-15109579	0.049321	0.049321	0.0737957	0.049321	0.104653	0.0595375
ENSG00000011295.15;chr17:15412106-15412556	0.049321	0.049321	0.0574438	0.049321	0.049321	0.0736832
ENSG00000011295.15;chr17:15415197-15416070	0.049321	0.049321	0.0731883	0.049321	0.049321	0.0745515
ENSG00000011295.15;chr17:15882978-15883881	0.049321	0.049321	0.202903	0.191581	0.049321	0.0918559
ENSG00000011295.15;chr17:16010756-16012669	0.27218	0.218954	0.206664	0.177143	0.184844	0.112336
ENSG00000011295.15;chr17:16406536-16407720	0.049321	0.049321	0.211957	0.17668	0.049321	0.118768
ENSG00000011295.15;chr17:16444435-16446644	0.049321	0.049321	0.0894463	0.049321	0.100295	0.0566632
ENSG00000011295.15;chr17:16814305-16814756	0.049321	0.049321	0.0554427	0.049321	0.049321	0.0592586
ENSG00000011295.15;chr17:16285398-16288157	0.049321	0.222323	0.14822	0.049321	0.049321	0.0604749
ENSG00000011332.19;chr19:37250795-37252665	0.049321	0.049321	0.0538492	0.049321	0.049321	0.0701461
ENSG00000011332.19;chr19:37312165-37313339	0.049321	0.049321	0.0980079	0.049321	0.0974277	0.0771875
ENSG00000011332.19;chr19:37316806-37318814	0.049321	0.049321	0.0531786	0.049321	0.049321	0.0918924
ENSG00000011332.19;chr19:37333856-37335491	0.049321	0.049321	0.0650661	0.049321	0.049321	0.0495395
ENSG00000011332.19;chr19:37505795-37507931	0.049321	0.049321	0.0554554	0.049321	0.049321	0.0517742
ENSG00000011332.19;chr19:38171699-38174494	0.329855	0.049321	0.0876594	0.049321	0.049321	0.0838387
ENSG00000011332.19;chr19:38634619-38635400	0.049321	0.049321	0.0524008	0.049321	0.049321	0.0501556
ENSG00000011332.19;chr19:38658832-38659637	0.049321	0.049321	0.0787303	0.049321	0.049321	0.0570499
ENSG00000011332.19;chr19:38671473-38672196	0.049321	0.049321	0.0584067	0.049321	0.049321	0.0506954
ENSG00000011332.19;chr19:39030470-39033077	0.049321	0.049321	0.0850344	0.049321	0.049321	0.0530365
ENSG00000011332.19;chr19:39133344-39134245	0.049321	0.049321	0.0618652	0.049321	0.049321	0.0498819
ENSG00000011332.19;chr19:37369975-37371912	0.049321	0.049321	0.0599788	0.049321	0.049321	0.0697024
ENSG00000011332.19;chr19:38303245-38305915	0.049321	0.049321	0.132432	0.049321	0.049321	0.0509351
ENSG00000011347.9;chr11:60854205-60856093	0.290313	0.049321	0.0524764	0.049321	0.049321	0.0512488
ENSG00000011347.9;chr11:60905347-60907286	0.049321	0.049321	0.072185	0.049321	0.049321	0.0510972
ENSG00000011347.9;chr11:60943074-60943711	0.049321	0.049321	0.0544781	0.049321	0.049321	0.0529484
ENSG00000011347.9;chr11:61549499-61553765	0.049321	0.049321	0.0593194	0.049321	0.049321	0.0594605
ENSG00000011347.9;chr11:61610704-61611839	0.049321	0.049321	0.0520574	0.049321	0.049321	0.0812122
ENSG00000011347.9;chr11:61841357-61843007	0.049321	0.049321	0.0846966	0.049321	0.049321	0.065171
ENSG00000011347.9;chr11:61850702-61852236	0.049321	0.049321	0.0546603	0.049321	0.049321	0.0511867
ENSG00000011347.9;chr11:61853321-61854548	0.049321	0.049321	0.068887	0.049321	0.142809	0.0549587
ENSG00000011347.9;chr11:61908541-61909512	0.049321	0.049321	0.0694035	0.049321	0.103412	0.0525163
ENSG00000011347.9;chr11:62123229-62124972	0.049321	0.049321	0.122567	0.049321	0.049321	0.0673359
ENSG00000011347.9;chr11:62514772-62515011	0.049321	0.049321	0.0554129	0.049321	0.049321	0.0509832
ENSG00000011347.9;chr11:61488146-61490754	0.049321	0.049321	0.0534561	0.049321	0.049321	0.0709806
ENSG00000011347.9;chr11:61814630-61817519	0.049321	0.049321	0.0580418	0.049321	0.049321	0.0497169
ENSG00000011376.9;chr3:45034007-45036492	0.049321	0.049321	0.0543308	0.049321	0.049321	0.0669635
ENSG00000011376.9;chr3:45387973-45389505	0.049321	0.229974	0.147312	0.049321	0.049321	0.0552938
ENSG00000011376.9;chr3:45552741-45554885	0.285481	0.260057	0.20512	0.182789	0.049321	0.143246
ENSG00000011376.9;chr3:45581911-45584151	0.049321	0.238273	0.147219	0.049321	0.183773	0.0520376
ENSG00000011376.9;chr3:45796426-45797091	0.049321	0.049321	0.151462	0.049321	0.049321	0.0703846
ENSG00000011376.9;chr3:45815954-45819131	0.049321	0.049321	0.205402	0.183058	0.153878	0.0602789
ENSG00000011376.9;chr3:45947087-45948329	0.049321	0.049321	0.117507	0.049321	0.049321	0.0535767
ENSG00000011376.9;chr3:45985235-45988652	0.049321	0.049321	0.0722407	0.049321	0.049321	0.0554134
ENSG00000011376.9;chr3:45992669-45993424	0.049321	0.049321	0.0773479	0.049321	0.049321	0.0570495
ENSG00000011376.9;chr3:45994356-45996161	0.049321	0.049321	0.0573687	0.049321	0.049321	0.053311
ENSG00000011376.9;chr3:46006266-46007924	0.049321	0.049321	0.0561596	0.049321	0.049321	0.0526228
ENSG00000011454.16;chr9:121984145-121987019	0.049321	0.049321	0.0512072	0.049321	0.049321	0.0589565
ENSG00000011454.16;chr9:122075191-122076873	0.049321	0.049321	0.0629206	0.049321	0.049321	0.0498918
ENSG00000011454.16;chr9:122976961-122977507	0.049321	0.209794	0.188378	0.204545	0.049321	0.066357
ENSG00000011454.16;chr9:123268721-123269641	0.049321	0.049321	0.160549	0.049321	0.049321	0.0654001
ENSG00000011454.16;chr9:123318038-123318689	0.049321	0.049321	0.155647	0.049321	0.049321	0.0501556
ENSG00000011454.16;chr9:123555861-123556569	0.049321	0.049321	0.11433	0.049321	0.049321	0.085342
ENSG00000011454.16;chr9:123568296-123569776	0.049321	0.049321	0.10109	0.049321	0.049321	0.0564975
ENSG00000011478.11;chr19:44845410-44845967	0.049321	0.049321	0.112241	0.049321	0.049321	0.0565354
ENSG00000011478.11;chr19:45250499-45251228	0.049321	0.049321	0.0649873	0.049321	0.049321	0.0553482
ENSG00000011478.11;chr19:45467279-45470309	0.049321	0.049321	0.0720488	0.049321	0.049321	0.0545744
ENSG00000011478.11;chr19:45579019-45579421	0.049321	0.049321	0.0604143	0.049321	0.049321	0.0548437
ENSG00000011478.11;chr19:45716192-45718785	0.049321	0.049321	0.0561049	0.049321	0.124623	0.0589811
ENSG00000011478.11;chr19:45789455-45789680	0.049321	0.049321	0.0585693	0.049321	0.049321	0.0588385
ENSG00000011478.11;chr19:45955216-45956095	0.049321	0.049321	0.0850297	0.049321	0.049321	0.0494799
ENSG00000011478.11;chr19:45973619-45973944	0.049321	0.049321	0.0762003	0.049321	0.049321	0.052737
ENSG00000011478.11;chr19:46392014-46392453	0.049321	0.049321	0.0612055	0.049321	0.049321	0.0529495
ENSG00000011478.11;chr19:46495709-46496031	0.049321	0.049321	0.0709726	0.049321	0.049321	0.0552938
ENSG00000011478.11;chr19:46620512-46622328	0.049321	0.049321	0.0618254	0.049321	0.049321	0.05454
ENSG00000011478.11;chr19:46350018-46351941	0.049321	0.049321	0.0716991	0.049321	0.049321	0.0782167
ENSG00000011485.14;chr19:45467279-45470309	0.049321	0.049321	0.0741379	0.049321	0.049321	0.0920574
ENSG00000011485.14;chr19:45579019-45579421	0.049321	0.049321	0.0591138	0.049321	0.049321	0.0534064
ENSG00000011485.14;chr19:45716192-45718785	0.049321	0.049321	0.0554576	0.049321	0.049321	0.0571349
ENSG00000011485.14;chr19:45789455-45789680	0.049321	0.049321	0.053204	0.049321	0.049321	0.0737234
ENSG00000011485.14;chr19:45955216-45956095	0.049321	0.049321	0.0769176	0.049321	0.049321	0.0615697
ENSG00000011485.14;chr19:45973619-45973944	0.049321	0.049321	0.0758068	0.049321	0.049321	0.0494531
ENSG00000011485.14;chr19:46392014-46392453	0.303183	0.222294	0.148154	0.049321	0.049321	0.0566235
ENSG00000011485.14;chr19:46495709-46496031	0.049321	0.049321	0.190123	0.178625	0.049321	0.0790127
ENSG00000011485.14;chr19:46620512-46622328	0.049321	0.049321	0.0611215	0.049321	0.049321	0.0536274
ENSG00000011485.14;chr19:46697133-46698206	0.049321	0.049321	0.054552	0.049321	0.049321	0.104593
ENSG00000011485.14;chr19:46754665-46755542	0.049321	0.049321	0.0535321	0.049321	0.049321	0.067604
ENSG00000011485.14;chr19:46912786-46914477	0.049321	0.049321	0.0510774	0.049321	0.049321	0.065171
ENSG00000011485.14;chr19:46926545-46928659	0.049321	0.049321	0.0496064	0.049321	0.049321	0.0544683
ENSG00000011485.14;chr19:46946772-46947064	0.049321	0.049321	0.0538664	0.049321	0.049321	0.103974
ENSG00000011485.14;chr19:46350018-46351941	0.386	0.22668	0.247305	0.186358	0.114041	0.145697
ENSG00000011485.14;chr19:46726881-46729195	0.049321	0.049321	0.0560798	0.049321	0.049321	0.0528696
ENSG00000011523.13;chr2:64114506-64117181	0.049321	0.049321	0.0527543	0.049321	0.049321	0.0549077
ENSG00000011523.13;chr2:64327498-64328711	0.049321	0.049321	0.0582987	0.049321	0.049321	0.0792321
ENSG00000011523.13;chr2:64852272-64852926	0.049321	0.049321	0.0608744	0.049321	0.049321	0.0605103
ENSG00000011523.13;chr2:64875441-64876947	0.049321	0.049321	0.0596817	0.049321	0.049321	0.103737
ENSG00000011523.13;chr2:65055570-65058074	0.461538	0.234742	0.182353	0.177265	0.223228	0.0634819
ENSG00000011523.13;chr2:64141663-64144645	0.049321	0.049321	0.0683276	0.049321	0.049321	0.0780876
ENSG00000011590.13;chr19:34994282-34995501	0.049321	0.049321	0.0748191	0.049321	0.049321	0.0566076
ENSG00000011590.13;chr19:34999012-35000311	0.049321	0.049321	0.0654526	0.049321	0.049321	0.0659665
ENSG00000011590.13;chr19:35420456-35420925	0.049321	0.049321	0.0679064	0.049321	0.049321	0.0521001
ENSG00000011590.13;chr19:35898308-35901211	0.049321	0.049321	0.0508142	0.049321	0.049321	0.080227
ENSG00000011590.13;chr19:35909631-35910047	0.049321	0.049321	0.0507349	0.049321	0.049321	0.0807093
ENSG00000011590.13;chr19:36331008-36332572	0.049321	0.049321	0.0519084	0.049321	0.049321	0.064894
ENSG00000011638.10;chr16:20868528-20868875	0.049321	0.049321	0.0609604	0.049321	0.049321	0.054345
ENSG00000011638.10;chr16:20868969-20869658	0.049321	0.049321	0.0583077	0.049321	0.049321	0.0493641
ENSG00000011638.10;chr16:20884342-20884751	0.049321	0.049321	0.0528012	0.049321	0.049321	0.0656756
ENSG00000011638.10;chr16:21032945-21034716	0.049321	0.049321	0.122169	0.049321	0.049321	0.0672964
ENSG00000011638.10;chr16:21501224-21503085	0.049321	0.049321	0.0492885	0.049321	0.049321	0.0585519
ENSG00000011638.10;chr16:21772263-21773661	0.049321	0.049321	0.0500994	0.049321	0.049321	0.0542376
ENSG00000011638.10;chr16:21963285-21964566	0.049321	0.049321	0.0500484	0.049321	0.049321	0.091928
ENSG00000011638.10;chr16:22007097-22008050	0.049321	0.049321	0.0502416	0.049321	0.049321	0.056163
ENSG00000011638.10;chr16:22026260-22027930	0.049321	0.049321	0.0497541	0.049321	0.049321	0.0610988
ENSG00000011638.10;chr16:21509756-21513146	0.049321	0.049321	0.0492873	0.049321	0.049321	0.0520325
ENSG00000012061.15;chr19:44633388-44635145	0.049321	0.049321	0.0576888	0.049321	0.049321	0.0895855
ENSG00000012061.15;chr19:44845410-44845967	0.049321	0.049321	0.118043	0.049321	0.049321	0.0568879
ENSG00000012061.15;chr19:45250499-45251228	0.049321	0.049321	0.0724448	0.049321	0.049321	0.0838387
ENSG00000012061.15;chr19:45467279-45470309	0.253208	0.049321	0.126812	0.049321	0.049321	0.101863
ENSG00000012061.15;chr19:45579019-45579421	0.049321	0.049321	0.0649212	0.049321	0.049321	0.0595433
ENSG00000012061.15;chr19:45716192-45718785	0.049321	0.049321	0.0561268	0.049321	0.049321	0.0768211
ENSG00000012061.15;chr19:45789455-45789680	0.049321	0.049321	0.0540464	0.049321	0.049321	0.065171
ENSG00000012061.15;chr19:45955216-45956095	0.049321	0.049321	0.0812414	0.049321	0.049321	0.0922782
ENSG00000012061.15;chr19:45973619-45973944	0.049321	0.049321	0.0686172	0.049321	0.049321	0.0521944
ENSG00000012061.15;chr19:46392014-46392453	0.049321	0.049321	0.0656735	0.049321	0.049321	0.0549554
ENSG00000012061.15;chr19:46350018-46351941	0.049321	0.049321	0.0778054	0.049321	0.049321	0.0570499
ENSG00000012124.16;chr19:34328013-34329049	0.049321	0.049321	0.0514539	0.049321	0.049321	0.0603009
ENSG00000012124.16;chr19:34370385-34371704	0.049321	0.049321	0.0504785	0.049321	0.049321	0.0520859
ENSG00000012124.16;chr19:34381115-34381869	0.049321	0.049321	0.0514171	0.049321	0.049321	0.0544683
ENSG00000012124.16;chr19:34666906-34668304	0.049321	0.049321	0.101875	0.049321	0.049321	0.0536474
ENSG00000012124.16;chr19:34676651-34678607	0.049321	0.049321	0.0724781	0.049321	0.112315	0.0560176
ENSG00000012124.16;chr19:34994282-34995501	0.049321	0.049321	0.0917089	0.049321	0.049321	0.0725768
ENSG00000012124.16;chr19:34999012-35000311	0.049321	0.049321	0.0676672	0.049321	0.049321	0.0496175
ENSG00000012124.16;chr19:35420456-35420925	0.049321	0.049321	0.148003	0.049321	0.101485	0.0579649
ENSG00000012124.16;chr19:35898308-35901211	0.049321	0.049321	0.05124	0.049321	0.049321	0.0518838
ENSG00000012124.16;chr19:35909631-35910047	0.049321	0.049321	0.0542732	0.049321	0.049321	0.269291
ENSG00000012171.19;chr3:49400375-49400921	0.049321	0.049321	0.0531835	0.049321	0.049321	0.0929939
ENSG00000012171.19;chr3:49461569-49463062	0.049321	0.049321	0.084608	0.049321	0.049321	0.0495395
ENSG00000012171.19;chr3:49498773-49499027	0.049321	0.049321	0.0883583	0.049321	0.049321	0.0493896
ENSG00000012171.19;chr3:49698780-49699313	0.049321	0.049321	0.0519221	0.049321	0.049321	0.0510068
ENSG00000012171.19;chr3:49722880-49725135	0.049321	0.049321	0.0540761	0.049321	0.049321	0.0504467
ENSG00000012171.19;chr3:49775075-49775503	0.049321	0.049321	0.0578138	0.049321	0.049321	0.0515879
ENSG00000012171.19;chr3:50236322-50238861	0.049321	0.049321	0.193465	0.206985	0.049321	0.0756385
ENSG00000012171.19;chr3:50278153-50280298	0.049321	0.201508	0.142916	0.049321	0.049321	0.0496684
ENSG00000012171.19;chr3:50630131-50630448	0.049321	0.049321	0.11299	0.049321	0.049321	0.0843916
ENSG00000012171.19;chr3:50648151-50650538	0.049321	0.049321	0.0972031	0.049321	0.049321	0.0672964
ENSG00000012171.19;chr3:50662418-50663903	0.049321	0.049321	0.100819	0.049321	0.049321	0.0521544
ENSG00000012171.19;chr3:50592210-50593913	0.049321	0.049321	0.0894261	0.049321	0.049321	0.0502223
ENSG00000012232.8;chr8:27771666-27773334	0.049321	0.049321	0.0874946	0.049321	0.049321	0.0565354
ENSG00000012232.8;chr8:27910114-27910702	0.049321	0.049321	0.0697388	0.049321	0.049321	0.0497897
ENSG00000012232.8;chr8:27938296-27938891	0.049321	0.049321	0.0795158	0.049321	0.049321	0.049953
ENSG00000012232.8;chr8:27939078-27940973	0.049321	0.049321	0.0568637	0.049321	0.049321	0.0708096
ENSG00000012232.8;chr8:27963828-27965083	0.049321	0.049321	0.0689007	0.049321	0.0995666	0.0497169
ENSG00000012232.8;chr8:28166310-28167690	0.049321	0.049321	0.0649419	0.049321	0.049321	0.0539179
ENSG00000012232.8;chr8:28489678-28490756	0.049321	0.049321	0.149324	0.049321	0.049321	0.0731387
ENSG00000012232.8;chr8:28722344-28722586	0.049321	0.049321	0.149317	0.049321	0.049321	0.0587625
ENSG00000012232.8;chr8:28952845-28953461	0.049321	0.049321	0.0516817	0.049321	0.049321	0.0569252
ENSG00000012232.8;chr8:29002251-29003245	0.049321	0.049321	0.0576518	0.049321	0.049321	0.0560631
ENSG00000012232.8;chr8:29038305-29039144	0.049321	0.049321	0.0531236	0.049321	0.049321	0.0545004
ENSG00000012232.8;chr8:29066856-29067363	0.049321	0.049321	0.0576198	0.049321	0.049321	0.0527315
ENSG00000012232.8;chr8:29119114-29119826	0.049321	0.049321	0.0534183	0.049321	0.049321	0.0700075
ENSG00000012232.8;chr8:29348208-29348869	0.049321	0.049321	0.0527213	0.049321	0.049321	0.0565354
ENSG00000012232.8;chr8:29351182-29351689	0.049321	0.049321	0.0543311	0.049321	0.049321	0.05366
ENSG00000012232.8;chr8:29351933-29352321	0.049321	0.049321	0.0543082	0.049321	0.049321	0.0700666
ENSG00000012232.8;chr8:28622717-28623803	0.385556	0.235901	0.258678	0.206337	0.049321	0.252703
ENSG00000012232.8;chr8:28949567-28950657	0.049321	0.049321	0.0508165	0.049321	0.049321	0.0542918
ENSG00000012660.13;chr6:52376752-52378120	0.049321	0.049321	0.0576172	0.049321	0.049321	0.0502223
ENSG00000012660.13;chr6:52663217-52665100	0.049321	0.049321	0.0866382	0.049321	0.049321	0.0639795
ENSG00000012660.13;chr6:53055609-53056092	0.049321	0.049321	0.0530698	0.049321	0.049321	0.0635654
ENSG00000012660.13;chr6:53281246-53283597	0.049321	0.049321	0.0925593	0.049321	0.049321	0.0879049
ENSG00000012660.13;chr6:53523484-53524062	0.244192	0.049321	0.223031	0.182171	0.049321	0.0594366
ENSG00000012660.13;chr6:53643118-53644471	0.049321	0.049321	0.0810659	0.049321	0.049321	0.0576974
ENSG00000012660.13;chr6:53651419-53653097	0.049321	0.049321	0.0782687	0.049321	0.049321	0.0515616
ENSG00000012660.13;chr6:53815348-53816248	0.049321	0.049321	0.055051	0.049321	0.049321	0.0537847
ENSG00000012660.13;chr6:53926550-53928132	0.049321	0.049321	0.0556891	0.049321	0.049321	0.0535576
ENSG00000012660.13;chr6:53988429-53988631	0.049321	0.049321	0.0601738	0.049321	0.049321	0.0507814
ENSG00000012660.13;chr6:54028571-54028865	0.049321	0.049321	0.0592217	0.049321	0.049321	0.0499419
ENSG00000012660.13;chr6:54057645-54058219	0.049321	0.049321	0.053022	0.049321	0.049321	0.0502955
ENSG00000012660.13;chr6:54254101-54254478	0.049321	0.049321	0.0703534	0.049321	0.049321	0.101801
ENSG00000012660.13;chr6:54115911-54116549	0.049321	0.049321	0.0555026	0.049321	0.049321	0.0519267
ENSG00000012779.10;chr10:44459220-44459819	0.049321	0.049321	0.0676588	0.049321	0.049321	0.0510745
ENSG00000012779.10;chr10:44476715-44477118	0.049321	0.049321	0.0668656	0.049321	0.049321	0.0507912
ENSG00000012779.10;chr10:44576037-44578677	0.049321	0.049321	0.120249	0.049321	0.049321	0.0562507
ENSG00000012779.10;chr10:44581903-44582568	0.049321	0.049321	0.082551	0.049321	0.049321	0.0567093
ENSG00000012779.10;chr10:44724268-44726039	0.049321	0.049321	0.0568173	0.049321	0.049321	0.0512488
ENSG00000012779.10;chr10:44965011-44965321	0.049321	0.049321	0.137087	0.049321	0.101938	0.0553485
ENSG00000012779.10;chr10:45007689-45009148	0.049321	0.049321	0.132829	0.049321	0.049321	0.0513233
ENSG00000012779.10;chr10:45592893-45595439	0.049321	0.200089	0.151972	0.049321	0.049321	0.0505772
ENSG00000012779.10;chr10:46019467-46021093	0.049321	0.049321	0.111507	0.049321	0.049321	0.0695332
ENSG00000012779.10;chr10:46299194-46300519	0.049321	0.049321	0.0732474	0.049321	0.049321	0.0858868
ENSG00000012779.10;chr10:46308670-46309626	0.049321	0.049321	0.0785182	0.049321	0.049321	0.0586531
ENSG00000013016.15;chr2:30283776-30285223	0.049321	0.049321	0.0704382	0.049321	0.11008	0.0734171
ENSG00000013016.15;chr2:30346050-30348618	0.049321	0.049321	0.0651354	0.049321	0.049321	0.0940146
ENSG00000013016.15;chr2:30355562-30355792	0.049321	0.049321	0.0734001	0.049321	0.049321	0.0543593
ENSG00000013016.15;chr2:30371544-30372201	0.049321	0.049321	0.0634226	0.049321	0.049321	0.0504366
ENSG00000013016.15;chr2:30458429-30458743	0.049321	0.049321	0.0731766	0.049321	0.049321	0.0493896
ENSG00000013016.15;chr2:30500958-30501636	0.049321	0.049321	0.107821	0.049321	0.102139	0.0503134
ENSG00000013016.15;chr2:30630041-30630352	0.049321	0.049321	0.0902724	0.049321	0.049321	0.0668534
ENSG00000013016.15;chr2:30781977-30783063	0.049321	0.049321	0.059026	0.049321	0.049321	0.133317
ENSG00000013016.15;chr2:31273469-31273875	0.250374	0.049321	0.162982	0.049321	0.049321	0.0577597
ENSG00000013016.15;chr2:31287210-31287569	0.049321	0.049321	0.147162	0.049321	0.049321	0.0599555
ENSG00000013016.15;chr2:31324073-31324820	0.049321	0.049321	0.144583	0.049321	0.049321	0.0838387
ENSG00000013016.15;chr2:30604759-30605413	0.049321	0.049321	0.0850958	0.049321	0.049321	0.0696657
ENSG00000013275.7;chr19:39030470-39033077	0.049321	0.049321	0.0732854	0.049321	0.049321	0.128267
ENSG00000013275.7;chr19:39133344-39134245	0.049321	0.049321	0.0637367	0.049321	0.049321	0.0556181
ENSG00000013275.7;chr19:39406913-39409674	0.049321	0.049321	0.0607085	0.049321	0.049321	0.0493876
ENSG00000013275.7;chr19:40348573-40349699	0.049321	0.049321	0.057964	0.049321	0.049321	0.0561807
ENSG00000013275.7;chr19:40417372-40418090	0.049321	0.049321	0.078486	0.049321	0.049321	0.0539179
ENSG00000013275.7;chr19:40463740-40464255	0.279423	0.049321	0.0707119	0.049321	0.049321	0.0807343
ENSG00000013275.7;chr19:40776827-40779053	0.049321	0.049321	0.0595276	0.049321	0.049321	0.0827141
ENSG00000013288.8;chr4:6269235-6269551	0.049321	0.049321	0.0965259	0.049321	0.049321	0.0526547
ENSG00000013288.8;chr4:6270369-6272490	0.049321	0.049321	0.0712681	0.049321	0.049321	0.0542227
ENSG00000013288.8;chr4:6827195-6827609	0.049321	0.049321	0.0579822	0.049321	0.049321	0.052416
ENSG00000013288.8;chr4:6829471-6829697	0.049321	0.049321	0.0739848	0.049321	0.0966502	0.0606718
ENSG00000013288.8;chr4:6942412-6943079	0.049321	0.049321	0.0590933	0.049321	0.049321	0.0530621
ENSG00000013288.8;chr4:7018358-7018645	0.049321	0.049321	0.0650306	0.049321	0.049321	0.0558806
ENSG00000013288.8;chr4:7052689-7053832	0.049321	0.049321	0.0737698	0.049321	0.049321	0.0553482
ENSG00000013288.8;chr4:6798786-6799478	0.049321	0.049321	0.0575796	0.049321	0.049321	0.055187
ENSG00000013306.15;chr17:43359794-43362493	0.049321	0.049321	0.100387	0.049321	0.049321	0.0599101
ENSG00000013306.15;chr17:43410853-43411959	0.049321	0.049321	0.0534489	0.049321	0.049321	0.0622964
ENSG00000013306.15;chr17:43528040-43529171	0.049321	0.049321	0.0546497	0.049321	0.049321	0.049926
ENSG00000013306.15;chr17:43627626-43628887	0.049321	0.049321	0.0641715	0.049321	0.049321	0.0567902
ENSG00000013306.15;chr17:43871746-43873184	0.049321	0.049321	0.0561651	0.049321	0.049321	0.0495786
ENSG00000013306.15;chr17:44004948-44005570	0.049321	0.049321	0.0524615	0.049321	0.049321	0.049454
ENSG00000013306.15;chr17:44535972-44537299	0.049321	0.049321	0.0680659	0.049321	0.049321	0.051537
ENSG00000013306.15;chr17:44555885-44557607	0.049321	0.049321	0.0668706	0.049321	0.049321	0.132185
ENSG00000013306.15;chr17:44569203-44569822	0.049321	0.049321	0.0626176	0.049321	0.049321	0.0617155
ENSG00000013306.15;chr17:44627896-44629680	0.049321	0.049321	0.0882968	0.049321	0.049321	0.0591971
ENSG00000013306.15;chr17:44811522-44813021	0.049321	0.049321	0.0800823	0.049321	0.049321	0.0716326
ENSG00000013306.15;chr17:44871671-44873529	0.049321	0.049321	0.0975503	0.049321	0.049321	0.233607
ENSG00000013306.15;chr17:44932628-44933434	0.049321	0.049321	0.0608479	0.049321	0.049321	0.0538649
ENSG00000013306.15;chr17:44987435-44987830	0.323726	0.049321	0.0671545	0.049321	0.049321	0.174163
ENSG00000013306.15;chr17:45109372-45109890	0.323678	0.049321	0.0570685	0.049321	0.049321	0.0678408
ENSG00000013306.15;chr17:45127110-45130131	0.270149	0.210035	0.0537539	0.049321	0.049321	0.0734469
ENSG00000013306.15;chr17:45148538-45150466	0.049321	0.049321	0.0607438	0.049321	0.049321	0.0854675
ENSG00000013306.15;chr17:45246749-45248732	0.347081	0.049321	0.0650173	0.049321	0.049321	0.0553818
ENSG00000013306.15;chr17:43581282-43581989	0.049321	0.049321	0.0622171	0.049321	0.049321	0.0504722
ENSG00000013306.15;chr17:43514178-43516004	0.049321	0.049321	0.0509083	0.049321	0.049321	0.0553494
ENSG00000013364.18;chr16:29082369-29082858	0.049321	0.049321	0.0982969	0.049321	0.049321	0.0527553
ENSG00000013364.18;chr16:29263502-29263785	0.049321	0.049321	0.10013	0.049321	0.049321	0.0506848
ENSG00000013364.18;chr16:29264110-29265493	0.049321	0.049321	0.126308	0.049321	0.049321	0.0565733
ENSG00000013364.18;chr16:29271424-29273363	0.049321	0.049321	0.124751	0.049321	0.049321	0.0575232
ENSG00000013364.18;chr16:29469693-29469984	0.049321	0.049321	0.0776778	0.049321	0.049321	0.0954716
ENSG00000013364.18;chr16:29614415-29615053	0.049321	0.049321	0.104707	0.049321	0.120939	0.0498393
ENSG00000013364.18;chr16:29815967-29817230	0.049321	0.213768	0.148055	0.049321	0.049321	0.0497177
ENSG00000013364.18;chr16:29178409-29180330	0.049321	0.049321	0.129356	0.049321	0.11127	0.110422
ENSG00000013364.18;chr16:29261173-29262815	0.049321	0.049321	0.129554	0.049321	0.049321	0.0529495
ENSG00000013364.18;chr16:29294114-29295074	0.049321	0.049321	0.0784759	0.049321	0.049321	0.189345
ENSG00000013374.15;chr7:150449021-150452504	0.049321	0.049321	0.0783363	0.049321	0.105381	0.06104
ENSG00000013374.15;chr7:150473648-150473965	0.049321	0.049321	0.0776347	0.049321	0.049321	0.0716123
ENSG00000013374.15;chr7:150478027-150478255	0.049321	0.049321	0.0581168	0.049321	0.049321	0.104327
ENSG00000013374.15;chr7:150603939-150604822	0.049321	0.049321	0.124936	0.049321	0.049321	0.0611567
ENSG00000013374.15;chr7:150823224-150825114	0.049321	0.049321	0.0882003	0.049321	0.049321	0.0502038
ENSG00000013374.15;chr7:150954144-150955817	0.049321	0.049321	0.0526145	0.049321	0.049321	0.0615873
ENSG00000013374.15;chr7:151256614-151257030	0.049321	0.049321	0.11877	0.049321	0.049321	0.0496457
ENSG00000013374.15;chr7:151610161-151610548	0.049321	0.049321	0.0599243	0.049321	0.049321	0.0682252
ENSG00000013374.15;chr7:151656816-151658059	0.049321	0.049321	0.0847198	0.049321	0.049321	0.0790127
ENSG00000013374.15;chr7:151695202-151697102	0.049321	0.049321	0.0717279	0.049321	0.049321	0.0627453
ENSG00000013374.15;chr7:151711179-151713148	0.049321	0.049321	0.128913	0.049321	0.049321	0.0512984
ENSG00000013374.15;chr7:151716729-151717256	0.049321	0.049321	0.0673589	0.049321	0.049321	0.0643054
ENSG00000013374.15;chr7:151721887-151723415	0.049321	0.049321	0.05761	0.049321	0.049321	0.0652261
ENSG00000013374.15;chr7:151954506-151956469	0.049321	0.049321	0.0799409	0.049321	0.049321	0.0515623
ENSG00000013374.15;chr7:152144813-152147143	0.049321	0.049321	0.0495593	0.049321	0.049321	0.0527924
ENSG00000013375.15;chr6:82205155-82206673	0.049321	0.049321	0.0497195	0.049321	0.049321	0.052167
ENSG00000013375.15;chr6:82363336-82365226	0.049321	0.049321	0.0512993	0.049321	0.049321	0.0639612
ENSG00000013375.15;chr6:83859198-83860618	0.049321	0.049321	0.0522084	0.049321	0.049321	0.0599567
ENSG00000013392.7;chr6:82205155-82206673	0.049321	0.049321	0.0497275	0.049321	0.049321	0.0874369
ENSG00000013392.7;chr6:82363336-82365226	0.049321	0.049321	0.052312	0.049321	0.049321	0.0507814
ENSG00000013392.7;chr6:83859198-83860618	0.049321	0.049321	0.0590617	0.049321	0.049321	0.095516
ENSG00000013523.9;chr14:76314734-76315086	0.049321	0.049321	0.0676635	0.049321	0.049321	0.0553594
ENSG00000013523.9;chr14:76772051-76774230	0.245397	0.049321	0.0887259	0.049321	0.101082	0.0682331
ENSG00000013523.9;chr14:76788369-76789713	0.276239	0.049321	0.149144	0.049321	0.049321	0.0968888
ENSG00000013523.9;chr14:76959016-76959514	0.248278	0.049321	0.0859836	0.049321	0.049321	0.064623
ENSG00000013523.9;chr14:77023276-77023736	0.304026	0.049321	0.0581641	0.049321	0.049321	0.0499329
ENSG00000013523.9;chr14:77074977-77076425	0.049321	0.049321	0.0603665	0.049321	0.049321	0.0594366
ENSG00000013523.9;chr14:77096759-77098068	0.049321	0.049321	0.0642538	0.049321	0.049321	0.0529191
ENSG00000013523.9;chr14:77106205-77107236	0.049321	0.049321	0.0557323	0.049321	0.049321	0.0503134
ENSG00000013523.9;chr14:77113222-77114911	0.049321	0.049321	0.0665046	0.049321	0.049321	0.0680642
ENSG00000013523.9;chr14:77640944-77642882	0.049321	0.049321	0.0999023	0.049321	0.049321	0.0550281
ENSG00000013523.9;chr14:75825020-75826505	0.049321	0.049321	0.0511362	0.049321	0.049321	0.0732232
ENSG00000013561.17;chr5:141520284-141522545	0.282914	0.049321	0.12767	0.049321	0.049321	0.05454
ENSG00000013561.17;chr5:141650858-141652241	0.049321	0.049321	0.114528	0.049321	0.110113	0.0803698
ENSG00000013561.17;chr5:141691937-141692332	0.049321	0.049321	0.0608574	0.049321	0.049321	0.0505983
ENSG00000013561.17;chr5:141957229-141958272	0.334783	0.049321	0.133526	0.049321	0.049321	0.0610833
ENSG00000013561.17;chr5:142315721-142316202	0.049321	0.049321	0.0725747	0.049321	0.049321	0.0863482
ENSG00000013561.17;chr5:142319444-142319692	0.049321	0.049321	0.0571183	0.049321	0.049321	0.0550259
ENSG00000013561.17;chr5:142813259-142814948	0.049321	0.049321	0.0512435	0.049321	0.049321	0.0683215
ENSG00000013561.17;chr5:142870165-142870520	0.049321	0.049321	0.0519215	0.049321	0.049321	0.053855
ENSG00000013573.16;chr12:30357366-30358862	0.049321	0.049321	0.110388	0.049321	0.103697	0.0535823
ENSG00000013573.16;chr12:30794521-30797048	0.049321	0.049321	0.149614	0.049321	0.134348	0.0553419
ENSG00000013573.16;chr12:30822222-30823636	0.049321	0.049321	0.183604	0.178047	0.049321	0.201742
ENSG00000013573.16;chr12:30969697-30970728	0.049321	0.049321	0.148405	0.049321	0.049321	0.0570898
ENSG00000013573.16;chr12:30979181-30979527	0.049321	0.049321	0.175559	0.176161	0.049321	0.0882862
ENSG00000013573.16;chr12:31033830-31034715	0.049321	0.221053	0.198105	0.17627	0.049321	0.102758
ENSG00000013573.16;chr12:31073431-31074956	0.049321	NA	0.401042	0.202398	0.131579	0.267857
ENSG00000013573.16;chr12:31517922-31519765	0.049321	0.049321	0.0644925	0.049321	0.049321	0.0522989
ENSG00000013573.16;chr12:31629350-31631231	0.049321	0.049321	0.10182	0.049321	0.049321	0.0789117
ENSG00000013583.8;chr12:12396964-12399408	0.049321	0.049321	0.0835835	0.049321	0.049321	0.0672865
ENSG00000013583.8;chr12:12547577-12548330	0.049321	0.049321	0.0565162	0.049321	0.049321	0.0497515
ENSG00000013583.8;chr12:12725709-12726560	0.049321	0.049321	0.0740096	0.049321	0.049321	0.0499963
ENSG00000013583.8;chr12:12784292-12785315	0.049321	0.049321	0.0702925	0.049321	0.049321	0.0590014
ENSG00000013583.8;chr12:13100179-13102168	0.049321	0.049321	0.112578	0.049321	0.049321	0.0505772
ENSG00000013583.8;chr12:13145668-13146792	0.049321	0.049321	0.0963449	0.049321	0.049321	0.049485
ENSG00000013583.8;chr12:13205931-13206528	0.049321	0.049321	0.0914016	0.049321	0.049321	0.0506774
ENSG00000013583.8;chr12:13441905-13443706	0.049321	0.049321	0.075651	0.049321	0.049321	0.0499329
ENSG00000013583.8;chr12:12992081-12993645	0.28502	0.202043	0.152026	0.049321	0.049321	0.0553373
ENSG00000013810.18;chr4:972429-973334	0.049321	0.049321	0.0643361	0.049321	0.049321	0.108254
ENSG00000013810.18;chr4:1043905-1044778	0.049321	0.049321	0.057036	0.049321	0.049321	0.053587
ENSG00000013810.18;chr4:1054937-1055794	0.049321	0.049321	0.0583529	0.049321	0.049321	0.0513144
ENSG00000013810.18;chr4:1512013-1513061	0.049321	0.049321	0.116503	0.049321	0.049321	0.0743797
ENSG00000013810.18;chr4:2462137-2462538	0.049321	0.049321	0.0580858	0.049321	0.049321	0.0793761
ENSG00000013810.18;chr4:2494491-2496841	0.049321	0.049321	0.0588318	0.049321	0.049321	0.0626662
ENSG00000013810.18;chr4:2260597-2261509	0.049321	0.049321	0.0593298	0.049321	0.049321	0.049485
ENSG00000014164.6;chr8:142659373-142660070	0.049321	0.049321	0.0788807	0.049321	0.049321	0.0538348
ENSG00000014164.6;chr8:142660230-142660631	0.049321	0.049321	0.0762284	0.049321	0.049321	0.0505709
ENSG00000014164.6;chr8:142661103-142663427	0.049321	0.049321	0.131201	0.049321	0.049321	0.0502281
ENSG00000014164.6;chr8:142666920-142668329	0.049321	0.049321	0.0830704	0.049321	0.049321	0.0497526
ENSG00000014164.6;chr8:142727264-142727610	0.049321	0.049321	0.0892736	0.049321	0.049321	0.0683215
ENSG00000014164.6;chr8:142991530-142992961	0.049321	0.049321	0.0593774	0.049321	0.049321	0.0696261
ENSG00000014164.6;chr8:143017430-143018424	0.049321	0.049321	0.0590661	0.049321	0.049321	0.0520859
ENSG00000014164.6;chr8:143469956-143472221	0.049321	0.203384	0.142277	0.049321	0.143905	0.114865
ENSG00000014164.6;chr8:143498883-143500679	0.264749	0.22807	0.3125	0.25	0.215736	0.27957
ENSG00000014164.6;chr8:143520854-143522097	0.32067	0.254199	0.240306	0.17626	0.151277	0.111319
ENSG00000014164.6;chr8:143546257-143548532	0.457534	0.224832	0.378182	0.282421	0.113299	0.270517
ENSG00000014164.6;chr8:143552027-143554158	0.418644	0.222222	0.378906	0.187718	0.206186	0.258621
ENSG00000014164.6;chr8:143577557-143579454	0.280135	0.209227	0.149411	0.049321	0.049321	0.0504037
ENSG00000014164.6;chr8:143608456-143611044	0.049321	0.049321	0.231312	0.183074	0.049321	0.116134
ENSG00000014164.6;chr8:143616468-143618758	0.049321	0.049321	0.147353	0.049321	0.049321	0.0550627
ENSG00000014164.6;chr8:143632630-143633098	0.049321	0.049321	0.159916	0.049321	0.049321	0.062069
ENSG00000014164.6;chr8:144091849-144093283	0.049321	0.049321	0.0538105	0.049321	0.049321	0.0501561
ENSG00000014164.6;chr8:144094115-144094963	0.049321	0.049321	0.0543763	0.049321	0.049321	0.222423
ENSG00000014164.6;chr8:144362189-144363829	0.049321	0.049321	0.126907	0.049321	0.112295	0.0522928
ENSG00000014164.6;chr8:144433867-144434888	0.049321	0.049321	0.0506318	0.049321	0.049321	0.0530581
ENSG00000014164.6;chr8:143015741-143016176	0.049321	0.049321	0.132631	0.049321	0.049321	0.0493641
ENSG00000014824.13;chr4:41426507-41429577	0.049321	0.049321	0.0856111	0.049321	0.049321	0.0570333
ENSG00000014824.13;chr4:41435972-41438290	0.049321	0.049321	0.0610184	0.049321	0.049321	0.0553733
ENSG00000014824.13;chr4:42571995-42572490	0.049321	0.049321	0.0921438	0.049321	0.049321	0.0548437
ENSG00000014824.13;chr4:42604680-42605962	0.049321	0.049321	0.100519	0.049321	0.049321	0.102567
ENSG00000014824.13;chr4:41368972-41370512	0.049321	0.049321	0.0796306	0.049321	0.049321	0.0650023
ENSG00000014914.20;chr1:148993006-148993334	0.049321	0.049321	0.0498158	0.049321	0.049321	0.0563887
ENSG00000014914.20;chr1:150549385-150551191	0.049321	0.049321	0.0756808	0.049321	0.049321	0.10236
ENSG00000014914.20;chr1:150560500-150563429	0.049321	0.049321	0.063105	0.049321	0.049321	0.0562296
ENSG00000014914.20;chr1:150835211-150836455	0.049321	0.049321	0.0504634	0.049321	0.049321	0.0542997
ENSG00000014914.20;chr1:150875271-150877511	0.049321	0.049321	0.0496151	0.049321	0.049321	0.0493537
ENSG00000015133.18;chr14:90641043-90643398	0.049321	0.049321	0.0596836	0.049321	0.049321	0.0768395
ENSG00000015133.18;chr14:90677524-90678364	0.049321	0.049321	0.0902616	0.049321	0.049321	0.0509079
ENSG00000015133.18;chr14:90838337-90840277	0.049321	0.049321	0.112869	0.049321	0.10202	0.0496429
ENSG00000015133.18;chr14:91145789-91146814	0.049321	0.049321	0.052916	0.049321	0.049321	0.0855058
ENSG00000015133.18;chr14:91252984-91253415	0.049321	0.049321	0.156762	0.049321	0.049321	0.0549928
ENSG00000015133.18;chr14:91835241-91836287	0.049321	0.049321	0.0701586	0.049321	0.049321	0.0526507
ENSG00000015133.18;chr14:91865742-91866569	0.049321	0.049321	0.0763509	0.049321	0.049321	0.15619
ENSG00000015133.18;chr14:90520398-90523493	0.049321	0.049321	0.0549317	0.049321	0.049321	0.0638926
ENSG00000015133.18;chr14:91143065-91145198	0.049321	0.049321	0.0550456	0.049321	0.049321	0.0562254
ENSG00000015133.18;chr14:91192780-91193979	0.049321	0.049321	0.0521944	0.049321	0.049321	0.0585519
ENSG00000015133.18;chr14:91945333-91947614	0.049321	0.049321	0.062347	0.049321	0.049321	0.0668394
ENSG00000015475.18;chr22:17118172-17118429	0.049321	0.049321	0.0669951	0.049321	0.049321	0.0497076
ENSG00000015475.18;chr22:17569423-17572326	0.049321	0.049321	0.142818	0.049321	0.049321	0.0554034
ENSG00000015475.18;chr22:17773050-17774275	0.049321	0.049321	0.148416	0.049321	0.049321	0.0576843
ENSG00000015475.18;chr22:17835688-17838247	0.049321	0.049321	0.12638	0.049321	0.049321	0.0508198
ENSG00000015475.18;chr22:17871245-17872948	0.049321	0.049321	0.0755815	0.049321	0.049321	0.053677
ENSG00000015475.18;chr22:17876389-17877617	0.049321	0.049321	0.0933497	0.049321	0.049321	0.0701615
ENSG00000015475.18;chr22:17902990-17904577	0.049321	0.049321	0.091513	0.049321	0.049321	0.0583373
ENSG00000015475.18;chr22:17963412-17963627	0.049321	0.049321	0.0858849	0.049321	0.049321	0.059937
ENSG00000015475.18;chr22:18115684-18116063	0.049321	0.049321	0.0603708	0.049321	0.049321	0.172165
ENSG00000015475.18;chr22:18528538-18529253	0.049321	0.049321	0.0492806	0.049321	0.049321	0.0592573
ENSG00000015475.18;chr22:17841827-17842953	0.049321	0.049321	0.12841	0.049321	0.049321	0.0803387
ENSG00000015475.18;chr22:17888797-17892490	0.049321	0.049321	0.0926288	0.049321	0.049321	0.0535096
ENSG00000015475.18;chr22:17562059-17564713	0.049321	0.049321	0.144501	0.049321	0.049321	0.0586027
ENSG00000015532.9;chr17:49520302-49520993	0.049321	0.049321	0.0537743	0.049321	0.049321	0.0565685
ENSG00000015532.9;chr17:49779228-49779702	0.049321	0.049321	0.0500394	0.049321	0.049321	0.0593616
ENSG00000015532.9;chr17:50109997-50113825	0.049321	0.049321	0.0539502	0.049321	0.049321	0.0735727
ENSG00000015532.9;chr17:50164054-50164673	0.049321	0.049321	0.0606115	0.049321	0.049321	0.0496933
ENSG00000015532.9;chr17:50170608-50172028	0.049321	0.049321	0.100207	0.049321	0.049321	0.050198
ENSG00000015532.9;chr17:50507530-50509459	0.049321	0.049321	0.0951993	0.049321	0.049321	0.0497058
ENSG00000015532.9;chr17:50564469-50565081	0.049321	0.049321	0.149409	0.049321	0.049321	0.0707937
ENSG00000015532.9;chr17:50908371-50910762	0.049321	0.049321	0.100883	0.049321	0.049321	0.0585519
ENSG00000015532.9;chr17:50916301-50916737	0.049321	0.049321	0.0631269	0.049321	0.049321	0.0529732
ENSG00000015532.9;chr17:50935068-50935493	0.049321	0.049321	0.0633114	0.049321	0.049321	0.0754788
ENSG00000015676.17;chr7:43583053-43585146	0.049321	0.049321	0.10074	0.049321	0.049321	0.0610988
ENSG00000015676.17;chr7:44241131-44241677	0.049321	0.049321	0.26935	0.281879	0.049321	0.192513
ENSG00000015676.17;chr7:44290706-44292650	0.049321	0.049321	0.0971477	0.049321	0.049321	0.0668149
ENSG00000015676.17;chr7:44308842-44310299	0.049321	0.049321	0.149212	0.049321	0.108591	0.0710644
ENSG00000015676.17;chr7:44331057-44332601	0.049321	0.049321	0.129648	0.049321	0.140291	0.0777462
ENSG00000015676.17;chr7:44347114-44348502	0.049321	0.232462	0.160924	0.049321	0.049321	0.0547389
ENSG00000015676.17;chr7:44462606-44463499	0.049321	0.239934	0.154079	0.049321	0.049321	0.0701461
ENSG00000015676.17;chr7:44483732-44485287	0.049321	0.231425	0.159976	0.049321	0.049321	0.0505619
ENSG00000015676.17;chr7:44696305-44696797	0.049321	0.049321	0.0602421	0.049321	0.049321	0.0493801
ENSG00000015676.17;chr7:44767712-44770346	0.049321	0.049321	0.0564464	0.049321	0.049321	0.0504356
ENSG00000015676.17;chr7:44795932-44798423	0.049321	0.049321	0.0610687	0.049321	0.049321	0.0552186
ENSG00000015676.17;chr7:45292166-45295235	0.049321	0.049321	0.0576299	0.049321	0.049321	0.0729505
ENSG00000015676.17;chr7:44497232-44499470	0.049321	0.239799	0.237271	0.186696	0.049321	0.0954583
ENSG00000016391.10;chr3:52892047-52894229	0.049321	0.049321	0.0941459	0.049321	0.142857	0.0678625
ENSG00000016391.10;chr3:53072405-53074164	0.049321	0.049321	0.0558407	0.049321	0.049321	0.0595375
ENSG00000016391.10;chr3:53250945-53251362	0.049321	0.049321	0.107854	0.049321	0.049321	0.0652261
ENSG00000016391.10;chr3:53254236-53255663	0.049321	0.049321	0.0832468	0.049321	0.049321	0.124399
ENSG00000016402.13;chr6:136067279-136068326	0.049321	0.049321	0.0492953	0.049321	0.049321	0.0634819
ENSG00000016402.13;chr6:136130158-136130830	0.049321	0.049321	0.0526617	0.049321	0.049321	0.0529425
ENSG00000016402.13;chr6:136153459-136154301	0.049321	0.049321	0.0499024	0.049321	0.049321	0.0505252
ENSG00000016402.13;chr6:136737180-136737969	0.049321	0.049321	0.0758765	0.049321	0.101825	0.0493896
ENSG00000016402.13;chr6:137190966-137193177	0.049321	0.049321	0.054323	0.049321	0.049321	0.0532175
ENSG00000016402.13;chr6:137414981-137415852	0.049321	0.049321	0.0981514	0.049321	0.049321	0.0603428
ENSG00000016402.13;chr6:137650365-137651713	0.049321	0.049321	0.121767	0.049321	0.049321	0.0590103
ENSG00000016402.13;chr6:137737812-137738812	0.049321	0.049321	0.178482	0.17806	0.049321	0.0570223
ENSG00000016402.13;chr6:137790417-137791243	0.049321	0.049321	0.111176	0.049321	0.0984353	0.0499963
ENSG00000016402.13;chr6:137803927-137805740	0.049321	0.049321	0.0540269	0.049321	0.049321	0.0500393
ENSG00000018189.12;chr4:70613296-70613829	0.049321	0.049321	0.0944373	0.049321	0.049321	0.0571722
ENSG00000018189.12;chr4:70948790-70949829	0.049321	0.049321	0.125671	0.049321	0.049321	0.0696929
ENSG00000018189.12;chr4:71210226-71210598	0.049321	0.049321	0.12636	0.049321	0.049321	0.0780629
ENSG00000018189.12;chr4:71230046-71232299	0.049321	0.049321	0.127751	0.049321	0.049321	0.0589987
ENSG00000018189.12;chr4:71549308-71549829	0.049321	0.049321	0.0612791	0.049321	0.049321	0.0656756
ENSG00000018408.14;chr3:149010375-149011662	0.049321	0.049321	0.0664412	0.049321	0.049321	0.0551334
ENSG00000018408.14;chr3:149968420-149968676	0.049321	0.049321	0.101421	0.049321	0.049321	0.0499439
ENSG00000018408.14;chr3:149968709-149972157	0.049321	0.049321	0.0686529	0.049321	0.049321	0.0607041
ENSG00000018408.14;chr3:150061031-150063302	0.049321	0.049321	0.0917625	0.049321	0.049321	0.107639
ENSG00000018408.14;chr3:150388003-150389138	0.049321	0.049321	0.0600911	0.049321	0.049321	0.0523961
ENSG00000018510.13;chr2:176518637-176519529	0.049321	0.049321	0.0517674	0.049321	0.049321	0.0519871
ENSG00000018510.13;chr2:177331906-177332501	0.049321	0.049321	0.158776	0.049321	0.049321	0.0589789
ENSG00000018510.13;chr2:177598329-177599706	0.049321	0.19944	0.213333	0.177212	0.049321	0.0560176
ENSG00000018510.13;chr2:177632700-177635109	0.049321	0.210767	0.312381	0.196067	0.049321	0.103824
ENSG00000018510.13;chr2:177241080-177243554	0.049321	0.049321	0.101704	0.049321	0.15633	0.0697361
ENSG00000018625.14;chr1:159469564-159470611	0.049321	0.049321	0.116809	0.049321	0.049321	0.0689601
ENSG00000018625.14;chr1:159766007-159766414	0.049321	0.049321	0.0962779	0.049321	0.049321	0.0673665
ENSG00000018625.14;chr1:159889427-159891237	0.049321	0.049321	0.0616852	0.049321	0.049321	0.154559
ENSG00000018625.14;chr1:159945468-159946456	0.049321	0.049321	0.129809	0.049321	0.049321	0.0520859
ENSG00000018625.14;chr1:160307385-160308034	0.049321	0.049321	0.0502193	0.049321	0.049321	0.056411
ENSG00000018625.14;chr1:160399842-160402119	0.049321	0.049321	0.0535414	0.049321	0.049321	0.0899911
ENSG00000018625.14;chr1:160437132-160439296	0.049321	0.049321	0.0554459	0.049321	0.0971114	0.0564423
ENSG00000018625.14;chr1:160629307-160631460	0.049321	0.049321	0.0563528	0.049321	0.049321	0.0495277
ENSG00000018699.11;chr2:32263628-32266234	0.049321	0.049321	0.0510253	0.049321	0.049321	0.088445
ENSG00000018699.11;chr2:32719653-32722001	0.469636	0.252896	0.258564	0.205033	0.233898	0.311047
ENSG00000018699.11;chr2:32938087-32938435	0.049321	0.049321	0.140543	0.049321	0.049321	0.0501605
ENSG00000018699.11;chr2:33005588-33006351	0.049321	0.049321	0.0979201	0.049321	0.049321	0.101299
ENSG00000018699.11;chr2:33363266-33363487	0.049321	0.049321	0.0808969	0.049321	0.049321	0.0589963
ENSG00000018699.11;chr2:33467106-33468178	0.049321	0.049321	0.13103	0.049321	0.049321	0.0607957
ENSG00000018699.11;chr2:33479058-33479896	0.049321	0.049321	0.0581048	0.049321	0.049321	0.049793
ENSG00000018699.11;chr2:33489420-33489808	0.049321	0.049321	0.0618642	0.049321	0.049321	0.0515623
ENSG00000018699.11;chr2:33539786-33540694	0.049321	0.049321	0.0853702	0.049321	0.049321	0.0505709
ENSG00000018699.11;chr2:33589172-33590024	0.049321	0.049321	0.0783478	0.049321	0.049321	0.060193
ENSG00000018699.11;chr2:33013589-33016537	0.049321	0.049321	0.0897287	0.049321	0.049321	0.0610081
ENSG00000018699.11;chr2:33438802-33439901	0.049321	0.049321	0.0611129	0.049321	0.049321	0.0536556
ENSG00000018869.16;chr19:55486167-55488153	0.049321	0.049321	0.0574184	0.049321	0.049321	0.0611539
ENSG00000018869.16;chr19:55540277-55540772	0.049321	0.049321	0.0609181	0.049321	0.102261	0.0538348
ENSG00000018869.16;chr19:55647514-55649196	0.049321	0.049321	0.0593934	0.049321	0.049321	0.0496175
ENSG00000019102.11;chr11:124889369-124889853	0.049321	0.049321	0.10859	0.049321	0.049321	0.0499963
ENSG00000019102.11;chr11:124920118-124921936	0.049321	0.049321	0.0620209	0.049321	0.049321	0.0909091
ENSG00000019102.11;chr11:125570664-125570976	0.049321	0.049321	0.0667683	0.049321	0.049321	0.0956978
ENSG00000019169.10;chr2:118005773-118007722	0.049321	0.049321	0.101753	0.049321	0.049321	0.0538649
ENSG00000019169.10;chr2:118087787-118089989	0.049321	0.049321	0.0697337	0.049321	0.049321	0.0509843
ENSG00000019169.10;chr2:119282804-119284683	0.049321	0.049321	0.0938879	0.049321	0.140163	0.0493896
ENSG00000019169.10;chr2:119485624-119487769	0.049321	0.049321	0.0697905	0.049321	0.049321	0.0543493
ENSG00000019169.10;chr2:118012282-118014802	0.049321	0.049321	0.104796	0.049321	0.142579	0.0609095
ENSG00000019485.13;chr11:44339277-44339687	0.049321	0.049321	0.0563075	0.049321	0.049321	0.0494743
ENSG00000019485.13;chr11:44435789-44438261	0.049321	0.049321	0.062177	0.049321	0.049321	0.0671915
ENSG00000019485.13;chr11:44622145-44622743	0.049321	0.049321	0.139138	0.049321	0.049321	0.160401
ENSG00000019485.13;chr11:44810273-44810904	0.049321	0.049321	0.0769432	0.049321	0.049321	0.0547857
ENSG00000019485.13;chr11:44817565-44818197	0.049321	0.049321	0.0627024	0.049321	0.049321	0.0538137
ENSG00000019485.13;chr11:44877316-44878041	0.049321	0.049321	0.0617398	0.049321	0.049321	0.0713376
ENSG00000019485.13;chr11:44949270-44950607	0.049321	0.049321	0.0706756	0.049321	0.049321	0.0525816
ENSG00000019485.13;chr11:45045399-45047183	0.049321	0.049321	0.0629771	0.049321	0.049321	0.0548607
ENSG00000019485.13;chr11:45092251-45092693	0.049321	0.049321	0.0698399	0.049321	0.113984	0.0874304
ENSG00000019485.13;chr11:45161039-45162484	0.049321	0.049321	0.0617715	0.049321	0.049321	0.0494488
ENSG00000019485.13;chr11:45332514-45334512	0.049321	0.049321	0.153092	0.049321	0.049321	0.0703148
ENSG00000019485.13;chr11:45560788-45561312	0.049321	0.049321	0.0812019	0.049321	0.049321	0.0683215
ENSG00000019485.13;chr11:45854269-45854536	0.049321	0.049321	0.0644884	0.049321	0.049321	0.054899
ENSG00000019485.13;chr11:45993080-45995155	0.049321	0.049321	0.0533077	0.049321	0.134438	0.0529672
ENSG00000019505.7;chr11:44339277-44339687	0.049321	0.049321	0.0516019	0.049321	0.049321	0.0525163
ENSG00000019505.7;chr11:44435789-44438261	0.049321	0.049321	0.0602639	0.049321	0.049321	0.0520308
ENSG00000019505.7;chr11:44622145-44622743	0.049321	0.049321	0.0851392	0.049321	0.049321	0.0701269
ENSG00000019505.7;chr11:44810273-44810904	0.049321	0.049321	0.0619684	0.049321	0.049321	0.0545275
ENSG00000019505.7;chr11:44817565-44818197	0.049321	0.049321	0.0572742	0.049321	0.049321	0.0525634
ENSG00000019505.7;chr11:44877316-44878041	0.049321	0.049321	0.0586994	0.049321	0.049321	0.0597735
ENSG00000019505.7;chr11:44949270-44950607	0.049321	0.049321	0.0602848	0.049321	0.049321	0.0494476
ENSG00000019505.7;chr11:45045399-45047183	0.049321	0.049321	0.153284	0.049321	0.049321	0.0523211
ENSG00000019505.7;chr11:45092251-45092693	0.049321	0.203349	0.193752	0.179632	0.125481	0.117626
ENSG00000019505.7;chr11:45161039-45162484	0.049321	0.049321	0.158842	0.049321	0.115142	0.060004
ENSG00000019505.7;chr11:45332514-45334512	0.386158	0.232314	0.29249	0.207045	0.216495	0.168317
ENSG00000019505.7;chr11:45560788-45561312	0.049321	0.049321	0.087022	0.049321	0.049321	0.0516489
ENSG00000019505.7;chr11:45854269-45854536	0.049321	0.049321	0.0596183	0.049321	0.049321	0.113124
ENSG00000019505.7;chr11:45993080-45995155	0.049321	0.049321	0.0540618	0.049321	0.049321	0.074879
ENSG00000019549.9;chr8:48544666-48544928	0.049321	0.049321	0.0500006	0.049321	0.049321	0.0592511
ENSG00000019549.9;chr8:48580893-48584222	0.049321	0.049321	0.0500466	0.049321	0.049321	0.103983
ENSG00000019549.9;chr8:48707451-48709208	0.049321	0.049321	0.0658055	0.049321	0.049321	0.0615085
ENSG00000020256.19;chr20:53000221-53001230	0.049321	0.049321	0.0644188	0.049321	0.049321	0.120151
ENSG00000020577.13;chr14:54396248-54397840	0.355595	0.049321	0.0785681	0.049321	0.049321	0.0553728
ENSG00000020577.13;chr14:54497461-54499626	0.049321	0.049321	0.128985	0.049321	0.049321	0.144213
ENSG00000020577.13;chr14:54600716-54601226	0.049321	0.049321	0.0550169	0.049321	0.049321	0.0567731
ENSG00000020577.13;chr14:54643508-54644342	0.049321	0.049321	0.0648776	0.049321	0.049321	0.0529495
ENSG00000020577.13;chr14:54703528-54703763	0.049321	0.049321	0.0599441	0.049321	0.049321	0.0498327
ENSG00000020577.13;chr14:54761775-54762152	0.049321	0.049321	0.0669646	0.049321	0.112186	0.0524363
ENSG00000020577.13;chr14:54805024-54806347	0.049321	0.049321	0.0843011	0.049321	0.049321	0.0502148
ENSG00000020577.13;chr14:54870344-54871589	0.049321	0.049321	0.0643384	0.049321	0.049321	0.155064
ENSG00000020577.13;chr14:55077056-55078660	0.049321	0.049321	0.0673473	0.049321	0.049321	0.0566057
ENSG00000020577.13;chr14:55136500-55138736	0.049321	0.049321	0.0621739	0.049321	0.049321	0.0545626
ENSG00000020577.13;chr14:55309682-55310101	0.049321	0.049321	0.0799369	0.049321	0.049321	0.0858868
ENSG00000020922.12;chr11:93849554-93850234	0.049321	0.049321	0.104329	0.049321	0.049321	0.0512447
ENSG00000020922.12;chr11:94130480-94130752	0.049321	0.049321	0.11899	0.049321	0.049321	0.0493641
ENSG00000020922.12;chr11:94647294-94648827	0.049321	0.049321	0.156583	0.049321	0.121279	0.0954716
ENSG00000020922.12;chr11:94725040-94725301	0.049321	0.049321	0.126513	0.049321	0.150818	0.0655174
ENSG00000020922.12;chr11:94775673-94775899	0.049321	0.049321	0.0659675	0.049321	0.049321	0.0502223
ENSG00000020922.12;chr11:94937820-94939749	0.049321	0.049321	0.0530479	0.049321	0.049321	0.0750305
ENSG00000021300.13;chr11:72718792-72719231	0.049321	0.049321	0.0599759	0.049321	0.049321	0.0592683
ENSG00000021300.13;chr11:72789081-72789918	0.049321	0.049321	0.0558503	0.049321	0.049321	0.0527139
ENSG00000021300.13;chr11:72919955-72921434	0.049321	0.049321	0.0537045	0.049321	0.049321	0.0659634
ENSG00000021300.13;chr11:72926743-72927908	0.049321	0.049321	0.0493243	0.049321	0.049321	0.114729
ENSG00000021300.13;chr11:73147316-73149960	0.049321	0.049321	0.0502945	0.049321	0.049321	0.0510068
ENSG00000021300.13;chr11:73150435-73150691	0.049321	0.049321	0.049963	0.049321	0.049321	0.0872771
ENSG00000021300.13;chr11:73171462-73171973	0.049321	0.049321	0.0514017	0.049321	0.049321	0.155092
ENSG00000021300.13;chr11:73295155-73295659	0.049321	0.049321	0.0581659	0.049321	0.049321	0.0554351
ENSG00000021300.13;chr11:73330807-73331059	0.049321	0.049321	0.0617663	0.049321	0.049321	0.0623557
ENSG00000021300.13;chr11:73837884-73839688	0.049321	0.049321	0.108585	0.049321	0.049321	0.0557735
ENSG00000021300.13;chr11:73855448-73856796	0.049321	0.049321	0.104396	0.049321	0.101233	0.055348
ENSG00000021300.13;chr11:73868438-73869075	0.049321	0.049321	0.115917	0.049321	0.049321	0.0733872
ENSG00000021300.13;chr11:73982008-73984292	0.049321	0.049321	0.100794	0.049321	0.049321	0.110671
ENSG00000021300.13;chr11:72792594-72794957	0.049321	0.049321	0.100801	0.049321	0.049321	0.0497208
ENSG00000021300.13;chr11:73464661-73466339	0.049321	0.049321	0.0710625	0.049321	0.049321	0.0497169
ENSG00000021355.12;chr6:2741347-2742215	0.049321	0.049321	0.0744237	0.049321	0.049321	0.0732518
ENSG00000021355.12;chr6:3053008-3054241	0.049321	0.049321	0.0637359	0.049321	0.049321	0.0504572
ENSG00000021355.12;chr6:3345141-3346953	0.049321	0.049321	0.0905919	0.049321	0.049321	0.0614164
ENSG00000021355.12;chr6:3354799-3357298	0.049321	0.049321	0.122968	0.049321	0.049321	0.10369
ENSG00000021355.12;chr6:3381237-3382245	0.049321	0.049321	0.0594626	0.049321	0.049321	0.0697551
ENSG00000021488.12;chr19:32286743-32288305	0.049321	0.049321	0.0582746	0.049321	0.049321	0.0941049
ENSG00000021488.12;chr19:32340112-32340439	0.049321	0.049321	0.0672264	0.049321	0.049321	0.0507355
ENSG00000021488.12;chr19:32676680-32678131	0.049321	0.049321	0.152268	0.049321	0.049321	0.0562254
ENSG00000021488.12;chr19:33507868-33508689	0.049321	0.049321	0.0791138	0.049321	0.049321	0.0501276
ENSG00000021488.12;chr19:33508695-33510022	0.049321	0.049321	0.145017	0.049321	0.049321	0.0701095
ENSG00000021488.12;chr19:32062573-32064904	0.049321	0.049321	0.0702731	0.049321	0.049321	0.0632244
ENSG00000021488.12;chr19:32651220-32653588	0.049321	0.049321	0.138359	0.049321	0.049321	0.0507091
ENSG00000021762.19;chr11:2366841-2367322	0.049321	0.049321	0.0851375	0.049321	0.049321	0.0540944
ENSG00000021762.19;chr11:2515739-2516169	0.049321	0.049321	0.0724544	0.049321	0.049321	0.0928495
ENSG00000021762.19;chr11:2929727-2930895	0.049321	0.049321	0.0796643	0.049321	0.049321	0.0555629
ENSG00000021762.19;chr11:2944793-2946217	0.049321	0.049321	0.0708014	0.049321	0.049321	0.102441
ENSG00000021762.19;chr11:3036702-3037863	0.049321	0.049321	0.153904	0.049321	0.049321	0.0899146
ENSG00000021762.19;chr11:3155142-3156095	0.290815	0.202278	0.152295	0.049321	0.049321	0.0543192
ENSG00000021762.19;chr11:3168997-3170387	0.261861	0.049321	0.147737	0.049321	0.16307	0.0614164
ENSG00000021762.19;chr11:3817231-3817659	0.049321	0.049321	0.0659613	0.049321	0.049321	0.0676477
ENSG00000022556.15;chr19:55156844-55160584	0.049321	0.049321	0.0948778	0.049321	0.049321	0.0574472
ENSG00000022556.15;chr19:55324472-55325993	0.049321	0.049321	0.0598821	0.049321	0.049321	0.0636185
ENSG00000022556.15;chr19:55384516-55386845	0.049321	0.049321	0.0576089	0.049321	0.049321	0.132934
ENSG00000022556.15;chr19:55486167-55488153	0.049321	0.049321	0.076158	0.049321	0.049321	0.0615085
ENSG00000022556.15;chr19:55540277-55540772	0.049321	0.049321	0.0826346	0.049321	0.049321	0.0997544
ENSG00000022556.15;chr19:55647514-55649196	0.049321	0.049321	0.0673216	0.049321	0.049321	0.123039
ENSG00000022976.15;chr14:101830997-101831225	0.049321	0.049321	0.0639674	0.049321	0.049321	0.0629668
ENSG00000022976.15;chr14:101947440-101949484	0.049321	0.049321	0.0734161	0.049321	0.049321	0.0494643
ENSG00000022976.15;chr14:102227357-102228432	0.049321	0.049321	0.0801285	0.049321	0.103087	0.0668149
ENSG00000022976.15;chr14:102294357-102296100	0.241866	0.049321	0.227437	0.223516	0.049321	0.0836036
ENSG00000022976.15;chr14:102368668-102369273	0.30487	0.217841	0.153268	0.049321	0.049321	0.0920034
ENSG00000022976.15;chr14:102474559-102476066	0.049321	0.19738	0.15146	0.049321	0.049321	0.0697523
ENSG00000022976.15;chr14:102554775-102556105	0.049321	0.049321	0.138204	0.049321	0.049321	0.0633984
ENSG00000022976.15;chr14:102848930-102850321	0.049321	0.049321	0.051159	0.049321	0.049321	0.0665532
ENSG00000022976.15;chr14:103108666-103109260	0.049321	0.049321	0.0606421	0.049321	0.049321	0.121271
ENSG00000022976.15;chr14:103154524-103155969	0.049321	0.049321	0.0690416	0.049321	0.1109	0.0563732
ENSG00000022976.15;chr14:103192168-103192550	0.049321	0.049321	0.0920753	0.049321	0.049321	0.0807617
ENSG00000023041.11;chr10:112394460-112395030	0.268367	0.214139	0.245943	0.186154	0.252336	0.0869395
ENSG00000023041.11;chr10:112926383-112927551	0.049321	0.049321	0.102883	0.049321	0.049321	0.0641254
ENSG00000023041.11;chr10:112951724-112953182	0.049321	0.049321	0.0522036	0.049321	0.049321	0.087572
ENSG00000023041.11;chr10:112966961-112967689	0.049321	0.049321	0.0510489	0.049321	0.049321	0.0538649
ENSG00000023171.16;chr11:123132424-123133063	0.049321	0.049321	0.0555984	0.049321	0.049321	0.0701754
ENSG00000023171.16;chr11:123137265-123138595	0.049321	0.049321	0.0653291	0.049321	0.049321	0.0605154
ENSG00000023171.16;chr11:123475759-123476660	0.352809	0.049321	0.162719	0.049321	0.049321	0.0498819
ENSG00000023171.16;chr11:123556372-123556790	0.049321	0.049321	0.147323	0.049321	0.049321	0.0534806
ENSG00000023191.16;chr11:241125-242632	0.049321	0.049321	0.0627099	0.049321	0.049321	0.0493896
ENSG00000023191.16;chr11:306844-310230	0.049321	0.049321	0.131429	0.049321	0.049321	0.058047
ENSG00000023191.16;chr11:396402-396927	0.049321	0.049321	0.151582	0.049321	0.049321	0.0560631
ENSG00000023191.16;chr11:405416-407213	0.049321	0.049321	0.147186	0.049321	0.049321	0.0522129
ENSG00000023191.16;chr11:449525-451222	0.049321	0.202387	0.182201	0.177364	0.049321	0.0521465
ENSG00000023191.16;chr11:497660-498003	0.049321	0.220367	0.245922	0.186729	0.049321	0.0708831
ENSG00000023191.16;chr11:679999-681465	0.049321	0.049321	0.115554	0.049321	0.049321	0.0510681
ENSG00000023191.16;chr11:693960-694195	0.049321	0.049321	0.113914	0.049321	0.049321	0.0527165
ENSG00000023191.16;chr11:783050-784159	0.049321	0.049321	0.063453	0.049321	0.049321	0.0619512
ENSG00000023191.16;chr11:940302-941841	0.049321	0.049321	0.0583351	0.049321	0.049321	0.0646826
ENSG00000023191.16;chr11:980620-981845	0.049321	0.049321	0.0977045	0.049321	0.049321	0.0633771
ENSG00000023191.16;chr11:1016642-1017894	0.049321	0.049321	0.073631	0.049321	0.049321	0.054112
ENSG00000023191.16;chr11:1150767-1151807	0.049321	0.049321	0.0838043	0.049321	0.112108	0.0589113
ENSG00000023191.16;chr11:1335567-1336697	0.049321	0.049321	0.0599384	0.049321	0.049321	0.0890198
ENSG00000023191.16;chr11:1336883-1337223	0.049321	0.049321	0.0655425	0.049321	0.049321	0.0668275
ENSG00000023228.13;chr2:206153380-206154392	0.049321	0.233042	0.165043	0.049321	0.049321	0.0693663
ENSG00000023228.13;chr2:206451632-206453932	0.049321	0.049321	0.0600718	0.049321	0.049321	0.0502281
ENSG00000023228.13;chr2:206800642-206801152	0.049321	0.049321	0.0641103	0.049321	0.049321	0.0530581
ENSG00000023228.13;chr2:206832388-206832812	0.049321	0.049321	0.0899881	0.049321	0.049321	0.107031
ENSG00000023516.8;chr13:41345213-41346939	0.049321	0.049321	0.0652623	0.049321	0.049321	0.0555407
ENSG00000023516.8;chr13:41546344-41548693	0.049321	0.049321	0.0612015	0.049321	0.049321	0.0683215
ENSG00000023516.8;chr13:41713048-41713309	0.049321	0.049321	0.0645028	0.049321	0.049321	0.0768533
ENSG00000023516.8;chr13:42702819-42703224	0.049321	0.049321	0.0572698	0.049321	0.049321	0.0506301
ENSG00000023516.8;chr13:42890948-42892790	0.049321	0.049321	0.0992604	0.049321	0.049321	0.0668469
ENSG00000023516.8;chr13:42894772-42895914	0.049321	0.049321	0.0744431	0.049321	0.049321	0.0595375
ENSG00000023516.8;chr13:43022802-43024307	0.049321	0.049321	0.111236	0.049321	0.049321	0.0696766
ENSG00000023516.8;chr13:43042485-43042910	0.049321	0.049321	0.0609554	0.049321	0.049321	0.0498642
ENSG00000023516.8;chr13:43043633-43045647	0.049321	0.049321	0.057316	0.049321	0.049321	0.146357
ENSG00000023572.8;chr1:192475339-192475868	0.049321	0.049321	0.0592172	0.049321	0.049321	0.173416
ENSG00000023572.8;chr1:192861072-192861680	0.049321	0.049321	0.214683	0.181467	0.049321	0.0521075
ENSG00000023572.8;chr1:192902910-192903458	0.049321	0.049321	0.194649	0.181938	0.103168	0.0722897
ENSG00000023608.4;chr14:61347101-61348646	0.049321	0.049321	0.0579901	0.049321	0.10708	0.059451
ENSG00000023608.4;chr14:61404682-61405006	0.049321	0.049321	0.0871498	0.049321	0.049321	0.0498987
ENSG00000023608.4;chr14:61712098-61712597	0.049321	0.049321	0.182622	0.176797	0.0971333	0.206562
ENSG00000023608.4;chr14:61713100-61713411	0.049321	0.049321	0.162328	0.049321	0.049321	0.0572874
ENSG00000023608.4;chr14:61761478-61763649	0.049321	0.206249	0.258635	0.209323	0.049321	0.0619931
ENSG00000023608.4;chr14:61763836-61764143	0.049321	0.206249	0.168131	0.049321	0.146438	0.0521451
ENSG00000023608.4;chr14:60864860-60867740	0.049321	0.049321	0.0493603	0.049321	0.049321	0.0547257
ENSG00000023608.4;chr14:61619889-61621208	0.049321	0.049321	0.074391	0.049321	0.049321	0.0515718
ENSG00000023697.12;chr12:14951680-14952168	0.049321	0.049321	0.105301	0.049321	0.049321	0.0522129
ENSG00000023697.12;chr12:14957658-14958487	0.049321	0.049321	0.053041	0.049321	0.049321	0.0570057
ENSG00000023697.12;chr12:15208722-15210125	0.049321	0.049321	0.0543161	0.049321	0.049321	0.0545626
ENSG00000023697.12;chr12:15881612-15883589	0.049321	0.049321	0.0594163	0.049321	0.049321	0.0497087
ENSG00000023697.12;chr12:16011693-16012617	0.049321	0.049321	0.0681355	0.049321	0.049321	0.15921
ENSG00000023697.12;chr12:15663065-15663775	0.049321	0.049321	0.0528398	0.049321	0.049321	0.0606764
ENSG00000023734.10;chr12:14951680-14952168	0.049321	0.049321	0.113824	0.049321	0.049321	0.0494887
ENSG00000023734.10;chr12:14957658-14958487	0.049321	0.049321	0.05908	0.049321	0.049321	0.071994
ENSG00000023734.10;chr12:15208722-15210125	0.049321	0.049321	0.052419	0.049321	0.049321	0.0664686
ENSG00000023734.10;chr12:15881612-15883589	0.049321	0.049321	0.128805	0.049321	0.049321	0.0574472
ENSG00000023734.10;chr12:16011693-16012617	0.355348	0.049321	0.127826	0.049321	0.049321	0.0849487
ENSG00000023734.10;chr12:14892088-14894700	0.049321	0.049321	0.0506183	0.049321	0.049321	0.0505111
ENSG00000023734.10;chr12:15663065-15663775	0.049321	0.049321	0.0547016	0.049321	0.049321	0.0574472
ENSG00000023892.10;chr6:34300996-34302662	0.049321	0.049321	0.0493364	0.049321	0.049321	0.0521075
ENSG00000023892.10;chr6:34416184-34416365	0.049321	0.049321	0.0521978	0.049321	0.049321	0.063337
ENSG00000023892.10;chr6:34611682-34612167	0.049321	0.049321	0.0593643	0.049321	0.16599	0.0497087
ENSG00000023892.10;chr6:34663238-34665183	0.049321	0.049321	0.0576425	0.049321	0.049321	0.0588603
ENSG00000023892.10;chr6:35043434-35043638	0.049321	0.049321	0.120841	0.049321	0.049321	0.0553613
ENSG00000023892.10;chr6:35067909-35068945	0.049321	0.049321	0.151419	0.049321	0.049321	0.112809
ENSG00000023892.10;chr6:35073276-35073818	0.049321	0.049321	0.16236	0.049321	0.14189	0.0807093
ENSG00000023892.10;chr6:35089882-35090318	0.049321	0.049321	0.194452	0.176328	0.049321	0.0756898
ENSG00000023892.10;chr6:35162453-35163115	0.049321	0.197293	0.29396	0.2091	0.049321	0.0995565
ENSG00000023892.10;chr6:35221068-35221615	0.049321	0.22242	0.152634	0.049321	0.049321	0.0539997
ENSG00000023892.10;chr6:35310753-35311692	0.049321	0.222191	0.198681	0.188588	0.049321	0.0780523
ENSG00000023892.10;chr6:35452678-35453556	0.049321	0.049321	0.180699	0.179854	0.049321	0.0550123
ENSG00000023892.10;chr6:35642644-35642919	0.049321	0.049321	0.0512219	0.049321	0.049321	0.0525831
ENSG00000023892.10;chr6:35919209-35920627	0.049321	0.049321	0.0523201	0.049321	0.049321	0.0584769
ENSG00000023892.10;chr6:35274399-35276198	0.049321	0.222222	0.155329	0.049321	0.049321	0.0553411
ENSG00000024862.17;chr6:137790417-137791243	0.049321	0.049321	0.0503163	0.049321	0.049321	0.0521661
ENSG00000024862.17;chr6:137803927-137805740	0.049321	0.049321	0.0498005	0.049321	0.049321	0.11595
ENSG00000024862.17;chr6:138307027-138309106	0.049321	0.049321	0.0795969	0.049321	0.049321	0.0524363
ENSG00000024862.17;chr6:138451012-138451400	0.049321	0.049321	0.0608804	0.049321	0.049321	0.0535676
ENSG00000024862.17;chr6:138817566-138818498	0.049321	0.049321	0.0557749	0.049321	0.049321	0.049485
ENSG00000024862.17;chr6:138873089-138873881	0.049321	0.049321	0.0593285	0.049321	0.049321	0.0525256
ENSG00000024862.17;chr6:138982720-138983132	0.049321	0.049321	0.0908432	0.049321	0.049321	0.0530527
ENSG00000024862.17;chr6:139028022-139030463	0.049321	0.049321	0.063045	0.049321	0.049321	0.0595258
ENSG00000024862.17;chr6:139156300-139157979	0.049321	0.049321	0.103305	0.049321	0.049321	0.0604809
ENSG00000024862.17;chr6:139218718-139220378	0.049321	0.049321	0.0837343	0.049321	0.049321	0.0540384
ENSG00000024862.17;chr6:139533247-139534687	0.049321	0.049321	0.0737779	0.049321	0.049321	0.0615977
ENSG00000025039.14;chr6:90068918-90069327	0.049321	0.049321	0.0534139	0.049321	0.049321	0.0600294
ENSG00000025434.18;chr11:46499969-46500705	0.049321	0.049321	0.0496401	0.049321	0.049321	0.181398
ENSG00000025434.18;chr11:46522405-46523108	0.049321	0.049321	0.0515681	0.049321	0.049321	0.0494476
ENSG00000025434.18;chr11:46696414-46696841	0.049321	0.049321	0.0941681	0.049321	0.049321	0.0838387
ENSG00000025434.18;chr11:46699822-46701722	0.049321	0.049321	0.0976384	0.049321	0.049321	0.0681636
ENSG00000025434.18;chr11:46936105-46937804	0.049321	0.049321	0.071361	0.049321	0.049321	0.0495342
ENSG00000025434.18;chr11:47327996-47329062	0.049321	0.049321	0.109221	0.049321	0.049321	0.224044
ENSG00000025434.18;chr11:47399872-47401816	0.049321	0.049321	0.0626165	0.049321	0.049321	0.0512447
ENSG00000025434.18;chr11:47775337-47775517	0.049321	0.049321	0.0501909	0.049321	0.049321	0.224044
ENSG00000025434.18;chr11:47783109-47785519	0.049321	0.049321	0.108844	0.049321	0.049321	0.0663509
ENSG00000025434.18;chr11:47990405-47992506	0.049321	0.049321	0.0551732	0.049321	0.049321	0.0661992
ENSG00000025708.13;chr22:49917391-49918570	0.049321	0.049321	0.10482	0.049321	0.143384	0.0911099
ENSG00000025708.13;chr22:49948395-49949835	0.049321	0.049321	0.0977996	0.049321	0.049321	0.0544578
ENSG00000025708.13;chr22:50111691-50113244	0.049321	0.049321	0.128237	0.049321	0.049321	0.0603005
ENSG00000025708.13;chr22:50120018-50121285	0.245186	0.049321	0.0702231	0.049321	0.049321	0.0529484
ENSG00000025708.13;chr22:50217931-50218740	0.049321	0.049321	0.0901329	0.049321	0.049321	0.0508198
ENSG00000025708.13;chr22:50307945-50308582	0.049321	0.049321	0.0567006	0.049321	0.049321	0.0613411
ENSG00000025708.13;chr22:50727275-50728043	0.049321	0.049321	0.0718554	0.049321	0.049321	0.0502624
ENSG00000025772.7;chr20:44015366-44015894	0.049321	0.049321	0.0590617	0.049321	0.049321	0.0545394
ENSG00000025772.7;chr20:44082671-44084216	0.049321	0.049321	0.0891817	0.049321	0.049321	0.196341
ENSG00000025772.7;chr20:44350471-44350923	0.049321	0.049321	0.097808	0.049321	0.049321	0.0532175
ENSG00000025772.7;chr20:44494054-44494446	0.364653	0.049321	0.0795989	0.049321	0.049321	0.0554351
ENSG00000025772.7;chr20:44552277-44554039	0.049321	0.049321	0.0524088	0.049321	0.049321	0.0954522
ENSG00000025772.7;chr20:44745873-44746580	0.049321	0.049321	0.0753779	0.049321	0.049321	0.0561807
ENSG00000025772.7;chr20:44861395-44861884	0.049321	0.049321	0.151461	0.049321	0.049321	0.054332
ENSG00000025772.7;chr20:45036637-45038073	0.049321	0.049321	0.151377	0.049321	0.106549	0.0512447
ENSG00000025772.7;chr20:45799447-45799947	0.049321	0.049321	0.0608806	0.049321	0.049321	0.0506073
ENSG00000025772.7;chr20:45836087-45836317	0.049321	0.049321	0.0795811	0.049321	0.049321	0.0570499
ENSG00000025772.7;chr20:45917919-45919823	0.049321	0.049321	0.0505632	0.049321	0.049321	0.0603428
ENSG00000025772.7;chr20:45935298-45936020	0.049321	0.049321	0.0602561	0.049321	0.049321	0.163668
ENSG00000025772.7;chr20:44760990-44763595	0.049321	0.049321	0.0826599	0.049321	0.049321	0.0739535
ENSG00000025772.7;chr20:45449010-45450585	0.049321	0.049321	0.0551916	0.049321	0.049321	0.0513272
ENSG00000025772.7;chr20:45841934-45843509	0.049321	0.049321	0.0518245	0.049321	0.049321	0.0555704
ENSG00000026025.15;chr10:16436144-16437813	0.049321	0.049321	0.0762674	0.049321	0.049321	0.0532175
ENSG00000026025.15;chr10:17348068-17350042	0.269722	0.049321	0.0732437	0.049321	0.124594	0.0512623
ENSG00000026025.15;chr10:17643199-17645058	0.049321	0.049321	0.0682779	0.049321	0.049321	0.0782167
ENSG00000026025.15;chr10:17682323-17683537	0.049321	0.049321	0.0710525	0.049321	0.049321	0.0503134
ENSG00000026025.15;chr10:18190612-18191317	0.049321	0.049321	0.058977	0.049321	0.049321	0.0504572
ENSG00000026025.15;chr10:16791859-16793803	0.049321	0.049321	0.088202	0.049321	0.049321	0.0535949
ENSG00000026103.21;chr10:88011866-88013383	0.049321	0.049321	0.05884	0.049321	0.049321	0.0710075
ENSG00000026103.21;chr10:88046107-88046645	0.049321	0.049321	0.0791294	0.049321	0.049321	0.0570556
ENSG00000026103.21;chr10:88058957-88059312	0.049321	0.049321	0.0562838	0.049321	0.049321	0.071507
ENSG00000026103.21;chr10:88065923-88066144	0.049321	0.049321	0.0591175	0.049321	0.049321	0.0507014
ENSG00000026103.21;chr10:88427814-88429339	0.049321	0.049321	0.090649	0.049321	0.049321	0.0563731
ENSG00000026103.21;chr10:88616257-88617185	0.049321	0.049321	0.0677816	0.049321	0.049321	0.0743556
ENSG00000026103.21;chr10:88901336-88902665	0.049321	0.049321	0.149336	0.049321	0.049321	0.0536183
ENSG00000026103.21;chr10:89001610-89002546	0.35817	0.19533	0.240613	0.183881	0.049321	0.0646826
ENSG00000026103.21;chr10:89223796-89225941	0.049321	0.049321	0.0797734	0.049321	0.049321	0.0613783
ENSG00000026103.21;chr10:89261627-89262320	0.049321	0.049321	0.056416	0.049321	0.049321	0.0595258
ENSG00000026103.21;chr10:89340693-89341336	0.049321	0.049321	0.0553635	0.049321	0.049321	0.0661798
ENSG00000026103.21;chr10:89466768-89467268	0.049321	0.049321	0.0534618	0.049321	0.049321	0.0577454
ENSG00000026103.21;chr10:89481900-89483080	0.049321	0.049321	0.0558439	0.049321	0.049321	0.0603036
ENSG00000026103.21;chr10:89490823-89491559	0.049321	0.049321	0.0583315	0.049321	0.049321	0.0520576
ENSG00000026508.17;chr11:34219204-34219852	0.049321	0.049321	0.0709887	0.049321	0.049321	0.0659318
ENSG00000026508.17;chr11:35302925-35305295	0.049321	0.049321	0.146442	0.049321	0.049321	0.0574472
ENSG00000026508.17;chr11:35523418-35526445	0.049321	0.049321	0.0631248	0.049321	0.049321	0.0861565
ENSG00000026508.17;chr11:35619766-35620427	0.049321	0.049321	0.0540882	0.049321	0.049321	0.0774776
ENSG00000026508.17;chr11:35661574-35663751	0.049321	0.049321	0.0545796	0.049321	0.049321	0.0800486
ENSG00000026508.17;chr11:35790884-35791694	0.049321	0.049321	0.0554349	0.049321	0.104342	0.0518028
ENSG00000026508.17;chr11:36104804-36105647	0.049321	0.049321	0.0578426	0.049321	0.049321	0.0544179
ENSG00000026508.17;chr11:36108711-36109843	0.049321	0.049321	0.0634342	0.049321	0.049321	0.0525499
ENSG00000026508.17;chr11:34438009-34440442	0.049321	0.049321	0.0757878	0.049321	0.049321	0.0515693
ENSG00000026508.17;chr11:35373055-35373280	0.049321	0.049321	0.161474	0.049321	0.049321	0.0651365
ENSG00000026652.13;chr6:160386726-160388080	0.049321	0.049321	0.0805664	0.049321	0.049321	0.0503134
ENSG00000026652.13;chr6:160455163-160456539	0.049321	0.049321	0.0517348	0.049321	0.049321	0.0561683
ENSG00000026652.13;chr6:161506605-161507073	0.303059	0.049321	0.0699896	0.049321	0.049321	0.0643054
ENSG00000026652.13;chr6:161951048-161951935	0.049321	0.049321	0.184887	0.201393	0.049321	0.0792706
ENSG00000026652.13;chr6:162053003-162053690	0.049321	0.049321	0.121212	0.049321	0.15633	0.0544619
ENSG00000026950.16;chr6:25991573-25993629	0.049321	0.049321	0.128541	0.049321	0.049321	0.0508098
ENSG00000026950.16;chr6:26122549-26126821	0.049321	0.049321	0.0677836	0.049321	0.049321	0.0540901
ENSG00000026950.16;chr6:26457082-26458806	0.264626	0.222129	0.189469	0.176284	0.049321	0.103427
ENSG00000026950.16;chr6:26552944-26555183	0.049321	0.049321	0.182245	0.176424	0.049321	0.0577534
ENSG00000026950.16;chr6:26956084-26957587	0.049321	0.049321	0.0699477	0.049321	0.049321	0.0610697
ENSG00000026950.16;chr6:27019282-27020799	0.049321	0.049321	0.0693461	0.049321	0.049321	0.0499116
ENSG00000026950.16;chr6:27296294-27296758	0.049321	0.049321	0.0940277	0.049321	0.049321	0.074934
ENSG00000026950.16;chr6:26031790-26034415	0.049321	0.049321	0.0693725	0.049321	0.049321	0.0754442
ENSG00000027001.9;chr13:23410976-23412195	0.049321	0.049321	0.0705897	0.049321	0.049321	0.0684486
ENSG00000027001.9;chr13:23488065-23489396	0.049321	0.049321	0.094293	0.049321	0.102512	0.0508198
ENSG00000027001.9;chr13:23569585-23573016	0.049321	0.049321	0.0851463	0.049321	0.049321	0.0521355
ENSG00000027001.9;chr13:23616811-23619062	0.049321	0.049321	0.0763491	0.049321	0.049321	0.0520376
ENSG00000027001.9;chr13:23695650-23696976	0.049321	0.049321	0.153526	0.049321	0.049321	0.0520175
ENSG00000027001.9;chr13:23767085-23767514	0.049321	0.213472	0.265094	0.187715	0.049321	0.0734458
ENSG00000027001.9;chr13:24087668-24088276	0.049321	0.049321	0.0869565	0.049321	0.049321	0.0513272
ENSG00000027001.9;chr13:24182439-24182929	0.049321	0.049321	0.0675601	0.049321	0.049321	0.0507814
ENSG00000027847.13;chr5:176646412-176647263	0.049321	0.049321	0.0551783	0.049321	0.049321	0.0659472
ENSG00000027847.13;chr5:177098753-177099066	0.049321	0.049321	0.0683979	0.049321	0.049321	0.0734141
ENSG00000027847.13;chr5:177939290-177939701	0.049321	0.049321	0.053421	0.049321	0.049321	0.0556162
ENSG00000027847.13;chr5:178238803-178240450	0.049321	0.049321	0.116702	0.049321	0.049321	0.0518028
ENSG00000027847.13;chr5:178396779-178397592	0.049321	0.049321	0.0943039	0.049321	0.049321	0.0529671
ENSG00000027847.13;chr5:178459803-178462111	0.049321	0.049321	0.11029	0.049321	0.049321	0.0536647
ENSG00000028116.16;chr2:57218067-57219057	0.049321	0.049321	0.0810921	0.049321	0.049321	0.0627469
ENSG00000028310.17;chr5:682237-684687	0.049321	0.049321	0.104206	0.049321	0.115425	0.0542376
ENSG00000028310.17;chr5:692107-693201	0.049321	0.049321	0.104861	0.049321	0.049321	0.0504366
ENSG00000028310.17;chr5:693499-694466	0.049321	0.049321	0.118639	0.049321	0.049321	0.0524588
ENSG00000028310.17;chr5:745638-746773	0.049321	0.049321	0.127008	0.049321	0.049321	0.308123
ENSG00000028310.17;chr5:838409-838821	0.049321	0.049321	0.111511	0.049321	0.049321	0.131392
ENSG00000028310.17;chr5:1105407-1105572	0.049321	0.049321	0.0682747	0.049321	0.049321	0.068098
ENSG00000028310.17;chr5:1127466-1129047	0.049321	0.049321	0.0625075	0.049321	0.049321	0.0552869
ENSG00000028310.17;chr5:1536497-1537393	0.049321	0.049321	0.0841547	0.049321	0.049321	0.0527286
ENSG00000028310.17;chr5:1860859-1861952	0.049321	0.049321	0.0621024	0.049321	0.049321	0.0567963
ENSG00000028310.17;chr5:835214-837125	0.049321	0.049321	0.12723	0.049321	0.105505	0.0519379
ENSG00000028310.17;chr5:1799188-1802276	0.049321	0.049321	0.0656339	0.049321	0.049321	0.0572874
ENSG00000028839.9;chr6:133054980-133056278	0.049321	0.049321	0.123799	0.049321	0.11127	0.0570495
ENSG00000028839.9;chr6:133067158-133068820	0.049321	0.049321	0.117432	0.049321	0.049321	0.049454
ENSG00000028839.9;chr6:133856326-133856673	0.049321	0.049321	0.18481	0.185821	0.049321	0.108921
ENSG00000028839.9;chr6:134337525-134338576	0.049321	0.049321	0.0650998	0.049321	0.049321	0.049717
ENSG00000028839.9;chr6:134482332-134484143	0.049321	0.049321	0.0645451	0.049321	0.049321	0.0498976
ENSG00000028839.9;chr6:134678385-134679276	0.049321	0.049321	0.0994833	0.049321	0.049321	0.0565733
ENSG00000029534.19;chr8:41269396-41269870	0.049321	0.049321	0.0622433	0.049321	0.049321	0.0551705
ENSG00000029534.19;chr8:41289832-41290876	0.049321	0.049321	0.0808414	0.049321	0.049321	0.141414
ENSG00000029534.19;chr8:41484625-41486123	0.049321	0.049321	0.145219	0.049321	0.186686	0.0501556
ENSG00000029534.19;chr8:41542433-41543825	0.049321	0.193611	0.179361	0.172331	0.125518	0.0899149
ENSG00000029534.19;chr8:41627402-41627897	0.260922	0.217258	0.163202	0.049321	0.049321	0.111319
ENSG00000029534.19;chr8:41660269-41662136	0.382084	0.230232	0.171683	0.176123	0.049321	0.0768742
ENSG00000029534.19;chr8:41767377-41767668	0.049321	0.049321	0.152384	0.049321	0.049321	0.049485
ENSG00000029534.19;chr8:42004029-42006148	0.049321	0.049321	0.0528751	0.049321	0.049321	0.056371
ENSG00000029534.19;chr8:42153429-42154061	0.049321	0.049321	0.0518166	0.049321	0.049321	0.0692533
ENSG00000029534.19;chr8:42195236-42197381	0.049321	0.049321	0.0530668	0.049321	0.049321	0.061002
ENSG00000029534.19;chr8:42277080-42278310	0.049321	0.049321	0.0539677	0.049321	0.049321	0.0638218
ENSG00000029534.19;chr8:41663679-41666033	0.452991	0.23254	0.397516	0.291339	0.195767	0.149591
ENSG00000029534.19;chr8:41713224-41713730	0.251081	0.049321	0.175717	0.176786	0.049321	0.0529774
ENSG00000029639.10;chr6:154434949-154435306	0.049321	0.049321	0.0652742	0.049321	0.049321	0.0566282
ENSG00000029639.10;chr6:155281886-155283450	0.271892	0.24705	0.165533	0.049321	0.133965	0.0610724
ENSG00000030110.12;chr6:32583718-32584158	0.049321	0.049321	0.131349	0.049321	0.049321	0.0505637
ENSG00000030110.12;chr6:32584368-32584970	0.049321	0.049321	0.131313	0.049321	0.109775	0.0510068
ENSG00000030110.12;chr6:32588277-32590987	0.049321	0.049321	0.131331	0.049321	0.049321	0.0521465
ENSG00000030110.12;chr6:32609068-32610594	0.049321	0.049321	0.12849	0.049321	0.049321	0.049485
ENSG00000030110.12;chr6:32664413-32666813	0.049321	0.049321	0.126154	0.049321	0.209567	0.0664608
ENSG00000030110.12;chr6:32666831-32667324	0.049321	0.049321	0.142316	0.049321	0.049321	0.0543618
ENSG00000030110.12;chr6:32667863-32668389	0.049321	0.049321	0.125854	0.049321	0.049321	0.0554351
ENSG00000030110.12;chr6:32940193-32942125	0.049321	0.049321	0.100067	0.049321	0.049321	0.0561736
ENSG00000030110.12;chr6:32984239-32985100	0.049321	0.049321	0.121369	0.049321	0.0969275	0.0768431
ENSG00000030110.12;chr6:33199441-33201690	0.049321	0.049321	0.118125	0.049321	0.049321	0.0503134
ENSG00000030110.12;chr6:33409579-33410421	0.049321	0.049321	0.198046	0.184405	0.049321	0.268072
ENSG00000030110.12;chr6:33410628-33412159	0.049321	0.049321	0.166519	0.049321	0.049321	0.077075
ENSG00000030110.12;chr6:33727474-33730766	0.049321	0.049321	0.211901	0.176376	0.049321	0.0757915
ENSG00000030110.12;chr6:33736555-33740130	0.049321	0.200586	0.193991	0.17845	0.049321	0.0575565
ENSG00000030110.12;chr6:33744105-33747006	0.049321	0.049321	0.212334	0.175824	0.134489	0.0631478
ENSG00000030110.12;chr6:34300996-34302662	0.049321	0.049321	0.0733691	0.049321	0.049321	0.0505785
ENSG00000030110.12;chr6:34416184-34416365	0.049321	0.049321	0.0574107	0.049321	0.049321	0.0589026
ENSG00000030110.12;chr6:32603270-32605259	0.049321	0.049321	0.130579	0.049321	0.131579	0.0496175
ENSG00000030110.12;chr6:32636460-32638307	0.049321	0.049321	0.125743	0.049321	0.049321	0.10543
ENSG00000030582.17;chr17:43359794-43362493	0.049321	0.049321	0.0935211	0.049321	0.049321	0.0507044
ENSG00000030582.17;chr17:43410853-43411959	0.049321	0.049321	0.0531166	0.049321	0.049321	0.0524012
ENSG00000030582.17;chr17:43528040-43529171	0.049321	0.049321	0.0552269	0.049321	0.049321	0.0596721
ENSG00000030582.17;chr17:43627626-43628887	0.049321	0.049321	0.0644821	0.049321	0.0971191	0.0529441
ENSG00000030582.17;chr17:43871746-43873184	0.049321	0.049321	0.0617441	0.049321	0.049321	0.055343
ENSG00000030582.17;chr17:44004948-44005570	0.049321	0.049321	0.0525056	0.049321	0.049321	0.0768256
ENSG00000030582.17;chr17:44535972-44537299	0.049321	0.049321	0.0586151	0.049321	0.049321	0.0652174
ENSG00000030582.17;chr17:44555885-44557607	0.049321	0.049321	0.0542028	0.049321	0.049321	0.0522164
ENSG00000030582.17;chr17:44569203-44569822	0.049321	0.049321	0.0531509	0.049321	0.049321	0.0668534
ENSG00000030582.17;chr17:44627896-44629680	0.049321	0.049321	0.0762636	0.049321	0.049321	0.0522129
ENSG00000030582.17;chr17:44811522-44813021	0.049321	0.049321	0.0522037	0.049321	0.049321	0.0566632
ENSG00000030582.17;chr17:44871671-44873529	0.049321	0.049321	0.0686927	0.049321	0.049321	0.0527286
ENSG00000030582.17;chr17:44932628-44933434	0.049321	0.049321	0.0525777	0.049321	0.049321	0.0837097
ENSG00000030582.17;chr17:44987435-44987830	0.049321	0.049321	0.0565996	0.049321	0.049321	0.0617754
ENSG00000030582.17;chr17:45109372-45109890	0.049321	0.049321	0.0659103	0.049321	0.049321	0.0570119
ENSG00000030582.17;chr17:45127110-45130131	0.049321	0.049321	0.0553018	0.049321	0.049321	0.0506377
ENSG00000030582.17;chr17:45148538-45150466	0.049321	0.049321	0.0729864	0.049321	0.049321	0.093012
ENSG00000030582.17;chr17:45246749-45248732	0.049321	0.049321	0.0796445	0.049321	0.138489	0.0857927
ENSG00000030582.17;chr17:43581282-43581989	0.049321	0.049321	0.0594408	0.049321	0.049321	0.0512746
ENSG00000030582.17;chr17:43514178-43516004	0.049321	0.049321	0.0506258	0.049321	0.049321	0.0553594
ENSG00000031003.10;chr5:137217386-137217793	0.049321	0.049321	0.0515846	0.049321	0.049321	0.0681766
ENSG00000031003.10;chr5:137470163-137470794	0.049321	0.049321	0.0511343	0.049321	0.049321	0.133251
ENSG00000031003.10;chr5:137566541-137567626	0.049321	0.049321	0.0723994	0.049321	0.049321	0.055183
ENSG00000031003.10;chr5:137641159-137641625	0.049321	0.049321	0.148026	0.049321	0.049321	0.0826337
ENSG00000031003.10;chr5:137795444-137795826	0.23829	0.213076	0.151118	0.049321	0.049321	0.0979863
ENSG00000031003.10;chr5:137893722-137894250	0.049321	0.049321	0.149865	0.049321	0.049321	0.0749568
ENSG00000031003.10;chr5:138031954-138033976	0.305878	0.049321	0.151154	0.049321	0.049321	0.051679
ENSG00000031003.10;chr5:138724570-138726346	0.049321	0.049321	0.0497946	0.049321	0.049321	0.0730853
ENSG00000031003.10;chr5:138789173-138789540	0.049321	0.049321	0.0501903	0.049321	0.049321	0.155248
ENSG00000031003.10;chr5:138051023-138052883	0.454545	0.223138	0.305426	0.283133	0.126118	0.243678
ENSG00000031691.6;chr6:49462278-49463919	0.344791	0.256145	0.246134	0.184134	0.049321	0.213266
ENSG00000032389.12;chr2:2769214-2770919	0.049321	0.049321	0.0637122	0.049321	0.049321	0.0539179
ENSG00000032389.12;chr2:3482665-3483302	0.049321	0.049321	0.0611501	0.049321	0.049321	0.049953
ENSG00000032389.12;chr2:3492685-3493526	0.049321	0.049321	0.0996387	0.049321	0.049321	0.0497169
ENSG00000032389.12;chr2:3656661-3657625	0.049321	0.049321	0.0651544	0.049321	0.049321	0.0942982
ENSG00000032389.12;chr2:3658746-3660441	0.049321	0.049321	0.0654971	0.049321	0.049321	0.0707802
ENSG00000032389.12;chr2:3489752-3490772	0.049321	0.049321	0.071593	0.049321	0.049321	0.0544683
ENSG00000032742.17;chr13:19845250-19846635	0.049321	0.049321	0.0680844	0.049321	0.162476	0.0633293
ENSG00000032742.17;chr13:20120263-20120785	0.049321	0.049321	0.0617321	0.049321	0.049321	0.0561219
ENSG00000032742.17;chr13:20120909-20121081	0.049321	0.049321	0.0894307	0.049321	0.049321	0.0504422
ENSG00000032742.17;chr13:20495298-20496132	0.049321	0.049321	0.151933	0.049321	0.0966893	0.0504622
ENSG00000032742.17;chr13:20772712-20774474	0.049321	0.239021	0.157937	0.049321	0.182877	0.0523211
ENSG00000032742.17;chr13:21032551-21035329	0.049321	0.049321	0.0766688	0.049321	0.049321	0.0597827
ENSG00000032742.17;chr13:21041566-21042011	0.049321	0.049321	0.0877481	0.049321	0.049321	0.0897346
ENSG00000032742.17;chr13:21479102-21480013	0.049321	0.049321	0.0540255	0.049321	0.049321	0.0555556
ENSG00000033030.13;chr12:121530056-121531419	0.049321	0.049321	0.0494759	0.049321	0.049321	0.0523771
ENSG00000033030.13;chr12:121578559-121578832	0.049321	0.049321	0.0497934	0.049321	0.049321	0.0618103
ENSG00000033030.13;chr12:121711423-121712705	0.049321	0.049321	0.0873431	0.049321	0.049321	0.0609095
ENSG00000033030.13;chr12:121786641-121787730	0.294592	0.049321	0.0793572	0.049321	0.106939	0.0594642
ENSG00000033030.13;chr12:121792738-121794287	0.313776	0.049321	0.073026	0.049321	0.049321	0.0745935
ENSG00000033030.13;chr12:121810920-121813490	0.404011	0.20115	0.0662433	0.049321	0.049321	0.0597735
ENSG00000033030.13;chr12:121858355-121860245	0.239768	0.049321	0.0890493	0.049321	0.049321	0.0502624
ENSG00000033030.13;chr12:121888067-121889676	0.049321	0.049321	0.0588565	0.049321	0.049321	0.0506954
ENSG00000033030.13;chr12:121923537-121925830	0.049321	0.049321	0.0549615	0.049321	0.049321	0.0571349
ENSG00000033030.13;chr12:121995384-121997541	0.049321	0.049321	0.072721	0.049321	0.049321	0.0564607
ENSG00000033030.13;chr12:122065078-122065758	0.049321	0.049321	0.050943	0.049321	0.049321	0.0682534
ENSG00000033030.13;chr12:122524992-122525723	0.049321	0.049321	0.0973853	0.049321	0.049321	0.0768042
ENSG00000033030.13;chr12:122773883-122774542	0.049321	0.049321	0.0606184	0.049321	0.049321	0.118198
ENSG00000033030.13;chr12:122995839-122996347	0.049321	0.049321	0.0495692	0.049321	0.049321	0.0619931
ENSG00000033030.13;chr12:123105672-123107113	0.049321	0.049321	0.0507438	0.049321	0.049321	0.0604809
ENSG00000033030.13;chr12:123272068-123272697	0.049321	0.049321	0.0596215	0.049321	0.049321	0.0610442
ENSG00000033030.13;chr12:123473863-123475803	0.049321	0.049321	0.0601114	0.049321	0.125932	0.0518838
ENSG00000033627.16;chr17:41772045-41773332	0.049321	0.049321	0.0846934	0.049321	0.049321	0.0493641
ENSG00000033627.16;chr17:42129281-42130432	0.049321	0.049321	0.0688979	0.049321	0.049321	0.0493896
ENSG00000033627.16;chr17:42323041-42323316	0.049321	0.049321	0.0611058	0.049321	0.049321	0.103542
ENSG00000033627.16;chr17:42378186-42382149	0.322328	0.049321	0.101725	0.049321	0.160656	0.071994
ENSG00000033627.16;chr17:42382150-42382704	0.331002	0.049321	0.101745	0.049321	0.049321	0.0570558
ENSG00000033627.16;chr17:42431838-42432150	0.259968	0.049321	0.0906627	0.049321	0.049321	0.0589083
ENSG00000033627.16;chr17:42920077-42920961	0.049321	0.049321	0.0520557	0.049321	0.049321	0.0524363
ENSG00000033627.16;chr17:43029282-43030589	0.049321	0.049321	0.126639	0.049321	0.049321	0.0819717
ENSG00000033627.16;chr17:43129128-43130102	0.049321	0.049321	0.0745419	0.049321	0.049321	0.0865922
ENSG00000033627.16;chr17:43322374-43323827	0.049321	0.049321	0.0573092	0.049321	0.049321	0.049485
ENSG00000033627.16;chr17:43359794-43362493	0.049321	0.049321	0.107547	0.049321	0.049321	0.0630169
ENSG00000033627.16;chr17:43410853-43411959	0.049321	0.049321	0.0515811	0.049321	0.049321	0.102284
ENSG00000033867.16;chr3:26651932-26652634	0.049321	0.049321	0.0625043	0.049321	0.049321	0.0897458
ENSG00000033867.16;chr3:27319240-27320552	0.049321	0.049321	0.213417	0.184537	0.049321	0.0519379
ENSG00000033867.16;chr3:27559583-27559829	0.049321	0.049321	0.159873	0.049321	0.049321	0.0876089
ENSG00000033867.16;chr3:27712976-27714147	0.049321	0.049321	0.0731272	0.049321	0.049321	0.0518753
ENSG00000033867.16;chr3:28247242-28247578	0.049321	0.049321	0.070781	0.049321	0.049321	0.0664608
ENSG00000034533.11;chr3:130058677-130059585	0.049321	0.049321	0.120665	0.049321	0.049321	0.0613208
ENSG00000034533.11;chr3:130581203-130581665	0.049321	0.049321	0.0539081	0.049321	0.049321	0.0500368
ENSG00000034533.11;chr3:130927795-130928299	0.245779	0.20003	0.152124	0.049321	0.049321	0.0602868
ENSG00000034677.12;chr8:99756660-99757918	0.049321	0.049321	0.0506083	0.049321	0.049321	0.0508447
ENSG00000034677.12;chr8:100212448-100213988	0.240966	0.049321	0.197743	0.178706	0.049321	0.0528146
ENSG00000034677.12;chr8:100720503-100722391	0.049321	0.049321	0.0593852	0.049321	0.049321	0.0636185
ENSG00000034677.12;chr8:101046312-101046893	0.049321	0.049321	0.0688081	0.049321	0.049321	0.0966431
ENSG00000034677.12;chr8:101164925-101165817	0.049321	0.049321	0.0550334	0.049321	0.049321	0.0523103
ENSG00000034677.12;chr8:100040247-100041491	0.049321	0.049321	0.0771394	0.049321	0.049321	0.0780629
ENSG00000034677.12;chr8:100335536-100338131	0.049321	0.049321	0.151158	0.049321	0.049321	0.0671606
ENSG00000034971.16;chr1:171484466-171486782	0.311355	0.221964	0.170934	0.049321	0.049321	0.0605358
ENSG00000034971.16;chr1:172071227-172071880	0.049321	0.049321	0.0575779	0.049321	0.049321	0.0640382
ENSG00000034971.16;chr1:172180167-172182337	0.049321	0.049321	0.0506249	0.049321	0.049321	0.0607957
ENSG00000035115.21;chr2:279751-281292	0.313711	0.240781	0.205978	0.183153	0.049321	0.0639977
ENSG00000035115.21;chr2:1010179-1011220	0.049321	0.049321	0.082904	0.049321	0.124722	0.0509351
ENSG00000035115.21;chr2:1094989-1095720	0.049321	0.049321	0.118392	0.049321	0.049321	0.0509351
ENSG00000035115.21;chr2:1140316-1142080	0.049321	0.049321	0.100014	0.049321	0.049321	0.0698229
ENSG00000035115.21;chr2:1233627-1234255	0.049321	0.049321	0.0959071	0.049321	0.049321	0.055187
ENSG00000035141.7;chr2:69395471-69397090	0.049321	0.049321	0.0608995	0.049321	0.049321	0.0809901
ENSG00000035141.7;chr2:69436408-69438653	0.049321	0.049321	0.0529418	0.049321	0.103168	0.0652261
ENSG00000035141.7;chr2:69471538-69471967	0.049321	0.049321	0.0555833	0.049321	0.049321	0.0521001
ENSG00000035141.7;chr2:69494559-69495633	0.049321	0.049321	0.0583664	0.049321	0.049321	0.053304
ENSG00000035141.7;chr2:69511106-69513061	0.049321	0.049321	0.0540838	0.049321	0.049321	0.0536767
ENSG00000035141.7;chr2:69538723-69539744	0.049321	0.049321	0.0525668	0.049321	0.049321	0.0710747
ENSG00000035141.7;chr2:70043974-70044665	0.049321	0.049321	0.23765	0.206327	0.049321	0.137679
ENSG00000035141.7;chr2:70108130-70109511	0.049321	0.222188	0.161332	0.049321	0.049321	0.055367
ENSG00000035141.7;chr2:70897559-70897959	0.049321	0.049321	0.0606026	0.049321	0.049321	0.0507029
ENSG00000035141.7;chr2:71227478-71228012	0.049321	0.049321	0.0687188	0.049321	0.049321	0.0669257
ENSG00000035141.7;chr2:69762522-69763841	0.049321	0.049321	0.147033	0.049321	0.049321	0.054541
ENSG00000035141.7;chr2:69893404-69895360	0.049321	0.049321	0.144635	0.049321	0.049321	0.0509351
ENSG00000035664.11;chr15:63082902-63083907	0.049321	0.049321	0.0591183	0.049321	0.049321	0.0566139
ENSG00000035664.11;chr15:63149679-63151000	0.049321	0.049321	0.0652126	0.049321	0.111803	0.0565055
ENSG00000035664.11;chr15:63194771-63195889	0.049321	0.049321	0.0576064	0.049321	0.049321	0.050553
ENSG00000035664.11;chr15:63727361-63727969	0.049321	0.049321	0.0823655	0.049321	0.049321	0.061155
ENSG00000035664.11;chr15:63856295-63859879	0.049321	0.049321	0.115755	0.049321	0.049321	0.0784742
ENSG00000035664.11;chr15:63878568-63879009	0.049321	0.049321	0.11119	0.049321	0.049321	0.0838306
ENSG00000035664.11;chr15:63941045-63942241	0.330876	0.049321	0.110397	0.049321	0.049321	0.0511389
ENSG00000035664.11;chr15:63967543-63971985	0.311703	0.049321	0.113351	0.049321	0.187221	0.0897346
ENSG00000035664.11;chr15:64681136-64682005	0.049321	0.049321	0.0571929	0.049321	0.049321	0.0522989
ENSG00000035664.11;chr15:64731356-64731928	0.049321	0.049321	0.0589153	0.049321	0.049321	0.0538173
ENSG00000035664.11;chr15:64742143-64743348	0.049321	0.049321	0.0579561	0.049321	0.049321	0.0635071
ENSG00000035664.11;chr15:64872645-64874270	0.049321	0.049321	0.129794	0.049321	0.049321	0.0536183
ENSG00000035664.11;chr15:64989942-64990713	0.049321	0.049321	0.069383	0.049321	0.049321	0.0584769
ENSG00000035928.15;chr4:38367506-38367914	0.049321	0.049321	0.0571031	0.049321	0.049321	0.0498897
ENSG00000035928.15;chr4:39308925-39309206	0.049321	0.049321	0.0635162	0.049321	0.049321	0.0655096
ENSG00000035928.15;chr4:39970833-39971289	0.049321	0.049321	0.0789156	0.049321	0.049321	0.0540901
ENSG00000035928.15;chr4:39978010-39978649	0.049321	0.049321	0.0697126	0.049321	0.049321	0.054683
ENSG00000035928.15;chr4:40055440-40058516	0.049321	0.049321	0.0979679	0.049321	0.049321	0.0631425
ENSG00000035928.15;chr4:40308004-40309244	0.34216	0.049321	0.0847904	0.049321	0.126485	0.0752614
ENSG00000035928.15;chr4:38371145-38371636	0.049321	0.049321	0.0505118	0.049321	0.049321	0.0544638
ENSG00000036054.12;chr3:99544242-99546801	0.049321	0.049321	0.0588868	0.049321	0.049321	0.0512539
ENSG00000036054.12;chr3:99880836-99882633	0.049321	0.049321	0.100408	0.049321	0.049321	0.0609095
ENSG00000036054.12;chr3:100708590-100710881	0.049321	0.049321	0.075998	0.049321	0.049321	0.0687793
ENSG00000036054.12;chr3:100982325-100983614	0.049321	0.049321	0.058455	0.049321	0.049321	0.0493896
ENSG00000036054.12;chr3:101064926-101067187	0.049321	0.049321	0.0686209	0.049321	0.049321	0.0542376
ENSG00000036054.12;chr3:99548567-99551219	0.049321	0.049321	0.062563	0.049321	0.049321	0.0539986
ENSG00000036054.12;chr3:100269625-100270397	0.241456	0.253012	0.148752	0.049321	0.049321	0.0583254
ENSG00000036448.9;chr8:1808757-1810229	0.049321	0.049321	0.0950851	0.049321	0.173734	0.0663627
ENSG00000036448.9;chr8:1913418-1914737	0.049321	0.049321	0.081068	0.049321	0.049321	0.0528696
ENSG00000036448.9;chr8:1956359-1958614	0.049321	0.049321	0.180259	0.177554	0.049321	0.0555896
ENSG00000036448.9;chr8:1979977-1981980	0.049321	0.049321	0.14825	0.049321	0.049321	0.103974
ENSG00000036448.9;chr8:2316748-2317515	0.277505	0.049321	0.121755	0.049321	0.121561	0.0982639
ENSG00000036448.9;chr8:2726783-2727900	0.049321	0.049321	0.0968917	0.049321	0.049321	0.0564149
ENSG00000036448.9;chr8:1947927-1950287	0.049321	0.049321	0.178296	0.176293	0.0969275	0.077791
ENSG00000036448.9;chr8:2063389-2064472	0.383481	0.049321	0.148867	0.049321	0.049321	0.0497149
ENSG00000037042.8;chr17:41772045-41773332	0.049321	0.049321	0.0856611	0.049321	0.049321	0.0526228
ENSG00000037042.8;chr17:42129281-42130432	0.049321	0.049321	0.0961304	0.049321	0.13926	0.0505044
ENSG00000037042.8;chr17:42323041-42323316	0.049321	0.049321	0.148764	0.049321	0.049321	0.0549518
ENSG00000037042.8;chr17:42378186-42382149	0.049321	0.049321	0.143688	0.049321	0.103675	0.0919595
ENSG00000037042.8;chr17:42382150-42382704	0.049321	0.049321	0.148131	0.049321	0.049321	0.0539969
ENSG00000037042.8;chr17:42431838-42432150	0.049321	0.216314	0.16684	0.049321	0.049321	0.0563887
ENSG00000037042.8;chr17:42920077-42920961	0.049321	0.049321	0.0648935	0.049321	0.049321	0.0494531
ENSG00000037042.8;chr17:43029282-43030589	0.049321	0.049321	0.110093	0.049321	0.109102	0.0507091
ENSG00000037042.8;chr17:43129128-43130102	0.049321	0.049321	0.0577983	0.049321	0.049321	0.107482
ENSG00000037042.8;chr17:43322374-43323827	0.049321	0.049321	0.0583789	0.049321	0.049321	0.0954583
ENSG00000037042.8;chr17:43359794-43362493	0.049321	0.049321	0.103982	0.049321	0.049321	0.0523103
ENSG00000037042.8;chr17:43410853-43411959	0.049321	0.049321	0.0718074	0.049321	0.049321	0.0597735
ENSG00000037042.8;chr17:43528040-43529171	0.049321	0.049321	0.100747	0.049321	0.049321	0.0561807
ENSG00000037042.8;chr17:43627626-43628887	0.049321	0.049321	0.112641	0.049321	0.049321	0.070566
ENSG00000037042.8;chr17:43581282-43581989	0.049321	0.049321	0.116707	0.049321	0.049321	0.0497467
ENSG00000037042.8;chr17:43514178-43516004	0.049321	0.049321	0.0876292	0.049321	0.049321	0.0735727
ENSG00000037280.15;chr5:179807056-179807852	0.049321	0.049321	0.0682752	0.049321	0.049321	0.0826816
ENSG00000037280.15;chr5:180649025-180649414	0.458824	0.2	0.0669621	0.049321	0.049321	0.0791862
ENSG00000037280.15;chr5:180899176-180901075	0.049321	0.049321	0.0716203	0.049321	0.049321	0.0558563
ENSG00000037280.15;chr5:181188036-181189636	0.049321	0.049321	0.082902	0.049321	0.049321	0.0706141
ENSG00000037280.15;chr5:181222057-181224407	0.049321	0.049321	0.0722378	0.049321	0.049321	0.059336
ENSG00000037474.14;chr5:6597549-6599719	0.385842	0.236448	0.155499	0.049321	0.049321	0.0855233
ENSG00000037474.14;chr5:6711760-6713349	0.049321	0.049321	0.159473	0.049321	0.049321	0.0591971
ENSG00000037637.10;chr1:15488884-15489896	0.049321	0.049321	0.0863406	0.049321	0.049321	0.0535729
ENSG00000037637.10;chr1:15523374-15524360	0.049321	0.049321	0.12754	0.049321	0.0970996	0.0510068
ENSG00000037637.10;chr1:15616614-15617298	0.049321	0.049321	0.0544863	0.049321	0.049321	0.0493797
ENSG00000037637.10;chr1:15655911-15657923	0.049321	0.049321	0.0590705	0.049321	0.049321	0.0639608
ENSG00000037637.10;chr1:15682102-15682362	0.049321	0.049321	0.0539153	0.049321	0.049321	0.0655096
ENSG00000037637.10;chr1:15690851-15692929	0.049321	0.049321	0.0624329	0.049321	0.049321	0.0525163
ENSG00000037637.10;chr1:15749676-15750552	0.049321	0.049321	0.0561594	0.049321	0.049321	0.0605616
[truncated: 85,248 more rows]

## Sheet: Muscle
gene;ARE	gARE-dist-to-FMeQTL	gARE-proximal-eQTL	coloc-H4	coloc-H4/H3	MR	ExpPGS-gARE-corr.
[truncated: 145,372 more rows]

[truncated: 1 more sheets: Lung]
